# Supplementary material for: Identification and functional analysis of LecRLK genes in Taxodium ‘Zhongshanshan’
Source: PeerJ. 2019 Aug 13;7:e7498. doi: 10.7717/peerj.7498 (PMC6697044; doi:10.7717/peerj.7498)
Supplement: File S1 [file peerj-07-7498-s001.xlsx]

## Sheet: Sheet1
Prime-ID	Forward PCR Primer（5'-3'）	Reverse PCR Primer（3'-5'）
C-1	GGCAATGAAGCCCCCGTACA	CACCATGACCCCCAACCCAG
C-2	AGGTACCCTGCCTGATGGCT	ACCATCTGTCCAGAGGCCCA
G-30	TTCTACGGGGACGGAGCCAA	CTCCGGCTTGATGTCGCAGT
G-85	GGGATGGAGTGCCGTGGAAG	TGCCTCCTGCATCCCTGACT
G-90	ATCAGCCAGGGGGAGAAGCA	CATTCTGCTGGAGCCCTCGG
G-91	CCTCGGCTTCCTGCTACGTG	GGGAGCCCGGGAATCGAAAG
G-97	AATCCGAGGGGTGGTGCTCT	AAGAGCAAGAAGCGGCAGCA
G-98	TCCCATCGGAATCGCAACCG	CCGATTTCCCGTCCGCATCA
G-101	AGGCCACAATGCCACTGTCC	ATCGCCACAGGCAGACATCG
L-87	TCTGGGGTTGCCTCTGCTCT	TGCCACCTCCAAAGCCACAG
L-88	CACAGCGAGAACCCTGGGAC	GTTTCCTCCCACAGGCCACC
L-93	TGGGGTATCTCGCCCCAGAG	TCTCCCACATGCCACCTCCA
L-109	GAGCCTTGGGTGGGCAACTT	CCACTGCCATTGATTGCGGC
L-111	GGGACGAGATGGAGCGTGTG	TCCCAAGCCCCGAATCCAGA
L-115	CGGGCGGTTTTGGGAGAGTT	ATGCCGGAGCCTACCAATGC
