# Supplementary material for: Identification and functional analysis of LecRLK genes in Taxodium ‘Zhongshanshan’
Source: PeerJ. 2019 Aug 13;7:e7498. doi: 10.7717/peerj.7498 (PMC6697044; doi:10.7717/peerj.7498)
Supplement: File S2 [file peerj-07-7498-s002.xlsx]

## Sheet: Sheet1
ID	Genbank accession number	CDS	PEP	aa lenth	PI	MW
ThzLecRLK-C-type-1	MK760259	ATGGTCAAAAGACGACTGCATACGTGTATGATAATGTATAATTTGCTATTGTTTTGTCTCGAAATAATTTTGTGTGACAGTAGTCGATGCAGGCAGGCAATGAAGCCCCCGTACATCATTCTCCTCTTTACACACTGCATTTTCACTGGAATAACAGCGATTCAGGCTGGACTGTGCCCCTCAGGATGGAACAGTGCACCAAACAGAAGAAATTGTTTCCTTCTTGTACCAAATGTAAGTTCATGGGATGATGCAGAAGCTGTATGTCAGAATCGCAGCGGTCATCTGGCTGCATTGACATCTGTCCAAGAACTTAAGTACATGCAAATACTTTGCAGAAATGTTAGTAAAGGATGCTGGGTTGGGGGTCATGGTGTTAGATCTAAAAAAGGTTTCAGT…	MVKRRLHTCMIMYNLLLFCLEIILCDSSRCRQAMKPPYIILLFTHCIFTGITAIQAGLCPSGWNSAPNRRNCFLLVPNVSSWDDAEAVCQNRSGHLAALTSVQELKYMQILCRNVSKGCWVGGHGVRSKKGFSWQWSDHQSHWNNSAFPRAPSFFNCPQSSCIKTNLTELCTLVMNRKGPLVGDECKNSHQFVCMLSKGNKCEPGHCHREYTIILAVVSGFILFTTFAVVIWLLVYKRNRRRRRSRKISSPSAASLVPPSWRVYTNDELRMITKNFGDGNKLLGDAMTKTGGTYGGILPDGSLVAVKKLKKSSLQSKKEFLSEIGRIARLRHDNLVAIKGCCYEHNERYIVYEFVANGPLDRWLHHLPRGGRSLDWGMRMRIATTLAQGIAFLHDKVKP…	580	pH 9.24	65.76
ThzLecRLK-C-type-2	MK760260	ATGAAGGCCGCCCAATTACTTGCAGTCTGCATTTTTATTGGACTTTTGGAGGTTCACTCTGGATTGTGCCCAGAAGGATGGAACAGTGCACCGAACATCAGAAAATGTTTTCTTCTCATATCAAATGTGAGTTCATGGGATGGCTCAGAAGCTGTTTGTCAGAATCATAGTGGCCATCTGGCTGCATTGACGTCTGTCCAGGAACTTCAGCATGTGCAAGCTCTCTGCAAAAATGTTAGTAGTGGGTGCTGGGTTGGAGGCCGTGCCATTAACTCTGAAAAAGGTTTTAGTTGGCAATGGAGTGATCAATCACTTTGGAATAACTCTGTTTTTCCTGGGCCACCATCCCCCCTCGATTGTTCAAACTCTTCCTGCCTCAAGACAAATCTCACCAAGTTT…	MKAAQLLAVCIFIGLLEVHSGLCPEGWNSAPNIRKCFLLISNVSSWDGSEAVCQNHSGHLAALTSVQELQHVQALCKNVSSGCWVGGRAINSEKGFSWQWSDQSLWNNSVFPGPPSPLDCSNSSCLKTNLTKFCTLVTNGKVPLVGDRCKTSHDFVCMLRKGSKCEFRPCHKEYIVILAVVSGLILFTMLAVVIWLLAYRRSKRRKRFRQISSPSSAALVPPSWRVYANDELRAITKNFSEGNRLLGDKKKSGTYRGTLPDGSLVAVKRLNKSRFQSKKEFLSEIGRIARLRHPNLVAVKGCCYEHGERYIVYEFLANGPLDRWLHHLPRGGRSLDWGMRMRIATTLAQGIAFLHDKVKPHVVHRDIQANNVLLDEEFGAHILGVGLSKFIPWEGMHER…	541	pH 9.06	60.45
ThzLecRLK-G-type-1	MK760261	ATGGCGCTATGCCCCAGAGGCCTTTTTTCAACCTGGTTGATCATTGGCTTTCTATCCTTAGGTTCTTCTGAGAACGCCACACTTTCTCTTGATTCAGAGAATTGTGTGAACAACAGCAACATAGGAGAAAATATTCTGCAGAGCACCAATGGTATGTTTGCTTTGAAGTTCTTCAAACCCATTGAGAAATCTCTGTATCTGGTTATAGCTTACATTCAGTACAACCAAACAATTGTCTGGACGGCCAATAGGAACATACCCATAAGAGGAAAACCATGTTTAAAGCTTGGACCTCAAGCTGACTTAGTTTTACAAGACACAGATACTTCTGTGGTATGGTCCGCTAATATCAGTCAAGCAGATCATCTGGAACTTCAGACTTCAGGTAATCTGGTGCTG…	MALCPRGLFSTWLIIGFLSLGSSENATLSLDSENCVNNSNIGENILQSTNGMFALKFFKPIEKSLYLVIAYIQYNQTIVWTANRNIPIRGKPCLKLGPQADLVLQDTDTSVVWSANISQADHLELQTSGNLVLKNSRNVTIWASFDHPTDTIIEGGYLGPGQALVSSKSQTDLSEGPYMLKMEPGGVVWYGSFPSPLPYGAWTFNPLGFESSSSLNFALYSSCNKTRLGYGSNGESITLIQEGNLTAECMQEIKGLDSTTRHIITGAQLGDDIFRFMRLDVDGDLRTYIQSPLKQFPDTDIFSIFLQDVCKLPNICGPLGICSPGGICKCETENIFEQAQSKLGCSPRKKSICGASNQLVELEGIDYFANPYMQQSISTLAECKNSCVSNCSCAAAFFW…	831	pH 6.14	92.72
ThzLecRLK-G-type-2	MK760262	ATGGTTACTGAAATGGCGACGAAGTATTTGTTCCTAGCAATTACTATGATTATTGCAGCGCATTATTGCAGTTCACTAGAAGTGGATGGCAGAGATACGCTTTTACTGGGAGCTTCGCTCACTGGAAATCAGACCTTAATTTCACAAAATGGCACTTTTGCACTTGGATTTTTCAGTCCAAGAGGAACGAATAACTGGTATATTGGCATCTGGTATGCCCCAATCTCTCAGAAGGCCATAGTTTGGGTTGCTAACAGAGAAAATCCTGTTAGAAACATGCCCGGCGTTCTGAAATTTTCGAGAGACGGTCATCTCAGATTGTTTGATAGAAGAGACCGTTCAGTTTGGTCGACTGATGATAGCCAGAAAGGATCACGAGCTGTGATAACGGACTCTGGC…	MVTEMATKYLFLAITMIIAAHYCSSLEVDGRDTLLLGASLTGNQTLISQNGTFALGFFSPRGTNNWYIGIWYAPISQKAIVWVANRENPVRNMPGVLKFSRDGHLRLFDRRDRSVWSTDDSQKGSRAVITDSGNFIMLDVQNKTQIVWESFGYPGNTWLPGMKLWKGMKLTSWKSSVDPAVGLFSVEMDKSPGKTATMMLFNNTVQYWSSGECVGQNAFTKVPELEGQKKVQYSCVRVSPSRIYINFSINPIEHTLTGRYLLNENGEVELYFWMDDGKWSLRWSTYRGQCSDYEICGAYGLCNANDVCSCVQGFTPKHPSESWWSTGCARRKPLKCSVTEGTTDGFLEAKNRYLPEKEAVLINKEPTQHGCLTACRNNCSCTAFAFAISDPPVCRLWFG…	797	pH 8.34	89.32
ThzLecRLK-G-type-3	MK760263	ATGCCCGGCGTTCTGAAACTTTCAAGTGACGGTCGTCTCAGACTGTCTGATAAAAAGGGGCGGTCAGTGTGGTCGACTGATATTGGCTTGAAAGGAACGCGGGCGATGCTAATGGACGCCGGTAATTTCATTATGCTGGGTGAGGGCCAAAACAATTCTGAGATTGTTTGGGAGAGTTTCGCTCATCCCACAAATACATGGTTGCCTGGCATGAAGATGTGGAAAGGCATGAAGCTCACTTCGTGGAAGAGCTCTGTGGATCCTGCAAGTGGGCTATTCTCTTTAGAAATGAACAAGTCTCCAGGAAAGACAGAGATGATGATGGTCTATAACAACAGTGTTCCATATAGGTCTAGTGGAGAGTGGTCTGGGCATTATTTTACCAAGCTTCCGGAGGCG…	MPGVLKLSSDGRLRLSDKKGRSVWSTDIGLKGTRAMLMDAGNFIMLGEGQNNSEIVWESFAHPTNTWLPGMKMWKGMKLTSWKSSVDPASGLFSLEMNKSPGKTEMMMVYNNSVPYRSSGEWSGHYFTKLPEAYTPKKFEMSCVKVSLSRIYINYTIFKSEHTLTGRILLDEKGELKIYDWMDDGTWTLGWSTYRGQCSVYDICGAYGLCNTNDVCSCLEGFKPKNDSQGWWSSGCARERPLQCSATSGTTDSFLESKNRYLAEEGAVSYNNELTMQGCRIACLNNCSCTAFTFVISDLPVCRLWFGNLMGMSVSSDGQSIFIRLAASELPTSTLERSRKAPALSILLPSAAAFAVVLAVLLAAFIMWKRRRLGKKSVEEDVPTTLKMFTYKELRIATE…	502	pH 9.02	56.07
ThzLecRLK-G-type-4	MK760264	ATGCATTTACGCGGAAATGATGTCACTACTTCGGCCATGTTATTCATTACGTATCCTGTTTATCTTCTATTTAAATTGAAAAAATATACCACAAACATAGCGCACCATCTAAGCTCTACCTCAATGACGATTAAGTATTTGGTCTTAGCAATTACTATTAGTATTGCAGCGCATAATTGCAGTGTTGTAGCTTTGGATGGTGGAGATACGCTTCAATTGGGGGCTTCGCTCACTGGAAATCAGACCTTAATTTCGAAGAATGGCACCTTTGCACTGGGATTTTTTAGTCCGAGAGGAACGAATAATTGGTATATTGGCATCTGGTATGCAGCAATCTCTCAGCAAACCATTGTTTGGGTGGCTAACAGAGAGAATCCTATCAGAAACATAACCGGTGTT…	MHLRGNDVTTSAMLFITYPVYLLFKLKKYTTNIAHHLSSTSMTIKYLVLAITISIAAHNCSVVALDGGDTLQLGASLTGNQTLISKNGTFALGFFSPRGTNNWYIGIWYAAISQQTIVWVANRENPIRNITGVLKLSRDGHLRLLDINGRPVWTTDIGQKGSRAVITDSGNFVILDAHNESVIVWESFAQPTDTWLPGMKMWKGMKLTSWKSSSDPASGLFSFGMDMSPGKTQMVMFFNNTIPYWSSGECIGHNHFSKVPELEGQKKIQASCVALSPSRIYIHFGLNPIDHMITGRFLLDENGEFELLFWMDDGKWSFRWSTYRGQCSDYDICGANGLCNANDVCSCVQGFRPKHGSQGWWSSGCARRKPLKCSVTEGTTDGFMEATNQYLPQKEAVLI…	846	pH 8.54	94.53
ThzLecRLK-G-type-5	MK760265	ATGGTTATCGAAATGGCGATGAAGTATTTGCTCCTCGCAATTTCAATGATTATTGCATTGAAGGATTGCACTTCGTCAGCACTAGATGGAGGGGATACGCTTCAACTGGGGGATTCTCTCGCTGGAAATCAGACCATAATGTCAAAGAATGGCACGTTTGCATTCGGATTTTTTAGCCCAAGAAGAACGAATAATTGGTATGTTGGCATCTGGTACGCAGGAATCTTCCCGAAGGTCATTGTTTGGGTGGCTAACAGAGACAATCCTCTCAGAGGCGTACCGGGCGTTCTGAAATTTTCAAGCGACGGTCGTCTCAAACTGTTTGATAGAAAGGGCCGGTCAGTTTGGTCCACTGATTTTGGTCTGAAAGGATGGCAGGCTGTCATAAAGGACTCTGGT…	MVIEMAMKYLLLAISMIIALKDCTSSALDGGDTLQLGDSLAGNQTIMSKNGTFAFGFFSPRRTNNWYVGIWYAGIFPKVIVWVANRDNPLRGVPGVLKFSSDGRLKLFDRKGRSVWSTDFGLKGWQAVIKDSGNFIVMDHSHNKSEIVWESFDHPGDTWLPGMKMWKGMKLTSWKSSVDPANGLFSFGMDMSSGKTGMVMTYNKSVPYWSSGEWTGSYFTNAPEGNNNKIFETFVVRVSPSTVDFYFRVNPSQHILTGRILINENGELKVYLWMDDGTWTEVWSSYRGQCSQYDICGAYGLCNANDVCSCIEGFTPKHRTRGLLSSGCARRRHLQCSVTGATTDGFLETKNRSLPEEQAVSYNEPTLLGCRTACLNNCSCTAFAFVISDLPACRLWFGD…	796	pH 8.30	88.94
ThzLecRLK-G-type-6	MK760266	ATGGTTACTGAAATGGCGACGAAGTATTTGTTCCTAGCAATTACTATGATTATTGCACTGAATGATTGCAATTCATTAGCACTAGATGGTACTGATACGCTTCTACCGGGGGATTCGCTGGCTGGAAATCAGACCATAACGTCAAAGAATGGGACGTTTGAATTGGGATTTTTCAGTCCGAAAGGAACGAACAATTGGTACATTGGCATCTGGTACGCACGAATCTCTCCCAAGGTCATAGTTTGGGTGGCTAACAGAGATAATCCTGTCAGAAGCGTGCCCGGCATCCTGAAATTTTCAAGCCACGGTAGTCTCAGACTGTTTGATAGAGAAGGCCGGTCAGTGTGGTCGACCGAAGTTGGTCTGAAAGGGTCGCGGGCAATTATAACGGAGCCTGGT…	MVTEMATKYLFLAITMIIALNDCNSLALDGTDTLLPGDSLAGNQTITSKNGTFELGFFSPKGTNNWYIGIWYARISPKVIVWVANRDNPVRSVPGILKFSSHGSLRLFDREGRSVWSTEVGLKGSRAIITEPGNFIMLGDGHNKSEIVWESFAHPGNTWLPGMKMWKGMKLTSWKSSLNPASGLFSVGMDISPGKTQMVMVYNSSVPYWSTGEWTGRYFANVPEAYAPKEFMMSSVTDSPSRIYTNFSVFAVHTLTGRFHFDENGELRLYYLMDDGTWTQEWSTYRGQCSDYDICGAYGLCNVNDVCSCVEGFTPKHHTQGLLSSGCARRRPLQCSTDGFLESKNRYLPEEEAVSYNNESTLQGCRAACLNNCSCTAFAFIISDLPICRLWFGEFSKMR…	787	pH 6.53	87.81
ThzLecRLK-G-type-7	MK760267	ATGCATTTACGCGGAAATGATGTCACTACTTCGGCCATGTTATTCATTACGTATCCTGTTTATCTTCTATTTAAATTGAAAAAATATACCACAAACATAGCGCACCATCTAAGCTCTACCTCAATGACGATTAAGTATTTGGTCTTAGCAATTACTATTAGTATTGCAGCGCATAATTGCAGTGTTGTAGCTTTGGATGGTGGAGATACGCTTCAATTGGGGGCTTCGCTCACTGGAAATCAGACCTTAATTTCGAAGAATGGCACCTTTGCACTGGGATTTTTTAGTCCGAGAGGAACGAATAATTGGTATATTGGCATCTGGTTTGGAGCAATCTCTCAGCAAACCATTGTTTGGGTGGCTAACAGAGAGAATCCTATCAGAAACATAACCGGTGTT…	MHLRGNDVTTSAMLFITYPVYLLFKLKKYTTNIAHHLSSTSMTIKYLVLAITISIAAHNCSVVALDGGDTLQLGASLTGNQTLISKNGTFALGFFSPRGTNNWYIGIWFGAISQQTIVWVANRENPIRNITGVLKLSRDGHLRLLDINGRPVWTTDIGQKGSRAVITDSGNFIMLDVQNKTQIVWESFGYPGNTWLPGMKLWKGMKLTSWKSSVDPAVGLFSVEMDKSPGKTATMMLFNNTVQYWSSGECVGQNAFTKVPELEGQKKVQYSCVRVSPSRIYINFSINPIEHTLTGRYLLNENGEVELYFWMDDGKWSLRWSTYRGQCSDYEICGAYGLCNANDVCSCVQGFTPKNGSQGWWSNGCARRRSLHCSVTEGTTDSFMEVKTEYLSGKEAVIY…	856	pH 8.69	95.98
ThzLecRLK-G-type-8	MK760268	ATGCATTTACGCGGAAATGATGTCACTACTTCGGCCATGTTATTCATTACGTATCCTGTTTATCTTCTATTTAAATTGAAAAAATATACCACAAACATAGCGCACCATCTACGCGCTACGTCGATGGCGATTAAGTATTTGTTCCTAGCCATAACCGTTAGTATTGCAGTGCATAATTGCAGTGGTGTAACTTTGGATGGTGGTGATACGCTTCGATTGGGGGCTTCGCTCACTGGAAATCAGACCCTAATTTCCAAGAATGGCACGTTTGCATTGGGATTTTTCAATCCCACAGGAACGAATAATTGGTATATTGGCATTTGGTATGCACCAGTCTCTCAGAAAGCCATAGTTTGGGTGGCTAACAGAGATAATCCTGTCAGAAACATGCCCGGCGTT…	MHLRGNDVTTSAMLFITYPVYLLFKLKKYTTNIAHHLRATSMAIKYLFLAITVSIAVHNCSGVTLDGGDTLRLGASLTGNQTLISKNGTFALGFFNPTGTNNWYIGIWYAPVSQKAIVWVANRDNPVRNMPGVLKFSRDGYLRLLDREGRSVWWTDIGVKGSRAVIMDSGNFIMLDAHNESAIVWESFAHPTDTWLPGMNMWKGMKLISWKSSSDPASGLFSFGMDMSPGKTQMVMFFNNTIPYWSSGECIGHNHFSKVPELEGQKKIQASCVALSPSRIYIHFGLNPIDHMITGRFLLDENGEFELLFWMDDGKWSFRWSTYRGQCSDYDICGANGLCNANDVCSCVQGFTPKHGSQDWWSSGCARRKPLKCSVTEGTTDGFMEATNQYLPQKEAVLI…	841	pH 8.45	94.07
ThzLecRLK-G-type-9	MK760269	ATGGACTCTGGTAATTTAGTTATATTGGACGCCCACAACGAATCTGATTTTGTTTGGGAGAGTTTCGCGCACCCGACAGATACATGGTTGCCTGGCATGAAGATGTGGAAAGGAATGAAGTTAACTTCGTGGAAGAATTCTGTGGATCCTGCAGTTGGGCTTTACTCTAATGGAATGGACATGTCCCCAGGAAGAACACAGATGGTACTGATGTATAACAACAGTGTGCCATATTGGTCCACGGGAGAGTGGAATGGGATTTATTATAAAAACACTCCGGAGGTGTATGCTCCAAACAGATTCCAATTGTCCTGTGTGTGGATTTCTCCTTCAAGAATATACTATAATTATACCGTATTCCGGTATGCAAGTACCCTCAGAGGGCGGGTCATTATAGAT…	MDSGNLVILDAHNESDFVWESFAHPTDTWLPGMKMWKGMKLTSWKNSVDPAVGLYSNGMDMSPGRTQMVLMYNNSVPYWSTGEWNGIYYKNTPEVYAPNRFQLSCVWISPSRIYYNYTVFRYASTLRGRVIIDWKGESHMYYLMANGNWYQGWSSYRGQCSDYNICGAYGLCNANDVCDCIEGFTPKNDTHGLLSSGCARRRPLQCSVTEGTTDGFLESKNRQLPEEEAISYKHEQTLQGCRSACLNNCSCTAFALFISDLPVCRLWFGELFKMGVSSDSQSIFIRLAASELPHLTSERRRKAPALHILLLASVASCAVLVILLSAFILWKLRRLQKKSSEEDVPISLKTFTYKELRIATENFKHKLGSGAFGSVFKGTLPDSMLVAVKRLEGCAGAEK…	675	pH 6.48	76.16
ThzLecRLK-G-type-10	MK760270	ATGCCCGGCACTCTCAACTTTTCGAGCGACGGTAATCTCAGACTGTTTGATAGAGAGGGCCGGTCAGTGTGGTCACCTGATATCGGCCTGAAAGGTTCGCGGGCAATGATAACCGATTCTGGTAATTTCATCATGCTTGGAGACGGCCGAAACAAGTCTGAGATTGTTTGGGAGAGTTTCGCTCACCCGGGAGATACGTGGTTGCCTGGCATGAAGATGTCTAAAGGCATAACGCTAACTTCCTGGAAGAGTTCCGTGGATCCAGCAAGTGGGCTCTTTTCTTATGGAATGGACATGTCTTCAGGAAAGACAGGGATGGTGATGACCTATAACAAGAGTGTTCCATATTGGTCCAGTGGAGAGTGGACTGGCAGTTATTTTACCAACGCTCCGGAGGGG…	MPGTLNFSSDGNLRLFDREGRSVWSPDIGLKGSRAMITDSGNFIMLGDGRNKSEIVWESFAHPGDTWLPGMKMSKGITLTSWKSSVDPASGLFSYGMDMSSGKTGMVMTYNKSVPYWSSGEWTGSYFTNAPEGNNNKIFETFVVRVSPSTVNFYFRVNPRQHILTGRIIINKNGELKVYLWMDDSTWTEVWSSYRGQCSQYDICGAYGLCNPNDVCSCVEGFTPKNDSKGWWSTGCARRKLLQCSVTAGTTDGFLESQNRSLPEEEAVSYDKKPTMEGCRAACLNNCSCTAFSFVISNLPICRLWFGDLFKMLVSSDNQSIFVRLASSELPHSTSEKSRKAHVLLILLPSTIVSAAVLAVLLAAFFLLKHRRLQKKSVEDDLPISLKAFTYKELRIATE…	692	pH 8.05	77.22
ThzLecRLK-G-type-11	MK760271	ATGCAAGAAACTTATCACCATCTACGCGCTACGTCGATGGCGATTAAGTATTTGTTCCTAGCCATAACCGTTAGTATTGCAGTGCATAATTGCAGTGGTGTAACTTTGGATGGTGGTGATACGCTTCGATTGGGGGCTTCGCTCACTGGAAATCAGACCCTAATTTCCAAGAATGGCACGTTTGCATTGGGATTTTTCAATCCCACAGGAACGAATAATTGGTATATTGGCATTTGGTATGCACCAGTCTCTCAGAAAGCCATAGTTTGGGTGGCTAACAGAGATAATCCTGTCAGAAACATGCCCGGCGTTCTGAAGTTTTCGAGAGACGGTTATCTCAGGCTGCTTGATAGAGAGGGCCGGTCAGTTTGGTGGACTGATATTGGCGTGAAAGGATCA…	MQETYHHLRATSMAIKYLFLAITVSIAVHNCSGVTLDGGDTLRLGASLTGNQTLISKNGTFALGFFNPTGTNNWYIGIWYAPVSQKAIVWVANRDNPVRNMPGVLKFSRDGYLRLLDREGRSVWWTDIGVKGSRAVITDSGNFIMLDAHNESAIVWESFAHPTDTWLPGMNMWKGMKLISWKSSSDPASGLFSFGMDMSPGKTQMVMFFNNTIPYWSSGECIGHNHFSKVPELEGQKKIQASCVALSPSRIYIHFGLNPIDHMITGRFLLDENGEFELLFWMDDGKWSFRWSTYRGQCSDYDICGANGLCNANDVCSCVQGFRPKHGSQGWWSSGCARRKPLKCSVTEGTTDGFMEATNQYLPQKEAVLINNEPTQQGCRAACLSNCSCTAFALAISDP…	805	pH 6.85	89.86
ThzLecRLK-G-type-12	MK760272	ATGGTTACTGAAATGGCGACGAAGTATTTGTTCCTAGCAATTACTATGATTATTGCAGCGCATTATTGCAGTTCACTAGAAGTGGATGGCAGAGATACGCTTTTACTGGGAGCTTCGCTCACTGGAAATCAGACCTTAATTTCACAAAATGGCACTTTTGCACTTGGATTTTTCAGTCCAAGAGGAACGAATAACTGGTATATTGGCATCTGGTATGCCCCAATCTCTCAGAAGGCCATAGTTTGGGTTGCTAACAGAGAAAATCCTGTTAGAAACATGCCCGGCGTTCTGAAATTTTCGAGAGACGGTCATCTCAGATTGTTTGATAGAAGAGACCGTTCAGTTTGGTCGACTGATGATAGCCAGAAAGGATCACGAGCTGTGATAACGGACTCTGGC…	MVTEMATKYLFLAITMIIAAHYCSSLEVDGRDTLLLGASLTGNQTLISQNGTFALGFFSPRGTNNWYIGIWYAPISQKAIVWVANRENPVRNMPGVLKFSRDGHLRLFDRRDRSVWSTDDSQKGSRAVITDSGNFIMLDVQNKTQIVWESFGYPGNTWLPGMKLWKGMKLTSWKSSVDPAVGLFSVEMDKSPGKTATMMLFNNTVQYWSSGECVGQNAFTKVPELEGQKKVQYSCVRVSPSRIYINFSINPIEHTLTGRYLLNENGEVELYFWMDDGKWSLRWSTYRGQCSDYEICGAYGLCNANDVCSCVQGFTPKNGSQGWWSNGCARRRSLHCSVTEGTTDGFLEAKNQYLSGKEAVLYNEETQHGCLTACRNNCSCTAFAFAISDPPVCRLWFGD…	803	pH 8.75	90.02
ThzLecRLK-G-type-13	MK760273	ATGATTATTGCATTGAAGGATTGCACTTCGTCAGCACTAGATGGAGGGGATACGCTTCAACTGGGGGATTCTCTCGCTGGAAATCAGACCATAATGTCAAAGAATGGCACTTTTGCATTGGGTTTTTTCAGTCCGAGAGGGACGGATAATTGGTACATTGGCATCTGGTACGCACAAATCTCTCCGAGGGTCATAGTTTGGGTGGCTAACAGAGATAATCCTGTCAGAAACATGCCCGGCGTTCTGACGTTTTCGAGAGACGGTTATCTCAGGCTGCTTGATAGAGAGGGCCGGTCAGTTTGGTGGACTGATATTGGCGTGAAAGGATCACGGGCTGTGATAACGGACTCTGGTAATTTCATTATGCTGGACGCCCACAACGAGTCTGCGATTGTTTGG…	MIIALKDCTSSALDGGDTLQLGDSLAGNQTIMSKNGTFALGFFSPRGTDNWYIGIWYAQISPRVIVWVANRDNPVRNMPGVLTFSRDGYLRLLDREGRSVWWTDIGVKGSRAVITDSGNFIMLDAHNESAIVWESFAHPTDTWLPGMNMWKGMKLTSWKSSVDPGSGLFSDGMDTSPGKTQFVMVYNKSVPYWSSGEWTGNYFTKVPEVYEPERFEMFCVRVSPSRIFFHYRVIPSGHTLTSRLVLDEKGELSMYDWTDDGTWIKGCWANRPQCSEYNICGANGLCNANAVCSCVEGFTPKNDSQGCLSSGCARQRPLQCSLTSGTTDGFLESNNRSLPEEEAISYNEPTLQGCRIACLNNCSCTAFAFVISDLPVCRQWFGDLFRMHVSSDSQSIFIR…	616	pH 8.29	68.87
ThzLecRLK-G-type-14	MK760274	ATGTCAAAGAATGGCACTTTTGCCTTGGGATTTTTCAGTCCGAGAGGGACGGATAATTGGTACATTGGCATCTGGTACGCACAAATCTCTCCGAGGGTCATAGTTTGGGTGGCTAACAGAGATAATCCTGTGAGATACATGCCCGGAGTTCTGAAATTTTCAAGCAAGGGTCGTCTCAGACTGTTTGACAGAAAGGGCCGGTCAGTATGGTGGAGTGATAATAGTCTGAGGGGATGGCGGGCAATGATAACGGACCTTGGTAATTTCATTATTTTGGGTTATGGCCACAACAAGTCTGAGATTGTTTGGGAGAGTTTCGCTCATCCTACAGATACATGGTTGCCTGGCATGAAGATGTGGAAAGGCATGCGGATAACCTCGTGGAAGAGTTCTTCAGAT…	MSKNGTFALGFFSPRGTDNWYIGIWYAQISPRVIVWVANRDNPVRYMPGVLKFSSKGRLRLFDRKGRSVWWSDNSLRGWRAMITDLGNFIILGYGHNKSEIVWESFAHPTDTWLPGMKMWKGMRITSWKSSSDPAVGLYSNGMDMSPGRTQMVLMYNNSVPYWSTGEWNGNYYTNSPEVYAPDRFKMSCVRISPSRIYYNYTVFRSGSTFTGRVVIDWKGESHVYYLMANGNWYQGWSSYRGQCSDYNICGAYGLCNANDVCDCIEGFTPKNDTHGLLSSGCARRRPLQCSVTEGTTDGFLESKNRQLPEEEAISYKHEQTLQGCRTACLNNCSCTAFSFFTSGQPVCRLWFGDLFKMYVSSDSQSIFIRLAASELLESTSKKSGKDPLLFILLPSAMA…	586	pH 9.17	66.78
ThzLecRLK-G-type-15	MK760275	ATGGTTATCGAAACGGCGATGAAGTATTTGGTCCTCGCAATTTCTATGATTATTGCACTGAATAATTGCACTTCATCTGCACTAGATGGTGGGGATACGCTTCTACTAGGAGATTGTCTCACTGAAAATCAGACCATAATGTCAAAGAATGGCTCGTTTGAATTGGGATTTTTCCGTCCGAGAGGAACGAATAATTGGTATGTTGGCATCTGGTATGCGCCAATCTTACAGAAGGTCGTAGTTTGGGTGGCTAACAGAGATAATCCTGTGAAAGGCATGCCCGGCACTCTCAACTTTTCGAGCGACGGTAATCTCAGACTGTTTGATAGAGAGGGGCGGTCAGTGTGGTCACCTGATATCGGCCTAAAAGGATCTTGGGCAATGATAACTGACTCTGGT…	MVIETAMKYLVLAISMIIALNNCTSSALDGGDTLLLGDCLTENQTIMSKNGSFELGFFRPRGTNNWYVGIWYAPILQKVVVWVANRDNPVKGMPGTLNFSSDGNLRLFDREGRSVWSPDIGLKGSWAMITDSGNFIMLGDGQNKSETVWESFAHPGDTWLPGMKMSKGITLTSWKSSVDPASGLFSYGMDMSSGKTGMVMTYNKSVPYWSSGEWTGSYFTNSPEGNNNKIFETFVVRVSPSTVDFYFRVNPSQHILTGRILINENGELKVYLWMDDGTWTEVWSSYRGQCSQYDICGAYGLCNPNDVCSCVEGFTPKNDSQGWWSSGCARRRLLQCSVTAGTTDGFLESKNRSLPEEEAVSYDNKPTTEDCRAACLNNCSCTAFSFVISNLPICRLWFG…	635	pH 5.79	70.89
ThzLecRLK-G-type-16	MK760276	ATGGAAGAAACAGGAAACCTGGTACTCTTCAACAGCTCCAATGGAACACTGTGGCAGTCTTTCGACCATCCCACTGATATATTACTGCAAGGGCAGAAGTTGAAGGTGGGGCAGAAACTAACAGCAAACATTTCCCCCACCAATGTAAGCGAAGGAATTTTTTATGCAACCTTAATTCTCAACGGTTTTGCCCTCTATACAGCCCCTGCACCCCCTCAAATGTATTTCAGGTATCCCAGCCTACCCACAACTCTCAATGTTGCATATATGCAGTTCGACAATGAGTCTGTCGGTTACTACCCTAATGATTTTCCATCCAACCCGATAGCACTCAATGGTACAATACCCATAAATTCCCTCTACTTCAAGATTGATTCACATGGGCATGTCCTGTTCTAT…	MEETGNLVLFNSSNGTLWQSFDHPTDILLQGQKLKVGQKLTANISPTNVSEGIFYATLILNGFALYTAPAPPQMYFRYPSLPTTLNVAYMQFDNESVGYYPNDFPSNPIALNGTIPINSLYFKIDSHGHVLFYSFQQKTKISVHDYLSSFTRALSTCDYPMTCGDYGNCTDGQCSCPKETDAFRQIDASKPNLGCLPQSLLHCPEKLTMSSTKAYLFLELDHVSYFSYHLGNASVPGLVLREECTALCLKNCSCKAAFFRYDISDNYSSGYCYLESIVYSVKMNTPSDGFYNSTAYIKVQRNPKNTKRSVIGISVSVVSGMVVVFLVLWVWRERSRKARQKQRRDESDGDEEDDPLNLQTRLPLRFSFQELQHATNDFSLKLGGGGFGSVYEGVLPDST…	733	pH 6.58	82.24
ThzLecRLK-G-type-17	MK760277	ATGGGGTATCTGAGAATTCTGGGCAGTTTGGTTTTTGTGTGTTTGATCAGTCTGTGTGAAGCGATGATTTTTGTGTTGCCTTCCAATTGGACTGTGGTCAATAATTCGAGCCTTCCAACCTACAGTACAGAGCAGGGGACATTCAGGGCCGTCACAGATGGCGAGGGGAATGCCATAATGAGTGAGGATTACAGATTTGGGTTTGGATTCATCAATGTTAATTCTTCTGGTGATTTTATTCTCTCCATTGTTTTGGGTGTCAATATCACATCCTCAGATCTTGGAACTGAGATTTGGACTGCAAATAGGCAGAGGACTGTTGCAGAAGGTGCAGTCCTGAGTCTGGGGAGTAGTGGGGATATCGTATTGGAGGATACAGATGGAACAGTGGCCTGGAAT…	MGYLRILGSLVFVCLISLCEAMIFVLPSNWTVVNNSSLPTYSTEQGTFRAVTDGEGNAIMSEDYRFGFGFINVNSSGDFILSIVLGVNITSSDLGTEIWTANRQRTVAEGAVLSLGSSGDIVLEDTDGTVAWNISTGKTQNKAIAMQKSGNLQIYNTRNSSLFSSSSLVWQSWDHPTHTLLPGQNLKTGNTLVSNYSATSASQGSYKLVMEPGGMVLYYKSKFNEPYWSLGLSGLDYEGILRPCFYTSSSQNAKAVYTGMELEILYNQTIGNSSTSCSNGTNSLYLAPALNDTQYRFMRLDSDGNLRSYRVLQMTWPGTSNNFSAWAPDFGLDRSDKCVLPKVCGPYGICMNGQCSCPGSGTPDDFDQIQNLDITQGCYSRSGEPDCNLTSPGHHFLLI…	899	pH 5.57	99.58
ThzLecRLK-G-type-18	MK760278	ATGGCCTTCGCAAAACACTTTTCGCATTGCCTTTGCCTGTTATGTCTCTTCTTAACATTTGCACTTTTTCATGCTTCCTTCATATCTTCCCAGCGCCTGTCATTAGGATACTCCTCCCCCTCACCCGAAAGTAACCACACTCTCCTCCTCTCTCCCGATGGCACATTTTCCGCTGGGTTTCATTGTGTCGGAATTAACGCCTATGGTTTGGCTGTATGGTATTCTAATACACCATCTACACTTGTGTGGATGGCCAACAGAGATCAACCTGTTAATGGAAGGAATTCTCGTCTCCGTCTTCAAAGAGACGGGGACTTGGTCCTACTCAATGCAGATGGAACCGTCATATGGAGGACTAACACCAGAGCTCTCTCTGTCAAGGAAGCTGCTCTTCTTAAC…	MAFAKHFSHCLCLLCLFLTFALFHASFISSQRLSLGYSSPSPESNHTLLLSPDGTFSAGFHCVGINAYGLAVWYSNTPSTLVWMANRDQPVNGRNSRLRLQRDGDLVLLNADGTVIWRTNTRALSVKEAALLNSGNLVLRSSSGQIVWQSFDSPTDTLLPGQRFSNNAQLISRMDNLAYKSGYHRLYFNDENYLALIYQGFNVSSRYWPKPWLSGFDNGRRYYNLSRLAVPDEFGGFSSSDQFSFRASDYGKGPKRRLVMDVDGNLRLYSLDRKRNSWNITWTAIAEQCRVHGLCGRNGVCIYTPEPKCVCPPGYERVDSTDWFKGCRSIKKFSCTPNSSKFLQLLHTDFFGFDNRGFADAVSFEKCKETCAIDCDCVGFGYMLKGTGHCYPKSVLING…	811	pH 8.51	91
ThzLecRLK-G-type-19	MK760279	ATGGCCAACAGAGATCAACCCGTAAATGGACGGGATTCCTGTCTTCGCTTTCTAAAAGATGGTGACCTCGTTCTGGTGGATGCAGGCGGAATACCCATTTGGAGAACTAACACCAAAGCCGTCGGTGCTAAGGAAGCTCTGCTTCTCAACACAGGAAATCTGGTGTTGCGCAGTGATTCTAAACAGATAGTTTGGCAAGCCTTTGATTTTCCCACCGATACGCTCCTTCCTGAGCAGATATTCAAAAGGAATAGTAATCTTACATCAAGAATGGAATTGGGTAATTATAAATCTGGCCACTACCGCTTCTACTTCAACGATGACAATTACCTGGCACTCATTTATGAAGGTCTAAATCTGTCCAGCAAGTATTGGCCTACTGTACCGAATTATGCATAT…	MANRDQPVNGRDSCLRFLKDGDLVLVDAGGIPIWRTNTKAVGAKEALLLNTGNLVLRSDSKQIVWQAFDFPTDTLLPEQIFKRNSNLTSRMELGNYKSGHYRFYFNDDNYLALIYEGLNLSSKYWPTVPNYAYGIFNIGRTTYNNTRQAFLDRSGRFTSSDRFSFNASDYGEGPLRRLTLDIDGNLRLYSLDSRNLTWEITWVALAKQCDVHGLCGFNGVCTYTPEPKCICPPGFEMEDSTDWFKGCRLIQNLSCSPNSAQFLRLPYTDYSGYERNGTTYGVTLQMCRKNCIDDCLCLGFAYATTGTGECSPKYLLTSRLQSTRVTRDTYIKISANDSSAKNVSSMLMLIQSGSLQCSPEPRLQQQNSLSGVSKKGRRSRMVTATASILTAVGVTEIVC…	743	pH 8.65	83.91
ThzLecRLK-G-type-20	MK760280	ATGGGGTACCTGAGAATTGTGTGCAGTTTGGTTTTTGCGTGTTTGATCAATCTGTGTGGAGCAAGATTTTTTGTGTTGCCTTCAAATTGGACTGTTGCCAATAACTCTAGCCTTCCAGCCCTTACTACAGAGCAGGGGACATTCAGTGCAGTCACAGATGGCGAGGGGAATCCCATTATGAGTGAGGATAACAGATTTCGGTTTGGGTTCATCAATGTTAATTCTTCTGGTGATTTTATTCTCTCCATTGTTTTGGGTGTCAATATCACATCCTCAGATCTTGGAACTGAGATTTGGACTGCAAATAGGCAGAGGACTGTTGCAGAAGGTGCAGTCCTGAGTCTGGGGAGTAGTGGGGATATCGTATTGGAGGATACAGATGGAACAGTGGCCTGGAAT…	MGYLRIVCSLVFACLINLCGARFFVLPSNWTVANNSSLPALTTEQGTFSAVTDGEGNPIMSEDNRFRFGFINVNSSGDFILSIVLGVNITSSDLGTEIWTANRQRTVAEGAVLSLGSSGDIVLEDTDGTVAWNISTGKSQNKAIAMQKSGNLQIYNTRNSSLFSSSSLVWQSWDHPTHTLLPGQELKTGNTLVSNYSATSARQGSYKLVMEPGGMVLYYKSKFNEPYWSLGLSGLDYEGILRPCFYTSSSQNAKAVYTGMELEILYNQTIGNSSTSCSNGTNSLYLAPALNDTQYRFMRLDSDGNLRSYRVLQMTWPGTSNNFSAWAPDFGLDRSDKCVLPKVCGPYGICMNGQCSCPGSGTPDDFDQIQNLDITQGCYSRSGEPDCNLTSPGHHFLLI…	907	pH 5.43	100.56
ThzLecRLK-G-type-21	MK760281	ATGGGGTATCTGAGAATTCTGGGCAGTTTGGTTTTTGTGTGTTTGATCAGTCTGTGTGAAGCGATGATTTTTGTGTTGCCTTCCAATTGGACTGTGGTCAATAATTCGAGCCTTCCAACCTACAGTACAGAGCAGGGGACATTCAGGGCCGTCACAGATGGCGAGGGGAATGCCATAATGAGTGAGGATTACAGATTTGGGTTTGGATTCATCAATGTTAATTCTTCTGGTGATTTTATTCTCTCCATTGTTTTGGGTGTCAATATCACATCCTCAGATCTTGGAACTGAGATTTGGACTGCAAATAGGCAGAGGACTGTTGCAGAAGGTGCAGTCCTGAGTCTGGGGAGTAGTGGGGATATCGTATTGGAGGATACAGATGGAACAGTGGCCTGGAAT…	MGYLRILGSLVFVCLISLCEAMIFVLPSNWTVVNNSSLPTYSTEQGTFRAVTDGEGNAIMSEDYRFGFGFINVNSSGDFILSIVLGVNITSSDLGTEIWTANRQRTVAEGAVLSLGSSGDIVLEDTDGTVAWNISTGKSQNKAIAMQKSGNLQIYNTRNSSLFSSSSLVWQSWDHPTHTLLPGQELKTGNTLVSNYSATSARQGSYKLVMEPGGMVLYYKSKFNEPYWSLGLSGLDYEGILRPCFYTSSSQNAKAVYTGMELEILYNQTIGNSSTSCSNGTNSLYLAPALNDTQYRFMRLDSDGNLRSYRVLQMTWPGTSNNFSAWAPDFGLDRSESEKCVLPKVCGPYGICTNGQCSCPGSGTPDNFDQIQNLDITQGCHSRSGEPDCNSTSVGHHFL…	910	pH 5.17	101.24
ThzLecRLK-G-type-22	MK760282	ATGGAGTTTCTGAGAATTCTGTGCAGTTTGGTTTTTGTGTGTTTGATCAATGTGTTGGAAGCAAGATTTTTTGCCTTGCCTTCGAATTGGACTGTTGTCAATAACTCTAGCCTTTCAACCCTTAGTACAGAGCAAGGGACATTCAGTGCAGTCACAGATGGCAAGGGGAATCCCATTATGAGTGAGGATAAGAGATTTCAGTTTGGATTCATCAATGTCAATTCTTCTGGTAAATTTATTCTCTCCATTGTTTTGGTTGTGAATATCACATCCTCAGATTTTGGAACTGAGATTTGGACTGCAAATAGGCAGAGGACTGTTGCAGAAGGTGCAGTTCTGAGTTTAGGGAGTAGTGGGGATATGGTATTGGAAGATACAGATGGAACAGTGGCCTGGAAT…	MEFLRILCSLVFVCLINVLEARFFALPSNWTVVNNSSLSTLSTEQGTFSAVTDGKGNPIMSEDKRFQFGFINVNSSGKFILSIVLVVNITSSDFGTEIWTANRQRTVAEGAVLSLGSSGDMVLEDTDGTVAWNISTGKTQNKAIAMQKSGNLQIYNTTNSSIFSSSRLVWQSWDHPTHTLLPGQTLKTGYTLVSNYSATSSSQGSYKLVMEPGGMVLYYKSKFYEPYWSLGLPGLNYEGILRPCFYTSSSQNAKALYTGIELQISFNETVADSSTSCSNGTTALNLTPAFNDTQYRFMRLDIDGNLRSYRIPLMTFPGTGNNSTAWVPDFGLDRSESEKCVLPKVCGPYGICTNGQCSCPGSGTPDNFDQIQNLDITQGCHSRSGEPDCNSTSVGHHFL…	899	pH 5.27	100.12
ThzLecRLK-G-type-23	MK760283	ATGGGGTACCTGAGAATTGTGTGCAGTTTGGTTTTTGTGTGTTTGATTAATCTGTGTGGAGCAAGATTTTTTGTGTTGCCTTCAAATTGGACTGTTGCCAATAACTCTAGCCTTCCAGCCCTTACTACAGAGCAGGGGACATTCAGTGCAGTCACAGATGGCGAGGGGAATCCCATTATGAGTGAGGATAACAGATTTCGGTTTGGGTTCATCAATGTTAATTCTTCTGGTGAATATATCCTCTCCATCGTTTTGGCTGTGAATACCACATCCTCAGGTTTTGGAACTGAGATTTGGACTGCAAATAGGCAGAGGACTGTTGCAGAAGGTGCAGTGCTGAGTCTGGAGAGTAGTGGGGATATGGTATTGAAAGATACAGATGGAACAGTGGCCTGGAAT…	MGYLRIVCSLVFVCLINLCGARFFVLPSNWTVANNSSLPALTTEQGTFSAVTDGEGNPIMSEDNRFRFGFINVNSSGEYILSIVLAVNTTSSGFGTEIWTANRQRTVAEGAVLSLESSGDMVLKDTDGTVAWNIGTGKTQNKTIAMQMSGNLQIYNTTNSSLFSSSSLVWQSWDHPTHTLLPGQSLKTGYMLVSNYSATSARQGSYKLVMEPGGMVLYYQSMFDEPYWSRGLPGLDYEGILRPCFYTSSSQNAEAVYTGPELRISFNETIVNSSTSCSNGTTSLNLAPFLNDTQYRFLRLDIDGNLRSYMIPQVPGTNNISSAWTADFGLDQSDRCVLPKVCGPNGICRDGQCSCPGSGTPDDFDQIQILDVTKGCYSRTGKPDCNQTSVHHHFLLIDQ…	898	pH 5.42	99.87
ThzLecRLK-G-type-24	MK760284	ATGGAGTTTCTGAGAATTCTGTGCAGTTTGGTTTTTGTGTGTTTGATCAATGTGTTGGAAGCAAGATTTTTTGCCTTGCCTTCGAATTGGACTGTTGTCAATAACTCTAGCCTTTCAACCCTTAGTACAGAGCAAGGGAAATTCAGTGCAGTCACAGATGGCAAGGGGAATCCCATTACGAGTGAGGATAAGAGATTTCAGTTTGGATTCATCAATGTCAATTCTTCTGGTAAATTTATTCTCTCCATTGTTTTGGTTGTGAATATCACATCCTCAGATTTTGGAACTGAGATTTGGACTGCAAATAGGCAGATGACTGTTGCAGAAGGTGCAGTTCTGAGTTTAGGGAGTAGTGGGGATATGGTATTGGAAGATACTGATGGAACAGTGGCCTGGAAT…	MEFLRILCSLVFVCLINVLEARFFALPSNWTVVNNSSLSTLSTEQGKFSAVTDGKGNPITSEDKRFQFGFINVNSSGKFILSIVLVVNITSSDFGTEIWTANRQMTVAEGAVLSLGSSGDMVLEDTDGTVAWNISTGKTQNKAIAMQKSGNLQIYNTTNSSLFSSSRLVWQSWDHPTHTLLPGQTLKTGYTLVSNYSATSSSQGSYKLVMEPGGMVLYYKSKFYEPYWSLGLPGLNYEGILRPCFYTSSSQNAEALYTGIELQISFNETVADSSTSCSNGTTALNLTPAFNDTQYRFMRLDIDGNLRSYRIPLMTFPGTGNNSTAWVPDFGLDRSESEKCVLPKVCGPYGICTNGQCSCPGSGTPDNFDQIQNLDITQGCHSRSGEPDCNSTSVGHHFL…	899	pH 5.39	100.15
ThzLecRLK-G-type-25	MK760285	ATGGGGTATCTGAGAATTCTGGGCAGTTTGGTTTTTGTGTGTTTGATCAGTCTGTGTGAAGCGATGATTTTTGTGTTGCCTTCCAATTGGACTGTGGTCAATAATTCGAGCCTTCCAACCTACAGTACAGAGCAGGGGACATTCAGGGCCGTCACAGATGGCGAGGGGAATGCCATAATGAGTGAGGATTACAGATTTGGGTTTGGATTCATCAATGTTAATTCTTCTGGTGATTTTATTCTCTCCATTGTTTTGGGTGTCAATATCACATCCTCAGATCTTGGAACTGAGATTTGGACTGCAAATAGGCAGAGGACTGTTGCAGAAGGTGCAGTCCTGAGTCTGGGGAGTAGTGGGGATATCGTATTGGAGGATACAGATGGAACAGTGGCCTGGAAT…	MGYLRILGSLVFVCLISLCEAMIFVLPSNWTVVNNSSLPTYSTEQGTFRAVTDGEGNAIMSEDYRFGFGFINVNSSGDFILSIVLGVNITSSDLGTEIWTANRQRTVAEGAVLSLGSSGDIVLEDTDGTVAWNISTGKSQNKAIAMQKSGNLQIYNTRNSSLFSSSSLVWQSWDHPTHTLLPGQELKTGNTLVSNYSATSARQGSYKLVMEPGGMVLYYKSKFNEPYWSLGLSGLDYEGILRPCFYTSSSQNAKAVYTGMELEILYNQTIGNSSTSCSNGTNSLYLAPALNDTQYRFMRLDSDGNLRSYRVLQMTWPGTSNNFSAWAPDFGLDRSESEKCVLPKVCGPYGICMNGQCSCPGSGTPDDFDQIQNLDITQGCYSRSGEPDCNLTSPGHHFL…	902	pH 5.06	100.17
ThzLecRLK-G-type-26	MK760286	ATGGGGTACCTGAGAATTGTGTGCAGTTTGGTTTTTGTGTGTTTGATTAATCTGTGTGGAGCAAGATTTTTTGTGTTGCCTTCAAATTGGACTGTTGCCAATAACTCTAGCCTTCCAGCCCTTACTACAGAGCAGGGGACATTCAGTGCAGTCACAGATGGCGAGGGGAATCCCATTATGAGTGAGGATAACAGATTTCGGTTTGGGTTCATCAATGTTAATTCTTCTGGTGAATATATCCTCTCCATCGTTTTGGCTGTGAATACCACATCCTCAGGTTTTGGAACTGAGATTTGGACTGCAAATAGGCAGAGGACTGTTGCAGAAGGTGCAGTGCTGAGTCTGGAGAGTAGTGGGGATATGGTATTGAAAGATACAGATGGAACAGTGGCCTGGAAT…	MGYLRIVCSLVFVCLINLCGARFFVLPSNWTVANNSSLPALTTEQGTFSAVTDGEGNPIMSEDNRFRFGFINVNSSGEYILSIVLAVNTTSSGFGTEIWTANRQRTVAEGAVLSLESSGDMVLKDTDGTVAWNIGTGKTQNKTIAMQMSGNLQIYNTTNSSLFSSSSLVWQSWDHPTHTLLPGQSLKTGYMLVSNYSATSARQGSYKLVMEPGGMVLYYKSKFYEPYWSLGLPGLNYEGILRPCFYTSSSQNAKALYTGIELQISFNETIADSSTSCSNGTTALNLAPAFNDTQYRFMRLDSDGNLRSYRVLQMTWPGTSNNFSAWAPDFGLDRSDKCVLPKVCGPYGICMNGQCSCPGSGTPDDFDQIQNLDVTKGCYSRTGKPDCNQTSVHHHFLLI…	649	pH 6.60	71.43
ThzLecRLK-G-type-27	MK760287	ATGGGGTACCTGAGAATTGTGTGCAGTTTGGTTTTTGTGTGTTTGATCAATCTGTGTGGAGCAAGATTTTTTGTGTTGCCTTCAAATTGGACTGTTGCCAATAACTCTAGCCTTCCAGCCCTTACTACAGAGCAGGGGACATTCAGTGCAGTCACAGATGGCGAGGGGAATCCCATTATGAGTGAGGATAACAGATTTCGGTTTGGGTTCATCAATGTTAATTCTTCTGGTGAATATATCCTCTCCATCGTTTTGGCTGTGAATACCACATCCTCAGGTTTTGGAACTGAGATTTGGACTGCAAATAGGCAGAGGACTGTTGCAGAAGGTGCAGTGCTGAGTCTGGAGAGTAGTGGGGATATGGTATTGAAAGATACAGATGGAACAGTGGCCTGGAAT…	MGYLRIVCSLVFVCLINLCGARFFVLPSNWTVANNSSLPALTTEQGTFSAVTDGEGNPIMSEDNRFRFGFINVNSSGEYILSIVLAVNTTSSGFGTEIWTANRQRTVAEGAVLSLESSGDMVLKDTDGTVAWNIGTGKTQNKTIAMQMSGNLQIYNTTNSSLFSSSSLVWQSWDHPTHTLLPGQSLKTGYMLVSNYSATSARQGSYKLVMEPGGMVLYYQSMFDEPYWSRGLPGLDYEGILRPCFYTSSSQNAEAVYTGPELRISFNETIVNSSTSCSNGTTSLNLAPFLNDTQYRFLRLDIDGNLRSYMIPQVPGTNNISSAWTADFGLDQSDRCVLPKVCGPNGICRDGQCSCPGAGTPDDFDQIQILDVTQGCYSLTGKPDCNQTSVHHHFLLIDQ…	903	pH 5.11	100.38
ThzLecRLK-G-type-28	MK760288	ATGGGGTATCTGAGAATTCTGGGCAGTTTGGTTTTTGTGTGTTTGATCAGTCTGTGTGAAGCGATGATTTTTGTGTTGCCTTCCAATTGGACTGTGGTCAATAATTCGAGCCTTCCAACCTACAGTACAGAGCAGGGGACATTCAGGGCCGTCACAGATGGCGAGGGGAATGCCATAATGAGTGAGGATTACAGATTTGGGTTTGGATTCATCAATGTTAATTCTTCTGGTGATTTTATTCTCTCCATTGTTTTGGGTGTCAATATCACATCCTCAGATCTTGGAACTGAGATTTGGACTGCAAATAGGCAGAGGACTGTTGCAGAAGGTGCAGTCCTGAGTCTGGGGAGTAGTGGGGATATCGTATTGGAGGATACAGATGGAACAGTGGCCTGGAAT…	MGYLRILGSLVFVCLISLCEAMIFVLPSNWTVVNNSSLPTYSTEQGTFRAVTDGEGNAIMSEDYRFGFGFINVNSSGDFILSIVLGVNITSSDLGTEIWTANRQRTVAEGAVLSLGSSGDIVLEDTDGTVAWNISTGKSQNKAIAMQKSGNLQIYNTRNSSLFSSSSLVWQSWDHPTHTLLPGQELKTGNTLVSNYSATSARQGSYKLVMEPGGMVLYYKSKFNEPYWSLGLSGLDYEGILRPCFYTSSSQNAKAVYTGMELEILYNQTIGNSSTSCSNGTNSLYLAPALNDTQYRFMRLDSDGNLRSYRVLQMTWPGTSNNFSAWAPDFGLDRSESEKCVLPKVCGPYGICMNGQCSCPGSGTPDDFDQIQNLDITQGCYSRSGEPDCNLTSPGHHFL…	909	pH 5.23	101.06
ThzLecRLK-G-type-29	MK760289	ATGGGCTTTCCATGGATTTTACTGCTTGTTTTCATGGTGTTTATATGGGTAGATGGTAGTCAAGCACAAGAACAGAGTAGTACAGTGCTTCGTATCTCATATGATCAGCTAAATTCTTCTGGATTCAAACCCACCGATAACAAGTACTTGGTTTCTCCAAATGGGTTCTTTTGTGCGGGTTTTTATAGCTTGTCAGCGAGTAGTTATGCCTTTGCTGTGTGGTATGCAAATGATTCACAGCGGACCCTGGCATGGATGGCGAATTCAACGTCTTTGGTGGGCACAAATTCTTCTCTTATCTTAAAGAACGAAGATCTGTCAATTATAGATGAGAAAGGGCTGAACGTCTGGAGTCAGAAGGTTTCTGGTTCTGACCTTACCTTACAGAGTACTGGTAAT…	MGFPWILLLVFMVFIWVDGSQAQEQSSTVLRISYDQLNSSGFKPTDNKYLVSPNGFFCAGFYSLSASSYAFAVWYANDSQRTLAWMANSTSLVGTNSSLILKNEDLSIIDEKGLNVWSQKVSGSDLTLQSTGNLVFDRWESFQSPTDTLLPKQNFTKGQKLMSRLANGTYGSGDNYYVLSLDDKSNKISLYYMQEQQQGQMQNHYWQSDGSFPAINLDDNGFLNTSSVDKSNLIMASDAGEGKRLRRLVLESKGNFRLYSRTMDPYSSWSLVWEAVSEHCTIHGVCGENAVCKVNESWEPECQCPPGFEHSPGDNRSCKAITDIKDPSDVRFVPLDYVDFAGSNITDQSVTRLQDCEDSCKNNNSCKGFAYDLDNGHCVYQLGKLVNGYWSPEAHKRMY…	820	pH 5.67	92.3
ThzLecRLK-G-type-30	MK760290	ATGGGCTTTTCATGGGTTTTATTGTTTGTTTTCATGGTGTTTATTTGGGTGGATGGTAGTCAAGCACAAGAACAGAGTAGTACAGTGCTTCGTATCTCATATGATCAGCTAAATTCTTCTGGATTCAAACCCACCGATAACAAGTACTTGGTTTCTCCAAATGGGTTCTTTTGTGCGGGTTTTTATAGCTTGTCAGCGAGTAGTTATGCCTTTGCTGTGTGGTATGCAAATGATTCACAGCGGACCCTGGCATGGATGGCGAATTCAACGTCTTTGGTGGGCACAAATTCTTCTCTCATCTTAAAGAACGGATCTTTTTCAATTGTAGATGAGAATGGGCTGATCGTCTGGAATCCCAATGTGTCGAATAGTTCTGCAATGGACCTTACCTTACAGGAT…	MGFSWVLLFVFMVFIWVDGSQAQEQSSTVLRISYDQLNSSGFKPTDNKYLVSPNGFFCAGFYSLSASSYAFAVWYANDSQRTLAWMANSTSLVGTNSSLILKNGSFSIVDENGLIVWNPNVSNSSAMDLTLQDSGNLVLNTSQSQPAWQSFDFPSDTLLPNQTLSKGGELISRLANGTYGSGDNYYVLSLDDKSNKISLYYMQEQQQGQMQNHYWQSDGSFPAINLDDNGFLNTSSVDKSNLIMASDAGEGKRLRRLVLESKGNFRLYSRTMDPYSSWSLVWEAVSEHCTIHGVCGENAVCKVNESWEPECQCPPGFEHSPGDNRSCKAITDIKDPSDVRFVPLDYVDFAGSNITDQSVTRLQDCEDSCKNKNSCKGFAYDLDNGHCVYQYGKLVNGYW…	829	pH 5.44	93.08
ThzLecRLK-G-type-31	MK760291	ATGGCTGCTCCTACAATACTTACTCTTATTGTCGTTATTCTGATGTTCATCTGCGCATCGGCCCAGAAACAGAATATCACGCTTGGCTCAACTCTTAGTCCTCCTCAAAATTCCAAATGGGTTTCACCAAATGGACAGTTTGCCTTTGGATTCTATGAGCTAACCCCAACTCAGTATGTCTTAGGCGTTTGGTTTGACAAAATACCTAATAAAACTCTGGTCTGGACTGTAATGAAGGATCAGATGGACGTTCCTGTTGAAAAGATGTCTACCCTGCAGCTCACCAACAGTGACCTGAGCTTGTATGATGCAAGGAAAAGTCTGAAATGGTCCGCTGCTCCCCCGGGAAAGATTTCCGCAGCTGCAATGCTCGACAATGGCAACTTCGTGCTGTTAAAC…	MAAPTILTLIVVILMFICASAQKQNITLGSTLSPPQNSKWVSPNGQFAFGFYELTPTQYVLGVWFDKIPNKTLVWTVMKDQMDVPVEKMSTLQLTNSDLSLYDARKSLKWSAAPPGKISAAAMLDNGNFVLLNASFEPIWQSFDYPTDTLLPGQVLKWKSTMYSKASSTNFSSGRFELALQEDANLVLYPVDRVGEAQGAYWAKGQFFQEVNLNFDSSGLLYLVNTTNMIVSNLTAGGLGKSGLLRRMTLESNGILAQYVWNTSDSSWSSVWQSVSDPCKDVKGQCGRNGICQLNSENEPECTCPPQFNYIDSQDHFKGCVRSSSPGQSCSTSKTMSRLENTDWGGGKEYSVLEDLTETQCQEACINDCFCVVVTHSSLVCRKKRMPLLDGRKGDDISS…	784	pH 6.79	87.11
ThzLecRLK-G-type-32	MK760292	ATGGCTGCTCCTACAATACTTACTCTTATTGTCGTTATTCTGATGTTCATCTGCGCATCGGCCCAGAAACAGAATATCACGCTTGGCTCAACTCTTAGTCCTCCTCAAAATTCCAAATGGGTTTCACCAAATGGACAGTTTGCCTTTGGATTCTATGAGCTACCAGAAACTGATCTCTACGTGGTGGGCATTTGGTTTGACAAAATACCTACTAAAACTCTGGTCTGGACAGTTATGAAGGATCAGAGAGACCTTCCTGTTGAAAAGATGTCTTCCCTGCAGCTCACCAACAATGGCCTCAGCTTGTATGATGCCCGAAAAAGTCTGAATTGGACCGCTGCTCCATCTGAAAAGATTGCCGCTGCTGCAATGCTCGACAGTGGCAACTTTGTGCTGTTA…	MAAPTILTLIVVILMFICASAQKQNITLGSTLSPPQNSKWVSPNGQFAFGFYELPETDLYVVGIWFDKIPTKTLVWTVMKDQRDLPVEKMSSLQLTNNGLSLYDARKSLNWTAAPSEKIAAAAMLDSGNFVLLNASFEPIWQTFDYPTDTLLPGQELKWKSTIYSKASNTNLSSGRFELALQKDGNLVLYPVERVGESQGAYWSSRTLSGEPSLKFDMGGLLYLVNTTNNTTLTEGEAGNGQFLRRVTLESDGILAQYVWNLAGNDSSWTPVWKPVNDPCKDVKGQCGRNGICQLNSQNEPYCRCPPQFNFIDSQDHFKGCTREWPRCNVNSTSTMSRLDNTDWLNDNDYSVLAGLSISECQDACIDDCMCTVVTYSPGRVLCWKKRMPLIDGRIGMDI…	788	pH 6.07	87.99
ThzLecRLK-G-type-33	MK760293	ATGGATACTCTTACAATACTTCCTCTTACCATTGTCATTTTGATGCTCATCTGCGCCTCAGCCCAGAAGCAGAATATAAAGCGTGGCTCCACTCTTATTCCTCCACACAATTCCAAATGGGTTTCACCAAATGGACAGTTTGCTTTTGGATTCTATGAGCTACCAGAAACTGATCTCTACGTGGTGGGCATTTGGTTTGACAAAATACCTTATAAAACTCTGGTCTGGACAGTTATGAAGGATCAGAGAGACCTTCCTGTTGAAAAGATGTCTTCCCTGCAGCTCACCAACAATGGCCTCAGCTTGTACGATTCCACAAAAAGTTTGAAATGGTCGGCTGCTCCGTCTGAAAAGGTTACCGCGGCTGCAATGCGCGACGATGGCAACTTCGTGCTTCTA…	MDTLTILPLTIVILMLICASAQKQNIKRGSTLIPPHNSKWVSPNGQFAFGFYELPETDLYVVGIWFDKIPYKTLVWTVMKDQRDLPVEKMSSLQLTNNGLSLYDSTKSLKWSAAPSEKVTAAAMRDDGNFVLLSASLEPIWQSFDYPTDTLLPGQELKWKSTIYSKASNTNLSSGRFELALQKDGNLVLYPVERVGESQGAYWSSRTLSGEPSLKFDMGGLLYLVNTTNNTTLTEGEAGNGQFLRRVTLESDGILAQYVWNLAGNDSSWTPVWKPVNDPCKDVKGQCGRNGICQLNSQNEPYCRCPPQFNFIDSQDHFKGCTREWPRCNVNSTSTMSRLDNTDWLNDNDYSVLAGLSISECQDACIDDCMCTVVTYSPGRVLCWKKRMPLIDGRIGMDI…	721	pH 6.39	80.84
ThzLecRLK-G-type-34	MK760294	ATGGCTCCTATTCAGATACACTCTTTTATTTTCCTTTTCATTCAAATTCTCTTCTGCGCTTCAGCACAGAAGCAGCAGAATATCAGGCCTGGCTCCACTCTTAGCCCTTCCCAAAATTCCAAATGGGTTTCACCAAACGGACAGTTTGCCTTTGGATTCTATCAACAGACTCCAACTCTTTACGTTGTGGGCGTTTGGTATGACAATATGACTCCTAAAACTCTAGCCTGGACGGTTGTCACGGATAAGGTGGATATTCCTGTTGAAAAGAAGTCTAGTTTGCAGCTGACAAGCAGCGGCCTCAGCCTGTCAGACGATCGACAAAATGTATTGTGGTCGTCTGGGTCCTCTGACAAGGTAGCCGCGGCTGTAATGCAAGACAATGGCAACTTTGTGCTG…	MAPIQIHSFIFLFIQILFCASAQKQQNIRPGSTLSPSQNSKWVSPNGQFAFGFYQQTPTLYVVGVWYDNMTPKTLAWTVVTDKVDIPVEKKSSLQLTSSGLSLSDDRQNVLWSSGSSDKVAAAVMQDNGNFVLLNALFEPIWQSFDSPTDTLLPGQTLKTYSNMFSKASPTNFSAGRFELSMQGDGNLVLYAVDRRGDAQGAYWASNTDGVQDKLSLKFNESGLLYLANSTGMMVSKVTEGKAGDGRFLRRVRLEIDGTFAQYVWNMDSNDSSWSSVWQPLKDPCKDVKGQCGNNGICRLIDQNKPDCICPRQFNFIDREDHFMGCVRSSSPGQSCSTRSKMLRLDNTDWLRGSEGDSDYSIMLDLSEIECKQSCLNDCMCVVVTYDNAVCRKKRLPLI…	795	pH 7.47	88.56
ThzLecRLK-G-type-35	MK760295	ATGGCTGCTCCTACAATACTTACTCTTATTGTCGTTATTCTGATGTTCATCTGCGCATCGGCCCAGAAACAGAATATCGAGCTTGGCTCAACTCTTAGTCCTCCTCAAAATTCCAAATGGGTTTCACCAAATGGACAGTTTGCCTTTGGATTCTATGAGCTAACCCCAACTCAGTATGTCTTAGGCGTTTGGTTTGACAAAATACCTAATAAAACTCTGGTCTGGACTGTAATGAAGGATCAGATGGACGTTCCTGTTGAAAAGATGTCTACCCTGCAGCTCACCAACAGTGACCTGAGCTTGTATGATGCAAGGAAAAGTCTGAAATGGTCCGCTGCTCCCCCGGGAAAGATTTCCGCAGCTGCAATGCTCGACAATGGCAACTTCGTGCTGTTAAAC…	MAAPTILTLIVVILMFICASAQKQNIELGSTLSPPQNSKWVSPNGQFAFGFYELTPTQYVLGVWFDKIPNKTLVWTVMKDQMDVPVEKMSTLQLTNSDLSLYDARKSLKWSAAPPGKISAAAMLDNGNFVLLNASFEPIWQSFDYPTDTLLPGQVLKWKSTMYSKASSTNFSSGRFELALQEDANLVLYPVDRVGEAQGAYWAKGQFFQEVNLNFDSSGLLYLVNTTNMIVSNLTAGGLGKSGLLRRMTLESNGILAQYVWNILDGNDSSWTPVWKPVNDPCKDVKGQCGRNGICQLNSQNEPYCRCPPQFNFIDSQDHFKGCTREWPRCNVNSTSTMSRLDNTDWLNDNDYSVLAGLSISECQDACIDDCMCTVVTYSPGRVLCWKKRMPLIDGRIGM…	811	pH 6.07	90.37
ThzLecRLK-G-type-36	MK760296	ATGGGGGCACTCCAAAATCTGTGTCTTTTCACACTGCTCTTTCTCGGGGCCGCTCAAATAAAATCCAGCAGTGCTGCAGAAGACTCCATAGCCGTAGGAGAAACTCTGACACGCACCCAGACCAAATCTTCAGCAAACGGCGTTTTCAAATTAGGCTTCTTTAAGCTGAACGGCACAGAAAACTGGTATGCAGGCCTCTTGTACGCCCAATTTCCGATCCAGACGGTCGCATGGCTATTCAACCAGGATACCCCGTTGCAGAACAATTCGGCCGTTCTGAATCTCACAGAAAACGGCAGCCTAGTGCTCTCATACGGCACCTCGGTCATATGGGCAAGCAACAAGACGTCGAAACCCGTTTCGACCGCCAACATAACGAACGGGGGAAACCTGGCCGTA…	MGALQNLCLFTLLFLGAAQIKSSSAAEDSIAVGETLTRTQTKSSANGVFKLGFFKLNGTENWYAGLLYAQFPIQTVAWLFNQDTPLQNNSAVLNLTENGSLVLSYGTSVIWASNKTSKPVSTANITNGGNLAVFGAQNRSETLWQSFDYPQNTWIPGMKISDTQRLTSWKSPWDPTPGLYNLVLDKANDQFILQGRNSVKYWESGNWNGQIFSKVPEMTQGFMYLFDYFNNGSYKYFTYSVKPGITLTTRFVMSESGDIKVYSQLDNTDVWTMFWAQPRDQCQVYDLCGAFGTCTTNNVQFCSCLTGFEPIDKRSWDSQAWSGGCKRKTSLDCSSNTSTDGFMELTGKSSPVDAVAVTGSTSEQDCRSSCLRNCSCIAYAYDDTEHCRHWADELLNLVD…	829	pH 6.53	91.08
ThzLecRLK-G-type-37	MK760297	ATGTTCATCTGCGCATCGGCCCAGAAACAGAATATCGAGCTTGGCTCAACTCTTAGTCCTCCTCAAAATTCCAAATGGGTTTCACCAAACGGGCAGTTTGCCTTTGGATTCTATCAACAGACTCCAACTCTTTACGTTGTGGGCGTTTGGTATGACAATATGACTCCTAAAACTCTAGCCTGGACGGTTGTCACGGATAAGGTGGATATTCCTGTTGAAAAGAAGTCTAGTTTGCAGCTGACAAGCAGCGGCCTCAGCCTGTCAGACGATCGACAAAATGTATTGTGGTCGTCTGGGTCCTCTGACAAGGTAGCCGCGGCTGCAATGCAAGACAATGGCAACTTTGTGCTGTTAAATGCTTTATTTGAACCCATCTGGCAGAGCTTCGACTCTCCTACG…	MFICASAQKQNIELGSTLSPPQNSKWVSPNGQFAFGFYQQTPTLYVVGVWYDNMTPKTLAWTVVTDKVDIPVEKKSSLQLTSSGLSLSDDRQNVLWSSGSSDKVAAAAMQDNGNFVLLNALFEPIWQSFDSPTDTLLPGQTLKTNSNMFSKASPTNFSAGRFELSMQGDGNLVLYAVDRRGDPLGAYWASGTDGVQDKLSLKFNESGLLYLANSTGMMVSKFTEGKAGDGRFLRRVRLEIDGTFAQYVWNIDSNDSSWSSVWQLLKDPCKDVKGQCGNNAICRLTDQNKPDCICPPQFNFIDRQDHFKGCMRSSSPGQTCSTKSTMLRRDNTDWLRGKETDSDYSVMLDLSEIECKQSCLNDCMCVVVTYDNAVCRKKRLPLIDGRQALEITTRAFVKV…	779	pH 7.46	86.49
ThzLecRLK-G-type-38	MK760298	ATGAGGAGAATCGACTCTTTTATTTTTCCTATTGCTGCTATTATCAGTGTCTTCCTTATATTATCTTCTGTCTTTCTACAATCATTTGCTCTGCCTTCTACAACCGCATATGGAGGCACCACATGGACAAATAATGTCCAGTCTTTAGAGTCATGGACACCTCAATCAGTTGGCTTAAGTGCAGTCACAGTCAGACCCGTTCTTCTCTCCAACAATATCTCATATGGCGGTGAGAACCTGCGCTTTGGATGTGGATTCTTCTGCTTCTCTATTCCTTGTCAAACGGGCTACTCTTTTGCAATTTTCTTTGTTATCTACCAGACTGATTATACTGATCCAGATGACCTGCAGATGGTTTGGACTGCAAACAGAGAGCGTTTACTGCAAGACAACGCAACC…	MRRIDSFIFPIAAIISVFLILSSVFLQSFALPSTTAYGGTTWTNNVQSLESWTPQSVGLSAVTVRPVLLSNNISYGGENLRFGCGFFCFSIPCQTGYSFAIFFVIYQTDYTDPDDLQMVWTANRERLLQDNATLVLTSTGNLVLKDADGSLVWSTNTSSKDFQGIMIAETGNFVLLNSSNGTMWQSFDHPADTLLLGQKFKVNQKLIANISPTNTSQGFYYGSLKVDGFAMYTAPAPAQMYFRYPREPTTVIIAYLQLDNETLSFSPVGYPSNPIIVSLPIPKNCLYLKIDTDGHLQFYSFQPKTGKSVTDYLTSFTSALSICEYPRTCGDYGVCSGAQCSCPEEGNTFTRINASRPSSGCVPLSPLVCPEKSTINSSPQDYELLEMDHVSYFTYSYGN…	749	pH 6.75	83.38
ThzLecRLK-G-type-39	MK760299	ATGGCGAAATTTTCATTACTGCTATTGCTCTGCATCTTCTCAGTTTCCCATGCCCAATCGGACGCAGACGGAGATGGGTTCCTGAGCACCAATACGAGCTGGTCGATCTCTGACCCTGTGACACTGGTTGGATCATTGACCCTCAATAACGAAAACAATGCAGATGCATATCTCCTGACCCACATCGTTTCCCAGAGCTTTCCAGGGCGAATAAATTCATGGGCGTTTTTAAGTTTTATGGAATTCAGGACTAATGAATACTTTTTTTGCATAGTGCAATCAGGATCGATTGTTCAGGCCATGGGACAGGTCGTCTGGACGGCCAATTATGAGCATCCCGTATCCAAGAATGCTGTTCTTGAGCTTCAAACGGATGGGAATTTGGTCCTTTCTGATTCG…	MAKFSLLLLLCIFSVSHAQSDADGDGFLSTNTSWSISDPVTLVGSLTLNNENNADAYLLTHIVSQSFPGRINSWAFLSFMEFRTNEYFFCIVQSGSIVQAMGQVVWTANYEHPVSKNAVLELQTDGNLVLSDSTNGSRRKTVWSTGTGGMGVVGLKVLGGGVLQLLRKKNNTVWQSTDFPTDTLLFGQVLRVGDMLYSRSSDYNLSRGSYVLVVKPGGLGLYVRGINQSLELYWMWKVSNNNGSTLDDPGYRCSNLSFMVSINWPNSEHLPCLLFQNSSPVCNGSLFSNSPHYYLPKVPAQSSMLDSDFGFIRLDYDGNLRAYASGRKEGLYQAMSKCQLPGSCGSYGVCSEKEACKCPNNGTHQIRDKNGDCGLSGIPSCGNRNGSWQMFSVAGVEYH…	864	pH 8.59	95.91
ThzLecRLK-G-type-40	MK760300	ATGGTGTGGACTGCAAACAGAGAGCGTCTAGTGAAAGAAAACGCAACCCTTGGACTCACCTCCACTGGGAATCTTGTCTTGAAGGACGCAGATGGTAGTCTAGTCTGGTCTACAAATACATCCGCCCAAGATTTCCAAGGATTAATGATGGAAGAAATAGGGAACCTAGTGCTCTTGAACAGCTCCAATGGAACCCTGTGGCAGTCTTTCGACCATCCCACTGATACGCTCCTGCGAGGCCAGAAGTTGAAGGTGGGACAGAAGCTTATTGCAAATATTTCCCCGACCAACACAAGCCATGGGATGGTCTATGCAACCTTGCTTGCCAGCGGTTATGCCCTGTATACAGCCCCTGCACCCCCTCAAATGTATTTTAAATATCCCAACCTATCCGGAACT…	MVWTANRERLVKENATLGLTSTGNLVLKDADGSLVWSTNTSAQDFQGLMMEEIGNLVLLNSSNGTLWQSFDHPTDTLLRGQKLKVGQKLIANISPTNTSHGMVYATLLASGYALYTAPAPPQMYFKYPNLSGTLNLAYRQFDNESLRYYPEDFPSNPIVFSSSIPINSLYFKFASNGHEVFYSFEQKTRVSLHDYLSTFKSSLGKCDYPTTCGNYGICTDGQCSCPKEANVFRQIDASKPNLGCFPRSPLVCPEKPTMGGTKSYQLLELDHVSYFSYDWGIASVPGLVSREECQDLCLKNCSCKAAFFRYDVSDNYSSGYCYLESIVYSLKMNTPSDEFYKSTAYIKVQRNPKNTKPSVIGISVSVVSGIIVVFLVFWVWIARSRKARQKQRRDESDDD…	600	pH 7.61	67.51
ThzLecRLK-G-type-41	MK760301	ATGAGGAGAATCGACTCTTTTATTTTTCCTATTGCTGCTATTATCAGTGTCTTCCTTATATTATCTTCTGTCTTTCTACAATCATTTGCTCTGCCTTCTACAACCGCATATGGAGGCACCACATGGACAAATAATGTCCAGTCTTTAGAGTCATGGACACCTCAATCAGTTGGCTTAAGTGCAGTCACAGTTAGACCCGTTCTTCTCTCCAACAATATCTCATATGGCGGTGAGAACCTGCGGTTTGGATGTGGATTCTTCTGCTTCTCTATTCCTTGTCAAACGGGCTACTCTTTTGCAGTTTTCTTTGTTATCTACCAGACTGATTATACTGATCCAGATGACCTGCAAATGGTGTGGACTGCAAACAGAGAGCGTTTAGTGCAAGAAAATGCAACC…	MRRIDSFIFPIAAIISVFLILSSVFLQSFALPSTTAYGGTTWTNNVQSLESWTPQSVGLSAVTVRPVLLSNNISYGGENLRFGCGFFCFSIPCQTGYSFAVFFVIYQTDYTDPDDLQMVWTANRERLVQENATLELTSTGNLVLKDSDGSLVWSTDTSAQGMMMEETGNLVLFNSSNGTMWQSFDHPTDMLLLGQKLKVGQKLIANISPTNTSQGFYHGSLNVDGIALYTGTQMYYRYPKPPTNGSTAYIQIDNESLNFSSDGFLSNQISFNLSIPKNSLYVKIDSNGHVQFYSFQPETGKSFTDYLSGFTNALKPCEYPRTCGDYGICTDGQCSCPKEANVFRQIDASKPNLGCFPRSPLVCPEKPTMGGTKSYQLLELDHVSYFSYDWGIASVPGFV…	651	pH 6.17	72.8
ThzLecRLK-G-type-42	MK760302	ATGATGGCAGTCTACAATCTTATTTCGACTTTTGCTTCTATTTCAGTACTTCTTAGCGTATTCCTGTTATCATCCCCTGTCTTTGAACAATCATTTGCTTTACCTTCTGCAATTGGATATGGAGGCACTAATTGGGTTAACAATATCCAGTCTTTAGACTCATGGATACTTCAGTCAGCAGGTCCATGCCAGCAAACTGTCAGGCCTATTCTTCTGTCCAAGAATATCTCATATGGCGGTGAAAGCCTGCGGTTTGGATGTGGGTTCTTCTGCTACTCTAATCCTTGTGACATGGGCTATTCATTTGCAGTTTTCTTTGTTATCTACGAAACTAATTATACTGATCCAGATGACCTGCAAATGGTGTGGACTGCAAACAGAGAGCGTCTAGTGAAAGAA…	MMAVYNLISTFASISVLLSVFLLSSPVFEQSFALPSAIGYGGTNWVNNIQSLDSWILQSAGPCQQTVRPILLSKNISYGGESLRFGCGFFCYSNPCDMGYSFAVFFVIYETNYTDPDDLQMVWTANRERLVKENATLGLTSTGNLMLKDADGSLVWSTNTSAQDFQGIMMEETGNLVLLNSSNGTLWQSFDHPSNMLLRGQKLKVGQKLTANISPTNTSQGVVYATLFVNGFALYIAPDPPQIYFRFPSQPTTYNVAYMQFDNESLRYYPEDFPSNPIVFSSSIPINSLYFKFASNGHEVFYSFEQKTRVSLHDYLSTFTSALGTCDYPTTCGNYGICTDGQWSCPKEANVFRQIDASKPNLGCFPRSPLVCPEKPTMSATKSYQFLKLDHVSYFTYDW…	628	pH 5.91	70.18
ThzLecRLK-G-type-43	MK760303	ATGATGGCAGTCTACAATCTTATTTCGACTTTTGCTTCTATTTCAGTACTTCTTAGCGTATTCCTGTTATCATCCCCTGTCTTTGAACAATCATTTGCTTTACCTTCTGCAATTGGATATGGAGGCACTAATTGGGTTAACAATATCCAGTCTTTAGACTCATGGATACTTCAGTCAGCAGGTCCATGCCAGCAAACTGTCAGGCCTATTCTTCTGTCCAAGAATATCTCATATGGCGGTGAAAGCCTGCGGTTTGGATGTGGGTTCTTCTGCTACTCTAATCCTTGTGACATGGGCTATTCATTTGCAGTTTTCTTTGTTATCTACCAGGTTAATTATAGTGATCCAGATGACCTGCAGATGGTGTGGACTGCAAACAGAGAGCGTTTAGTGCAAGAA…	MMAVYNLISTFASISVLLSVFLLSSPVFEQSFALPSAIGYGGTNWVNNIQSLDSWILQSAGPCQQTVRPILLSKNISYGGESLRFGCGFFCYSNPCDMGYSFAVFFVIYQVNYSDPDDLQMVWTANRERLVQENATLELTSTGNLVLKDSDGSLVWSTDTSAQGMMMEETGNLVLFNSSNGTMWQSFDHPTDMLLLGQKLKVGQKLIANISPTNTSQGFYHGSLNVDGIALYTGTQMYYRYPKPPTNGSTAYIQIDNESLNFSSDGFLSNQISFNLSIPKNSLYVKIDSNGHVQFYSFQPETGKSFTDYLSGFTNALKPCEYPRTCGDYGICTDGQCSCPKEANAFSQIDPYRVTLGCVPLNPLVCTETFSISSSPQHYELLEIDHVSYFAYLYENAST…	851	pH 5.45	95.3
ThzLecRLK-G-type-44	MK760304	ATGGCAATCCCAATATTATGTATTGTTGCTATATTTATACAGGCTATGTTTGCAGAGGGAGCAGTGAAGCTAGGAGCAAGCCTTAAGCTCTCTGCTTCAGGCCAACAGCAAGCTTGGCAATCCCCCGGCAAGAATTTCAGTTTAGGATTTCACCCAAGTGGAAACAGGGGACTCTATGTTGTGGGCATCAGCTATGCTAGCATCAATGATTTAACTCTGGTATGGACTGCAGGCTTCAATGGTGGAATTGAAGTGGGAGAAGGAGGTTCCTTCACTTTACAGAATGATGGCAAACTAGTTTTAAGCAATGGAACACAAATACTCTGGCAGACAAACACATCAAATCTAGGTGTGGCATCTGCAGATATGCAAGATGATGGGAACTTTGTGCTGCACAAT…	MAIPILCIVAIFIQAMFAEGAVKLGASLKLSASGQQQAWQSPGKNFSLGFHPSGNRGLYVVGISYASINDLTLVWTAGFNGGIEVGEGGSFTLQNDGKLVLSNGTQILWQTNTSNLGVASADMQDDGNFVLHNSRSGTVWDTFSNPTDSLVVNQNLTVNQSLRSGLYTFTMQPSGNFTLIWNNNVTYLNEGIPLATTATLTGQGIFKLSNSSNDSIWWARSIDYSDSSTAVRRMKLESNGNLRSYRWDTDSVTWQRVWSAVEDQCKVYGWCGNFGVCVYNNTDPYCECPSADFDRIDPNDATKGCRRQQDIAQCSNNQSMVRLNHTEFFSYPPDLESNSEIYTLAFQDCWQNCLKNPSCTASTIMADGAGTCRMKTNEFTSAYQTPSISSTSYVKVCGS…	819	pH 6.11	90.76
ThzLecRLK-G-type-45	MK760305	ATGGCAATCCCAATATTATGTATTGTTGCTATATTTATACAGGCTATGTTTGCAGAGGGAGAAGTGAAGCTAGGAGCAAGCCTTAAGCTCTCTGCTTCAGGCCAACAGCAAGCTTGGCAATCCCCCGGCAAGAATTTCAGTTTAGGATTTCACCCAAGTGGAAACAGGGGACTCTATGTTGTGGGCATCAGCTTTGCTAACATCAATGATTCAACTCTGGTATGGAGTGCGGGCTTCAATGGCGGAATTGAAGTGGGAGAAGGAGGTTCCTTCACTTTACAGAATGATGGCAAACTAGTTTTAAGCAATGGAACACAAATACTCTGGCAGACAAACACATCAAATCTAGGTGTGGCATCTGCAGATATGCAAGATGATGGGAACTTTGTACTGCACAAT…	MAIPILCIVAIFIQAMFAEGEVKLGASLKLSASGQQQAWQSPGKNFSLGFHPSGNRGLYVVGISFANINDSTLVWSAGFNGGIEVGEGGSFTLQNDGKLVLSNGTQILWQTNTSNLGVASADMQDDGNFVLHNSSSGTVWDSFSNPTDSLVVNQNLTVNQSLRSGLYTFTMQPNGNFTLTWNNNVTYLNEGIPLATTATLTGQGIFKLSNSSNDSIWWARSIDYSDSSTAVRRMKLESNGNLRSYRWDTDSVTWQRVWSAVEDQCKVYGWCGNFGVCVYNDTDPYCECPSADFDQIDPTDASQGCRRQQDITQCSNNQSMVQLDHTEFFSYPPESESNSEIYYLGIPDCWQNCLKNPSCTASTIMADGTGTCRMKTSNFTSAYQTVSIPSTSYVKVCGQ…	820	pH 5.81	90.59
ThzLecRLK-G-type-46	MK760306	ATGCCAATCTCAAAATGTGTAATATTATGTATTGTTTGTATATTTATTCAGGGCATGTTTGCAGAGGGAGCTGTGAGTCTAGGAACAACCCTTAAGCCCTCTGCTTCCGGCCAACAAGTTTGGCAATCCCCAGGCAAGAATTTCAGTTTGGGATTTTACCCAAGTGGAAAAAGGGGATTCTATGTTGTGGGCATCAGCTTTGCTAGCATCAATGATTCAACTCTAGTATGGACTGCAGGTTTGAATGGTGGAATCGAAGTGGGAGAAGGAGGTTCCTTCACTTTACAGAGTGATGGCAATCTAGTTTTAAGCAATGGGACATCAACAGTCTGGGAGACAAAAACATCCAATCAAGGGGTGGCATCTGCAGATATGCGAGATGTTGGGGACTTTGTACTA…	MPISKCVILCIVCIFIQGMFAEGAVSLGTTLKPSASGQQVWQSPGKNFSLGFYPSGKRGFYVVGISFASINDSTLVWTAGLNGGIEVGEGGSFTLQSDGNLVLSNGTSTVWETKTSNQGVASADMRDVGDFVLQNGSSSIIWDTFANPTDSLVINQNFTVNQRLQSGPYTLTMHANGNFTLKWKNNITYLNEGTPQATTASLTSQGIFKLSNSSADSIWVARSSDYTDNSITVRRIKLEPNGNLRSYGWVTSTGKWQPGWSAVEDQCKVYGWCGNFGVCVYNDTDPYCECPSADFDQIDPTDASQGCRRQQDITQCSNNQSMVRLNHTEFFSYPPDLESNSEIYTLAFQDCWQNCLKNPSCTASTIMADGAGTCRMKTNEFTSAYQTPSISSTSYVKVC…	820	pH 6.17	90.43
ThzLecRLK-G-type-47	MK760307	ATGCCAATCTCAAAATGTGTAATATTATGTATTGTTGCTATATTTATACAGGCTATGTTTGCAGAGGGAGCAGTGAAGCTAGGAGCAAGCCTTAAGCTCTCTGCTTCAGGCCAACAGCAAGCTTGGCAATCCCCCGGCAAGAATTTCAGTTTAGGATTTCACCCAAGTGGAAACAGGGGACTCTATGTTGTGGGCATCAGCTATGCTAGCATCAATGATTTAACTCTGGTATGGACTGCAGGCTTCAATGGTGGAATTGAAGTGGGAGAAGGAGGTTCCTTCACTTTACAGAATGATGGCAAACTAGTTTTAAGCAATGGGACACAAATACTCTGGCAGACAAACACATCCAATCTAGGCGTGGCATCTGCAGATATGCAAGATGATGGGAACTTTGTA…	MPISKCVILCIVAIFIQAMFAEGAVKLGASLKLSASGQQQAWQSPGKNFSLGFHPSGNRGLYVVGISYASINDLTLVWTAGFNGGIEVGEGGSFTLQNDGKLVLSNGTQILWQTNTSNLGVASADMQDDGNFVLHNSSSGTVWDSFSNPTDSLVVNQNLTVNQSLRSGLYTFTMQPNGNFTLTWNNNVTYLNEGIPLATTATLTGQGIFKLSNSSNDSIWWARSIDYSDSSTAVRRMKLESNGNLRSYRWDTDSVTWQRVWSAVEDQCKVYGWCGNFGVCVYNNTDPYCECPSADFDRIDPNDATKGCRRQQDIAQCSNNQSMVRLNHTEFFSYPPDLESNSEIYTLAFQDCWQNCLKNPSCTASTIMADGAGTCRMKTNEFTSAYQTPSISSTSYVKV…	822	pH 6.07	91.13
ThzLecRLK-G-type-48	MK760308	ATGGCAATCCCAATATTATGTATTGTTGCTATATTTATTCAGCCTATGTTTGCAGAGGGAGCAGTGAAGCTAGGGGCAAGCCTTAAGCCCTCTGCTTCAGGCCAACAGCAAGCTTGGCAATCCCCCGGCAAGAATTTCAGTTTAGGATTTCACCCAAGTGGAAACAGGGGACTCTATGTTGTGGGCATCAGCTATGCTAGCATCAATGATTTAACTCTGGTATGGACTGCAGGCTTCAATGGTGGAATTGAAGTGGGAGAAGGAGGTTCCTTCACTTTACAGAATGATGGCAAACTAGTTTTAAGCAATGGGACACAAATTCTCTGGCAGACAAACACATCCAATCTAGGCGTGGCATCTGCAGACATGCAAGATGATGGGAACTTTGTACTGCAGAAC…	MAIPILCIVAIFIQPMFAEGAVKLGASLKPSASGQQQAWQSPGKNFSLGFHPSGNRGLYVVGISYASINDLTLVWTAGFNGGIEVGEGGSFTLQNDGKLVLSNGTQILWQTNTSNLGVASADMQDDGNFVLQNSSSVTVWETFANPTDTLVVNQSFTVNQSLRSGPYTFTLHPSGNFTLKWENYITYLNEGTPLATTASLTSQGIFKLSNSSTDSIWVSRSSDYTDNSITVRRIKLEPNGNLRSYGWVTSTGKWQPGWSAVEDQCKVYGWCGNFGVCVYNDTDPYCECPSADFDQIDPTDASQGCRRQQDITQCSNNQSMVQLDHTEFFSYPPESESNSEIYYLGIPDCWQNCLKNPSCTASTIMADGTGTCRMKTSNFISAYQTVSIRATSYVKVCGQ…	821	pH 5.81	90.85
ThzLecRLK-G-type-49	MK760309	ATGGGCGCTGCGAGGATTTCACTGGTTATTTTCATGGCCCTGATTGGTGTGGGTGAGAGCAAGAGTCAAGAGCCTAAGAAAGTAGCTCGTCTCTCTTCTGCTTTTCTGAATTCTTCTGGTTGGAAACCCAACGACAACACGTACTTAGTTTCTTCAAATGGTATGTTTTGTGCTGGGTTTTACAACGTGACACCAAATCGTTATGCTTTTGCTGTCTGGTATGCCAACGATTCAGATCGAACTCTGGCATGGATGGCGAACTCAACTTCTCTTGTGGGTGCCAACTCTTCTTTGATCTTACAAAACGGGTCTCTCTCCGTTTCAGACGAGCATGGTGTAAATGTGTGGACGAGCAGGGTCATGCCCAATTCTAAAAATGGCATGGATCTTATTTTGAAG…	MGAARISLVIFMALIGVGESKSQEPKKVARLSSAFLNSSGWKPNDNTYLVSSNGMFCAGFYNVTPNRYAFAVWYANDSDRTLAWMANSTSLVGANSSLILQNGSLSVSDEHGVNVWTSRVMPNSKNGMDLILKDSGNLVINQWESFKDFPTFNLLPTQDFTAGDILQSRLANGTYGRDGDYYSLSIEQQSKKLCLYYHRKKEEVQEPKWYWRSGSFAAVNLDNTGYLNASNIDVDSMIMASDLGKKDRLRRLTLDKDGNLRMYSRRKYPPSSSWEIVWEAVSEHCHIHGVCGENAVCRTNSDWKPTCECPPGFDPSPVDNRSCKPHNDVKKLTNVTFLTLDFVNFDGPNSAPEPSTRLQVCIESCRKNSSCLGFAHKLDTGNCVYQFGKLFNGYWSPEA…	821	pH 6.28	92.5
ThzLecRLK-G-type-50	MK760310	ATGGGCTTTCCATGGATTTTACTGCTTGTTTTCATGGTGTTTATATGGGTAGATGGTAGTCAAGCACAAGAACAGAGTAGTACAGTGCCTAGTCTGTCCTCTGATCAGCTGAAGTCTTCTGGACTCAAACCGAGCGATAAGAAGTACTTGGTTTCTCCAGATGGTGTGTTTTGTGCTGGGTTTTACAACTTGACAGCGAATGGTTATGCCTTTGCTGTGTGGTATGCAAATGATTCACAGCGGACCCTGGCATGGATGGCGAATTCAACGTCTTTGGTGGGCACAAATTCTTCTCTCATCTTAAAGAACGGAAATCTGTCAATTATAGATGAGCAACGGCTGAACGTCTGGAGTCAGAAGGTTTCTGGTTCTGCAACGAGTCTTACCTTGCATGAGACA…	MGFPWILLLVFMVFIWVDGSQAQEQSSTVPSLSSDQLKSSGLKPSDKKYLVSPDGVFCAGFYNLTANGYAFAVWYANDSQRTLAWMANSTSLVGTNSSLILKNGNLSIIDEQRLNVWSQKVSGSATSLTLHETGNLVLGSWQSFLQPPTNTLLPNQNFTTKGDGVVSLVSRLANGTYGSGDDYYSLSLDQKSNKISLYYMKEGPSRKPYWQSDGSFPAVNLNNDGFLNTSSVDKSNLIMASDAGEGKRLRRLVLERNGNFRLYSRTMDPYSSWNLVWEAVSEHCTIHGVCGENAVCKVNELWEPECKCPPGFEYSPGDNRSCRALTDIKNPSNVKFVPLDYVNFDGSNFEDVSVTRLQDCEDSCKNNNSCKGFAYDLDNGHCVYQYGKLVNGYWSPEAH…	824	pH 6.05	92.5
ThzLecRLK-G-type-51	MK760311	ATGGCCTCTTCATGGGTTTTATTGTTTGCTCTCATGGTGTTTATTTGGGTGGATGGCAGTCAAGCACAAGAACAGAGTAGTACAGTGCTTCGTATCTCATATGATCAGCTAAATTCTTCTGGATTCAAACCCACCGATAACAAGTACTTGGTTTCTCCAAATGGGTTCTTTTGTGCGGGTTTTTATAGCTTGTCAGCGAGTGGTTATGGCTTTGCTGTGTGGTATGCAAATGATTCACAGCGGACCCTGGCATGGATGGCGAATTCAACGTCTTTGGTGGGCACAAATTCTTCTCTCATCTTAAAGAACGGATCTTTTTCAATTGTAGATGAGAATGGGTTGATCGTCTGGAATCACAATGTGTCGAATAGTTCTGCAATGGACCTTACCTTACAGGAT…	MASSWVLLFALMVFIWVDGSQAQEQSSTVLRISYDQLNSSGFKPTDNKYLVSPNGFFCAGFYSLSASGYGFAVWYANDSQRTLAWMANSTSLVGTNSSLILKNGSFSIVDENGLIVWNHNVSNSSAMDLTLQDSGNLVLNTSQSQPAWQSFDFPSDTLLPNQTLSKGGELISRLANGTYGSGNDYYYLAFDDQSKISLYYKKEEQGGLTAKPYWTSEGTFTDLSLDENGFLNTTSVLIMASDRGEANRLRRLVLESDGKLRIYSRNMNSPSPSWVLVWEAVLQYCIIHGSCGENAVCKVNELWEPECKCPPGFEYSPGDNRSCRALTDIKNPSNVKFVPLDYVNFDGSNFEDVSVTRLQDCEDSCKNNNSCKGFAYDLDNGHCVYQYGKLVNGYWSPEA…	824	pH 5.37	92.39
ThzLecRLK-G-type-52	MK760312	ATGGGCTTTCCATGGATTTTACTGCTTGTTTTCATGGTGTTTATATGGGTAGATGGTAGTCAAGCACAAGAACAGAGTAGTACAGTGCCTAGTCTGTCCTCTGATCAGCTGAAGTCTTCTGGACTCAAACCCAGCGATAAGAAATACTTGGTTTCTCCAGATGGTGTGTTTTGTGCTGGGTTTTACAACTTGACAGCGAATGGTTATGCCTTTGCTGTGTGGTATGCAAATGATTCACAGCGGACCCTGGCATGGATGGCGAATTCAACGTCTTTGGTGGGCACAAATTCTTCTCTCATCTTAAAGAACGGAAATCTGTCAATTATAGATGAGCAACGGCTGAACGTCTGGAGTCAGAAGGTTTCTGGTTCTGCAACGAGTCTTACCTTGCATGAGACA…	MGFPWILLLVFMVFIWVDGSQAQEQSSTVPSLSSDQLKSSGLKPSDKKYLVSPDGVFCAGFYNLTANGYAFAVWYANDSQRTLAWMANSTSLVGTNSSLILKNGNLSIIDEQRLNVWSQKVSGSATSLTLHETGNLVLGSWQSFLQPPTNTLLPNQNFTTKGDGVVSLVSRLANGTYGSGDDYYSLSLDQKSNKISLYYMKEGPSRKPYWQSDGSFPAVNLNNDGFLNTSSVDKSNLIMASDAGEGKRLRRLVLERNGNFRLYSRTMDPYSSWNLVWEAVSEHCTIHGVCGENAVCKVNELWEPECKCPPGFEYSPGDNRSCRALTDIKNPSNVKFVPLDYVNFDGSNFEDVSVTRLQDCEDSCKNNNSCKGFAYDLDNGHCVYQYGKLVNGYWSPEAH…	827	pH 6.05	92.69
ThzLecRLK-G-type-53	MK760313	ATGGCCTCTTCATGGGTTTTATTGTTTGCTCTCATGGTGTTTATTTGGGTGGATGGCAGTCAAGCACAAGAACAGAGTAGTACAGTGCTTCGTATCTCATATGATCAGCTAAATTCTTCTGGATTCAAACCCACCGATAACAAGTACTTGGTTTCTCCAAATGGGTTCTTTTGTGCGGGTTTTTATAGCTTGTCAGCGAGTGGTTATGCCTTTGCTGTGTGGTATGCAAATGATTCACAGCGGACCCTGGCATGGATGGCGAATTCAACGTCTTTGGTGGGCACAAATTCTTCTCTCATCTTAAAGAACGGATCTTTTTCAATTGTAGATGAGAATGGGCTGATCGTCTGGAATCCCAATGTGTCGAATAGTTCTGCAATGGACCTTACCTTACAGGAT…	MASSWVLLFALMVFIWVDGSQAQEQSSTVLRISYDQLNSSGFKPTDNKYLVSPNGFFCAGFYSLSASGYAFAVWYANDSQRTLAWMANSTSLVGTNSSLILKNGSFSIVDENGLIVWNPNVSNSSAMDLTLQDSGNLVLNTSQSQSAWQSFDFPSDTLLPNQTLSKGGELISRLANGTYGSGNDYYYLAFDDQSKISLYYKKEEQGGLTPKPYWTSEGTFTDLSLDENGFLNTTSVLIMASDRGEANRLRRLVLESDGKLRMYSRNMNSPSPSWVLVWEAVLQYCIIHGSCGENAVCKVNQKWNTSCECPPGFDHNPVDNRSCRAITDIKDSSNVTFVPLDYVNFDGLNTSTAKQGAVRLQDCKDNCTKDGGCMGFTHNLDSGICVYQMGQLINGYWSP…	829	pH 5.40	92.51
ThzLecRLK-G-type-54	MK760314	ATGGATTGGTTCCAGAACGATCATTCAGCATTAAGCTGTTTGATCTATTTCTGTTTAGCTCTAGCTATGCTTATTTCACTCTGCAAATGCGATTTGTCAGAAGTTACTGGCAAAGACGCCCTTTCTTTGGGGGATTCTCTGAGGGCAAATCAGACAATAACTTCAAAGAATGGCACTTTTGAATTGGGTTTTTTAAATGTCAAGGGAACCAACAACTGGTATGTTGGGATCTGGTATGCCCAAATCTCTGAGAAGACCATTATTTGGGTAGCTAACAGGGAGACTCCTATCAGAAAAACTCCCGGCATTTTGATGCTGTCTAGAGATGGCTATCTCACTGTGTCTGATTCAGGAGGAAGACAGATTTGGTCGAGTAATAATACTCAGCAAACAAAGGCA…	MDWFQNDHSALSCLIYFCLALAMLISLCKCDLSEVTGKDALSLGDSLRANQTITSKNGTFELGFLNVKGTNNWYVGIWYAQISEKTIIWVANRETPIRKTPGILMLSRDGYLTVSDSGGRQIWSSNNTQQTKASSASILDTGNFVLFGAQNTSEIVWESFAHPTDTMMPHMKFWKGIQLRSWKNRSDPAAGPFFLEINPALEQKDFILHYKNGAPYYSTGPWMGTYYATMPESLSRSILEEDFIELSPTRMYYIYWFTPKAGPLMSRQVLTPDGYFLSFLWIDNRWSMDWSQPQESCGVYGVCGAHGVCFTQANIQLCSCAEGFNPRDAAAWHSRQWWLSGCVRRTPLNCSAAINGSVSTTTDGFLQVGNISLSDNEAPQYTQELSLQGCKTACLNNCS…	808	pH 7.98	90.03
ThzLecRLK-G-type-55	MK760315	ATGGGGGAAATCAGGGAAAAGTTCTGCTTATGCCTGTTTTTTGTTTTTGCAGTGTTTATTCAACTAAAAAGTTATGGTGCTGCAGTCGAGGATGGAGATGCTCTTTCCTTGGGCGCCTCCATTACTGGAAATCAGACATTGATTTCAAAGAATGGCACATTTCAATTGGGGTTCTTCAACCCCAAAGGAACCAATAACTGGTATATCGGCATCTGGTATGCCCATATGACAGAGAAGACCTTCGTTTGGGTGGCTAACAGGGAGACTCCCGCGAGAAACAGGTCTAGCGTTTTGAAGCTGTCAAAAGAAGGTGATCTGGGACTGTTTGATGCAACGGGTGCATCTCTTTGGTCGGTCAATGTGACCAAGAAGGCTTCCCGAGCTGTGATATTAGATTCT…	MGEIREKFCLCLFFVFAVFIQLKSYGAAVEDGDALSLGASITGNQTLISKNGTFQLGFFNPKGTNNWYIGIWYAHMTEKTFVWVANRETPARNRSSVLKLSKEGDLGLFDATGASLWSVNVTKKASRAVILDSGNFVMLSVDNKSEIVWQSFDYPVDTLLPGMRFGGQKKLVSWKSSLDPAPGLFSYQVDPSGVKQLVLLWNNSVQYWASGAWDGNVFSQIPEMTNKALYNISVENTNSSLYVTYTSIAFKNVLSRSVIVNSGGMQVYALLDDAKWTLLWSQPRDQCAVYGLCGAYGSCNSNNLQFCSCVEGFIPTDTRAWDSQEWWSSGCVRQKSLSCGTENGSSDGFLELSVTLPDADSVSSYLYPSTTNKDCQKACLLNCSCTAFTFNPSSGLCHI…	796	pH 7.99	88.6
ThzLecRLK-G-type-56	MK760316	ATGGGATTCTTCAGCCCAGATGGAACCGATAACTGGTACATTGGTATCTGGTATGGCAAAGTGGCAGAGAAGACGATTGTTTGGGTTGCTAACAGAGAAAGACCCTCAAAGAAGAGGCCTGGCGTTTTGATGCTGTCCAAACAAGGTAGTCTGGGACTGTTTGACGCAGAGAATGTGTCACTTTGGTCGGCCAACATCTCGAACAAGGCTTCCCGGGCTGTGATATTAGATTCTGGTAATTTTGTAGTGCTGAGCGGTGGCAATAAATCTGAGATTGCTTGGCAGAGCTTCGACCATCCTTCCGATACTTGGTTGCCCGGGATGAAGTTGGGCGGAAAGAAAAAGCTAGTCAGTTGGAAGAATTCATTGGATCCAGCTCCTGGCCATTTTTCTTATCAG…	MGFFSPDGTDNWYIGIWYGKVAEKTIVWVANRERPSKKRPGVLMLSKQGSLGLFDAENVSLWSANISNKASRAVILDSGNFVVLSGGNKSEIAWQSFDHPSDTWLPGMKLGGKKKLVSWKNSLDPAPGHFSYQMDPSGTKQIVLRWNDSVQYWESGAWNGKSFSQIPEMWLTGLYNYSVEDTSSAFYLSYSFTPVAGYSMLSRFVVHKSGGLQSYVLIADNEWSIVWSRPGDQCTVYNVCGAYGTCNSYNVEFCRCVEGFIPRDNRSWSLRDWSSSGCVRQSPLNCDAKNGSIDGFVDSRATLPANDAFSYPATTKKDCEKACLRNCSCTAYAFNMPSGPCQIWSGDLLNMQNASSDSRSTVSIRVAAFALQKFQKPPSFFKQRIIIIVSVLALALALS…	744	pH 8.14	83.1
ThzLecRLK-G-type-57	MK760317	ATGGGAAATATATGCTTAGGCCTGCTTTTTGCAGTTACCCTGTTTATTCAACTCAAGAGTAATAGTGGTGCTCGAGATACTCTTTCGCTAGGTTCCTCGCTTACTGGAAATCAGACAATCATTTCAAAGAATGGCACATTTGAGTTGGGATTCTTCAGCCCAAATGGAAGCAACTGGTATATTGGCATCTGGTATGCCCAAATACCAGAGAAGACGATTGTTTGGGTGGCCAACAGGGAGACTCCCGCAAGAAACAGGTCAGGCGTTTTGAAGCTGTCACGAGAAGGTAATCTGGAACTGTTCGATGCAGAGGGCGCATCTCTTTGGTCAGCCAATGTATCAAGCAAGGCTTCCCGAGCTGTGATATTGGATTCTGGTAATTTTCTAGTTCTGAGCAAT…	MGNICLGLLFAVTLFIQLKSNSGARDTLSLGSSLTGNQTIISKNGTFELGFFSPNGSNWYIGIWYAQIPEKTIVWVANRETPARNRSGVLKLSREGNLELFDAEGASLWSANVSSKASRAVILDSGNFLVLSNGSKSETVWQSFDNPADTWLAGMVFGGRQKLVSWRNSLDPAPGLFSLQMDPSGAKQLVLTWNNSVQYWDSGTWDGKIYSGVPEIADKRQVNISVESNISGLFESYTLIPPFNALIRLVVTRFGQVRVYVFVGSSWSMIWSVPGDGCAVYGTCGSYGTCDSRNLQHCSCGEGFKPTDNSAWLLQDWASIGCVRKSPLRCDAINGSTDGFIDLGVTLPDGFASSYPASTKKDCEEACLRNCSCTAFSFNLPSGPCQIWSGDLLNMRNST…	770	pH 8.03	84.87
ThzLecRLK-G-type-58	MK760318	ATGAGCACCAAGAATCTGGAAATTGGAAGTGACGGTGTATTACCATATCGGCTCCTCGCTTTTACTCTGCTAATTATATTTCACCACTGCGACGAGTGCAGTGCTTATGGAGGAGATACGCTTTCCTTGGGTACCTCGTTAATAGGAAATCAGACAATAATTTCAAAGAATGGAACCTTTGAATTGGGATTCTTCAGCCCAAATGGAACCACTAACTGGTACATTGGCATCTGGTATGCCAAAGTGGCAGAGAAGACGATTGTTTGGGTGGCTAACAGAGAGAGACCCGCAAAGAAGAGTCTGGGCATTTTGAAGCTGTCCAGACAAGGTTGTCTACAACTGTTTGACGCAGAGGGTTCATCTCTTTGGTCGGTCAACATGTCGAACAAGGCTTCCCGG…	MSTKNLEIGSDGVLPYRLLAFTLLIIFHHCDECSAYGGDTLSLGTSLIGNQTIISKNGTFELGFFSPNGTTNWYIGIWYAKVAEKTIVWVANRERPAKKSLGILKLSRQGCLQLFDAEGSSLWSVNMSNKASRAVILDSGNFVVLSGGNKSEIAWQSFDHPVDTWLPEMKIGGKKKLACWNNSLDPAPGLFSYQMDLSGTRQFVLRWNNSVQYSESGAWDGKRFSLIPEMTVKGSFSYSVENTTSGFYISYALSPALKVLTRFVLHKSGVFQLYALFDNTTWSVIWSQPRDECSVYKVCGAYGSCSSNNVQFCSCVQGFIPRDNHSWSLQDWSSSGCVRQSPLNCGAKNGSSDGFLELSVTLPDADSASSYPVTTKEDCQKGCLLNCSCTAFTFNPSSG…	803	pH 8.10	89.28
ThzLecRLK-G-type-59	MK760319	ATGGGGGAAATCAGGGAAAAATTCGGCTTGAGCCTGTGTTTTGTTTTTACAGTGCTTATTCAACTGAAAAGTTGTGGTGCTGCAGTCGAGGGTGGAGATACTCTTTCCCTGGACGCCTCGCTTACTGGAAACCAGACAATAACTTCCAAGAATGGCACATTTGAATTGGGATTCTTCAACCCAAATGGAACCAGTAACTGGTATGTCGGCATCTGGTATGCCAATATTTCAGAGAAGACGTATGTTTGGGTGGCTAACAGGGAGACTCCCGCGAGAAACAGGTCTAGCGTTTTGAAGCTGTCAAAAGAAGGTGATCTGGGACTGTTTGATGCAACGGGTGCATCTCTTTGGTCGGTCAATGTGACCAAGAAGGCTTCCCGAGCTGTGATATTAGATTCT…	MGEIREKFGLSLCFVFTVLIQLKSCGAAVEGGDTLSLDASLTGNQTITSKNGTFELGFFNPNGTSNWYVGIWYANISEKTYVWVANRETPARNRSSVLKLSKEGDLGLFDATGASLWSVNVTKKASRAVILDSGNFVMLSVDNKSEIVWQSFDHPVDTVLPGMRFGGQQKLVSWKSSLDPAPGLFSYHVDPSGAEQLLLKWNNSVQYWASGTWDGKVFSQIPEMTGKGSYNFSFEKTKSGLYVTYTLMSIVSRFVLAKSGEIQQYALLNDSRIWNLFWSQPRDQCAVYGLCGAYGSCNPNNIQFCSCVEGFTPKDIQAWDSRESWSSGCVRQSPLNCDAKNGSTDGFLEPSVTSPAVDSASSYPATTRKDCQKACLLNCSCTAFTFKSPSGPCQIWSGD…	793	pH 8.41	87.4
ThzLecRLK-G-type-60	MK760320	ATGAGCACTAAGAATCTGGAAATGGGAAGTGACGGTGTATTACCATATCGGCTCCTCGCTTTTACTCTGCTAATTATATTTCACCACTGTGACGAGTGCAGTGCTTATGGAGGAGATACGCTTTCCTTGGGTACCTCGTTAATAGGAAATCAGACAATAATTTCAAAGAATGGAACCTTTGAATTGGGATTCTTCAGCCCAAATGGAACCACTAACTGGTACATTGGCATCTGGTATGCCAAAGTGGCAGAGAAGACGATTGTTTGGGTGGCTAACAGAGAGAGACCCGCAAAGAAGAGTCCGGGCATTTTGAAGCTGTCCAGACAAGGTTGTCTACAACTGTTTGACGCAGAGGGTTCATCTCTTTGGTCGGTCAACATGTCGAACAAGGCTTCCCGG…	MSTKNLEMGSDGVLPYRLLAFTLLIIFHHCDECSAYGGDTLSLGTSLIGNQTIISKNGTFELGFFSPNGTTNWYIGIWYAKVAEKTIVWVANRERPAKKSPGILKLSRQGCLQLFDAEGSSLWSVNMSNKASRAVILDSGNFVVLSGGNKSEIAWQSFDHPSDTWLPGMKLGGKKKLVSWKNSLDPAPGHFSYQMDPSGTKQIVLRWNDFVKYWESGAWNGKSFSQIPEMWLTGLYNYSVEDNSSAFYLSYSFTPVAGYSMLSRFVVHKSGGLQSYVLIADNEWSIVWSRPGDQCTVYNVCGAYGTCNSYNVEFCRCVEGFIPRDNRSWSLRDWSSTGCVRQSPLNCDAENGSTDGFIYSTATLPDKPHFSEYPATTKNDCEKACLHNCSCTAFAFNPP…	810	pH 8.09	89.99
ThzLecRLK-G-type-61	MK760321	ATGCTGCCCTTTCAAGGGACATCAGCGATGGGAAATATATGCTTAAGCCTGCTTTTTGCAGTTACCCTGTTTATTCAACTCAAAAGTAATAGTGGTGCTCCAGATACTCTTTCGTTGGGTGCCTCGCTTAATGGAAATCGGACAATCATTTCAAAGAATGGCACATTTGAGTTGGGATTCTTCAGCCCAAATGGAAGCAACTGGTATATTGGCATCTGGTATGCCCAAATACCAGAGAAGACGATTGTTTGGGTGGCCAACAGGGAGACTCCCGCAAGAAACAGGTCAGGCGTTTTGAAGCTGTCACGAGAAGGTAATCTGGAACTGTTCGATGCAGAGGGCGCATCTATTTGGTCAGTCAACACAACCAACAAGGCCTCCCGGGCTGTGATATTGGAT…	MLPFQGTSAMGNICLSLLFAVTLFIQLKSNSGAPDTLSLGASLNGNRTIISKNGTFELGFFSPNGSNWYIGIWYAQIPEKTIVWVANRETPARNRSGVLKLSREGNLELFDAEGASIWSVNTTNKASRAVILDSGNFLILSDDNKSETVWQSFDNPIDTLLPGMRFGGQKKLVSWKSSLDPAPGLFSLHIDPYGGKQFVLTWNNSVQYWTTGTWDGKIFSAIPEIADNHIFNVSVEGNSSGLYFTYMLVPNFNALARFVVTKFGQGQQSSFGSTGWYMFWSVPRDGCAVYGPCGAYGSCDSRNLLLCSCEEGFKPSDNRAWLSQDWASSGCVRQSPLNCSTDRFIDIGVMLPDNDASLYPASTKKDCQEACLRNCSCTAFAFNPPSGPCQIWSGDLLNM…	793	pH 8.17	87.29
ThzLecRLK-G-type-62	MK760322	ATGGCACATTTGAGTTGGGATTCTTCAGTCCAAATGGCGGCAACTGGTATATTGGCATCTGGTATGCCCAACAGGGAGACTCCCGCCAGAAACCGGTCAGGCGTTTTGAAGCTGTCAAGTGAAGGTAATCTGGTACTGCTTGATGCGGAGGGTGTATCTATTTGGTCAGTCAACACAACAACCAAGGCATCCCGGGCTGTGATATTAGATTCTGGTAATTTTTTGATGCTGAGCAATGACAATAAATCTGAAACTGTTTGGCAGAGTTTCGACAATCCTGTAAATACATGGTTGCCAGGGATGAGGTTCGGTGGACAGCAAAAGCTAGTCTCTTGGAAAAACTCATTGGATCCCACTCCTGGCCTTTTCTCCTTCCACGCGGATCCGTCTGGGGCCAAA…	MAHLSWDSSVQMAATGILASGMPNRETPARNRSGVLKLSSEGNLVLLDAEGVSIWSVNTTTKASRAVILDSGNFLMLSNDNKSETVWQSFDNPVNTWLPGMRFGGQQKLVSWKNSLDPTPGLFSFHADPSGAKQFVLTWNNSIQYWETGTWDGKMFSELPAMANVGKGFHVRAESRKSGFYISYTLMPEITDLSRFVLTNLGGLQINAFIRGSKWTMVGIRPRDQCAAYGFCGPYGTCNSNNLEFCSCVEGFTVADKRARDSQDWWSSGCVRQSPLNCDTEKGSTDEFIEPGVTLPDDSASSYPAPKKEDCQIACLGNCSCTAFSFNSPSGPCQIWSGDLLNMNNSPSNRRGSVFIRVAFSEVPKHKKLSSSKLKAIIIVSALALAVALSIFSFLMWQR…	742	pH 8.55	82.05
ThzLecRLK-G-type-63	MK760323	ATGGGGGAAATCAGGGAAAAGTTCTGCTTATGCCTGTTTTTTGTTTTTGCAGTGTTTATTCAACTAAAAAGTTATGGTGCTGCTGTCGAGGGTAGAGATACTCTTTCCTTGGGCGCCTCAATTACTGGAAATCAGACAATAATTTCAAAGAATGGCACATTTGAATTGGGGTTCTTCAGCCCAAATGGAACCAATAAGTGGTATATCGGCATCTGGTATGCCAATTTATCAGAGAAGACGATCGTTTGGGTGGCTAACAGGGAGACTCCGGCGAGAAACAGGTCTGGCGTTTTGAAGCTGTCAAAAGAAGGTCATCTGGGTTTGTTCGATGCAGAGGGCGTGTCTGTTTGGTCCGTCAATGTGACCAAGAAGCCTTCCCAGGCTGTGATATTAGATTCT…	MGEIREKFCLCLFFVFAVFIQLKSYGAAVEGRDTLSLGASITGNQTIISKNGTFELGFFSPNGTNKWYIGIWYANLSEKTIVWVANRETPARNRSGVLKLSKEGHLGLFDAEGVSVWSVNVTKKPSQAVILDSGNFVMLRDVNKSETVWQSFDYPVDTLLPGMRFGGQQKLVSWKSSLDPAPGLFSYQVDPSGVKQLVLLWNNSVQYWASGAWDGNVFSQIPEMTNKGLYNISVETTNSGLYVTYTSIAIRNVLSRSVIVKSGGMQIYALLDDAKWKMVWSRPRDQCAVYGLCGAYGSCNSNNLQFCSCVEGFSPKDSRAWVSRESWSSGCVRQRPLNCGAKSGSTDGFIEPNVTLPDADSASSYPVTTKEDCQKGCLLNCSCTAFTFNPSSGLCRIWS…	798	pH 8.91	88.47
ThzLecRLK-G-type-64	MK760324	ATGAGCACCAAGAATCTGGAAATGGGAAGTGACGGTGTATTACCATATCGGCTCCTCGCTTTTACTCTGCTAATTATATTTCACCACTGTGACGAGTGCAGTGCTTATGGAGGAGATACGCTTTCCTTGGGTACCTCGTTAATAGGAAATCAGACAATAATTTCAAAGAATGGAACCTTTGAATTGGGATTCTTCAGCCCAAATGGAACCACTAACTGGTACATTGGCATCTGGTATGCCAAAGTGGCAGAGAAGACGATTGTTTGGGTGGCTAACAGAGAGAGACCCGCAAAGAAGAGTCTGGGCATTTTGAAGCTGTCCAGACAAGGTTGTCTACAACTGTTTGACGCAGAGGGTTCATCTCTTTGGTCGGTCAACATGTCGAACAAGGCTTCCCGG…	MSTKNLEMGSDGVLPYRLLAFTLLIIFHHCDECSAYGGDTLSLGTSLIGNQTIISKNGTFELGFFSPNGTTNWYIGIWYAKVAEKTIVWVANRERPAKKSLGILKLSRQGCLQLFDAEGSSLWSVNMSNKASRAVILDSGNFVVLSGGNKSEIAWQSFDHPSDTWLPGMKLGGKKKLVSWKNSLDPAPGHFSYQMDPSGTKQIVLRWNDFVKYWESGAWNGKSFSQIPEMWLTGLYNYSVEDNSSAFYLSYSFTPVAGYSMLSRFVVHKSGGLQSYVLIADNEWSIVWSRPGDQCTVYNVCGAYGTCNSYNVEFCRCVEGFIPRDNRSWSLRDWSSSGCVRQSPLNCDAKNGSIDGFVDSRATLPANDAFSYPATTKKDCEKACLRNCSCTAYAFNMPS…	803	pH 7.50	89.64
ThzLecRLK-G-type-65	MK760325	ATGGGGGAAATCAGGGAAAAATTCGGCTTGAGCCTGTGTTTTGTTTTTACAGTGCTTATTCAACTGAAAAGTTGTGGTGCTGCAGTCGAGGGTGGAGATACTCTTTCCCTGGACGCCTCGCTTACTGGAAACCAGACAATAACTTCCAAGAATGGCACATTTGAATTGGGATTCTTCAACCCAAATGGAACCAGTAACTGGTATGTCGGCATCTGGTATGCCAATATTTCAGAGAAGACGTATGTTTGGGTGGCTAACAGGGAGACTCCCGCGAGAAACAGGTCTAGCGTTTTGAAGCTGTCAAAAGAAGGTGATCTGGGACTGTTTGATGCAACGGGTGCATCTCTTTGGTCGGTCAATGTGACCAAGAAGGCTTCCCGAGCTGTGATATTAGATTCT…	MGEIREKFGLSLCFVFTVLIQLKSCGAAVEGGDTLSLDASLTGNQTITSKNGTFELGFFNPNGTSNWYVGIWYANISEKTYVWVANRETPARNRSSVLKLSKEGDLGLFDATGASLWSVNVTKKASRAVILDSGNFVMLSVDNKSEIVWQSFDHPVDTVLPGMRFGGQQKLVSWKSSLDPAPGLFSYHVDPSGAEQLLLKWNNSVQYWASGTWDGKVFSQIPEMTGKGSYNFSFEKTKSGLYVTYTLMSIVSRFVLAKSGEIQQYALLNDSRIWNLFWSQPRDQCAVYGLCGAYGSCNPNNIQFCSCVEGFTPKDIQAWDSRESWSSGCVRQSPLNCDAKNGSTDGFLEPSVTSPAVDSASSYPATTRKDCQKACLLNCSCTAFTFKSPSGPCQIWSGD…	790	pH 8.41	87.29
ThzLecRLK-G-type-66	MK760326	ATGTTTGAATTGGGATTTTTCAGCCCAAATGAAAGAAATAACTGGTATCTCGGCATCTGGTATGCCAACATAGCAGAAAAGATGGTCATTTGGGTGGCTAATAGGGAGAATCCGGGGAAACACAGGCCTGGCGTTCTGAAATTCTCAAAAGTAGGTACTCTGCGACTGTTTGATGCAGAGGGCATGTCTCTTTGGTCTGCCAACGTATCGTACAAGCCCTCGCGGGCTGTGCTATTAGATTGTGGTAATTTTTTTATGCCCAGCGATGACAATAAATCTGAAAATGTTTGGCAGAGTTTTGATTATCCTGTAGATAGCTGGTTGCCCGGGATGAGGTTCGGTGGACAGCAAAAGCTAGTCTGTTGGAAAAACTCAATGGATCCCGCTCCTGGGCTTTTG…	MFELGFFSPNERNNWYLGIWYANIAEKMVIWVANRENPGKHRPGVLKFSKVGTLRLFDAEGMSLWSANVSYKPSRAVLLDCGNFFMPSDDNKSENVWQSFDYPVDSWLPGMRFGGQQKLVCWKNSMDPAPGLLSFQLDPSGAKQFVLTWNNSVQYWESGNWDNKTFSGIPETTNGERFNVSVESTSSGFYFSYELLTRIPRFIKINSGGIQEYALFDNTKWTMVGIRPRDQCAAYGFCGPYGTCNSNNLEFCSCVEGFTVADKRARDSQDWWSSGCVRQSPLNCDTEKGSTDEFIEPGVTLPDDSASSYPAPKKEDCQIACLGNCSCTAFSFNSPSGPCQIWSGDLLNMNNSPSNRRGSVFIRVAFSEVPKHKKLSSSKLKAIIIVSALALAVALSIFS…	503	pH 8.66	56.44
ThzLecRLK-G-type-67	MK760327	ATGAGCACCAAGAATCTGGAAATTGGAAGTGACGGTGTATTACCATATCGGCTCCTCGCTTTTACTCTGCTAATTATATTTCACCACTGTGACGAGTGCAGTGCTTATGGAGGAGATACGCTTTCCTTGGGTACCTCGTTAATAGGAAATCAGACAATAATTTCAAAGAATGGAACCTTTGAATTGGGATTCTTCAGCCCAAATGGAACCACTAACTGGTACATTGGCATCTGGTATGCCAAAGTGGCAGAGAAGACGATTGTTTGGGTGGCTAACAGAGAGAGACCCGCAAAGAAGAGTCCGGGCATTTTGAAGCTGTCCAGACAAGGTAGTCTGGAACTGTTTGACGCAGAGGGTGCATCTCTTTGGTCTGTCAACATGTCGAATAAGGCTTCCCGG…	MSTKNLEIGSDGVLPYRLLAFTLLIIFHHCDECSAYGGDTLSLGTSLIGNQTIISKNGTFELGFFSPNGTTNWYIGIWYAKVAEKTIVWVANRERPAKKSPGILKLSRQGSLELFDAEGASLWSVNMSNKASRAVILDSGNFVVLSVGNKSEIAWQSFDHPVDTWLPEMKIGGKKKLVSWKNSLDPAPGHFSYQMDPSGTKQIVLRWNDSVQYWESGAWNGKSFSQIPEMWLTGLYNYSVEDTSSAFYLSYSFTPVAGYSMLSRFVVHKLGGLQSYVLIADNEWSMFWSQPRDQCSVYKVCGAYGSCNSNNVQFCSCVQGFIPRDNRSWSLQDWSSTGCVRQSPLNCDAENGSTDGFIYSTATLPDKPHFSEYPATTKNDCEKACLHNCSCTAFAFNPP…	810	pH 7.52	89.83
ThzLecRLK-G-type-68	MK760328	ATGGGGGAAATCAGGGAAAAATTCGGCTTGAGCCTGTGTTTTGTTTTTACAGTGCTTATTCAACTGAAAAGTTGTGGTGCTGCAGTCGAGGGTGGAGATACTCTTTCCCTGGACGCCTCGCTTACTGGAAACCAGACAATAACTTCCAAGAATGGCACATTTGAATTGGGATTCTTCAACCCAAATGGAACCAGTAACTGGTATGTCGGCATCTGGTATGCCAATATTTCAGAGAAGACGTATGTTTGGGTGGCTAACAGGGAGACTCCCGCGAGAAACAGGTCTAGCGTTTTGAAGCTGTCAAAAGAAGGTGATCTGGGACTGTTTGATGCAACGGGTGCATCTCTTTGGTCGGTCAATGTGACCAAGAAGCCTTCCCAGGCTGTGATATTAGATTCT…	MGEIREKFGLSLCFVFTVLIQLKSCGAAVEGGDTLSLDASLTGNQTITSKNGTFELGFFNPNGTSNWYVGIWYANISEKTYVWVANRETPARNRSSVLKLSKEGDLGLFDATGASLWSVNVTKKPSQAVILDSGNFVMLRDVNKSETVWQSFDYPVDTLLPGMRFGGQKKLVSWKSSLDPAPGLFSYQVDPSGVKQLVLLWNNSVQYWASGAWDGNVFSQIPEMTNKALYNISVENTNSSLYVTYTSIAIKNVLSRSVIVNSGGMQLYALLDDAKWTLLWSQPRDQCAVYGLCGAYGSCNSNNLQFCSCVEGFIPTDTRAWDSQEWWSSGCVRQKSLSCGTENGSSDGFLELSVTLPDADSVSSYLYPSTTNKDCQKACLLNCSCTAFTFNPSSGLCHI…	804	pH 8.13	89.77
ThzLecRLK-G-type-69	MK760329	ATGCTCGGTGATGACAACAAATCTGAAACTGTTTGGCAGAGTTTCGATTATCCTTCTGACACCTGGTTGCCAGAGATGAGGTTCGGTGGACAGCAAAAGCTAGTCTCTTGGAAAAGTTCATTGGATCCTGCTCCTGGGCTTTTCTCCTATCAAGTGGATCCATCTGGGGTCAAACAATTAGTGCTATTATGGAACAATTCTGTACAGTATTGGGCAAGCGGAGCTTGGGATGGCAATGTTTTCAGTCAAATTCCAGAGATGACAAACAAAGCCTTATACAATATCAGCGTTGAAAATACCAACTCCAGTTTGTATGTCACATATACATCGATAGCTATCAAGAATGTGCTATCACGTTCCGTCATAGTTAATTCTGGAGGAATGCAATTATATGCTCTG…	MLGDDNKSETVWQSFDYPSDTWLPEMRFGGQQKLVSWKSSLDPAPGLFSYQVDPSGVKQLVLLWNNSVQYWASGAWDGNVFSQIPEMTNKALYNISVENTNSSLYVTYTSIAIKNVLSRSVIVNSGGMQLYALLDDAKWTLLWSQPRDQCAVYGLCGAYGSCNSNNLQFCSCVEGFIPTDTRAWDSQEWWSSGCVRQKSLSCGTENGSSDGFLELSVTLPDADSVSSYLYPSTTNKDCQKACLLNCSCTAFTFNPSSGLCHIWFGDLLTMRSSLPSKSTSNVFIRLAASALPKTDPPYSPKCRTTIIVGALAVALVIFSLLMWRRHRLRSMERLADSSDSFLRMFSYMELKILTRNFRSKLGSGGFGSVFKGSLSDGTLVAVKKMEGSTSQEKQFRAEI…	658	pH 5.43	73.3
ThzLecRLK-G-type-70	MK760330	ATGCTAAACGATGACAGTAAATCTGAAACTGTTTGGCAGAGTTTCGACAATCCTGTAAATACATGGTTGCCAGGGATGAGGTTCGGTGGACAGCAAAAGCTAGTCTCTTGGAAAAACTCATTGGATCCCACTCCTGGCCTTTTCTCCTTCCACGCGGATCCGTCTGGGGCCAAACAATTCGTGTTGACATGGAACAATTCTATACAGTACTGGGAAACCGGAACTTGGGACGGCAAAATGTTCAGCGAACTTCCAGCAATGGCAAATGTGGGCAAGGGTTTCCATGTAAGGGCTGAAAGTAGAAAGTCTGGTTTTTATATCAGTTATACATTGATGCCTGAAATCACTGATCTCTCACGTTTCGTCCTAACCAATTTAGGAGGACTGCAAATAAATGCT…	MLNDDSKSETVWQSFDNPVNTWLPGMRFGGQQKLVSWKNSLDPTPGLFSFHADPSGAKQFVLTWNNSIQYWETGTWDGKMFSELPAMANVGKGFHVRAESRKSGFYISYTLMPEITDLSRFVLTNLGGLQINAFIRGSKWNTFWYQPADACAVYGLCGAYGTCNSNNLHFCSCVEGFTPTDNGAWDSQFWGSSGCVRRSPLNCDAKNGSTDRFVDLSVTLPNDYTSSYPAPTKKDCQKLCLHNCSCTAFTFSPPSGPCQLWSGDVLNMRNSPPSKSRSNVSIRVGASELPKKRKSTSIVGTVLGIVGALAGALGFFSVFICRRRQTDRYTDSSDSFLRMFSYKELKIATRNFKSELGRGGFGSVFKGSLPDGTIVAVKRMKCSRQDEKQFRAEISSLGN…	646	pH 8.87	72.1
ThzLecRLK-G-type-71	MK760331	ATGGACGAAATTGGGGAAAATATCTGCCTAATACTATTTTTGGCATTTACAGTGTGTATTCAACTGAAAAGTTATGGTGCTGCTGTCGAGGGTGGAGATACTCTTTCCTTGGGCGCCTCGATTACTGGAAATCAGACAATAATTTCAAAGAATGGCACATTTGAATTGGGGTTCTTCAGTCCAAATGGAACCAATAACTGGTATATTGGCATCTGGTATGCTAAAATACCAGAGAAAACGATCGTTTGGGTGGGTAATAGGGAGACTCCCGCGAGAAACAGGTCTGGAGTTCTGAAGCTGTCTAGAGAAGGTAATCTGGAACTGTTCGATGCAGAGGGCGCATCTCTTTGGTCAGCCAATGTATCAAGCAAGGCTTCCCGGGCTTTGATATTAGATTCT…	MDEIGENICLILFLAFTVCIQLKSYGAAVEGGDTLSLGASITGNQTIISKNGTFELGFFSPNGTNNWYIGIWYAKIPEKTIVWVGNRETPARNRSGVLKLSREGNLELFDAEGASLWSANVSSKASRALILDSGNFIMLGDDNKSETVWQSFDYPSDTWLPEMRFGGQQKLVCWKNSLDPAPGLFSFHVDPSGVKQFVLTWNNSVKYWESGEWDGKIFSGVPEMTQKGYYNLSVDVTSSGLYVSYPYVNAPSRFVLYKSGEVQQFYFIDGSQWKMVWSRPRDQCAVYGLCGAYGSCNSNNLQFCSCVEGFIPTDTRAWDSQEWWSSGCVRQKSLSCGTENGSSDGFLELSVTLPDADSVSSYLYPSTTNKDCQKACLLNCSCTAFTFNPSSGLCHIWFG…	797	pH 6.35	89.24
ThzLecRLK-G-type-72	MK760332	ATGTCGAACAAGGCTTCCCGGGCTGTGATATTAGATTCTGGCAATTTTGTAGTGCTGAGCGGTGGCAATAAATCTGAAATTGCTTGGCAGAGCTTCGACCATCCTTCCGATACTTGGTTGCCCGGGATGAAGTTGGGCGGAAAGAAAAAGCTAGTCTGTTGGAAGAATTCATTGGATCCAGCTCCTGGCCATTTTTCTTATCAGATGGATCCTTCAGGGACCAGACAATTTGTGCTAAGATGGAACAATTCTGTACAGTATTGGGAGAGCGGAGCTTGGGACGGTAAAAGTTTCAGTCAAATTCCGGAAATGTGGTTGACAGGGTTGTACAATTACAGCGTTGAAGATACTAGCTCTGGTTTCTATCTCAGCTATACATTCACGCCTGTTGCCGGTTAC…	MSNKASRAVILDSGNFVVLSGGNKSEIAWQSFDHPSDTWLPGMKLGGKKKLVCWKNSLDPAPGHFSYQMDPSGTRQFVLRWNNSVQYWESGAWDGKSFSQIPEMWLTGLYNYSVEDTSSGFYLSYTFTPVAGYSMLSRFVVHKSGGLRHYVLLDNNEWSMVWSQPRDQCTVYNVCGAYGICNSYNVEFCSCMEGFIPRDNRSWSLQDWSSSGCVRQSPLNCDAENGSTDGFIYSTATLPDKPHFSEYPATTKNDCEKACLHNCSCTAFAFNPPSGPCQIWSGDLPTMHNSPSQGNLNVFIRVAASAVSKSDPQSSSKPKTKIIVGAVLGIFVFALGIFSFLMGRLYRLRLMERSADSSNSFLRAFSYKELKIATRNFSCKLGNGGFGSVFKGSLIDGTL…	678	pH 6.91	75.48
ThzLecRLK-G-type-73	MK760333	ATGGGGGAAATCAGGGAAAAATTCGGCTTGAGCCTGTGTTTTGTTTTTACAGTGCTTATTCAACTGAAAAGTTGTGGTGCTGCAGTCGAGGGTGGAGATACTCTTTCCCTGGACGCCTCGCTTACTGGAAACCAGACAATAACTTCCAAGAATGGCACATTTGAATTGGGATTCTTCAACCCAAATGGAACCAGTAACTGGTATGTCGGCATCTGGTATGCCAATATTTCAGAGAAGACGTATGTTTGGGTGGCTAACAGGGAGACTCCCGCGAGAAACAGGTCTAGCGTTTTGAAGCTGTCAAAAGAAGGTGATCTGGGACTGTTTGATGCAACGGGTGCATCTCTTTGGTCGGTCAATGTGACCAAGAAGGCTTCCCGAGCTGTGATATTAGATTCT…	MGEIREKFGLSLCFVFTVLIQLKSCGAAVEGGDTLSLDASLTGNQTITSKNGTFELGFFNPNGTSNWYVGIWYANISEKTYVWVANRETPARNRSSVLKLSKEGDLGLFDATGASLWSVNVTKKASRAVILDSGNFVMLSVDNKSEIVWQSFDHPVDTVLPGMRFGGQQKLVSWKSSLDPAPGLFSYHVDPSGAEQLLLKWNNSVQYWASGTWDGKVFSQIPEMTGKGSYNFSFEKTKSGLYVTYTLMSIVSRFVLAKSGEIQQYALLNDSRIWNLFWSQPRDQCAVYGLCGAYGSCNPNNIQFCSCVEGFTPKDIQAWDSRESWSSGCVRQSPLNCDAKNGSTDGFLEPSVTSPAVDSASSYPATTRKDCQKACLLNCSCTAFTFKSPSGPCQIWSGD…	790	pH 8.50	87.21
ThzLecRLK-G-type-74	MK760334	ATGAATTTGAAGACCAACAACATAGAAATGGGAAATAATGGTGCTTTCCCATATATGCTCTTCGCTCTTACCCTGCTAATTATATTTCACAAGTGTACTGCTGTTGGGGGAGATACTCTTTCCCTGGGTGCCTCGCTAACAGGAAATCAGACAATAATTTCAAAGAATGGAACTTTCGAATTGGGATTCTTCACCCCAAATGGAACCAATAACTGGTATATTGGCATCTGGTATGGCAAAGTGCCCGAGAAGACGATCGTTTGGGTGGCTAACAGAGAAAGACCCGTGAAGAATAGGCCTGGCGTTTTGAAGCTGTTCAGACAGGGTAGTCTGGGACTGTTTGACGCAGAGGGTGCGCCTCTTTGGTCAGTAAATGTGTCCAACAAGGCTTCTCAGGCT…	MNLKTNNIEMGNNGAFPYMLFALTLLIIFHKCTAVGGDTLSLGASLTGNQTIISKNGTFELGFFTPNGTNNWYIGIWYGKVPEKTIVWVANRERPVKNRPGVLKLFRQGSLGLFDAEGAPLWSVNVSNKASQAVILDSGNFVVLSDDNKSEISWQSFDHPVDTWLPGMKLGGKKKLVCWNNSLDPAPGHFSHQADPSGIRQFVLTWDNSVRYWESGVWDGKIFSQIPEMALLGLYNFSVEDTSSGFYLSYTLTPANRNNAFSRFIIHTSGEYQQYVLLDNNEWSMFWSQPRDQCNVYNACGAYGICNSNNIQFCSCMEGFIPRDNRSWSLRDWSSTGCVRQSPLNCDAKNGSIDGFVDSRATLPANDAFSYPATTKKDCEKACLRNCSCTAYAFNMPSG…	796	pH 6.14	88.96
ThzLecRLK-G-type-75	MK760335	ATGGACGAAATCAGGGGAAATTTCTGCCTGATACTGTTTCTGGCTTTTACAATGTGTATTCAACTGAAAGGTTATGGTGCTGCTGTTGAGGGTGGAGATACTCTTTCCTTGGGCGCCTCGATTACTGGAAATCAGACAATAATTTCAAAGAATGGCACATTTCAATTGGGGTTCTTCAGTCCAAATGGAACCAATAACTGGTATATCGGCATCTGGTATGCCAATTTATCAGAGAAGACGATCGTTTGGGTGGCTAACAGGGAGACTCCCGCAAGAAACAGGTCTGGCGTTTTGAAACTGTCAAAAGAAGGTGATCTGGGACTGTTGGACGCAACGGGTACATCTCTTTGGTCGGTGAATGTGACCAAGAAGCCTTCCCAGGCCGTGATATTAGATTCT…	MDEIRGNFCLILFLAFTMCIQLKGYGAAVEGGDTLSLGASITGNQTIISKNGTFQLGFFSPNGTNNWYIGIWYANLSEKTIVWVANRETPARNRSGVLKLSKEGDLGLLDATGTSLWSVNVTKKPSQAVILDSGNFVMLGDDNKSEIVWQSFDNPVDTWLPGMRFGGQLKLVCWKNSLDPAPGLYSLHMDPSGAKQFELTWNNSVQYWESGKWNGKSFSDVPEMTSTKGLYRLSVESVSSGLYFSYTLMPGINALSRFTLTVSGGMQMYALSDGSNWNAFWSRPRDQCAIYGLCGSYGTCNSNNLQFCSCLEGFNPTDNRAWELKEWSIGCVRQSPLNCGDINGSTDGFINPSVKLPNDSASSYPAYTRKDCEKACLRNCSCTAFTFNPSSGFCQIWLG…	791	pH 7.80	87.55
ThzLecRLK-G-type-76	MK760336	ATGGGAAATATATGCTTAAGCCTGCTTTTTGCAGTTACCCTGTTTATTCAACTCAAGAGTAATAGTGGTGCTCGAGATACTCTTTCGCTAGGTTCCTCGCTTACTGGAAATCAGACAATCATTTCAAAGAATGGCACATTTGAGTTGGGATTCTTCAGCCCAAATGGAAGCAACTGGTATATTGGCATCTGGTATGCCCAAATACCAGAGAAGACGATTGTTTGGGTGGCCAACAGGGAGACTCCCGCAAGAAACAGGTCAGGCGTTTTGAAGCTGTCACGAGAAGGTAATCTGGTACTGTTCGATGCAGAGGGCGCATCTATTTGGTCAGTCAACACAACCAACAAGGCCTCCCGGGCTGTGATATTGGATTCTGGTAATTTTCTAGTTCTGAGCAAT…	MGNICLSLLFAVTLFIQLKSNSGARDTLSLGSSLTGNQTIISKNGTFELGFFSPNGSNWYIGIWYAQIPEKTIVWVANRETPARNRSGVLKLSREGNLVLFDAEGASIWSVNTTNKASRAVILDSGNFLVLSNGSKSETVWQSFDNPVDTLLPGMRFGGQKKLVSWKSSLDPAPGLFSLHIDPYGGKQFVLTWNNSVQYWTTGTWDGKIFSAIPEIADNHIFNVSVEGNSSGLYFTYMLVPNFNALARFVVTKFGQGQQSSFGSTGWYMFWSVPRDGCAVYGPCGAYGSCDSRNLLLCSCEEGFKPSDNRAWLSQDWASSGCVRQSPLNCSTDRFIDIGVMLPDNDASLYPASTKKDCQEACLRNCSCTAFAFNPPSGPCQIWSGDLLNMQNSTPSKIN…	784	pH 8.40	86.2
ThzLecRLK-G-type-77	MK760337	ATGGGAAATATATGCTTAGGCCTGCTTTTTGCAGTTACCCTGTTTATTCAACTCAAGAGTAATAGTGGTGCTCGAGATACTCTTTCGTTGGGTGCCTCGCTTACTGGAAATCAGACAATCATTTCAAAGAATGGCACATTTGAGTTGGGATTCTTCAGCCCAAATGGAAGCAACTGGTATATTGGCATCTGGTATGCCCAAATTCCAGAGAAGACGTATGTTTGGGTGGCCAACAGGGAGACTCCCGCCAGAAACCGGTCAGGCGTTTTGAAGCTGTCACGAGAAGGTAATCTGGTACTGTTCGATGCAGAGGGCGCATCTATTTGGTCAGTCAACACAACCAACAAGGCCTCCCGGGCTGTGATATTGGATTCTGGTAATTTTCTCATTCTGAGCGAT…	MGNICLGLLFAVTLFIQLKSNSGARDTLSLGASLTGNQTIISKNGTFELGFFSPNGSNWYIGIWYAQIPEKTYVWVANRETPARNRSGVLKLSREGNLVLFDAEGASIWSVNTTNKASRAVILDSGNFLILSDDNKSETVWQSFDNPIDTLLPGMRFGGQQKLVSWKSSLDPAPGLFSLHVDPSGAKQFVLTWNNSIQYYSTGPWDGNIFSGIPEISDKHILNVSVESNSSGLYLTYMLVPNFNDLARFVVSKFGQGQQFSFESTGWSMFWSVPGDACAVHGACGPYGTCDSRNNPLCSCEEGSKPSDNRAWISQDWASSGCVPQSPLNCSTDGFIDIGVTLPNDEASSYPAPTKKDCRKACLRNCSCNAFSFNLPSGPCQIWSGDLLNMRNSTPSKIN…	784	pH 6.83	85.93
ThzLecRLK-G-type-78	MK760338	ATGGGGGAAATCAGGGAAAAATTCGGCTTGAGCCTGTGTTTTGTTTTTACAGTGCTTATTCAACTGAAAAGTTGTGGTGCTGCAGTCGAGGGTGGAGATACTCTTTCCCTGGACGCCTCGCTTACTGGAAACCAGACAATAATTTCCAAGAATGGCACATTTGAATTGGGATTCTTCAACCCAAATGGAACCAGTAACTGGTATGTCGGCATCTGGTATGCCAATATTTCAGAGAAGACGTATGTTTGGGTGGCTAACAGGGAGACTCCCGCGAGAAACAGGTCTAGCGTTTTGAAGCTGTCAAAAGAAGGTGATCTGGGACTGTTTGATGCAACGGGTGCATCTCTTTGGTCGGTCAATGTGACCAAGAAGGCTTCCCGAGCTGTGATATTAGATTCT…	MGEIREKFGLSLCFVFTVLIQLKSCGAAVEGGDTLSLDASLTGNQTIISKNGTFELGFFNPNGTSNWYVGIWYANISEKTYVWVANRETPARNRSSVLKLSKEGDLGLFDATGASLWSVNVTKKASRAVILDSGNFVMLRDVNKSETVWQSFDYPVDTLLPGMRFGGQKKLVSWKSSLDPAPGLFSYQVDPSGVKQLVLLWNNSVQYWASGAWDGNVFSQIPEMTNKALYNISVENTNSSLYVTYTSIAIKNVLSRSVIVNSGGMQVYALLDDAKWTLLWSQPRDQCAVYGLCGAYGSCNSNNLQFCSCVEGFIPTDTRAWDSQEWWSSGCVRQKSLSCGTENGSSDGFLELSVTLPDADSVSSYLYPSTTNKDCQKACLLNCSCTAFTFNPSSGLCHI…	793	pH 8.15	88.24
ThzLecRLK-G-type-79	MK760339	ATGACTAGGTCCCGAGCTTTACCTTGTCTCCAATGGCAGCCTTTCAAAGTGAACGTTGTATTTGTAGCACTGATTCTCTCGGTCGTTCAAAGATGTTTATCTGCAGCTCCACGTGTTGGGCCAGTGCGGCCTGTGTTTCTCGGAAATCAAATGACTTGGATTGACTATGGTGGCAATGCCCTTTATTCAGTAAACAAGACATTTGTACTTGGAATATTCGCCCCAACACCAGATGGAGCAGCCTTCTTTCTGTCAATAAAGAATGCAAATAGTGGTCTGATTGTCTGGACTGCCAATAGGGACACCCCAATATCATCTAATGATCAGTTTCTATTCTCAGAAGATGGCAACGTATCCTTGGCTAAAGATGGTACTGTTATATGGTCCACTCAAACAGGA…	MTRSRALPCLQWQPFKVNVVFVALILSVVQRCLSAAPRVGPVRPVFLGNQMTWIDYGGNALYSVNKTFVLGIFAPTPDGAAFFLSIKNANSGLIVWTANRDTPISSNDQFLFSEDGNVSLAKDGTVIWSTQTGGKGVGILELQESGNLVLLDNSSNIIWQSFDHPTDTLLSSQSLKVGMKLVSNSSAQNLSSGHYILEMQAGNLVLYADYNPPQIYWTMEADSRNTITLGGSPVMAILTDRYLGMYDEKKNLLSQFIFSSVPNEAGFRAAVLGQGGALTFEFIQTAGPTILDQTVIPADNCQLPSACASYFVCQSNGQCQCPHLLNSMYGSSCAPASLSLCGSSNEPVSFYKLGDDLNYFANEFVSPLKMSQLGDCQKACNNNCSCSVFFFQKSSGNCY…	831	pH 6.07	91.59
ThzLecRLK-G-type-80	MK760340	ATGGCCTCTCATTTCCCTATCTGGCTGCCTCTAGGGCTAGTCATAGCTTGCTCAATCGTATTTCAATATCTCAATGCTAATGCTCAAGCCCAAATCTCTTCTATCATCTATCTAAATTCTGGTAGTTGTTTAGGGGACGACCAACAAAAAATTTTGCAGAGCCAAAATGGGAGGTTTGCACTGAAATTCTCCAAACTCGGCAACCAAAATCAGTACCTTGTCATAGCCTACATTCAATACAATGAGACAATCATATGGACAGCCAATAGGAACATACCCATTAATGGAAAACCATGTCTAAAGCTGGGAACCCACGCTGATTTAAATCTACAAGATCTGAATGGGACTGTATACTGGTCTGCCAATGTGAACCAAGTAGACCACGTAGAACTACAAGAC…	MASHFPIWLPLGLVIACSIVFQYLNANAQAQISSIIYLNSGSCLGDDQQKILQSQNGRFALKFSKLGNQNQYLVIAYIQYNETIIWTANRNIPINGKPCLKLGTHADLNLQDLNGTVYWSANVNQVDHVELQDSGNLVLQNIQNKTLWASFDYPTDTIIQGGYLGPGKTLISYKSSDDLSAGPYMLKMEPGGVVLYGSFPNPLPYGVWTYNPLGVGSSSFVNFALRSACNNTLLQYGSRGESISLEQKDGTVSTECKQETQGRSSSSRQIVTGEILGNDFFRYLRLDGDGNVRTYSQSNVKLVSDLDMFSVYFQDVCKLPNICGSLGICSSKGNCECYDEVVFNQFQSNTGCIPRKYPVCGASNQFLKLEGVDYFANGYINPGSSSLEQCKQLCLSNCS…	841	pH 6.96	93.87
ThzLecRLK-G-type-81	MK760341	ATGAAAATGGGAAGGAACGGTCTATTAGCATATGCACTCGTCGCCCTTACAATCGCTCTTCTGCTAAACGAGTGTAATTCAGTGGCGCTAGACACACTTTCCTTGGGCGCGTCGCTAACGGGAAATCAGACTATAGTGTCGAGGAATGGAAAGTTTGAATTGGGATTCTTCAGCCCCAGTGGAACTAATAACTCGTATATTGCTATCTGGAGCATCCCAAGGAAGACAGTCGTTTGGGTGGCAAACAGGGAGACTCCGGTGAGAAACATGAAGGCAGTTCTAAGGCTATCCACAGATGGTTACCTTGGACTGTTTACTGAGACGGGTGCGTCTGTTTGGTCGGCTAATGTGAAAAAGGCAGCGTCCAAAGCTCTGATATTGGATTCCGGTAATTTTTTA…	MKMGRNGLLAYALVALTIALLLNECNSVALDTLSLGASLTGNQTIVSRNGKFELGFFSPSGTNNSYIAIWSIPRKTVVWVANRETPVRNMKAVLRLSTDGYLGLFTETGASVWSANVKKAASKALILDSGNFLLLATYNRSETVWQSFDHPGNTWLPGMRFGRDQKLVSWKNSLDPTPGIVSFQIDPSGDNHFVLLWNNTVEYGASWWGAEWTAETTPFYNVKFNMENSSSGFYLTYIPREDDFLGLSLRTDGVFALEYYNKQSEVALATDPCEVHELCGPYGICQGGDDPCICAKGWKPRDSRAWDLHEWWSSGCVLHSPFNCDSQNSSASSFTYARTIIMPDKAAYSYHAPTWGACAEIYLRNCSCFAYSPSPCQTWFGDLFNTGNSMYSLVLTDFI…	551	pH 8.39	61.25
ThzLecRLK-G-type-82	MK760342	ATGTTTCCCAGAGAAATTTCTGCTGCAATCACAGGCCGCTTGTTTATGGTCAAATTTTGGATTGGTATTATTTTGAGCATCTCATCTGTTGTATATTCAGACGATCACATATGGAGTAGCATACCATTAGGATCCAAGCTCTCTCCAAGCTCAGACAATATTTGGGTTTCTCGGCAGGGAACCTTTGCCATGGGCTTTTATCCTCCATTGGATCAAGTCGATGCATACAGTGTTGGGATCTGGTTCCATTCGATCCCAGCCGAATCTCGTACTGTGATCTGGACTGCAGGGGAGGGGCTCAAGGTAGGCCTTAACGCAAGCCTGGAGCTTACCATGGATGGAGATCTGGTTTTGTCTAATCCTCATGATGTTTCAGTCTGGAGAAGCAATACTAGTAAT…	MFPREISAAITGRLFMVKFWIGIILSISSVVYSDDHIWSSIPLGSKLSPSSDNIWVSRQGTFAMGFYPPLDQVDAYSVGIWFHSIPAESRTVIWTAGEGLKVGLNASLELTMDGDLVLSNPHDVSVWRSNTSNSGVVGVVLRDNGNLVLSDNSHRIVWESFETPSDTLVPGQRLRVGRMLRAASRNSVSSYYSLAMESSGDLTLKWESSLSYWTSKTGSLPSASKPIGAIFGGNGVFGLFDGRGKMVWARYSNDYTNTKVVLRYLRLDVDGNLRMYSWIEKSNSWLPGWQAVENQCDVFATCGVYGVCSFNSTGPVCKCPFESGAYSDMDLTVPSKGCRHVPLGGCTEGAAMLSLKRTVLYGIYPPHDICTNTSSEQCKEDCLNDDSCVAATVMNDGSG…	830	pH 7.28	91.77
ThzLecRLK-G-type-83	MK760343	ATGGAATCCCCACTGAGCCAACTGTTTCACCTGCTCCCAGCTTTTTTGGCTGTAGCTGCTCTAAAGCTTTGTAATGGCGCAGATACGCTTTATGCTGGTGAATCCCTCACTGGAAACCAGACAAGAGTATCAAACAATGGGACGTTTGAGTTGGGTTTCTTCCAGCCATCAGGCTCAACCAAATGGTACATTGGCGTCTGGTTTGCGCAGATTTCCAAGCAGTCGGTCGTTTGGGTGGCCAACAGGGAGAACCCACTGGAGAACAATGCAGGGCTTTTTACTCTTACCCGGGCCGGGAATTTAGCTGTGTTTGATGAGGGCGGGACCTCCGTTTGGTCGGGCCAAGGAACCGACAGAGGCTCAAGGGCGACGTTACAGGAGAACGGCAACTTTGTGGTG…	MESPLSQLFHLLPAFLAVAALKLCNGADTLYAGESLTGNQTRVSNNGTFELGFFQPSGSTKWYIGVWFAQISKQSVVWVANRENPLENNAGLFTLTRAGNLAVFDEGGTSVWSGQGTDRGSRATLQENGNFVVLNGKGNTVWESSRQSGNTLLPGMKIVKGQKLTSWKSSSDPAPGLFTLELDPSGPGKFVLLWKESIRYWDSGDWNGQFFSRLPEMATKYVYEFSFVNNRTDTFFTYSLTPDARLLTRFVLDQVGDVRLYTWINNDNWNMFWSQPQDQCQIYDFCGTYGICRHNDNIRFCNCLQGFEPRHSEAWDSQDWSGGCARKTPLQCNGESSDGFMELQGGSLPEPRWGDYSLENRTRENCQSACRSNCSCVAFSYTASKSCRMWVGDLLNLSD…	808	pH 6.10	89.94
ThzLecRLK-G-type-84	MK760344	ATGGTGGGTATTGAGTTACCTTTAGGTGAAAGAGTGCCAGCAACAAGATTTGTATGCTGCAAGCTTTACAAGTTTTTATTACTATGTTTGGTCTCTAGTGCTTTTGGCTATGATGATGTACTTGCAGAAGGGTCTAATAATGGAACGGTGGAGCTAGGATCTGTTCTCAGACCTTCAGAGCAGCTCATGCTGTGGTACTCTACTGAGAGAAAGTTCGGTTTGGGTTTTCATCCAAGTGGAAATGATGGACTGTATGTATTGGGCATTGCATACAGTGACATTAAGGACCCAGCACTGGTGTGGACTGCTGGTGGTGGTATCCAGATTGGTGTTCAGAGTTCCTTCCGTTTAGATAACAATGGGAACCTTGTACTGCAGGATGAAATTGGCAGAGTGCTT…	MVGIELPLGERVPATRFVCCKLYKFLLLCLVSSAFGYDDVLAEGSNNGTVELGSVLRPSEQLMLWYSTERKFGLGFHPSGNDGLYVLGIAYSDIKDPALVWTAGGGIQIGVQSSFRLDNNGNLVLQDEIGRVLWQSNTGNSGVVSAGLEDNGNFVLKNGNSTVVWDTFTNPTDTLLVGQKLAVGRRLELYPYSFSLEPYGNLTLKWRGNITYWNVGASESSKTLTASLSNEGLFAISNSSGAQLWVTRSSDYTDNSTTLRRIKLDPDGNLRSYGWHENSQSWHVGWSAVEDQCLVYGWCGNFGMCVYNDTGPFCTCPSANFVAVDPKDPQQGCKREPDIDIQECSNNQSMLELEHTEFLSYPPESDDFYGGISDCEENCAKSGSCIAATILNDGSGMCR…	835	pH 5.47	91.63
ThzLecRLK-G-type-85	MK760345	ATGCCAATCTCAAAATGTGTAATATTATGTATTGTTTGTATATTTATTCAGGGCATGTTTGCAGAGGGAGCTGTGAGTCTAGGAACAACCCTTAAGCCCTCTGCTTCCGGCCAACAAGTTTGGCAATCCCCAGGCAAGAATTTCAGTTTGGGATTTTACCCAAGTGGAAAAAGGGGATTCTATGTTGTGGGCATCAGCTTTGCTAGCATCAATGATTCAACTCTAGTATGGACTGCAGGTTTGAATGGTGGAATCGAAGTGGGAGAAGGAGGTTCCTTCACTTTACAGAGTGATGGCAATCTAGTTTTAAGCAATGGGACATCAACAGTCTGGGAGACAAAAACATCCAATCAAGGGGTGGCATCTGCAGATATGCGAGATGTTGGGGACTTTGTACTA…	MPISKCVILCIVCIFIQGMFAEGAVSLGTTLKPSASGQQVWQSPGKNFSLGFYPSGKRGFYVVGISFASINDSTLVWTAGLNGGIEVGEGGSFTLQSDGNLVLSNGTSTVWETKTSNQGVASADMRDVGDFVLQNGSSSIIWDTFANPTDSLVINQNFTVNQRLQSGPYTLTMHANGNFTLKWKNNITYLNEGTPQATTASLTSQGIFKLSNSSADSIWVARSSDYTDNSITVRRIKLEPNGNLRSYGWVTSTGKWQPGWSAVEDQCKVYGWCGNFGVCVYNDTDPYCECPSADFDQIDPTDASQGCRRQQDITQCSNNQSMVQLDHTEFFSYPPESESNSEIYYLGIPDCWQNCLKNPSCTASTIMADGTGTCRMKTSNFTSAYQTVSIPSTSYVKVC…	822	pH 6.24	90.53
ThzLecRLK-G-type-86	MK760346	ATGCCCGGAGTTTTCACGCTCTCTTCAGCTGGTTATCTTGCTGTCTCTGATTTGCAAGGAAAGGTCATTTGGTCGAGTAATGATACTCAGCAAGCCAAGGCATCCAGTGCTTCCATACTGGATACTGGTAATTTTGTTCTTTTAGGAGCCCAAAACACTTCTGAGACTGTGTGGGAGAGTTTTTCACATCCCACAGATCATTTTATGCCTACCATGAAGCTTTGGAAAGGCATGAAAGTGAAGTCTTGGAAGAGTTCGGTGGATCCAGCGCCTGGGCCCTTCTCTCTCCAGATGAATCCATCCCCAGGAAAGAAAGACTTTTTGCTGCAGTATAAAAATGGTGTTTCATATTACAGCTCGGGAGACTGGACTGGTAAATATTACTCCACCATGCCGCAA…	MPGVFTLSSAGYLAVSDLQGKVIWSSNDTQQAKASSASILDTGNFVLLGAQNTSETVWESFSHPTDHFMPTMKLWKGMKVKSWKSSVDPAPGPFSLQMNPSPGKKDFLLQYKNGVSYYSSGDWTGKYYSTMPQAVSDTSFEQELVEFSPTKLYYAYDLTPKVRSTTMVRNILNFKGELTVYYLINNTWSLVYYSPVSDCAVYGLCGAYGVCSKQQNIQSCSCMDGFKPRNATLWRSQEWWSSGCVREIPLQCSATNGSTDGFLEVINKSVPLAQAVHYTKEVTQKECEAACLNNCSCTAFSLGNSAFPSCQLWFADLLNVRDSPQAQAETIFIRLAASQLSHPSSSSKSKAHFLRILLPGITVFPVLLALVFLVWRLRRPNLLKDDAPSLLRTFTYREL…	691	pH 8.28	76.84
ThzLecRLK-G-type-87	MK760347	ATGCCCGGCGTTTTCAATTTATCTACAGATGGTTGTCTTCGACTGTTTGATTTACGAGGACGATCAATTTGGTCCTCCAACAACACTTTGAAGGCGTCCCGGGCATCAATATTGGAATCAGGAAATTTGGTTATGTTGGGAACACGGGCCGGGAGAGTTTGGGAAAGTTTCCAACATCCGGTGGATACATGGCTTCCAGGGATGAAGATGCGGAAAGGAATGAAACTCACTTCTTGGAAAAGTTCTTCTGATCCGGCACCTGGACCTTTCTATTTACAAATCGATCCTTCACCAGGAAGCACTCAGTTTTTGGGATTCTCTCACAACAGTAGTCCGTACTGGTCTAGCGGAGAGTGGAATGGAAAGTATTTCGCAAATATGCCAGGATTTTACTTGGCA…	MPGVFNLSTDGCLRLFDLRGRSIWSSNNTLKASRASILESGNLVMLGTRAGRVWESFQHPVDTWLPGMKMRKGMKLTSWKSSSDPAPGPFYLQIDPSPGSTQFLGFSHNSSPYWSSGEWNGKYFANMPGFYLAGSHVKIECVTLPPSRMYCTYTTKGMIMERLILKKNGELWVYYMTQDGGWMPDAFAPRDQCIVYGVCGANAACIDYTKLNAHVEGNANDTCTCLQGFRPKSNHAWDSQEWWLSGCVRQSPLQCSLTNSTDRFLEVKEKRLADDEAVSYREEQTLSGCQLACLNNCSCMAFWLSRSSPPVCRLWFGDLMNVRDSPGGQSFYLRLAASELRGSTSKPRNKSFGLHILLPVGAAGLVLVLVLAVFIMWKRGRTLKEDDVPTSLRAFSFRK…	582	pH 9.27	65.13
ThzLecRLK-G-type-88	MK760348	ATGGAAATGCAGAAAAAATGCAGAGATTCTCATCTGCATTGGGTTTTAGCCGCCATTTTTGTAGTCCTCGTCCGAGCGGATGATACGATAGACCTCGGGCCCGGTCTTACCAGGGACCAGACAATTGTCTCCCAAAACGGGCAATTTGAGCTTGGATTCTTTAGTCCTGGTAGCAACAACAAATGGTATATCGGCATCTGGTATGCCCAAATCACTCCCAGAACTGTCGTTTGGGTAGCCAATAGGGAGCAGCCCGTCAGCAGTTTTGCGGCCCTGAAATTTACAGAAAATGGCACCTTGGCAGTTTTGGAGGCCAATAATACCCCTGTTTGGGAGACTGGAAATCTCCTGAGGGCTTCTGGCGCCGTGATTTTGGATTCCGGCAACCTGGTTTTAATG…	MEMQKKCRDSHLHWVLAAIFVVLVRADDTIDLGPGLTRDQTIVSQNGQFELGFFSPGSNNKWYIGIWYAQITPRTVVWVANREQPVSSFAALKFTENGTLAVLEANNTPVWETGNLLRASGAVILDSGNLVLMADDSSNRNNSSKRKKHASDIVVWESFDNPADTWLPGMKINYGKLLTSWKTLTNPAPGDFSLRLNLEENGGNSGKFSEFQLVWRNSIPYWSSGKWIGNSFMFIPEMTVKYIYNFSFVNPNSSDGYFTYTVLPQSNVMSRFAVDNFGKIKQYTWTNQANAWNMFWQEPRGNCKVYGLCGPNGVCDDSENVTTSDFCKCLGGFKSRFPQAWDSQDWSGGCVRSSPLQCKTDTFYEFGNVDLDKDNINSVLISGGVSVDSCRRSCLDNCS…	849	pH 5.77	94.9
ThzLecRLK-G-type-89	MK760349	ATGGCCTTCTCTCATTGCCTTTGGCTGTTGTGTCTATTCTTGACATCTGCACTTTTTCATGCTTCGTTCATATCTTCCCAACTCCTGAGATTAGGATACTCCTCTCCCTCACCCGAAAGTAACCACACTCTAGTCCTCCTCTCTCCTGATGCCAAATTTTCTGCTGGCTTTCATCGTGTTGGTATCAACGCCTATGTTTTCGCTGTATGGTACTCTAATACACCATCTACACTTGTGTGGATGGCCAACAGAGATCAACCCGTTAACGGGAGGAATTCTCGTCTCCGCCTTCAAAAAGATGGGGACTTGGTCCTATTCAATGCAGATGGAACAGTTATATGGAGGACTGGCACCACAGGTCTCTCTGTCAAACAAGCTACTCTTCTTGACACAGGAAAT…	MAFSHCLWLLCLFLTSALFHASFISSQLLRLGYSSPSPESNHTLVLLSPDAKFSAGFHRVGINAYVFAVWYSNTPSTLVWMANRDQPVNGRNSRLRLQKDGDLVLFNADGTVIWRTGTTGLSVKQATLLDTGNLVLRSSSGQIVWQSFDSPTDTLLPGQRFSNNAQLISRTDNFTYKSGYYRFYFNDENYLVLIYKGSNLSSKYWPTPYLNAFDNGRTTYNISRTAVLDELGGFTASDQFSFNASDYGKGPKRRLVMDVDGNLRVYSLDTKSNRWNITWTAIANQCTVHGLCGRNGVCIYTPEPKCVCPPGYERADSADWFKGCRPIKKLSCAPNSFKLIKLLYTDFYGFDRPHTDGVSFEKCRETCINECDCPGFAYSSTGAGQCYPKSLLINGHQSP…	817	pH 7.93	91.22
ThzLecRLK-G-type-90	MK760350	ATGGGGGCACTCCAAAATCTGTGTCTTTTCACACTGCTCTTTCTTGGGGCTCAAATAAAATTCAGCAGTGCTGCAGAAGACGCCATAGCCGTGGGAGAAATTCTGACAGGCACCCAAACAAAATCTTCGGCAAATGGAGTCTTCAAATTAGGTTTCTTTAAGCTGGACGGCACAGAAAACTGGTACGCAGGCATCTTGTACGCCCAATTTCCAGTCCAGACGGTCGCATGGCTAATCAACCAGGATCGCCCATTGCAGAACAATTCGGCCGTTCTGAATCTCACAGAAAACGGCAGCCTGGTGCTCTCATACGGCAGCTCGGTCATATGGGCAAGCAAAGAGACGTCGAAACCCGTTTCGACCGCCAACATAACGAACGGGGGAAACCTGGCCGTATTT…	MGALQNLCLFTLLFLGAQIKFSSAAEDAIAVGEILTGTQTKSSANGVFKLGFFKLDGTENWYAGILYAQFPVQTVAWLINQDRPLQNNSAVLNLTENGSLVLSYGSSVIWASKETSKPVSTANITNGGNLAVFGAQNRSETLWQSFDYPQNTWIPGMKISDTQRLTSWKSPWDPTPGLYNLVLDKPNDQFILVGRNSVKYWESGSWNGQIFSKVPEMTQGFVYLFDYFNNGSYKYFTYSVKAGVTAPTRFVMSESGDIKVYSQLDNTVVWTMFWAQPRDQCQVYALCGAFGTCTTNNVQFCSCLTGFTPIDERSWEAQAWYGGCKRRSSLDCSSNTSTDGFMELTGKSFPVGAVAVNGSLSAQNCRSSCLGSCSCTAYAYDDTGNCTHWADELLDLVDS…	827	pH 6.74	90.45
ThzLecRLK-G-type-91	MK760351	ATGGATTTCCAGAACACAGAGGTGAAGCTGAGTGTGTTTGTTCTTCTGGTTTTTGTGTTAATTGTGATATATCCATATGGATGTGTTGCCAGATTTTATGTGGATTTCATTCAAGCAAATTTCTCGGCAAGTGCGTTGAATCATGTGGACGATGGAGGGGTTTTTCTGGTCTCCCAAAATGGAACTTTCAATTTGCAGCTGGAAAATCCGGAGAACGGACCTGATTTCTATGCGTGCGTTGTGCACTCGCAATCCAATGTTGTGGTTTGGACGGCCAATCGTGCGGCAACCATTTCGAATTCGGACCAGTTCATTCTCACGCAGGAAGGTGCTAGCATCAAGACGACCCAGGGTCGAATCCTGTGGTCTGCCAAGGGCAAAAATGTCGGGAATCTGCAG…	MDFQNTEVKLSVFVLLVFVLIVIYPYGCVARFYVDFIQANFSASALNHVDDGGVFLVSQNGTFNLQLENPENGPDFYACVVHSQSNVVVWTANRAATISNSDQFILTQEGASIKTTQGRILWSAKGKNVGNLQLRDDGNLVMRDLSNGSVWESFDHPTDTLLFGQRLVQGSNLISNKAEDDFSLGNYEVLLTENDLLLRWRVQGFDQETYWSMTGDSRVIKLRSNAAFTLAYAALEQSGLNLYANSSSSSSSASSSMVLQILISSNTVLTRAVIEPSGNFEILSFISGRWLSEMAAVGGKCLLPATCGPLGICLGLSNSQGYQCSCPAGFQMVNQSDPSQGCKAPESPNCSSNYGDLLLGNSIDFIKLGGGLDYFALKFETPIKASAMKDCQQICLKNC…	858	pH 6.05	94.58
ThzLecRLK-G-type-92	MK760352	ATGGAAGGAAAGCAAGAGGATTGGTGTCTGTTAATAGCAATTGTATTGGGATCCCTTTTTCTCTGTGCTTCGCAAGTTTCTGCAGATGGCAAGGTGGAGAGAAATACATCAGATAAGCTAAGCCTCGGAAGAACTCTCATTCCTCTACAAAATACATCTTGGTTCGTTTCTCCAAATCGGACATTTTCTGCCGGATTTTACGAAGTTGGTGACAATGCATATGCATTTGGCGTGTGGTACACTCATACGGCAAATCTAACAGTTGTTTGGACGGCAAACAGAGATCAGCCTGTAAACGGAAGGGATTCCCGTCTTGATCTGCAAACTGATGGAAACCTGCTTCTGTCTGATGCAAATGGAACCACTGTATGGGAAACCCACACGGGCAGTAAAGATTTG…	MEGKQEDWCLLIAIVLGSLFLCASQVSADGKVERNTSDKLSLGRTLIPLQNTSWFVSPNRTFSAGFYEVGDNAYAFGVWYTHTANLTVVWTANRDQPVNGRDSRLDLQTDGNLLLSDANGTTVWETHTGSKDLDAKEVVLLESGNLVLLNSSGGSVWESFDYPTDTLLPHQALKGNTQLVSRLEAGSITSGYYRLYFDYDNILRLRYQTSFAASNYWPIPYLAIFANGRSSYNISRSAVLDASGVFKSSDNFGFTAWDYGLGLTRRLTLDSDGNLRLYTLQEDKGIWDVSWIALTEECSVHGLCGTNGLCIYNPEATCTCLPGFHMKDPADRFKGCERNVELLDPGSSAAELVYLSHTDFYGNDLAGYSTGLSLEECKRSCMNDSQCQGFSYVPDGSGR…	796	pH 5.45	88.82
ThzLecRLK-G-type-93	MK760353	ATGGCTGCTCCTACAATACTTACTCTTATTGTCGATATTCTGCTGTTCATCTGCGCATCGGCCCAGAAACAGAATATCACGCTTGGCTCAACTCTTAGTCCTCCTCAAAATTCCAAATGGGTTTCACCAAATGGACAGTTTGCCTTTGGATTCTATGAGCTAACCCCAACTCAGTATGTCTTAGGCGTTTGGTTTGACAAAATACCTAATAAAACTCTGGTCTGGACTGTAATGAAGGATAAGATGGACGTTCCTGTTGAAAAGATGTCTACCCTGCAGCTCACCAACAGTGACCTGAGCTTGTATGATGCAAGGAAAAGTCTGAAATGGTCGCCTGCTCCCCCGGGAAAGATTTCCGCAGCTGCAATGCTCGACAATGGCAACTTCGTGCTGTTAAAC…	MAAPTILTLIVDILLFICASAQKQNITLGSTLSPPQNSKWVSPNGQFAFGFYELTPTQYVLGVWFDKIPNKTLVWTVMKDKMDVPVEKMSTLQLTNSDLSLYDARKSLKWSPAPPGKISAAAMLDNGNFVLLNASFEPIWQSFDYPTDTLLPGQVLKWKSTMYSKASSTNFSSGRFELDLQEDTNLVLYPVDRVGEAQGAYWANNVYWPNGGFNQEVNLNFDSSGLLYLVNTTNMIVSNLTAGGSGKRGLLRRMTLESNGILAQYVWNTSDSSWSSVWQPKSDPCKDVKGQCGRNGICQLNSENEPECTCPPQFNYIDSQDHFKGCVRSSSPGQTCSTKSRMVRLENTDWIRAHPDDNDYAIMLNRSELECQQSCLNDCMCVVVTYDRNAVCRKKCLPM…	802	pH 7.49	89.91
ThzLecRLK-G-type-94	MK760354	ATGGAGATAGCGGGCTCTTTTATTTCCTCTTCTGTTTCTATTTCTTTAATTGTCCATGTTTTACTTTTATCATCCCCTCTCTCTGTACATTCATTTGCCCTACCTTCTACGGTTGCATATGGCGGCATCGTCTGGATCAACAATAACAAGTCTTTGGATTCATGGACACCTCAATCAGATGGAACAGGGGCACTCACAGTCAGGCCAATTCTTCTCACCAACAATATCTCATATGGCGGTGAGAGCCTGCGGTTTGGATGCGGATTCTTCTGCTACAATATTCCTTGTGACACGGGCTACTCTTTTGCAGTTTTCTTTGTTATCTACGAAACTAATTATACTGATCCAGATGACCTGCAAATGGTGTGGACTGCAAATAGGGAGCGTCTAGTGAAAGAT…	MEIAGSFISSSVSISLIVHVLLLSSPLSVHSFALPSTVAYGGIVWINNNKSLDSWTPQSDGTGALTVRPILLTNNISYGGESLRFGCGFFCYNIPCDTGYSFAVFFVIYETNYTDPDDLQMVWTANRERLVKDNATLRLTSTGNLVLKDADGSLVWSTNTSAQDFQGIMMEETGNLVLLNSSNGTLWQSFDHPSNMLLRGQKLKVGQKLTANISPTNTSQGVVYATLFVNGFALYIAPDPPQIYFRFPSQPTTYNVAYMQFDKKSVGFYPEDFPFKPIPQSVSIPPNCLYLQLHSNGHVLFYSFEQETKKSVQDYLSSFTSALGTCDYPITCGDFGICTDGQCSCPKEANSFSQIDASKPDLGCLPHSPVSCPEKPTMKSTKNYQLLDLDHVSYFSYYW…	856	pH 5.81	95.42
ThzLecRLK-G-type-95	MK760355	ATGGATCGGTTCCAGAACAATCATTCAGCATTAAGCTGGTTGATCTATTTCTCTTTAGCTCTAGCTATGCTTACTTCATTCTGCAAATGCGATTTGTCAGAAGTTACTGGCAAAGACGCCCTTTCTTTGGGGGATTCTCTGAGGGCAAATCAGACAATAACTTCAAAGAATGGCACATTTGAGTTGGGATTTTTTAATGTCAATGGAACCAACAACTGGTATGTTGGGATCTGGTATGCCCAAATCTCTGAGAAGACCATTATTTGGGTAGCTAACAGGGAGACTCCTATCAGAAAAACTCCCGGCATTTTGATGCTGTCTAGAGATGGCTATCTCACTGTGTCTGATTCAGGAGGAAGACAGATTTGGTCGAGTAATAGTACTCAGCAAACAAAGGCA…	MDRFQNNHSALSWLIYFSLALAMLTSFCKCDLSEVTGKDALSLGDSLRANQTITSKNGTFELGFFNVNGTNNWYVGIWYAQISEKTIIWVANRETPIRKTPGILMLSRDGYLTVSDSGGRQIWSSNSTQQTKASSASILDTGNFALFGAQNTSEIVWESFAHPTDTMMPHMKFWKGIQLRSWKNRSDPAAGPFFLEINPALEQKDFILHYKNGAPYYSTGPWMGTYYATMPESLSRSILEEDFIELSPTRMYYIYWFTPKAGPLMARQVLTPDGYFLSFLWIDNRWSMDWSQPQESCGVYGVCGAHGVCFTQANIQLCSCAEGFNPRDAAAWHSRQWWLSGCVRRTPLNCSAAINGSVSTTTDGFLQVGNISLSDNEAPQYTQELSLQGCKTACLNNCS…	678	pH 8.37	75.94
ThzLecRLK-G-type-96	MK760356	ATGTTTGTTTTCTATTTAAATTCAAAAAATAGTAATACAGCAGCTATGGTTATCAAAATGGCGATGATGTATTTACTCCTGGCAATTACTATGATTATTGCAGTGAATAATTGCATTTCATTAGGGCTAGATGGTGAGGATACGCTTCTACTGGGGGACTCGCTGGCTGGAAATCAGAGCATAACGTCAAAGAATGGCACGTTTGCATTGGGATTTTTCAGTCCGAGAGGAACGAATAACTGGTACATTGGCATCTGGTACGCACGAATGTCTCCGAAGGCCATAGTTTGGGTGGCTAACAGAGATAATCCTTTCAGAAGCATGCCTGGCGTCCTGAAATTTTCAAGCCACGGTCGTCTCAGACTGTTTGATAGAGAGGGCCGGTCAGTCTGGTCGCCT…	MFVFYLNSKNSNTAAMVIKMAMMYLLLAITMIIAVNNCISLGLDGEDTLLLGDSLAGNQSITSKNGTFALGFFSPRGTNNWYIGIWYARMSPKAIVWVANRDNPFRSMPGVLKFSSHGRLRLFDREGRSVWSPDLGLKGSRAMITDAGNFIMLGDGHNKSEIVWESFAHPGDTWLPGMKMWKGMKITSWKSSVDPGTGFFSNGMDISPGKTQMLMVYNNSVPYWSSGEWTGNYFANVPEAYIPNKLVISCERVSLSRIYISYSIFPSVHILTGRFQVDEKGHLRLYFWMDDGTWSQVWSSYGGQCSHYDICGPYGLCIEGFTPKDYTQGVLSSGCARRTPLHCTVTAGTTDGFLESKKRYLPEEDAVSFKESTLLGCRSACLNNCSCTAFALTDSNPAV…	681	pH 9.11	75.7
ThzLecRLK-G-type-97	MK760357	ATGAACTACATGCTGAAAGGTCGGATCTCAATCTCTTTGAGCGATTTGGCTGTTACTATTATTCTACTCATTTGCACTAGCGGAGTTTACGCCTTTGCCATTACTGCAGACGAACCGGGCATAATCAGCCTGGGGTCTAGCGTGAGGAGAGACCAGAAATGGCTTTCTTCGGACGGAATGTTTGCAATGGGTATATTCTCTTTGAAAGCAGGAGCCAATTATCTGGGCATCTGGTATGCCAAGATTACATCCCCAATGCGAACCAGGATTATCTGGGTAGCGAACAGGGACAACCCTGCTTCAAATTCCGCCTCCGTTCAGTTCCGTTTGGACGGAAACTTAGTGCTCTTGGACCAGGGGAAACAAATCTGGAACAGCAATACAAGCAGTCTAAACGTA…	MNYMLKGRISISLSDLAVTIILLICTSGVYAFAITADEPGIISLGSSVRRDQKWLSSDGMFAMGIFSLKAGANYLGIWYAKITSPMRTRIIWVANRDNPASNSASVQFRLDGNLVLLDQGKQIWNSNTSSLNVSFARLDKTGNFVLISRHNSSSNGAVAVWESFDTPCDTLIPGMKIGLGSKLTAWKDSNDPARGRYSVTVDNDYVVRLYWNSTVAYWTSGKFDGGSSTYSNVPSLKRVNKRYNQIKLVLSSGKFMLLWNSTELYERIVMSHRGYMELQQYIVADNINTWEQLWFAPDDPCMVHKACGSYGVCTPQQDRVMECSCATGFLVSDSKSWDAEDTSKGCVRSIPLNCSANGGTNDKFLQLSDVEMNDGGSPSSATGAQSEGWCSRKCLSDCS…	823	pH 8.96	91.33
ThzLecRLK-G-type-98	MK760358	ATGGGGATCTTCAAGGGATCTGCTGCTCTGTTTTTCGTAGCCTGCTTGTGGTTAAGCTTTGTGTACACTGTCTGTGGTGCAAGCAATGCGATTAGCCTTTCATCTTCTTCAAATCCCATCGGAATCGCAACCGGCAATGCCCCTGAGACGATTCTTCAGACCACAGATGGGAAATTCGGCTTGAAATTCAATGCTGTGGGTAAGTCTTTTCTGCTGGCCATTGTTTTTCTCTTATACAACGAGACAACCGTGTGGTCGGCAAACAGGAACTTCCCAGTTTCTCGCAATGCAACATTAATGGTGAATTCAGAGAGCAATCTGGTGCTGCGTGATGCGGACGGGAAATCGGTGTGGTCTACAAATTTCACGGGAGCATCAAATCTTACTCTGGGCGAAAAT…	MGIFKGSAALFFVACLWLSFVYTVCGASNAISLSSSSNPIGIATGNAPETILQTTDGKFGLKFNAVGKSFLLAIVFLLYNETTVWSANRNFPVSRNATLMVNSESNLVLRDADGKSVWSTNFTGASNLTLGENGNLVVYNRGGRILWQSFDHPTDTLIPGQIVRAGTFLVSSISSSNTSESAYQAGVLPGGAGFFAYAPQFFPYGILEFNPMRLNAREALISLYNSTCNHTIIAFSDDGLKLIWEQEGSISDECRRETGGNPNGFSITVSSNSSEGFRYIRMETDGNLRLYLQSPENLILEKDFFQDFFTDLCRLPNICGPYGICSQPGAQCSCPAFPQYFPSQGSCKPKKSLSCNSSHTMVEIQSVDYFPSRYLDPLNITLDECKAQCLADCSCAAAF…	821	pH 5.54	90.3
ThzLecRLK-G-type-99	MK760359	ATGATGGAGAATGGTAATTTTATCATGTTGGGTGCTCAAAACGGCTCGGAGATCGTCTGGGAGAGTTTTCGATATCCAGGAGACACATTGTTGCCCGGGATGAAGATGTGGAAAGGCATGAAATTGATTTCTTGGAAGAGTTCCGTGGATCCTGCCCCTGGGCCGTTCTCTTATGGAATGGATACATCCCCCGGAAGGACGCAGTTTCTGATGCTCTCCGGCAGCTATCAGTACTGGTCTACAGGAGAGTGGATTGGAGGGCAGTTCAGAAATATGCCAGGGTATGCTGGACTGGAGTTCGTAACGCTTTCCCCTACACAAATGTACTGTTTGTTAATTCCCTCAGGCGTGATAATGAGTAGGGTAGTCATGGGAGAGAACGGCGAAATAGGAAGATAC…	MMENGNFIMLGAQNGSEIVWESFRYPGDTLLPGMKMWKGMKLISWKSSVDPAPGPFSYGMDTSPGRTQFLMLSGSYQYWSTGEWIGGQFRNMPGYAGLEFVTLSPTQMYCLLIPSGVIMSRVVMGENGEIGRYFLGDNGGWTLNGFTPRDQCNVYNVCGAYAACNAYAKSNVYSTSNSYDVCRCLDGFRPRDIRAWESQQWWSSGCVRRRRLQCSVSNGTTDGFREVKNTYLADNQAVSYTTTQTLQGCRLQCLRNCSCMAFVLTNSTIPICRLWFGDLLNVRDTSDGQSVFIRVAASELQGRPESKRGRSHKSLMLRIFLPVTAGALALAFVLLLAWIILRKRQKKAAGEEENGVPTSLKMFTFTELRSATKNFKHKLGRGAFGSVFKGTLRDSKLVA…	429	pH 9.56	47.93
ThzLecRLK-G-type-100	MK760360	ATGGCACTAAATCCATTGCTCCCCCTCATTTCTATTCGTCTGTTGATCTTTCTAGTTGCTTTGGCTCAGCCCATTCAGACAAAATATATTCTTATTGGCTCGTCTCTTACTGCTAATTCCAAAAATTCTAAATGGATTTCATCTAATGGAGATTTTGCATTTGGATTTTATCCCGTCACTCCCGCTGTCTACCTAGTAGGCGTCTGGTTTGATAACATATCTGATAAAACTCTGGTGTGGACGGCCAAAATGGGTAACAGAGGGATTACAGTTGAAGAGGGGTCTACTCTGCAGCTTTCTGCCGCAGGGCTTCAGCTCTTGGATTCCACAAGGAAGCCGCTATGGGACGCAAGTCCCGCTGAAAACATAAATGTATCTATGGCTGCATTACTGGACAGC…	MALNPLLPLISIRLLIFLVALAQPIQTKYILIGSSLTANSKNSKWISSNGDFAFGFYPVTPAVYLVGVWFDNISDKTLVWTAKMGNRGITVEEGSTLQLSAAGLQLLDSTRKPLWDASPAENINVSMAALLDSGNFVLINPTEGHVWQSFDFPTDTLMPGQMLKWKSTMYSKASATNYSSGRFELILQEDGNLVLYPVERVGEQQGAYWSSNTYEYSDNPINLIFDESGDLYLKNDTRIKNITDGEIEGGRFLRRVTLDSDGILRMYVWNADGDTSWSSEWEAVTDPCSEVKGQCGRNGICQISSLNQPLCVCPPGFHFTGKEDHFRGCSPNSPPGQSCSASAVMYKLDNTDWTTQGDYSTDFSNDYMVLDNVTEIECKKACMDDCMCTVVTFEDRLCH…	703	pH 5.19	78.06
ThzLecRLK-G-type-101	MK760361	ATGGCAGTAATATACTTAACTTGGGTCTTGCTAATGTTCTGTCAATGTATACAATCATCTGCTCAAACTGCTCATCGGTTTTCCATAGGAAGCATTCGTCTCGATTCCCAAATTTCAGTGAAGGGAAAGGAGGTCTGGAAGTCCAAAAATGGGACGTTTGCATTTGGTTTTTCCCCCGTGCTTCCTGATGAGTATGTGCTTGGCATCTGGTATGCACGCATTCCGGCCAATAGGACTCTTGTTTGGATGGCTAACAGAGACCAACCGGTAGGTGGAGGTGGACTTCTCTCTCTTAGTCAAGATGGAAATCTTCAGCTGGTAGATGAAGGATCAACAATCTGGATGGCTGAAACTACTGGACTCAATGTTCAGTCTGGGGAGATGCAAGAATCAGGCAAT…	MAVIYLTWVLLMFCQCIQSSAQTAHRFSIGSIRLDSQISVKGKEVWKSKNGTFAFGFSPVLPDEYVLGIWYARIPANRTLVWMANRDQPVGGGGLLSLSQDGNLQLVDEGSTIWMAETTGLNVQSGEMQESGNFVLYNTNGNIVWQSFASPIDTLLPGQQLTETLNLTSWNSSTDVSTGRYSLQMVHKPNSMQLTLNYNIPYDSFNYSYWYGPKIPDGVGTAVISLDHSGSFSMGYGNSSNTLVYIYQNGNSLGDNDQILRRITIEHDGNLRLYRWDAYNGPRWTVDWAAVLSPCTTAGICGNGICNLDSKSRPQCHCPTGSYQIASNRPSLGCLPSGTISNCRNDNASTAFKMVTLSQTNYYGGSSIIANYSNISSMSACGDLCLSDCSCVGSVYWIS…	856	pH 6.71	95.21
ThzLecRLK-G-type-102	MK760362	ATGAGCATGGAATCTGCATCTAACTCCTTTTATTACTTCAAATTGTCTTTCACCTTAACGTCTGTGTTGTTTCATGCTTCCCTCATATCCTTAACGTCCGTGCTATTTCATGCTTCCCTTATATCTTGCCATGGGCAGGAGAGCCTGAGTTTAGGATATTCCTCCGCCTCACCCGAAAGTAACCAGACTGTCCTCAACTCTACTGATGGCACATTTTCTGCTGGTTTTCACTCTGTTGGCACCAACGCCTATGGTTTTGCTATTTGGTATACTAATACACCTGAATCACCTACGCTCGTTTGGATGGCCAACAGAGATCAACCCGTTAATGGAAAGAATTCCCGTCTCCGTCTTCAAAAAGACGGCGACATGGTCCTACTCAATGCAGATGGAACCGTC…	MSMESASNSFYYFKLSFTLTSVLFHASLISLTSVLFHASLISCHGQESLSLGYSSASPESNQTVLNSTDGTFSAGFHSVGTNAYGFAIWYTNTPESPTLVWMANRDQPVNGKNSRLRLQKDGDMVLLNADGTVIWKTGTRGLHVKEAALLNTGNLVLRTSSRKIVWQSFDSPTDTLLPGQRFSNNAQLFSRLDNLTYKSGYHRFYFNDENYLTLVYQGSNLSSKYWPKPWLSPFENGRTTYNISRTAVLDELGGFTASDQFSFNASDYGIGPKRRLTMDVDGNLRLYSLEEKHNSWIITWTAVAEQCRVHGLCGLSGVCIYTPEPKCVCPPGYERADSADWFKGCRPIKKLSCNPNSFKLLKLPYTDFYGFDNRGYAEAVSFEKCKETCIKDCDCLGFG…	826	pH 8.48	92.19
ThzLecRLK-G-type-103	MK760363	ATGGGCTTTCCATGGATTTTACTGCTTGTTTTCATGGTGTTTATATGGGTAGATGGTAGTCAAGCACAAGAACAGAGTAGTACAGTGCCTAGTCTGTCCTCTGATCAGCTGAAGTCTTCTGGACTCAAACCGAGCGATAAGAAGTACTTGGTTTCTCCAGATGGTGTGTTTTGTGCTGGGTTTTACAACTTGACAGCGAATGGTTATGCCTTTGCTGTGTGGTATGCAAATGATTCACAGCGGACCCTGGCATGGATGGCGAATTCAACGTCTTTGGTGGGCACAAATTCTTCTCTCATCTTAAAGAACGGATCTTTTTCAATTGTAGATGAGAATGGGCTGATCGTCTGGAATCCCAATGTGTCGAATAGTTCTGCAATGGACCTTACCTTACAGGAT…	MGFPWILLLVFMVFIWVDGSQAQEQSSTVPSLSSDQLKSSGLKPSDKKYLVSPDGVFCAGFYNLTANGYAFAVWYANDSQRTLAWMANSTSLVGTNSSLILKNGSFSIVDENGLIVWNPNVSNSSAMDLTLQDSGNLVLNTSQSQPAWQSFDFPSDTLLPNQTLSKGGELISRLANGTYGSGNDYYYLAFDDQSKISLYYKKEEQGGLTAKPYWTSEGTFTDLSLDENGFLNTTSVLIMASDRGEANRLRRLVLERNGNFRLYSRTMDPYSSWNLVWEAVSEHCTIHGVCGENAVCKVNELWEPECKCPPGFEYSPGDNRSCRALTDIKNPSNVKFVPLDYVNFDGSNFEDVSVTRLQDCEDSCKNNNSCKGFAYDLDNGHCVYQYGKLVNGYWSPEAH…	827	pH 5.42	92.86
ThzLecRLK-G-type-104	MK760364	ATGGGGGAAATCAGGGAAAAGTTCTGCTTATGCCTGTTTTTTGTTTTTGCAGTGTTTATTCAACTAAAAAGTTATGGTGCTGCTGTCGAGGGTAGAGATACTCTTTCCTTGGGCGCCTCAATTACTGGAAATCAGACAATAATTTCAAAGAATGGCACATTTGAATTGGGGTTCTTCAGCCCAAATGGAACCAATAAGTGGTATATCGGCATCTGGTATGCCCAAATCACTCCCAGAACTGTCGTTTGGGTAGCCAATAGGGAGCAGCCCGTCAGCAGTTTTGCGGCCCTGAAATTTACAGAAAATGGCACCTTGGCAGTTTTGGAGGCCAATAATACCCCTGTTTGGGAGACTGGAAATCTCCTGAGGGCTTCTGGCGCCGTGATTTTGGATTCCGGC…	MGEIREKFCLCLFFVFAVFIQLKSYGAAVEGRDTLSLGASITGNQTIISKNGTFELGFFSPNGTNKWYIGIWYAQITPRTVVWVANREQPVSSFAALKFTENGTLAVLEANNTPVWETGNLLRASGAVILDSGNLVLMADDSSNRNNSSKRKKHASDIVVWESFDNPADTWLPGMKINYGKLLTSWKTLTNPAPGDFSLRLNLEENGGNSGKFSEFQLVWRNSIPYWSSGKWIGNSFMFIPEMTVKYIYNFSFVNPNSSDGYFTYTVLPQSNVMSRFAVDNFGKIKQYTWTNQANAWNMFWQEPRGNCKVYGLCGPNGVCDDSENVTTSDFCKCLGGFKSRFPQAWDSQDWSGGCVRSSPLQCKTDTFYEFGNVDLDKDNINSVLISGGVSVDSCRRSC…	854	pH 5.85	95.25
ThzLecRLK-G-type-105	MK760365	ATGCCAGGAGTATTAAAACTGTCTACCGACGGTAATCTTAGACTGTTTGATTTAGATGGGCGATCAATTTGGTCATCCGACAACAGGGTGGAATCCTCTCGGGCAAGGATGTTGGATTCTGGCAATTTCGTCCTGGTTGGGGCGCATGATACTTCTGTGATTGTTTGGGAAAGTTTCAAGCATCCGACGGATACATGGTTACCAGGGATAAAGCAGTGGAAAGGCCTTCAACTGACGTCTTGGAGAAGTAGTTGGGATCCAGCGCCTGGACATTTCTCTTTCGGAATGGATCCATCTCCACAAAGCAAGCAGATTTTGCTGCTTTATAACGATAGTATTACATACTGGTACAGCGGACAGTGGACTGGTGACCATTTCAGTGATCTTCCGGAATTGGTA…	MPGVLKLSTDGNLRLFDLDGRSIWSSDNRVESSRARMLDSGNFVLVGAHDTSVIVWESFKHPTDTWLPGIKQWKGLQLTSWRSSWDPAPGHFSFGMDPSPQSKQILLLYNDSITYWYSGQWTGDHFSDLPELVDQKMVSLSFVTVSPSKSYLIFTLNPQIASAKARFVLDRSGQLRMYFWDEEIGWNLVWSAPADGCNVYGVCGDYGACNSNNMQFCSCLQGFIAKNNRAWNSQQWWESGCVRRDPLQCTVNGTTDGFLQVTEKSLSNQQAVSYPQEITREGCKAACLNNCSCTAFAIAGSSPSICQLWFGELLNVRDSSDGSSVFIRLAASDLGEPSSMRARRIREICISVAAIAFFIAILALLFAAWRIRRSNLPPEKLVEDDTPAFLRMFAYKELQ…	560	pH 7.86	63.07
ThzLecRLK-G-type-106	MK760366	ATGGTGTGGACTGCAAACAGAGAGCGTTTAGTGCAAGAAAATGCAACCCTTGAACTCACCTCCACTGGAAATCTTGTGTTGAAGGACTCAGATGGCAGTCTGGTCTGGTCTACAGATACATCTGCTCAAGGAATGATGATGGAAGAAACAGGGAACTTAGTGCTCTTTAACAGCTCCAATGGAACCATGTGGCAGTCTTTTGACCATCCTACTGATATGCTCCTGCTAGGCCAGAAGTTGAAGGTGGGGCAGAAGCTTATTGCAAATATTTCTCCGACCAATACAAGTCAAGGGTTTTACCATGGATCCTTGAATGTGGATGGCATTGCTCTGTATACAGGCACTCAAATGTATTACAGGTATCCTAAGCCACCCACAAATGGCAGCACAGCTTATATA…	MVWTANRERLVQENATLELTSTGNLVLKDSDGSLVWSTDTSAQGMMMEETGNLVLFNSSNGTMWQSFDHPTDMLLLGQKLKVGQKLIANISPTNTSQGFYHGSLNVDGIALYTGTQMYYRYPKPPTNGSTAYIQIDNESLNFSSDGFLSNQISFNLSIPKNSLYVKIDSNGHVQFYSFQPETGKSFTDYLSGFTNALKPCEYPRTCGDYGICTDGQCSCPKEANSFSQIDASKPDLGCLPHSPVSCPEKPTMKSTKNYQLLDLDHVSYFSYYWGNGSVPGLVSREECKALCLKNCSCKAAFFRYDISDNYSSGYCYLESIVYSLKMNTPSDEFYKSTAYIKVQRNPKNTKPSVIGISVSVVSGIIVVFLVFWVWIARSRKARQKQRRDESDDDEEDDPL…	730	pH 5.85	81.59
ThzLecRLK-G-type-107	MK760367	ATGGCTGCTCCTACAATACTTACTCTTATTGTCGATATTCTGCTGTTCATCTGCGCATCGGCCCAGAAACAGAATATCACGCTTGGCTCAACTCTTAGTCCTCCTCAAAATTCCAAATGGGTTTCACCAAATGGACAGTTTGCCTTTGGATTCTATGAGCTAACCCCAACTCAGTATGTCTTAGGCGTTTGGTTTGACAAAATACCTAATAAAACTCTGGTCTGGACTGTAATGAAGGATAAGATGGACGTTCCTGTTGAAAAGATGTCTACCCTGCAGCTCACCAACAGTGACCTGAGCTTGTATGATGCAAGGAAAAGTCTGAAATGGTCGCCTGCTCCCCCGGGAAAGATTTCCGCAGCTGCAATGCTCGACAATGGCAACTTCGTGCTGTTAAAC…	MAAPTILTLIVDILLFICASAQKQNITLGSTLSPPQNSKWVSPNGQFAFGFYELTPTQYVLGVWFDKIPNKTLVWTVMKDKMDVPVEKMSTLQLTNSDLSLYDARKSLKWSPAPPGKISAAAMLDNGNFVLLNASFEPIWQSFDYPTDTLLPGQVLKWKSTMYSKASSTNFSSGRFELDLQEDTNLVLYPVDRVGEAQGAYWANNVYWPNGGFNQEVNLNFDSSGLLYLVNTTNMIVSNLTAGGSGKRGLLRRMTLESNGILAQYVWNTSDSSWSSVWQPKSDPCKDVKGQCGRNGICQLNSENEPECTCPPQFNYIDSQDHFKGCVRSSSPGQSCSASSTMSRLENTEWGGGRDYSVLQDLTETQCQEACTNDCFCVVVTYGSSFCRKKRMPLLDGRK…	790	pH 6.20	88.14
ThzLecRLK-G-type-108	MK760368	ATGACAGGGCTTAATTCCTCTTTTCCCTGTGTTCCTCTGTTACTTGTAAGATTATTCATTATAATTTGCGTTTCAGTATCACAGAACTATGCATCTCCCTCGACAACTGCATATGGAGGCACGGCATGGAGGAACAATGTGCAGGCTTTAGATTCATGGAGTCTTTCAGGGCCAATGGAAGGGCCTGTGTCAGTACCAGTGCCAATCACAGTGAGACCTATTCTTGTCTCTGCAAATGTCTCTCAGGATGGTCTGTTCCACAGTTTTGGGTGTGGATTCCTCTGCTATGGCGCCAATTGTGAAAGCTACCTGTTTTCAACCTTCTTGGCCATCTACAGCCAGACGACTGCAAATTTGCTTGACATTCAAATGGTATGGAGTGCAAACAGGGGCCATTTG…	MTGLNSSFPCVPLLLVRLFIIICVSVSQNYASPSTTAYGGTAWRNNVQALDSWSLSGPMEGPVSVPVPITVRPILVSANVSQDGLFHSFGCGFLCYGANCESYLFSTFLAIYSQTTANLLDIQMVWSANRGHLVQDNATLTLTSTGDLLLKDKDGSLVWSANSNISVAQAVSMKMEESGNLVVSNSSNGSLWQSFDHPTDTIVMGQKLLVGQKLVASVSDTNTSQGSFYASLLTDRFALFIDGNPPQPYYMYVRSPASSIRGYAEFDQDWLLFYVQPGSNPAPKFAIPKNSLFAKVDSEGHFRFYTFLSTTGKSSIDFFTDFAQDLSACDYPQVCGNYGVCTDGECSCPKGINGDHAFVPVQQSIPSSGCLLPNPLVCPVSDISTSFNTDSYFLEMDHV…	857	pH 5.78	94.66
ThzLecRLK-G-type-109	MK760369	ATGGTGTGGACTGCAAATGGAGAGAGTTTGGTCCATGATAACGCCACACTTGGACTCACCTCGACCGGAGATCTTATGTTGAAAGATGCAGACGGTACTCTAGTCTGGTCTACAAATACATTCGCAAGTGATTTTAAAGAAATGGTGATGGAGGATTCAGGGAACCTGCTGCTCCTCAACAGCTCAAACGGGACCATGTGGCAGTCTTTCGACCATCCAACTGATACGTTGCTGTCAGGTCAGAAGTTGAAGGTGGGACAGAAGCTTACTGCAAACATTTCTCCAACAAACACAAGCAAAGGTATTTTTTATGGATCTTTGATTCCAGAAGGTTTTGCTATGTTTACAGCTACTAATCCACCTCAAATGTATTTTATATATCCCGAGTCTCCTACAGCT…	MVWTANGESLVHDNATLGLTSTGDLMLKDADGTLVWSTNTFASDFKEMVMEDSGNLLLLNSSNGTMWQSFDHPTDTLLSGQKLKVGQKLTANISPTNTSKGIFYGSLIPEGFAMFTATNPPQMYFIYPESPTAVNFSFTLFDTNLLLYYSEGSTSNPIAVNLSIPHDSLYLNIYYDGHLKFYSYQLKTGRAYYDFLSEVTNGLSRCEYPTACEKYGICTDSHCDCPQRGIYFFPTDASNPSSGCTPYNPLVCSETPTGNSSTPGHSFVELEHVSYFSYRWENPSIAELVTGNYCKDRCSTNCSCKAAFIGYDVKSNSTHGYCYLKSSVFSLQKKDKPSDFYYNSTAYIKVQSKPKPPNYSVIIIIVSIVSAAVALFLLLWALMYKLGKGRGEEQKDEDL…	733	pH 5.60	81.81
ThzLecRLK-G-type-110	MK760370	ATGGATGGGTGCCTGAAAAATCACTCAGTATTGAAGGGTTTGAAACGCTTCATTTTTGTTCTTGTTATGTTTGTTCTCTGCGATGCATTAGTTGCTGGTGGAGACACCCTCTCTGTAGGGGCTTCTCTGAGGGGAAAGCAGACCATCATTTCGAAGAATGGCACTTTTGAATTGGGATTTTTTAATCCAAATGGAACCAACAACTGGTATGTTGGGATCTGGTATGCCCAAATCTCTGAGAAGACCATTATTTGGGTAGCTAACAGGGAGACTCCTATCAGAAAAACTCCCGGCATTTTGATGCTGTCTAGAGATGGCTATCTCACTGTGTCTGATTCAGGAGGAAGACAGATTTGGTCGAGTAATAGTACTCAGCAAACAAAGGCATCCAGTGCTTCT…	MDGCLKNHSVLKGLKRFIFVLVMFVLCDALVAGGDTLSVGASLRGKQTIISKNGTFELGFFNPNGTNNWYVGIWYAQISEKTIIWVANRETPIRKTPGILMLSRDGYLTVSDSGGRQIWSSNSTQQTKASSASILDTGNFALFGAQNTSEIVWESFAHPTDTMMPHMKFWKGIQLRSWKNRSDPAAGPFFLEINPALEQKDFILHYKNGAPYYSTGPWMGTYYATMPESLSRSILEEDFIELSPTRMYYIYWFTPKAGPLMARQVLTPDGYFLSFLWIDNRWSMDWSQPQESCGVYGVCGAHGVCFTQANIQLCSCAEGFNPRDAAAWHSRQWWLSGCVRRTPLNCSAAINGSVSTTTDGFLQVGNISLSDNEAPQYTQELSLQGCKTACLNNCSCTAF…	804	pH 8.39	89.37
ThzLecRLK-G-type-111	MK760371	ATGAGTGAGGATAAGAGATTTCAGTTTGGATTCATCAATGTCAATTCTTCTGGTAAATTTATTCTCTCCATTGTTTTGGTTGTGAATATCACATCCTCAGATTTTGGAACTGAGATTTGGACTGCAAATAGGCAGAGGACTGTTGCAGAAGGTGCAGTTCTGAGTTTAGGGAGTAGTGGGGATATGGTATTGGAAGATACAGATGGAACAGTGGCCTGGAATATCAGTACTGGTAAGACCCAAAACAAGGCCATTGCAATGCAGAAGTCAGGTAATTTGCAGATTTATAATACTACAAATTCTTCACTTTTTTCAAGTTCCAGGCTTGTATGGCAGAGTTGGGACCATCCCACACACACCCTCTTACCTGGGCAGAGCCTAAAGACTGGCTATATGTTG…	MSEDKRFQFGFINVNSSGKFILSIVLVVNITSSDFGTEIWTANRQRTVAEGAVLSLGSSGDMVLEDTDGTVAWNISTGKTQNKAIAMQKSGNLQIYNTTNSSLFSSSRLVWQSWDHPTHTLLPGQSLKTGYMLVSNYSATSARQGSYKLVMEPGGMVLYYQSMFDEPYWSRGLPGLDYEGILRPCFYTSSSQNAEAVYTGPELRISFNETIVNSSTSCSNGTTSLNLAPFLNDTQYRFLRLDIDGNLRSYMIPQVPGTNNISSAWTADFGLDQSDRCVLPKVCGPNGICRDGQCSCPGSGTPDDFDQIQILDVTKGCYSRTGKPDCNQTSVHHHFLLIDQADYYLNEFFQPLRNVSTVDNCKAMCSSNCTCTAAFFHNSSASCYLSTGPLNSIKSVSNQ…	844	pH 5.34	94.29
ThzLecRLK-G-type-112	MK760372	ATGGATTGGTTCCAGAACAATCATTCAGCATTAAGCTGTTTGATCTATTTCTCTATTGCTCTATCTATGCTTACTTTATTCTGCAAATGCGATTTGTCAGAAGTTACTGGCAAAGACGCCCTTTCTTTGGGGGATTCTCTGAGGGCAAATCAGACAATAACTTCACAGAATAGCACATTTGAGTTGGGTTTTTTTAATCTCAATGGAACCAACAACTGGTATGTTGGGATCTGGTATGCCCAAATCTCTGAGAAGACCATTATTTGGGTAGCTAACAGGGAGACTCCTATCAGAAAAACTCCCGGCATTTTGATGCTGTCTAGAGATGGCTATCTCACTGTGTCTGATTCAGGAGGAAGACAGATTTGGTCGAGTAATAATACTCAGCAAACAAAGGCA…	MDWFQNNHSALSCLIYFSIALSMLTLFCKCDLSEVTGKDALSLGDSLRANQTITSQNSTFELGFFNLNGTNNWYVGIWYAQISEKTIIWVANRETPIRKTPGILMLSRDGYLTVSDSGGRQIWSSNNTQQTKASSASILDTGNFVLFGAQNTSEIVWESFAHPTDTMMPHMKFWKGIQLRSWKNRSDPAAGPFFLEINPALEQKDFILHYKNGAPYYSTGPWMGTYYATMPESLSRSILEEDFIELSPTRMYYIYWFTPKAGPLMSRQVLTPDGYFLSFLWIDNRWSMDWSQPQESCGVYGVCGAHGVCFTQANIQLCSCAEGFNPRDAAAWHSRQWWLSGCVRRTPLNCSAAINGSVSTTTDGFLQVGNISLSDNEAPQYTQELSLQGCKTACLNNCS…	801	pH 7.81	89.4
ThzLecRLK-G-type-113	MK760373	ATGGTGTGGACTGCAAATAGAGAGCGTCTAGTGAGAGAAAACGCAACCCTTGAACTCAGTTCCACTGGGAATCTTGTCTTGAAGGATGCAGATGGCAGTTTGGTCTGGTCTACAAATACATCCTCCAAAGATTTTCAAGGAATAATGATCGCAGAAACGGGAAATTTTGTGCTCTTGAACAGCTCCAATGGAACCATGTGGCAGTCTTTCGACCATCCCGCTGATACGCTCCTGCTAGGCCAGAAGTTTAAGGTGAACCAGAAACTCATTGCAAATATTTCTCCGACCAATACAAGCCAAGGATTTTACTACGGATCCTTGAAAGTGGACGGCTTTGCTCTGTATACGGCCCCTGCGCCCGCTCAAATGTATTTTAGGTATCCAAGGGAACCCACAACT…	MVWTANRERLVRENATLELSSTGNLVLKDADGSLVWSTNTSSKDFQGIMIAETGNFVLLNSSNGTMWQSFDHPADTLLLGQKFKVNQKLIANISPTNTSQGFYYGSLKVDGFALYTAPAPAQMYFRYPREPTTVIIAYLQLDNETLSFSPVGYPSNPIIVSLPIPKNCLYLKIDTDGHLQFYSFQPKTGKSVTDYLTSFTSALSICEYPRTCGDYGVCSGAQCSCPEEGNTFTRINASRPSSGCVPLSPLVCPEKSTINSSPQDYELLEMDHVSYFTYSNENASTTELVSGDECKTLCLKNCTCKAAFFRYGIFGNTSSGYCYLEYNVYSLQMNTLSDTFYNSTAYIKIQRISKRVNHSVIVISITVCSGFVVLFLLLGAWMAKSGKCNTGENSDEREN…	730	pH 5.64	81.14
ThzLecRLK-G-type-114	MK760374	ATGGCTCCTATTCAGATACACTCTTTTATTTTCCTTTTCATTCAAATTCTCTTCTGCGCTTCAGCACAGAAGCAGCAGAATATCAGGCCTGGCTCCACTCTTAGCCCTTCCCAAAATTCCAAATGGGTTTCACCAAACGGGCAGTTTGCCTTTGGATTCTATCAACAGACTCCAACTCTTTACGTTGTGGGCGTTTGGTATGACAATATGACTCCTAAAACTCTAGCCTGGACGGTTGTCACGGATAAGGTGGATATTCCTGTTGAAAAGAAGTCTAGTTTGCAGCTGACAAGCAGCGGCCTCAGCCTGTCAGACGATCGACAAAATGTATTGTGGTCGTCTGGGTCCTCTGACAAGGTAGCCGCGGCTGCAATGCAAGACAATGGCAACTTTGTGCTG…	MAPIQIHSFIFLFIQILFCASAQKQQNIRPGSTLSPSQNSKWVSPNGQFAFGFYQQTPTLYVVGVWYDNMTPKTLAWTVVTDKVDIPVEKKSSLQLTSSGLSLSDDRQNVLWSSGSSDKVAAAAMQDNGNFVLLNALFEPIWQSFDSPTDTLLPGQTLKTNSNMFSKASPTNFSAGRFELSMQGDGNLVLYAVDRRGDPLGAYWASGTDGVQDKLSLKFNESGLLYLANSTGMMVSKFTEGKAGDGRFLRRVRLEIDGTFAQYVWNIDSNDSSWSSVWQLLKDPCKDVKGQCGNNAICRLTDQNKPDCICPPQFNFIDRQDHFKGCMRSSSPGQTCSTKSTMLRRDNTDWLRGKETDSDYSVMLDLSEIECKQSCLNDCMCVVVTYDNAVCRKKRLPLI…	576	pH 8.26	63.79
ThzLecRLK-G-type-115	MK760375	ATGGGCTTTCCATGGATTTTACTGCTTGTTTTCATGGTGTTTATATGGGTAGATGGTAGTCAAGCACAAGAACAGAGTAGTACAGTGCTTAGTCTGTCCTCTGATCAGCTGAAGTCTTCTGGACTCAAACCCAGCGATAAGAAGTACTTGGTTTCTCCAGATGGTGTCTTTTGTGCTGGGTTTTACAACTTGACAGCGAATGGTTATGCCTTTGCTGTGTGGTATGCAAATGATTCACAGCGGACCCTGGCATGGATGGCGAATTCAACGTCTTTGGTGGGCACAAATTCTTCTCTCATCTTAAAGAACGGATCTTTTTCAATTGTAGATGAGAATGGGCTGATCGTCTGGAATCCCAATGTGTCGAATAGTTCTGCAATGGACCTTACCTTACAGGAT…	MGFPWILLLVFMVFIWVDGSQAQEQSSTVLSLSSDQLKSSGLKPSDKKYLVSPDGVFCAGFYNLTANGYAFAVWYANDSQRTLAWMANSTSLVGTNSSLILKNGSFSIVDENGLIVWNPNVSNSSAMDLTLQDSGNLVLNTSQSQPAWQSFDFPSDTLLPNQTLSKGGELISRLANGTYGSGDNYYVLSLDDKSNKISLYYMQEQQQGQMQNHYWQSDGSFPAINLDDNGFLNTSSVDKSNLIMASDAGEGKRLRRLVLESKGNFRLYSRTMDPYSSWSLVWEAVSEHCTIHGVCGENAVCKVNESWEPECQCPPGFEHSPGDNRSCKAITDIKDPSDVRFVPLDYVDFAGSNITDQSVTRLQDCEDSCKNNNSCKGFAYDLDNGHCVYQLGKLVNGYW…	832	pH 5.35	93.09
ThzLecRLK-G-type-116	MK760376	ATGGGGTATCTGAGAATTCTGGGCAGTTTGGTTTTTGTGTGTTTGATCAGTCTGTGTGAAGCGATGATTTTTGTGTTGCCTTCCAATTGGACTGTGGTCAATAATTCGAGCCTTCCAACCTACAGTACAGAGCAGGGGACATTCAGGGCCGTCACAGATGGCGAGGGGAATGCCATAATGAGTGAGGATTACAGATTTGGGTTTGGATTCATCAATGTTAATTCTTCTGGTGAATATATCCTCTCCATTGTTTTGGCTGTGAATACCACATCCTCAGGTTTTGGAACTGAGATTTGGACTGCAAATAGGCAGAGGACTGTTGCAGAAGGTGCAGTCCTGAGTCTGGGGAGTAGTGGGGATATCGTATTGGAGGATACAGATGGAACAGTGGCCTGGAAT…	MGYLRILGSLVFVCLISLCEAMIFVLPSNWTVVNNSSLPTYSTEQGTFRAVTDGEGNAIMSEDYRFGFGFINVNSSGEYILSIVLAVNTTSSGFGTEIWTANRQRTVAEGAVLSLGSSGDIVLEDTDGTVAWNISTGKSQNKAIAMQKSGNLQIYNTRNSSLFSSSSLVWQSWDHPTHTLLPGQELKTGNTLVSNYSATSARQGSYKLVMEPGGMVLYYKSKFNEPYWSLGLSGLDYEGILRPCFYTSSSQNAKAVYTGMELEILYNQTIGNSSTSCSNGTNSLYLAPALNDTQYRFMRLDSDGNLRSYRVLQMTWPGTSNNFSAWAPDFGLDRSDKCVLPKVCGPYGICTNGQCSCPGSGTPDNFDQIQNLDITQGCYSRSGEPDCNLTSPGHHFLLI…	899	pH 5.51	99.81
ThzLecRLK-G-type-117	MK760377	ATGGGGGAAATCAGGGAAAAGTTCTGCTTATGCCTGTTTTTTGTTTTTGCAGTGTTTATTCAACTAAAAAGTTATGGTGCTGCTGTCGAGGGTAGAGATACTCTTTCCTTGGGCGCCTCAATTACTGGAAATCAGACAATAATTTCAAAGAATGGCACATTTGAATTGGGGTTCTTCAGCCCAAATGGAACCAATAACTGGTATATCGGCATCTGGTATGCCAATTTATCAGAGAAGACGATCGTTTGGGTGGCTAACAGGGAGACTCCCGCGAGAAACAGGTCTAGCGTTTTGAAGCTGTCAAAAGAAGGTCATCTGGGACTGTTTGATGCAACGGGTGCATCTCTTTGGTCGGTCAATGTGACCAAGAAGGCTTCCCGAGCTGTGATATTAGATTCT…	MGEIREKFCLCLFFVFAVFIQLKSYGAAVEGRDTLSLGASITGNQTIISKNGTFELGFFSPNGTNNWYIGIWYANLSEKTIVWVANRETPARNRSSVLKLSKEGHLGLFDATGASLWSVNVTKKASRAVILDSGNFVMLSVDNKSEIVWQSFDHPVDTVLPGMRFGGQQKLVSWKSSLDPAPGLFSYHVDPSGAEQLLLKWNNSVQYWASGTWDGKVFSQIPEMTGKGSYNFSFEKTKSGLYVTYTLMSIVSRFVLAKSGEIQQYALLNDSRIWNLFWSQPRDQCAVYGLCGAYGSCNPNNIQFCSCVEGFTPKDIQAWDSRESWSSGCVRQSPLNCDAKNGSTDGFLEPSVTSPAVDSASSYPATTRKDCQKACLLNCSCTAFTFKSPSGPCQIWSGD…	790	pH 8.77	87.33
ThzLecRLK-G-type-118	MK760378	ATGGCCGGTGTTTTGAATCTGTCGACAGACGGTAATCTCAAATTGTATGATTTACAGGGACGATCAGTTTGGTCGACTGACAACAGCCTGAAAGCATCGAGGGCAATCATGTTGGCTTCTGGCAATTTCGTTATGATAGGCGCCCACAACACCTCTGTGATTGTTTGGGAGAGTTTCCTCCATCCCACGGATACATGGCTTCCAGGAGTAAAGCAGTGGAATGGGCTTCAGCTAATTTCCTGGAAAAGTTCCGAGGATCCAGCAACAGGACTTTTTTCTTTCCAGATCGATCCATCCCCCGGAAAGGAACAGATTTTGCTTGCCTACAACCAGAGTGTTCAATATTGGTACAGTGGAGACTGGGTCGGGGATCATTTCACCTACACTCCAGAGTTGGGA…	MAGVLNLSTDGNLKLYDLQGRSVWSTDNSLKASRAIMLASGNFVMIGAHNTSVIVWESFLHPTDTWLPGVKQWNGLQLISWKSSEDPATGLFSFQIDPSPGKEQILLAYNQSVQYWYSGDWVGDHFTYTPELGGQKMVVMSFVKLSPSSKYVIFEMGPQVKFLARFVMYMNGELRMFWYENGEWNLVASLPRDQCDVHNLCGTYAACNSNNVQFCTCLWGFIPKHKHDWDSQDWWSSGCVREIPLKCSATNGSTDGFLEVINKSVPLAQAVHYTKEVTQKECEAACLNNCSCTAFSLGNSAFPSCQLWFADLLNVRDSPQAQAETIFIRLAASQLSHPSSSSKSKAHFLRILLPGITVFPVLLALVFLVWGLRRPNLLKDDAPSLLRTFTYRELQVATE…	585	pH 7.61	65.65
ThzLecRLK-G-type-119	MK760379	ATGGCACTAAATCCATTGCTCCCCCTCATTTCTATTCGTCTGTTGATCTTTCTAGTTGCTTTGGCTCAGCCCATTCAGACAAAATATATTCCTATTGGCTCGTCTCTTACTGCTAATTCCAAAAATTCTAAATGGATTTCATCTAATGGAGATTTTGCATTTGGATTTTATCCCGTCACTCCCGCTGTCTACCTAGTAGGCGTCTGGTTTGATAACATATCTGATAAAACTCTGGCGTGGACGGTCAAAACGGGCAACAGAGGGCTTACAGTTAAAGAGGGATCTACTCTACAGCTTTCTGCCATGGGGCTTCAGCTCTTCGATTCCACAAGAGCGCTGCTGTGGGCTGCAAGTTCCGCTGAAATCTTAAATGTATCTGTGGCTGCATTCCTAGACACT…	MALNPLLPLISIRLLIFLVALAQPIQTKYIPIGSSLTANSKNSKWISSNGDFAFGFYPVTPAVYLVGVWFDNISDKTLAWTVKTGNRGLTVKEGSTLQLSAMGLQLFDSTRALLWAASSAEILNVSVAAFLDTGNFVLINSTESHVWQSFDSPTDTLLPGQMLKWKSTMFSKASATNYSSGRFELVLQEDGNLVLYPVDRVGEQQGAYWSSNTYEYSDNPINLIFDESGDLYLKNDTRIKNITDGEIEGGRFLRRVTLDSDGILRMYVWNADGDTSWSSEWEAVTDPCSEVKGQCGRNGICQISSLNQPLCVCPPGFHFTGKEDHFRGCSPNSPPGQSCSASAVMYKLDNTDWTTQGDYSTDFSNDYMVLDNVTEIECKKACMDDCMCTVVTFEDRLCH…	797	pH 5.25	88.51
ThzLecRLK-G-type-120	MK760380	ATGGCACTAAATCCATTGCTCCCCCTCATTTCTATTCGTCTGTTGATCTTTCTAGTTGCTTTGGCTCAGCCCATTCAGACAAAATATATTCTTATTGGCTCGTCTCTTACTGCTAATTCCAAAAATTCTAAATGGATTTCATCTAATGGAGATTTTGCATTTGGATTTTATCCCGTCACTCCCGCTGTCTACCTAGTAGGCGTCTGGTTTGATAACATATCTGATAAAACTCTGGTGTGGACGGCCAAAATGGGTAACAGAGGGATTACAGTTGAAGAGGGGTCTACTCTGCAGCTTTCTGCCGCAGGGCTTCAGCTCTTGGATTCCACAAGGAAGTCGCTATGTATCGCAAGTCCCGCTGAAAACGTAAATGTATCTATGGCTGCATTACTGGACAGC…	MALNPLLPLISIRLLIFLVALAQPIQTKYILIGSSLTANSKNSKWISSNGDFAFGFYPVTPAVYLVGVWFDNISDKTLVWTAKMGNRGITVEEGSTLQLSAAGLQLLDSTRKSLCIASPAENVNVSMAALLDSGNFVLINPTEGHVWQSFDYPTDTLLPGQMLKWKSIMYSKASATNYSSGRFELILQEDGNLVLYPVERVGEQQGAYWSSNTYEYSDNPINLIFDKSGDLYLKNDTRIENITGGEIEGGRFLRRVTLNSDGILGMYVWNAEGDTSWSSEWEAVTDPCWQVKGQCGRNGVCQVSSMNQPLCVCPPGFHFTDEDDHFRGCIPNSPAGQSCSASAVMYKLDNTDWTTDVSYSTDLSNDYMVLDNVTEIECKKACMDDCMCTVVTFKDLLCH…	797	pH 5.33	88.48
ThzLecRLK-G-type-121	MK760381	ATGATGGCAGTAAATCCACTGCTCCCCCTTATTTCCATTACTCTGTTCATAGTCGCGTTAGCTCAACCCATTCAGAAAAAATATATTCCCATTGGCTCATCTCTTACTGCAAATTCCAAAAATTCTAAATGGGTCTCATCTAATGGAGATTTTGCATTTGGATTTTATGCCGTCACTCCTGCTGTCTATCTATTAGGTGTCTGGTTTGATAGCATATCTAATAAAACTCTGGTGTGGACGGCCAAAATGGGCCACAGAGGGATTACAGTTGAAGAGGGGTCTGCTCTGCAACTTTCTGCCGCAGGGCTTCAGCTCTTGGATTCCACAAGGAAGCCGCTATGGGACGCAAGTCCCGCTGAAAACATAAATGTATCTATGGCTGCATTACTGGACAGCGGC…	MMAVNPLLPLISITLFIVALAQPIQKKYIPIGSSLTANSKNSKWVSSNGDFAFGFYAVTPAVYLLGVWFDSISNKTLVWTAKMGHRGITVEEGSALQLSAAGLQLLDSTRKPLWDASPAENINVSMAALLDSGNFVLINPTEGHVWQSFDFPTDTLMPGQMLKWKSIMYSKASATNYSSGRFELVLQEDGNLVLYPVDRVGEQQGAYWSSNTYEYSDNPINLIFDESGDLYLKNDTRIKNITDGEIEGGRFLRRVTLDSDGILRMYVWNADGDTSWSSEWEAVTDPCSEVKGQCGRNGICQISSLNQPLCVCPPGFHFTGKEDHFRGCSPNSPPGQSCSASAVMYKLDNTDWTTQGDYSTDFSNDYMVLDNVTEIECKKACMDDCMCTVVTFEDRLCHK…	796	pH 5.43	88.5
ThzLecRLK-G-type-122	MK760382	ATGGTAGTCAGGTATTTTATTTCCACTTCTGCGTCTGTTTCACTTCTTGTTAGTATCTTCCTTATGTCATTCGCTCTTTTTCTGCTACCATTTGCTCTGCCTGCTCCGAATGGATACGGAGGAACAACGTGGATCAATAACATCCACTCCTTAGAATCATGGACACCTCGATCAAATGACATAGGCGCAGTTACAGTCAGGCCAATTCTTCTCACCAACAATATCTCATATGGCGGTGAGAGCCTGCGGTTTGGATGCGGATTCTTCTGTTACTCTATCCCTTGTGAGACAGGCTACTCTTTTGCAGTTTTCTTTGTTATCTACGAAACTAATTATACTGATCCAGATGACCTGCAAATGGTGTGGACTGCAAACAGAGAGCGTCTAGTGAAAGAAAAC…	MVVRYFISTSASVSLLVSIFLMSFALFLLPFALPAPNGYGGTTWINNIHSLESWTPRSNDIGAVTVRPILLTNNISYGGESLRFGCGFFCYSIPCETGYSFAVFFVIYETNYTDPDDLQMVWTANRERLVKENATLGLTSTGNLVLKDADGSLVWSTNTSSKDFQAIMIAKTGNFVLLNSSNGTLWQSFDHPSNMLLRGQKLKVGQKLTANISPTNTSQGVVYATLFVNGFALYIAPDPPQIYFRFPSQPTTYNVAYMQFDKKSVGFYPEDFPFKPIPQSVSIPPNCLYLQLHSNGHVLFYSFEQETKKSVQDYLSSFTSALGTCDYPITCGDFGICTDGQCSCPKEANSFSQIDASKPDLGCLPHSPVSCPEKPTMKSTKNYQLLDLDHVSYFSYYWG…	895	pH 6.86	100.47
ThzLecRLK-G-type-123	MK760383	ATGAGGAGAATCGACTCTTTTATTTTTCCTATTGCTGCTATTATCAGTGTCTTCCTTATATTATCTTCTGTCTTTCTACAATCATTTGCTCTGCCTTCTACAACCGCATATGGAGGCACCACATGGACAAATAATGTCCAGTCTTTAGAGTCATGGACACCTCAATCAGTTGGCTTAAGTGCAGTCACAGTTAGACCCGTTCTTCTCTCCAACAATATCTCATATGGCGGTGAGAACCTGCGGTTTGGATGTGGATTCTTCTGCTTCTCTATTCCTTGTCAAACGGGCTACTCTTTTGCAGTTTTCTTTGTTATCTACGATACTAATTATACTGATCCAGATGACCTGCAAATGGTGTGGACTGCAAACAGAGAGCGTCTATTGAAAGAAAACGCAACC…	MRRIDSFIFPIAAIISVFLILSSVFLQSFALPSTTAYGGTTWTNNVQSLESWTPQSVGLSAVTVRPVLLSNNISYGGENLRFGCGFFCFSIPCQTGYSFAVFFVIYDTNYTDPDDLQMVWTANRERLLKENATLRLTSTGNLALKDADGSLVWSTDTFAQDFRGLMMEETGNLVLFNSSNGTMWQSFDHPTDTLLRGQKLKVGQKLIANISPTNTSHGMVYATLLASGYALYTAPAPPQMYFKYPNLSGTLNLAYRQFDDKSLSYYPEDFPSNPIVFSSAIPINSLYFKIASDGHEVFYSFEQKTRVSLHDYLSTFKSSLGKCDYPTTCGNYGICTDGQCSCPKEANVFRQIDASKPNLGCFPRSPLVCPEKPTMGGTKSYQLLELDHVSYFSYDWGIA…	881	pH 6.48	99.19
ThzLecRLK-G-type-124	MK760384	ATGGAAGAAACAGGAAACCTGGTACTCTTCAACAGCTCCAATGGAACACTGTGGCAGTCTTTCGACCATCCCACTGATATATTACTGCAAGGGCAGAAGTTGAAGGTGGGGCAGAAACTAACAGCAAACATTTTCCCCACCAATGTAAGCGAAGGAATTTTTTATGCAACCTTAATTCTCAACGGTTTTGCCCTCTATACAGCCCCTGCACCCCCTCAAATGTATTTCAGGTATCCCAGCCTACCCACAACTCTCAATGTTGCATATATGCAGCTCGAAAATGAGTCTGTCGGTTACTACCCTAATGATTTTCCATCCAACCCGATAGCACTCAATGGTACAATACCCATAAATTCCCTCTACTTCAAGATTGATTCACATGGGCATGTCCTGTTCTAT…	MEETGNLVLFNSSNGTLWQSFDHPTDILLQGQKLKVGQKLTANIFPTNVSEGIFYATLILNGFALYTAPAPPQMYFRYPSLPTTLNVAYMQLENESVGYYPNDFPSNPIALNGTIPINSLYFKIDSHGHVLFYSFQQKTKIFVHDYLSSFTGALSTCDYPMTCGDYGNCTDGQCSCPKETDAFRQIDASKPNLGCLPQSLLDCPEKLPMSSTKAYLFLELDHVSYFSYHLGNASVPGLVLREECSALCLKNCSCKAAFFRYDISDNYSTGYCYLESIVYSVKMNTPSDGFYNSTAYIKVQRNPKNTKRSVIGISVSVVSGMVVVFLVLWVWRERSRKARQKQRRDESDGDEEDDPLNLQTRLPLRFSFQELQHGTNDFSLKLGGGGFGSVYEGVLPDST…	715	pH 6.06	80.7
ThzLecRLK-G-type-125	MK760385	ATGGAAGAAACAGGAAACCTGGTACTCTTCAACAGCTCCAATGGAACACTGTGGCAGTCTTTCGACCATCCCACTGATATATTACTGCAAGGGCAGAAGTTGAAGGTGGGGCAGAAACTAACAGCAAACATTTTCCCCACCAATGTAAGCGAAGGAATTTTTTATGCAACCTTAATTCTCAACGGTTTTGCCCTCTATACAGCCCCTGCACCCCCTCAAATGTATTTCAGGTATCCCAGCCTACCCACAACTCTCAATGTTGCATATATGCAGTTCGACAATGAGTCTGTCGGTTACTACCCTAATGATTTTCCATCCAACCCGATAGCACTCAATGGTACAATACCCATAAATTCCCTCTACTTCAAGATTGATTCACATGGGCATGTCCTGTTCTAT…	MEETGNLVLFNSSNGTLWQSFDHPTDILLQGQKLKVGQKLTANIFPTNVSEGIFYATLILNGFALYTAPAPPQMYFRYPSLPTTLNVAYMQFDNESVGYYPNDFPSNPIALNGTIPINSLYFKIDSHGHVLFYSFQQKTKIFVHDYLSSFTRALSTCDYPMTCGDYGNCTDGQCSCPKETDAFRQIDASKPNLGCLPQSLLDCPEKLPMSSTKAYLFLELDHVSYFSYHLGNASVPGLVLREECSALCLKNCSCKAAFLRDDVSDNYSSGYYYLESNVYSMKINPPSDTFYNSTAYIKVQRSSKHAKRLVIGISVFVASGMIVFSLGLSVQKTRFRKGEQKQKRDEIDDDDKDDSLNMRTRLPLRFSFQELKDATNDFSLKLGGGGFGSVYGGVLSDGT…	687	pH 6.22	76.91
ThzLecRLK-G-type-126	MK760386	ATGAGGAGAATCGACTCTTTTATTTTTCCTATTGCTGCTATTATCAGTGTCTTCCTTATATTATCTTCTGTCTTTCTACAATCATTTGCTCTGCCTTCTACAACCGCATATGGAGGCACCACATGGACAAATAATGTCCAGTCTTTAGAGTCATGGACACCTCAATCAGTTGGCTTAAGTGCAGTCACAGTTAGACCCGTTCTTCTCTCCAACAATATCTCATATGGCGGTGAGAACCTGCGGTTTGGATGTGGATTCTTCTGCTTCTCTATTCCTTGTCAAACGGGCTACTCTTTTGCAGTTTTCTTTGTTATCTACCAGACTGATTATACTGATCCAGATGACCTGCAAATGGTGTGGACTGCAAACAGAGAGCGTCTAGTGAAAGAAAACGCAACC…	MRRIDSFIFPIAAIISVFLILSSVFLQSFALPSTTAYGGTTWTNNVQSLESWTPQSVGLSAVTVRPVLLSNNISYGGENLRFGCGFFCFSIPCQTGYSFAVFFVIYQTDYTDPDDLQMVWTANRERLVKENATLGLTSTGNLVLKDADGSLVWSTNTSSKDFQAIMIAKTGNFVLLNSSNGTMWQSFDHPADTLLLGQKFKVNQKLIANISPTNTSQGFYYGSLKVDGFAMYTAPAPAQMYFRYPKEPTIVIIAYIQLDNETLSFYPVGYPSNPTIVSLPSPKNCLYFKIDSDGHLQFYSFQPTTGKSVTDYLTGFTSALTICEYPRICGDYGVCNDGQCSCPEEGNAFTQINASKSSSGCVPLSPLVCPEKSTINSSPQDYELLEMDHVSYFTYSYGN…	847	pH 5.64	93.92
ThzLecRLK-G-type-127	MK760387	ATGATGGAAGAAACAGGGAACCTAGTGCTCTTGAACAGCTCCAATGGAACCATGTGGCAGTCTTTCGACCATCCAGCTGATACGCTCCTGCTAGGCCAGAAGTTTAAGGTGAACCAGAAACTCATTGCAAATATTTCTCCGACCAATACAAGCCAAGGATTTTACTACGGATCCTTGAAAGTGGACGGCTTTGCTATGTATACGGCCCCTGCGCCCGCTCAAATGTATTTTAGGTATCCAAAGGAACCCACAATTGTTATAATAGCTTATATACAGTTGGATAATGAGACGCTCAGTTTCTATCCTGTCGGATATCCGTCGAATCCTACTATAGTGAGCCTTCCTTCACCTAAAAATTGCCTCTATTTTAAGATTGATTCAGATGGGCATTTGCAGTTC…	MMEETGNLVLLNSSNGTMWQSFDHPADTLLLGQKFKVNQKLIANISPTNTSQGFYYGSLKVDGFAMYTAPAPAQMYFRYPKEPTIVIIAYIQLDNETLSFYPVGYPSNPTIVSLPSPKNCLYFKIDSDGHLQFYSFQPTTGKSVTDYLTGFTSALTICEYPRICGDYGVCNDGQCSCPKEANAFSQIDPYRVTLGCVPLNPLVCTETFSISSSPQHYELLEIDHVSYFAYLYENASTTGLVSRDECKTLCLKNCTCKAAFFRYGIFGNTSSGYCYLESNVYSLQMNTVSDTFYNSSAYVKIQRISNRVNHSVIVISITVCSGFVVLFLLLGAWMAKSGKCNKKEKSDEREDEDASGNWPAALTFRFSFGELANATNNFSTKLGSGGFGSVYEGVLSDGT…	687	pH 5.75	76.36
ThzLecRLK-G-type-128	MK760388	ATGGTGTGGACTGCAAACAGAGAGCGTCTAGTGAAAGAAAACGCAACCCTTGGACTCACCTCCACTGGGAATCTTATGTTGAAGGATGCAGATGGTAGTCTAGTCTGGTCTACAGACACATTTGCCCAGGATTTCCGAACATTAATGATGGAAGAAACAGGGAATTTAGTGCTCTTGAATAGTTCCAATGGAACTATGTGGCAGTCTTTCGACCATCCCACTGATACGCTCCTGCGAGGCCAGAAGTTGAAGGTGGGACAGAAGCTTACTGCAAACATTTCCCCGACCAACACAAGCCATGGGATGGTCTATGCAACCTTGCTTGCCAGCGGTTATGCCCTGTATACAGCCCCTGCACCCCCTCAAATGTATTTTAAATATCCCAACCTATCCGGAACT…	MVWTANRERLVKENATLGLTSTGNLMLKDADGSLVWSTDTFAQDFRTLMMEETGNLVLLNSSNGTMWQSFDHPTDTLLRGQKLKVGQKLTANISPTNTSHGMVYATLLASGYALYTAPAPPQMYFKYPNLSGTLNLAYRQFDDKSLSYYPEDFPSNPIVFSSAIPINSLYFKIASDGHEVFYSFEQKTRVSLHDYLSTFTSALGTCDYPTTCGKYGICTDGQCSCPKEANAFSQIDPYRVTLGCVPLNPLVCTETFSISSSPQHYELLEIDHVSYFAYLYENASTTGLVSRDECKNLCLKNCSCKAAFFRYEYNISASFSSGYCYLESNVYSMKIDRPRDIFYNSTAYIKFQRIPKLPNQSVLVISISVCTGLFLLFLLLGAWIFKSRKCKTAEKRDEL…	736	pH 6.35	82.72
ThzLecRLK-G-type-129	MK760389	ATGGTGTGGACTGCAAACAGAGAGCGTCTAGTGAAAGAAAACGCAACCCTTGGACTCACCTCCACTGGGAATCTTGCGTTGAAGGATGCAGATGGTAGTCTAGTCTGGTCTACAGACACATTCGCCCAAGATTTCCGGGGATTAATGATGGAAGAAACGGGGAATTTAGTGCTCTTCAACAGCTCCAATGGAACCATGTGGCAGTCTTTCGACCATCCCACTGATACGCTCCTGCGAGGCCAGAAGTTGAAGGTGGGACAGAAGCTTACTGCAAACATTTCCCCGACCAACACAAGCCATGGGATGGTCTATGCAACCTTGCTTGCCAGCGGTTATGCCCTGTATACAGCCCCTGCACCCCCTCAAATGTATTTTAAATATCCCAACCTATCCGGAACT…	MVWTANRERLVKENATLGLTSTGNLALKDADGSLVWSTDTFAQDFRGLMMEETGNLVLFNSSNGTMWQSFDHPTDTLLRGQKLKVGQKLTANISPTNTSHGMVYATLLASGYALYTAPAPPQMYFKYPNLSGTLNLAYRQFDDKSLSYYPEDFPSNPIVFSSAIPINSLYFKIASDGHEVFYSFEQKTRVSLHDYLSTFKSSLGKCDYPTTCGKYGICTDGQCSCPKEANAFSQIDPYRVTLGCVPLNPLVCTETFSISSSPQHYELLEIDHVSYFAYLYENASTTGLVSRDECKNLCLKNCSCKAAFFRYEYNISASFSSGYCYLESNVYSMKIDRPRDIFYNSTAYIKFQRIPKLPNQSVLVISISVCTGLFLLFLLLGAWIFKSRKCKTAEKRDEL…	732	pH 6.13	82
ThzLecRLK-G-type-130	MK760390	ATGGTGTGGACTGCAAACAGAGAGCGTCTAGTGAAAGAAAACGCAACCCTTGGACTCACCTCCACTGGGAATCTTATGTTGAAGGATGCAGATGGTAGTCTAGTCTGGTCTACAGACACATTTGCCCAGGATTTCCGAACATTAATGATGGAAGAAACAGGGAATTTAGTGCTCTTGAATAGTTCCAATGGAACTATGTGGCAGTCTTTCGACCATCCCACTGATACGCTCTTGCAAGGCCAGAAGTTGAAGGTGGGACAGAAGCTTACTGCAAACATTTCCCCGACCAACACAAGCCATGGGATTGTCTATGCAACCTTGCTTTCCAGCGGTTTTGCCCTGTATACAGCCCCTGCACCCCCTCAAATGTATTTTAAATATCCCAACCTATCCGGAACT…	MVWTANRERLVKENATLGLTSTGNLMLKDADGSLVWSTDTFAQDFRTLMMEETGNLVLLNSSNGTMWQSFDHPTDTLLQGQKLKVGQKLTANISPTNTSHGIVYATLLSSGFALYTAPAPPQMYFKYPNLSGTLNLAYRQFDNESLRYYPEDFPSNPIVFSSSIPINSLYFKFASNGHEVFYSFEQKTRVSLHDYLSTFTSALGTCDYPTTCGKYGICTDGQWSCPKEANVFRQIDASKPNLGCFPRSPLVCPEKPTMSATKSYQFLKLDHVSYFTYDWGISSVPGLVSREECQDLCLKNCSCKASFFRYDVSDNYSSGYCYLESNVYSMKMNTYSDTFYNSTAYIKVQRSSEHVKRLVIGISVSVASGMIAFFLVLLVWITRFRKGEQKQKRDEIDND…	640	pH 8.08	72.3
ThzLecRLK-G-type-131	MK760391	ATGGAAGAAACAGGAAACCTGGTACTCTTCAACAGCTCCAATGGAACACTGTGGCAGTCTTTCGACCATCCCACTGATATATTACTGCAAGGGCAGAAGTTGAAGGTGGGGCAGAAACTAACAGCAAACATTTTCCCCACCAATGTAAGCGAAGGAATTTTTTATGCAACCTTAATTCTCAACGGTTTTGCCCTCTATACAGCCCCTGCACCCCCTCAAATGTATTTCAGGTATCCCAGCCTACCCACAACTCTCAATGTTGCATATATGCAGTTCGACAATGAGTCTGTCGGTTACTACCCTAATGATTTTCCATCCAACCCGATAGCACTCAATGGTACAATACCCATAAATTCCCTCTACTTCAAGATTGATTCACATGGGCATGTCCTGTTCTAT…	MEETGNLVLFNSSNGTLWQSFDHPTDILLQGQKLKVGQKLTANIFPTNVSEGIFYATLILNGFALYTAPAPPQMYFRYPSLPTTLNVAYMQFDNESVGYYPNDFPSNPIALNGTIPINSLYFKIDSHGHVLFYSFQQKTKIFVHDYLSSFTRALSTCDYPMTCGDYGNCTDGQCSCPKETDAFRQIDASKPNLGCLPQSLLDCPEKLPMSSTKAYLFLELDHVSYFSYHLGNASVPGLVLREECSALCLKNCSCKAAFFRYDISDNYSSGYCYLESIVYSVKMNTPSDGFYNSTAYIKVQRNPKNTKRSVIGISVSVVSGMVVVFLVLWVWRERSRKARQKQRRDESDGDEEDDPLNLQTRLPLRFSFQELQHGTNDFSLKLGGGGFGSVYEGVLHDGT…	687	pH 6.05	77.07
ThzLecRLK-G-type-132	MK760392	ATGATGGAAGAAACGGGGAATTTAGTGCTCTTCAACAGCTCCAATGGAACCATGTGGCAGTCTTTCGACCATCCAGCTGATACGCTCCTGCTAGGCCAGAAGTTTAAGGTGAACCAGAAACTCATTGCAAATATTTCTCCGACCAATACAAGCCAAGGATTTTACTACGGATCCTTGAAAGTGGACGGCTTTGCTATGTATACGGCCCCTGCGCCCGCTCAAATGTATTTTAGGTATCCAAAGGAACCCACAATTGTTATAATAGCTTATATACAGTTGGATAATGAGACGCTCAGTTTCTATCCTGTCGGATATCCGTCGAATCCTACTATAGTGAGCCTTCCTTCACCTAAAAATTGCCTCTATTTTAAGATTGATTCAGATGGGCATTTGCAGTTC…	MMEETGNLVLFNSSNGTMWQSFDHPADTLLLGQKFKVNQKLIANISPTNTSQGFYYGSLKVDGFAMYTAPAPAQMYFRYPKEPTIVIIAYIQLDNETLSFYPVGYPSNPTIVSLPSPKNCLYFKIDSDGHLQFYSFQPTTGKSVTDYLTGFTSALTICEYPRICGDYGVCNDGQCSCPEEGNAFTQINASKSSSGCVPLSPLVCPEKSTINSSPQDYELLEMDHVSYFTYSYGNASTTELVSRDECKTLCLKNCTCKAAFFRYGIFGNTSSGYCYLEYNVYSLQMNTLSDTFYNSTAYIKIQRISKRVNHSVIVISITVCSGFVVLFLLLGAWMAKSGKCNKKEKSDEREDEDASGNWPAALTFRFSFGELANATNNFSTKLGSGGFGSVYEGVLSDGT…	727	pH 5.94	81.07
ThzLecRLK-G-type-133	MK760393	ATGGTGTGGACTGCAAACAGAGAGCGTCTAGTGAAAGAAAACGCAACCCTTGGACTCACCTCCACTGGGAATCTTATGTTGAAGGATGCAGATGGTAGTCTAGTCTGGTCTACAGACACATTTGCCCAGGATTTCCGAACATTAATGATGGAAGAAACAGGGAATTTAGTGCTCTTGAATAGTTCCAATGGAACTATGTGGCAGTCTTTCGACCATCCCACTGATACGCTCTTGCAAGGCCAGAAGTTGAAGGTGGGACAGAAGCTTACTGCAAACATTTCCCCGACCAACACAAGCCATGGGATTGTCTATGCAACCTTGCTTTCCAGCGGTTTTGCCCTGTATACAGCCCCTGCACACCCTCAAATGTATTTCAGGTATCCCAGCCTACCCACAACT…	MVWTANRERLVKENATLGLTSTGNLMLKDADGSLVWSTDTFAQDFRTLMMEETGNLVLLNSSNGTMWQSFDHPTDTLLQGQKLKVGQKLTANISPTNTSHGIVYATLLSSGFALYTAPAHPQMYFRYPSLPTTLNVAYMQLENESVGYYPNDFPSNPIALNGTIPINSLYFKIDSHGHVLFYSFQQKTKIFVHDYLSSFTGALSTCDYPMTCGDYGNCTDGQCSCPKETDAFRQIDASKPNLGCLPQSLLHCPEKLTMSSTKAYLFLELDHVSYFSYHLGNASVPGLVLREECTALCLKNCSCKAAFFRYDISDNYSTGYCYLESIVYSVKMNTPSDGFYNSTAYIKVQRNPKNTKRSVIGISVSVVSGMVVVFLVLWVWRERSRKARQKQRRDESDGD…	736	pH 6.42	82.26
ThzLecRLK-G-type-134	MK760394	ATGGTGTGGACTGCAAACAGAGAGCGTCTAGTGAAAGAAAACGCAACCCTTGGACTCACCTCCACTGGGAATCTTATGTTGAAGGATGCAGATGGTAGTCTAGTCTGGTCTACAGACACATTTGCCCAGGATTTCCGAACATTAATGATGGAAGAAACAGGGAATTTAGTGCTCTTGAATAGTTCCAATGGAACTATGTGGCAGTCTTTCGACCATCCCACTGATACGCTCTTGCAAGGCCAGAAGTTGAAGGTGGGACAGAAGCTTACTGCAAACATTTCCCCGACCAACACAAGCCATGGGATTGTCTATGCAACCTTGCTTTCCAGCGGTTTTGCCCTGTATACAGCCCCTGCACCCCCTCAAATGTATTTTAAATATCCCAACCTATCCGGAACT…	MVWTANRERLVKENATLGLTSTGNLMLKDADGSLVWSTDTFAQDFRTLMMEETGNLVLLNSSNGTMWQSFDHPTDTLLQGQKLKVGQKLTANISPTNTSHGIVYATLLSSGFALYTAPAPPQMYFKYPNLSGTLNLAYRQFDDKSLSYYPEDFPSNPIVFSSAIPINSLYFKIASDGHEVFYSFEQKTRVSLHDYLSTFTSALGTCDYPTTCGKYGICTDGQWSCPKEANVFRQIDASKPNLGCFPRSPLVCPEKPTMSATKSYQFLKLDHVSYFTYDWGISSVPGLVSREECQDLCLKNCSCKAAFFRYDVSDNYSSGYCYLESNVYSMKMNALSDKFYNSSAYIKVQRSSEHAKRLVICISVSVASGMIAFFIVLLVWITRFRKGEQKQKRDEIDND…	764	pH 6.99	86.21
ThzLecRLK-G-type-135	MK760395	ATGACAATGGAGTACTATTTTTCGTCCTCTGCGCCTTTGATTTCTCTACTTATAACAATCTTTTTTATATCGTGCTCACGATTTTCAGGGAGCCTTGCTATTCCTTCCGCAACTCCATACGGAGGCAGAACTTGGAAGAACAATATCCACTCTCTAGATTTCCTGACACCGTCAGTTTACGAAGATGCACTCGTCAGGCCGATTCTTATTAGCGGCAATATCTCATATAATGATATGAATCTGCAGTTTGGATGTGGATTCTTCTGCTATGGCAGTCCTTGTGATACAGGCTACCTGTTTGCAACTTTCTTTGTTATCTACGAAGATAATGGTGTGCTGGCTGACATGCAAATGGTGTGGAGTTCAAACAGAGACCAGATGGTGCAAGAAAACGCAGCC…	MTMEYYFSSSAPLISLLITIFFISCSRFSGSLAIPSATPYGGRTWKNNIHSLDFLTPSVYEDALVRPILISGNISYNDMNLQFGCGFFCYGSPCDTGYLFATFFVIYEDNGVLADMQMVWSSNRDQMVQENAALTLTSTGELVLKDSDGTLVWSTNTSTRDFQRMVIQESGNLILLNTSNGIMWQSFDHPTDTLLLGQKLKVGQKLIANTSPTSTRQGIFGCSISVDSFLLFTTTTPPQIYYRFPYSPPPVKLSYLQFDNEAIYTFPFNNFSIPKGCLYFKMDSDGHLKFYSIFEKTRRSVIDYLSTFMNSLPLCAYPTPCGSYGVCRDGQCSCPKGGNDFVQIDATKPNSGCLLNRPLLCSDASKSSNPADGHQFLEMEHTSYFAYFYNNASLPHLVS…	831	pH 6.11	93.43
ThzLecRLK-G-type-136	MK760396	ATGGCTGCTCCTACAATACTTACTCTTATTGTCGATATTCTGCTGTTCATCTGCGCATCGGCCCAGAAACAGAATATCACGCTTGGCTCAACTCTTAGTCCTCCTCAAAATTCCAAATGGGTTTCACCAAACGGGCAGTTTGCCTTTGGATTCTATCAACAGACTCCAACTCTTTACGTTGTGGGCGTTTGGTATGACAATATGACTCCTAAAACTCTAGCCTGGACGGTTGTCAAGGATAAGGTGGATATTCCTGTTGAAAAGAAGTCTAGTTTGCAGCTTACAAGCAGCGGCCTCCGCCTGTCAGACGATCGACAAAATGTATTGTGGTTATCTGGCTCCTCTGACAAGGTAGCCGCGGCTGCAATGCAAGACGATGGCAATTTTGTGCTGCTAAAC…	MAAPTILTLIVDILLFICASAQKQNITLGSTLSPPQNSKWVSPNGQFAFGFYQQTPTLYVVGVWYDNMTPKTLAWTVVKDKVDIPVEKKSSLQLTSSGLRLSDDRQNVLWLSGSSDKVAAAAMQDDGNFVLLNALFDIIWQSFDNPTDTLLPGQTLTPKSNLFSKASTTNFSAGRFELSMQADNNLVLYPVKRWGDPESAYWASNTNGVQDKLSLKFDGSGLLYLVNSTNITVSKVTEGKAGDGRFLRRVTLEIEGTFVQYVWNMDINDSSWSSVWQLSTDPCKDVKGQCGNNAICRLTDQNKPDCICPPQFNFIDRQDHFKGCMRSSSPGQTCSTKSTMLRLDNTDWLRGKETDSDYSVMLDLSEIECKQSCLNDCMCVVVTYDNAVCRKKRLPLIDG…	793	pH 6.14	88.14
ThzLecRLK-G-type-137	MK760397	ATGACAGGGCTTAATTCCTCTTTTCCCTGTGTTCCTCTGTTACTTGTAAGATTATTCATTATAATTTGCGTTTCAGTATCACAGAACTATGCATCTCCCTCGACAACTGCATATGGAGGCACGGCATGGAGGAACAACGTGCAGGCTTTAGATTCATGGAGTCTTTCAGGGCCAATGGAAGGGCCTGTGTCAGTACCAGTGCCAATCACAGTGAGACCTATTCTTGTCTCTGCAAATGTCTCTCAGGATGGTCTGTTCCACAGTTTTGGGTGTGGATTCCTCTGCTATGGCGCCAATTGTGAAAGCTACCTGTTTTCAACCTTCTTGGCCATCTACAGCCAGACGACTGCAAATTTGCTTGACATTCAAATGGTATGGAGTGCAAACAGGGGCCATTTG…	MTGLNSSFPCVPLLLVRLFIIICVSVSQNYASPSTTAYGGTAWRNNVQALDSWSLSGPMEGPVSVPVPITVRPILVSANVSQDGLFHSFGCGFLCYGANCESYLFSTFLAIYSQTTANLLDIQMVWSANRGHLVQDNATLTLTSTGDLLLKDKDGSLVWSANSNISVAQAVSMKMEESGNLVVSNSSNGSLWQSFDHPTDTIVMGQKLLVGQKLVASVSDTNTSQGSFYASLLTDRFALFIDGNPPQPYYMYVRSPASSITGYAEFDQDWLLFYVQPGSNPAPKFAIPKDSLFAKVDSEGHFRFYTFLSTTGKSSIDFFTDFAQDLSACDYPQVCGNYGVCTDGECSCPKGINGDHAFVPVQQSIPSSGCLLPNPLVCPVSDISTSFNTDSYFLEMDHV…	829	pH 5.30	91.67
ThzLecRLK-G-type-138	MK760398	ATGGGGGAAATCAGGGAAAAGTTCTGCTTATGCCTGTTTTTTGTTTTTGCAGTGTTTATTCAACTAAAAAGTTATGGTGCTGCTGTCGAGGGTAGAGATACTCTTTCCTTGGGCGCCTCAATTACTGGAAATCAGACAATAATTTCAAAGAATGGCACATTTGAATTGGGGTTCTTCAGCCCAAATGGAACCAATAAGTGGTATATCGGCATCTGGTATGCCAATTTATCAGAGAAGACGATCGTTTGGGTGGCTAACAGGGAGACTCCCGCGAGAAACAGGTCTAGCGTTTTGAAGCTGTCAAAAGAAGGTGATCTGGGACTGTTTGATGCAACGGGCGTGTCTCTTTGGTCGGTCAATGTGACCAAGAAGCCTTCCCAGGCTGCGATATTAGATTCT…	MGEIREKFCLCLFFVFAVFIQLKSYGAAVEGRDTLSLGASITGNQTIISKNGTFELGFFSPNGTNKWYIGIWYANLSEKTIVWVANRETPARNRSSVLKLSKEGDLGLFDATGVSLWSVNVTKKPSQAAILDSGNFVMLRDVNKSETVWQSFDYPVDTLLPGMRFGGQKKLVSWKSSLDPAPGLFSYQVDPSGVKQLVLLWNNSVQYWASGAWDGNVFSQIPEMTNKALYNISVENTNSSLYVTYTSIAIKNVLSRSVIVNSGGMQLYALLDDAKWTLLWSQPRDQCAVYGLCGAYGSCNSNNLQFCSCVEGFIPTDTRAWDSQEWWSSGCVRQKSLSCGTENGSSDGFLELSVTLPDADSVSSYLYPSTTNKDCQKACLLNCSCTAFTFNPSSGLCHI…	794	pH 8.39	88.13
ThzLecRLK-G-type-139	MK760399	ATGGATTGGTTCCAGAACAATCATTCAGCATTAAGCTGTTTGATCTATTTCTCTATTGCTCTATCTATGCTTACTTTATTCTGCAAATGCGATTTGTCAGAAGTTACTGGCAAAGACGCCCTTTCTTTGGGGGATTCTCTGAGGGCAAATCAGACAATAACTTCACAGAATAGCACATTTGAGTTGGGTTTTTTTAATCTCAATGGAACCAACAACTGGTATGTTGGGATCTGGTATGCCCAAATCTCTGAGAAGACCATTATTTGGGTAGCTAACAGGGAGACTCCTATCAGAAAAACTCCCGGCATTTTGATGCTGTCTAGAGATGGCTATCTCACTGTGTCTGATTCAGGAGGAAGACAGATTTGGTCGAGTAATAATACTCAGCAAACAAAGGCA…	MDWFQNNHSALSCLIYFSIALSMLTLFCKCDLSEVTGKDALSLGDSLRANQTITSQNSTFELGFFNLNGTNNWYVGIWYAQISEKTIIWVANRETPIRKTPGILMLSRDGYLTVSDSGGRQIWSSNNTQQTKASSASILDTGNFVLFGAQNTSEIVWESFAHPTDTMMPHMKFWKGIQLRSWKNRSDPAAGPFFLEINPALEQKDFILHYKNGAPYYSTGPWMGTYYATMPESLSRSILEEDFIELSPTRMYYIYWFTPKAGPLMARQVLTPDGYFLSFLWIDNRWSMDWSQPQESCGVYGVCGAHGVCFTQANIQLCSCAEGFNPRDAAAWHSRQWWLSGCVRRTPLNCSAAINGSVSTTTDGFLQVGNISLSDNEAPQYTQELSLQGCKTACLNNCS…	680	pH 8.51	76.54
ThzLecRLK-G-type-140	MK760400	ATGGCTATATATGGAACATCGGCACTGAAGTGTGTGGAATATTTTCCGTTGGCTTTTATATTAATTATGTTGGTGCACAGATGCGAGTGTTCAGGAGACGTGCTTAATTTGGGAGAGTCTCTCAGCATAAACCAGACCATAATTTCAGAGAACGGTACGTTTGCGCTGGGTTTTTTCAGTCCAAATGGAAGCACCAATTTGTATGTGGGCATCTGGTTTGCCCAAGTACCAGACAAATCAGTAGTTTGGGTGGCAAACAGAGAGGCTCCTCTACGAAACATGTCTGGTGTTTTGAAACTCTCCACAGACGGTTATCTTAGTATGTTTGATTCAGAGGGCCGATCCCTTTGGTCCACAGAGAAGGCCCAGAAAGATAAAGCCTCCTCTGTTAAGATGCTG…	MAIYGTSALKCVEYFPLAFILIMLVHRCECSGDVLNLGESLSINQTIISENGTFALGFFSPNGSTNLYVGIWFAQVPDKSVVWVANREAPLRNMSGVLKLSTDGYLSMFDSEGRSLWSTEKAQKDKASSVKMLENGNLVMLGGQNKSENVWESFEHPGDTWLTEMKMWKGMRLTSWKSDVDPAPGPFSLGMDPSPGKTQFLLLYNNTKSYWTTGEWVVDRFIYVPELTISGSTLVPSEFVKYSPTSMYFRYLHPDASQRIPQRLVMYKSGDLRSFYGFANGEWNVPWSAPRDMCNVYDMCGPYGVCTSLNIQFCNCLHGFNPKDKRAWYSQEWWASGCVRRTPLNCSTDGFMQLTDKSFPDNVIPSMQTNHATVKECTATCLRNCSCTAFAITNSTPPT…	806	pH 8.73	90.02
ThzLecRLK-G-type-141	MK760401	ATGGATCGGTTCCAGAACAATCATTCAGCATTAAGCTGGTTGATCTATTTCTCTTTAGCTCTAGCTATGCTTACTTCATTCTGCAAATGCGATTTGTCAGAAGTTACTGGCAAAGACGCCCTTTCTTTGGGGGATTCTCTGAGGGCAAATCAGACAATAACTTCAAAGAATGGCACTTTTGAATTGGGTTTTTTAAATGTCAATGGAACCAACGACTGGTATGTTGGGATCTGGTATGCCCAAATCTCTGAGAAGACCATTATTTGGGTAGCTAACAGGGAGACTCCTATCAGAAAAACTCCCGGCATTTTGATGCTGTCTAGAGATGGCTATCTCACTGTGTCTGATTCAGGAGGAAGACAGATTTGGTCGAGTAATAGTACTCAGCAAACAAAGGCA…	MDRFQNNHSALSWLIYFSLALAMLTSFCKCDLSEVTGKDALSLGDSLRANQTITSKNGTFELGFLNVNGTNDWYVGIWYAQISEKTIIWVANRETPIRKTPGILMLSRDGYLTVSDSGGRQIWSSNSTQQTKASSASILDTGNFALFGAQNTSEIVWESFAHPTDTMMPHMKFWKGIQLRSWKNRSDPAAGPFFLEINPALEQKDFILHYKNGAPYYSTGPWMGTYYATMPESLSRSILEEDFIELSPTRMYYIYWFTPKAGPLMARQVLTPDGYFLSFLWIDNRWSMDWSQPQESCGVYGVCGAHGVCFTQANIQLCSCAEGFNPRDAAAWHSRQWWLSGCVRRTPLNCSAAINGSVSTTTDGFLQVGNISLSDNEAPQYTQELSLQGCKTACLNNCS…	807	pH 7.80	89.91
ThzLecRLK-G-type-142	MK760402	ATGTCTGGTGTTTTGAAACTCTCCACAGACGGTTATCTTAGTATGTTTGATTCAGAGGGCCGATCCCTTTGGTCCACAGAGAAGGCCCAGAAAGATAAAGCGTCCTCGGTTAAGATGCTGGAAAATGGTAATCTGGTTATGTTGGGTGGGCAGAACAAGAGTGAGAACGTTTGGGAAAGCTTCGAACACCCAGGAGACACCTGGTTAACTGAGATGAAGATGTGGAAAGGCATGAGACTAACATCCTGGAAGAGCGATGTGGATCCAGCACCCGGGCCCTTCTCTTTAGGAATGGATCCCTCTCCTGGTAAGACCCAATTTCTGCTGCTCTACAATAACACTAAATCGTACTGGACAACAGGAGAGTGGGTTGTGGACCGTTTCATCTACGTCCCAGAG…	MSGVLKLSTDGYLSMFDSEGRSLWSTEKAQKDKASSVKMLENGNLVMLGGQNKSENVWESFEHPGDTWLTEMKMWKGMRLTSWKSDVDPAPGPFSLGMDPSPGKTQFLLLYNNTKSYWTTGEWVVDRFIYVPELTISGSTLVPSEFVKYSPTSMYFRYLHPDASQRIPQRLVMYKSGDLRSFYGFANGGWNVPWSAPRDMCNVYDMCGAYGVCTSLNIQFCNCLHGFNPKDKRAWYSQEWWASGCVRRTPLNCSTDGFMQLTDKSFPDNVIPSMQTNHATVKECTAACLKNCSCTAFAITNSTPPACQLWFGDLLNVRNSSNARPLFIRMAASELSEGGKSRTKRTTILALCTSLPVAAAAAVAAVALLLVVRKRRRSGQQGSDQELPTSLRIFSYKEL…	710	pH 8.73	79.09
ThzLecRLK-G-type-143	MK760403	ATGGTGAGGAACTGGATTGTAGCCAAAAACTGGTTGAAATATTGTCTATTGTCCTGTGTTATGATCATTCCACTGCATAAATGCCAATCATTGGCAATTGACAGTGAAGACACCCTTCGAGTGGGGTTTGCCCTCGCTGGAAATCAGACCCTGGTCTCAAAGAATGGCACCTTTGCATTGGGATTTTTCAGTCCCAACAACACTAATAATTGGTATATTGGCATCTGGTATGCTAAAATCTCTGAGAAAACTATTGTCTGGGTGGCTAATCGTGAAAATCCTCTCAGAAACGTGCCCGGTGCTTTAAAGTTATCAAGAGATGGTTGTCTTCGACTGTATGATTTTCGAGGACGATCAATTTGGTCGTCTGACAACAGCTTGAAGGCGTCCCGGGCATCG…	MVRNWIVAKNWLKYCLLSCVMIIPLHKCQSLAIDSEDTLRVGFALAGNQTLVSKNGTFALGFFSPNNTNNWYIGIWYAKISEKTIVWVANRENPLRNVPGALKLSRDGCLRLYDFRGRSIWSSDNSLKASRASMLESGNLVMVGARTGNTSEIVWESFRHPVDTWLPGMKMWKGMKLTSWKSSSDPAPGPFSFQMDPSPGKTQFFLISHNSSQYASSGEWNGEYFANMPGYALAASYLKIEFVIISPSTMYCVSKISSMMGFVILETNGVLRGYYLSQNGAWILDGFAPRDQCNVYDVCGANAACNGYSKLSNHVEGNAKDTCTCLQGFRPKNSHAWDSQEYWLSGCVRQSPLQCSLTNSTDGFLEVKDKHLADDKAIPYSNERTLNDCQVACLNNCSC…	792	pH 8.61	88.12
ThzLecRLK-G-type-144	MK760404	ATGGTCATTGAAATGGGGATGAAGTATTTGTTCCAAGCAATTAGTATTATTATTGCAGCGAATTATTGCAGTTCTTTAGCATTGGATGGTGGAGATACGCTTTCATTGGGGGACTCACTCACTGCAAATCAGACCATAATCTCAAAGAATGGCACGTTTGCATTGGGATTTTTCAGTCCGAGAGGAACGAAAAATTGGTACATTGGCATCTGGTATGCACAGATCCCTGAGAAGACCATAGTTTGGGTGGCTAACAGAGACAATCCTGTCAGAAGCTTGCCCGGCGTTCTGCAATTTTCAAGTGACGGTCATCTCAGATTGATTGATGGAAAGGGCCTGTCATTTTGGTCGACTGATATTGGCCTGAAAGGATCGCGGGCAGTGATAACGGACACTGGC…	MVIEMGMKYLFQAISIIIAANYCSSLALDGGDTLSLGDSLTANQTIISKNGTFALGFFSPRGTKNWYIGIWYAQIPEKTIVWVANRDNPVRSLPGVLQFSSDGHLRLIDGKGLSFWSTDIGLKGSRAVITDTGNFIMLGDGPNKSEIVWESFAHPGDTWLPGMKFWNGMTLTSWKSSSDPAIGFISLGIVMSPEKTEMVTVYNKTVPFWSTGEWTAIYFTNIPELEGDKTIQIFPSKISPSSIYFNFRLEKNLVGRIVLQDNGLIGLYYLMGDKTWNLMWSTRGGQCSAYDICGAYGVCYPNEVCGCVDGFTKSRNESHVWQSSGCERRTPLHCSAAEGTTDIFFEEKKKYMPHQEAVLIKNEPTQQGCRTACLNNCSCTAFAFVISDPPVCRLWFGDL…	779	pH 7.26	86.82
ThzLecRLK-G-type-145	MK760405	ATGTTTGAATTGGGATTCTTTAGCACAAATGGAAGCAATAACTGGTATATTGGAATCTGGTATGCCAAAGTACCAGAGAAGACAATCGTTTGGGTGGCTAACAGAGAGACTCCGGCGAGAGACAAGCCTGGTATTTTGAAGTTGTCTAGAGGTGGTCATTTGGGACTGTTTGATGCAAAGGGTGGATCTGTATGGTTCGTCAATGTGACCAAGAAAGCTTCAAAGGCTGTAATATTAGACTCGGGTAACTTTTTAATGGTGGCTGATGAGAATATATCTGACCCTCTTTGGGAGAGTTTCGACCATCCTGTAGACACCTGGTTGCCCGGGATGAGGTTCGGTGGACAGCAAAAGCTAGTTTCTTGGAAAAACTCATTGGATCCCGCTCCTGGGCTTTTC…	MFELGFFSTNGSNNWYIGIWYAKVPEKTIVWVANRETPARDKPGILKLSRGGHLGLFDAKGGSVWFVNVTKKASKAVILDSGNFLMVADENISDPLWESFDHPVDTWLPGMRFGGQQKLVSWKNSLDPAPGLFSFHMDPSGVKQFVLTWNTSVQYWRSGTWNGEIFSAIPEMGNKGFYNISVESVGSLLYMTYSPINPVFKISRFVLVNSGTIQEYNLNKDSKWNLFWSEPRDQCEVYGLCGAYGTCNSNHLTFCSCAEGFKPKEDLSWSSREWWSSGCVRQSPLNCDAEKGSTDQFFDSNVMLPDDNYSLPLPAPTKIDCEKACLRNCSCTAFTSNPPSWACKIWSGDLLNMHNFPSQRNTNVSIRVAASALPNFDRPSSKSTRIVGAVLGIIGALAV…	505	pH 8.99	56.44
ThzLecRLK-G-type-146	MK760406	ATGGATTGGCTCCTCAAGGATCATTTCGCATTCAACCGCTTGAAACGTTTGATTTTAGCTCTTGCTATTCTTATTCTCCAGTGCCATCGCGGTTTATTAGTTGCTGCTGGAGACACCCTCTCTTTAGGGTCTTCTCTGAGGGAAAAGCAGACTATCATTTCAAAAAATGGCACTTTTGAATTGGGATTTTTTTGTCCCAATGGAACCACCAACTGGTATGTCGGCATCTGGTATGCCCATATCTCTGTCAGGACCATAGTTTGGGTGGCTAACAGAGAAACTCCCGTCAAAAACATGCCCGGCCTTTTGACGCTCTCCACATCTGGTTGTCTCACTGTATCTGATTTGCAAGGAAAAGTCGTTTGGTCGAGTAGTGATGCTCAGCAAGCTAAGGCATCC…	MDWLLKDHFAFNRLKRLILALAILILQCHRGLLVAAGDTLSLGSSLREKQTIISKNGTFELGFFCPNGTTNWYVGIWYAHISVRTIVWVANRETPVKNMPGLLTLSTSGCLTVSDLQGKVVWSSSDAQQAKASKASILDTGNLVLIDAQNSSQTVWESFQNPTDHFLPKMKFWKGLKLNAWKSSVDPAPGPFFLQMNPSPGKKDFLLQYKNGVSYYSSGDWTGKYYSTMPQAVSDTSFEQELVEFSPTRLYYTYDLTPKVRSKTMVREILRSNGELTVYYLINNKWSLIYYSPVSDCAIYGLCGAYGVCFMQQNVQSCSCMEGFHPRDATAWSSQEWWSSGCVRRSPLQCSTINGSGSDTMDGFLEISNYTLSDKEAVQYTQESTLQGCKTACLNNCSC…	792	pH 8.63	88.72
ThzLecRLK-G-type-147	MK760407	ATGGATTGGTTCCAGAACAATCATTCAGCATTAAGCTGTTTGATCTATTTCTCTATTGCTCTATCTATGCTTACTTTATTCTGCAAATGCGATTTGTCAGAAGTTACTGGCAAAGACGCCCTTTCTTTGGGGGATTCTCTGAGGGCAAATCAGACAATAACTTCACAGAATAGCACATTTGAGTTGGGTTTTTTTAATCTCAATGGAACCAACAACTGGTATGTTGGGATCTGGTATGCCCAAATCTCTGAGAAGACCATTATTTGGGTAGCTAACAGGGAGACTCCTATCAGAAAAACTCCCGGCATTTTGATGCTGTCTAGAGATGGCTATCTCACTGTGTCTGATTCAGGAGGAAGACAGATTTGGTCGAGTAATAATACTCAGCAAACAAAGGCA…	MDWFQNNHSALSCLIYFSIALSMLTLFCKCDLSEVTGKDALSLGDSLRANQTITSQNSTFELGFFNLNGTNNWYVGIWYAQISEKTIIWVANRETPIRKTPGILMLSRDGYLTVSDSGGRQIWSSNNTQQTKASSASILDTGNFVLFGAQNTSEIVWESFAHPTDTMMPHMKFWKGIQLRSWKNRSDPAAGPFFLEINPALEQKDFILHYKNGAPYYSTGPWMGTYYATMPESLSRSILEEDFIELSPTRMYYIYWFTPKAGPLMARQVLTPDGYFLSFLWIDNRWSMDWSQPQESCGVYGVCGAHGVCFTQANIQLCSCAEGFNPRDAAAWHSRQWWLSGCVRRTPLNCSAAINGSVSTTTDGFLQVGNISLSDNEAPQYTQELSLQGCKTACLNNCS…	816	pH 6.49	91.42
ThzLecRLK-G-type-148	MK760408	ATGTGTATTCAACTGAAAGGTTATGGTGCTGCTGTTGAGGGTGGAGATACTCTTTCCTTGGGCGCCTCGATTACTGGAAATCAGACAATAATTTCAAAGAATGGCACATTTGAATTGGGGTTCTTCAGTCCAAATGGAACCAATAACTGGTATATTGGCATCTGGTATGCTAAAATACCAGAGAAAACGATCGTTTGGGTGGGTAATAGGGAGACTCCCGCGAGAAACAGGTCTGGAGTTCTGAAGCTGTCTAGAGAAGGTAATCTGGAACTGTTCGATGCAGAGGGCGCATCTCTTTGGTCAGCCAATGTATCAAGCAAGGCTTCCGGGGCTTTGATATTAGATTCTGGTAATTTTATAATGCTCGGTGATGACAACAAATCTGAAACTGTTTGGCAG…	MCIQLKGYGAAVEGGDTLSLGASITGNQTIISKNGTFELGFFSPNGTNNWYIGIWYAKIPEKTIVWVGNRETPARNRSGVLKLSREGNLELFDAEGASLWSANVSSKASGALILDSGNFIMLGDDNKSETVWQSFDYPSDTWLPEMRFGGQQKLVCWKNSLDPAPGFFSFHVDPSGVKQFVLTWNNSVKYWESGEWDGKIFSGVPEMTQKGYYNLSVDVTSSGLYVSYPYVNAPSRFVLYKSGEVQQFYFIDGSQWKMVWSRPRDQCAVYGLCGAYGSCNSNNLQFCSCVEGFTPTDNRTWDLQEWWSSGCVRQRPLNCGAKSGSTDGFIEPNVTLPDDSASPYPATTKKECQKACLTNCSCTAYTFQSPSGPCQIWSGDLLNLRNSIPSKSKLSNSNA…	773	pH 8.28	85.81
ThzLecRLK-G-type-149	MK760409	ATGGATTGGCTCCTCAAGGATCATTTCGCATTCAACCGCTTGAAACGTTTGATTTTAGCTCTTGCTATTCTTATTCTCCAGTGCCATCGCGGTTTATTAGTTGCTGCTGGAGACACCCTCTCTTTAGGGTCTTCTCTGAGGGAAAAGCAGACTATCATTTCAAAAAATGGCACTTTTGAATTGGGATTTTTTTGTCCCAATGGAACCACCAACTGGTATGTCGGCATCTGGTATGCCCATATCTCTGTCAGGACCATAGTTTGGGTGGCTAACAGAGAAACTCCCGTCAAAAACATGCCCGGCCTTTTGACGCTCTCCACATCTGGTTGTCTCACTGTATCTGATTTGCAAGGAAAAGTCGTTTGGTCGAGTAATAATACTCAGCAAGCTAAGGCATCC…	MDWLLKDHFAFNRLKRLILALAILILQCHRGLLVAAGDTLSLGSSLREKQTIISKNGTFELGFFCPNGTTNWYVGIWYAHISVRTIVWVANRETPVKNMPGLLTLSTSGCLTVSDLQGKVVWSSNNTQQAKASRASILDTGNFVLLGVQNISEIVWESFANPTDHFLPTMKFWKGLKLNAWKSSVDPAPGPFFLQMNPSPGKKDFLLQYKNGVSYYSSGDWTGKYYSTMPQAVSDTSFEQELVEFSPTRLYYTYDLTPKVRSKTMVREVLNSNGELSVYFWVNNNSWSLVWFQPQSRCGVYGICGAYGVCLTQENIQSCSCVQGFHPRNTSAWRSQEWWSSGCVRRTPLNCTTDGFLQITDKSLSDEEAVQYSQQSTLLGCKTACLNNCSCTAFAVSNT…	560	pH 9.32	62.28
ThzLecRLK-G-type-150	MK760410	ATGCCCGGCCTTTTGACGCTCTCCACATCTGGTTGTCTCACTGTATCTGATTTGCAAGGAAAAGTCGTTTGGTCGAGTAATAATACTCAGCAAGCTAAGGCATCCAGGGCTTCAATACTGGACACTGGTAATTTTGTTCTTTTAGGTGTCCAAAACATTTCTGAGATTGTGTGGGAGAGCTTCGCAAATCCCACAGATCATTTTTTACCTACGATGAAATTTTGGAAAGGCTTGAAGCTAAACGCTTGGAAGAGCTCGGTGGATCCAGCACCTGGGCCCTTCTTTCTCCAGATGAATCCATCCCCAGGAAAGAAAGACTTTTTGCTGCAGTATAAAAATGGTGTTTCATATTACAGCTCGGGAGACTGGACTGGCAAATATTATTCCACCATGCCGCAG…	MPGLLTLSTSGCLTVSDLQGKVVWSSNNTQQAKASRASILDTGNFVLLGVQNISEIVWESFANPTDHFLPTMKFWKGLKLNAWKSSVDPAPGPFFLQMNPSPGKKDFLLQYKNGVSYYSSGDWTGKYYSTMPQAVSDTSFEQELVEFSPTRLYYTYDLTPKVRSKTMVREILRSNGELTVYYLINNKWSLVYYSPVSDCAIYGLCGAYGVCFMQQNVQSCSCMEGFHPRDATAWSSQEWWSSGCVRRTPLQCSTINGSGSDTMDGFLEISNYTLSDKEAVQYTQESTLQGCKTACLNNCSCTAFVFTNSNCRLWLGDLLGMQATSSGRQTFFIRLAASDVPRSSDNAGRKSRVVAFSISIPLGVAVLGTLFAVFVQQRRQRLLKKYMEEGMPSSLRRFS…	694	pH 8.50	77.71
ThzLecRLK-G-type-151	MK760411	ATGAAGGCAGTTCTAAGGCTATCCACAGATGGTTACCTTGGACTGTTTACTGAGACGGGTGCGTCTGTTTGGTCGGCTAATGTGAAAAAGGCAGCGTCCAAAGCTCTGATATTGGATTCCGGTAATTTTTTATTATTGGCAACCTACAACAGATCGGAGACTGTTTGGCAGAGCTTCGACCATCCGGGAAATACCTGGTTGCCCGGGATGAGGTTTGGTAGAGACCAGAAGTTGGTTTCATGGAAGAATTCTTTAGATCCGACTCCGGGGATTGTCTCCTTTCAGATCGATCCGTCCGGAGACAATCACTTTGTGCTACTCTGGAACAACACTGTGGAGTATGGGGCAAGCTGGTGGGGCGCCGAATGGACTGCAGAAACAACACCCTTCTATAACGTC…	MKAVLRLSTDGYLGLFTETGASVWSANVKKAASKALILDSGNFLLLATYNRSETVWQSFDHPGNTWLPGMRFGRDQKLVSWKNSLDPTPGIVSFQIDPSGDNHFVLLWNNTVEYGASWWGAEWTAETTPFYNVKFNMENSSSGFYLTYIPREDDFLGLSLRTDGVFALEYYNKQSEVALATDPCEVHELCGPYGICQGGDDPCICAKGWKPRDSRAWDLHEWWSSGCVLHSPFNCDSQNSSASSFTYARTIIMPDKAAYSYHAPTWGACAEIYLRNCSCFAYSPSPCQTWFGDLFNTGNSMYSLVLTDFIGLRVADEYSILGPAPPPRPRFKATTTVLSVVSVLLVLALVFTILAWRRRRLRSTHRCADSSDALLRTFSHEELKIATRNFRCKLGTGGF…	696	pH 6.02	77.9
ThzLecRLK-G-type-152	MK760412	ATGGATCGTTCAGCTTTCAACTGCTTGAAACGTTTCATTTTAGCTCTTGCTTTGCTTATTCTCCATCGCAGTTGCCATTTATTAGTTGCTGCTGGAGACACCTTCTCTTTGGGTGCTTCACTGAGGGAAAAGCAGACCATAACTTCAAAGAATGGGACTTTTGAAATGGGATTTTTCAGTCCCAACGGAACCAATAAATGGTATGTTGGCATCTGGTATGCCCAGATCCCTGACAAGAACATCGTTTGGGTGGCTAACAGGGAGACTCCCATCAGAGATATGCCCGGCGTTTTTAGGTTCTCTTCAACTGGTTATCTTACTCTCTCTGATTTGCAAGGAAAAGTCATCTGGTCGAGCAATAATACTCAGCAAACAGAGGCATCCAGTGCTTCCATACTC…	MDRSAFNCLKRFILALALLILHRSCHLLVAAGDTFSLGASLREKQTITSKNGTFEMGFFSPNGTNKWYVGIWYAQIPDKNIVWVANRETPIRDMPGVFRFSSTGYLTLSDLQGKVIWSSNNTQQTEASSASILDTGNFVLFGAQNISEIVWESFAYPTDTFLPTMKFWKGLKLNSWKSSVDPAPGPYFLQMNPSPGKNNFILQYKNGVSYYSTGEWTGSYFATLPGAKSDPLFTEELVVFSPTRMYYTYGLTPKAGPIMVREVLNSNGELSVYFWVNNNSWSLVWFQPQSRCGVYGICGAYGVCLTQENIQSCSCVQGFHPRNTSAWRSQEWWSSGCVRRTPLNCTTDGFLQITDKSLSDEEAVQYSQQSTLLGCKTACLNNCSCTAFAVSNTNLAVCK…	791	pH 8.80	88.42
ThzLecRLK-G-type-153	MK760413	ATGGATCGTTCAGCTTTCAACTGCTTGAAACGTTTCATTTTAGCTCTTGCTTTGCTTATTCTCCATCGCAGTTGCCATTTATTAGTTGCTGCTGGAGACACCTTCTCTTTGGGTGCTTCACTGAGGGAAAAGCAGACCATAACTTCAAAGAATGGGACTTTTGAAATGGGATTTTTCAGTCCCAACGGAACCAATAAATGGTATGTTGGCATCTGGTATGCCCAGATCCCTGACAAGAACATCGTTTGGGTGGCTAACAGGGAGACTCCCATCAGAGATATGCCCGGCGTTTTTAGGTTCTCTTCAACTGGTTATCTTACTCTCTCTGATTTGCAAGGAAAAGTCATCTGGTCGAGCAATAATACTCAGCAAACAGAGGCATCCAGTGCTTCCATACTC…	MDRSAFNCLKRFILALALLILHRSCHLLVAAGDTFSLGASLREKQTITSKNGTFEMGFFSPNGTNKWYVGIWYAQIPDKNIVWVANRETPIRDMPGVFRFSSTGYLTLSDLQGKVIWSSNNTQQTEASSASILDTGNFVLFGAQNISEIVWESFAYPTDTFLPTMKFWKGLKLNSWKSSVDPAPGPYFLQMNPSPGKNNFILQYKNGVSYYSTGEWTGSYFATLPGAKSDPLFTEELVVFSPTRMYYTYGLTPKVRSKTMVREVLNSNGELSVYFWVNNNSWSLVWFQPQSRCGVYGICGAYGVCLTQENIQSCSCVQGFHPRNTSAWRSQEWWSSGCVRRTPLQCSTINGSGSDTMDGFLEISNYTLSDKEAVQYTQESTLQGCKTACLNNCSCTALS…	826	pH 8.48	92.6
ThzLecRLK-G-type-154	MK760414	ATGGTCATTGAAATGGGGATGAAGTATTTGATCCTAACAATAACTCTGGTTATTGCAGCGCATTACTGCACTTGCCTAGCAGTGGATGTTGGAGATACGCTTTCATTGGGGGACTCACTCACTGCAAATCAGACCATAATCTCAAAGAATGGCACGTTTGCATTGGGATTTTTCAATCCCAAAGGAACGAAAAATTGGTACATTGGCATCTGGTATGCACAGATCCCTGAGAAGACCATAGTTTGGGTGGCTAACAGAGACAATCCTGTCAAAACCAGGGCCGGCGTTTTGGAATTTTCGAGCACTGGTTATCTCAGAGTGATTGATGGAAAGGGCGTGTCCGTTTGGTCAACTGATATTGGCCTGAAAGGATCGCGGGCAGTGATAACGGACACTGGC…	MVIEMGMKYLILTITLVIAAHYCTCLAVDVGDTLSLGDSLTANQTIISKNGTFALGFFNPKGTKNWYIGIWYAQIPEKTIVWVANRDNPVKTRAGVLEFSSTGYLRVIDGKGVSVWSTDIGLKGSRAVITDTGNFIMLGDGPNKSEIVWESFAHVGDTWLPGMKMWKGMRGTSWKSSVDPATGLFSVGMDMSPGKTQMVMVYNNSVAYWSTGEWMGNYYAKAPEVYAPRRFQMSCVIVSPSRIYYMFKVMQADHALSGRIQLNEKGELKVYYLMDDGNWSLGWTTFHGQCTDYDICGANGLCKADEGACTCVEGFTPNKPDTQGWWQTGCARERPLQCSVTEGTTDSFMEVKTEYLSGKEAVIYNNEPTQQGCRIACLNNCSCTAFAFVISDPPVCRLW…	717	pH 8.57	79.97
ThzLecRLK-G-type-155	MK760415	ATGGCTCCTATTCAGATACACTCTTTCATTTTCCTTTTCATTCAGATTCTCTTCTGCGCTTCAGCACAGAAGCAGCAGAATATCACGCTTGGCTCCACTCTTAGTCCTTCCCAAAATTCCAAATGGGTTTCACCAAACGGGCAGTTTGCCTTTGGATTCTATCAACAGACTCCAACTCTTTACGTTGTGGGCGTTTGGTATGACAATATGACTCCTAAAACTCTAGCCTGGACGGTTGTCAAGGATAAGGTGGATATTCCTGTTGAAAAGAAGTCTAGTTTGCAGCTTACAAGCAGCGGCCTCAGCCTGTCAGACGATCGACAAAATGTATTGTGGTCGTCTGGGTCCTCTGACAAGGTAGCCGCGGCTGCAATGCAAGACAATGGCAACTTTGTGCTG…	MAPIQIHSFIFLFIQILFCASAQKQQNITLGSTLSPSQNSKWVSPNGQFAFGFYQQTPTLYVVGVWYDNMTPKTLAWTVVKDKVDIPVEKKSSLQLTSSGLSLSDDRQNVLWSSGSSDKVAAAAMQDNGNFVLLNALFEPIWQSFDSPTDTLLPGQTLKTNSNMFSKASPTNFSAGRFELSMQGDDNLVLYPVERLGDPLGAYWASGTNGVQDKLSLKFDGSGLLYLANSTGMMVSKVTEGKAGDGRFLRRVTLEIEGTFVQYVWNMDINDSSWSSVWQLSTDPCKDVKGQCGNNAICRLTDQNKPDCICPPQFNFIDRQDHFKGCMRSSSPGQTCSTKSTMLRLDNTDWLRGKETDSDYSVMLDLSEIECKQSCLNDCMCVVVTYDNAVCRKKRLPLI…	795	pH 6.58	88.16
ThzLecRLK-L-type-1	MK760416	ATGGCTAGCATTGTGGCAAGATTTCTTTTCTGCTTGTTAATTACTTGTTCTGCCTCTTTTTACGGCTTAGATGCAGAAGTCATTAGTTTTAATTTCCCCCCACAAACGGATATTCAGCTGTCGGCAGATGCATTCATTTCTAACGACGCAATACAGCTTACCAATAGCCAATCGAGCCTTGGGTGGGCAACTTATTCAAGCATTATTCCTTCTCAAGCCCTGGCAACTTTTTCTACGCATTTCCAATTCAGCATTGCCGCAATCAATGGCAGTGGAGACGGTCTCACTTTCTTTTTCGCTCCCTCCGGCCTTCAATCTTCCGATGCCGATCACGGCGAATGGCTTGGCCTGTTTAATTCTGAAACAGATGGGAACTCATCGAATCAGATTCTTGCTGTG…	MASIVARFLFCLLITCSASFYGLDAEVISFNFPPQTDIQLSADAFISNDAIQLTNSQSSLGWATYSSIIPSQALATFSTHFQFSIAAINGSGDGLTFFFAPSGLQSSDADHGEWLGLFNSETDGNSSNQILAVEFDTYKNDFDPDDNHVGIDVNSIKSMATFSVSDLYGDAVLNNGEKWEAWVEYYGALEQLQVFLSYNPGGATPSKPENPILWYNIDLSQFLPPNVKIGISASTGIEIETHMVYAWSFSSQDSSGALTTTQAPIRKKKHHNFIIIIIVLVIAITISIMLIRWLCRSTRNLGNSADKLERGVVKEENDEELDKRIARAVQTLHKFSYAELSDATNNFSENQKIGEGGFGSVYRGILPGTNRSVAVKRMDPSFKRGQQEYMSEVIINAKL…	437	pH 4.90	48.46
ThzLecRLK-L-type-2	MK760417	ATGGCAGACGCTCAGATTTTTCTTCCTTTGGTATTCGCCTTCTACTTTTCTCTGCATTTTATTTCGGTGCCTGCACAACAACAGGAACGGAACGGTGCTGATTTTATTTTTGAGGGGTTCAAGGATTCCAATCTGAGCCTGAGTGGAGTGGCAAAAATTGATTCTCGAGGGATTCTAGAACTCACAAATGTAACGCAGCGGTTGAAGGGCCATGCCGTTTATCCATTCCCTCTACAGTTTAGAAGTTTTTCCAGCAACTCTACGTTTTCTTTCAGTACATCTTTTGTCATGTCCATTGTACCCGAGTACCCAACTCTGGGAGGCCATGGATTGGCCTTTGTGGTGACAGCTTCTAGAAGCTTCGAGGGATCCTTGCCCAATCAGTACCTTGGTCTGTTC…	MADAQIFLPLVFAFYFSLHFISVPAQQQERNGADFIFEGFKDSNLSLSGVAKIDSRGILELTNVTQRLKGHAVYPFPLQFRSFSSNSTFSFSTSFVMSIVPEYPTLGGHGLAFVVTASRSFEGSLPNQYLGLFNSTDIGKPSNKIFAVEFDTVQDFEFNDIDGNHVGVDVNNLISNKSETAAFMNESGLYQKFNLKAEKSIQCWIDFDGRDNLLNVSVIPGGRTRPKVPLISMHLDLSGVVEEFMYVGFSSSTGLMSSAHSILGWSFRMNGPARDLNLTNLPTVSKSQSKDKIRFIIGASVAAVVVMTVAVFVGVHFVRRLRDVEVIEDWELEYGPHRFSYKELSIATKGFSDRELLGVGGFGRVYKGVLPSNGLEVAVKRVSRESKQGLREFIAEISS…	689	pH 5.94	76.68
ThzLecRLK-L-type-3	MK760418	ATGGCAGACGCTCAGATTTTTCTTCCTTTGGTATTCGCCTTCTACTTTTCTCTGCATTTTATTTCGGTGCCTGCACAACAACAGGAACGGAACGGTGCTGATTTTATTTTCGAGGGATTTAAGGACTCCAACCTGAGCCTGAATGGAATGGCACATATTGATTCTCGGGGCATTCTAGAGCTTACTAATGTGACACAGCAAATGCTGGGCCATGCCATTTATCCAAACCCTCTACAGTTCAGAAATGTCTCCAGCAATTCTACATTTTCTTTCAGTACGACATTTGTCATGTCCATTTTGCCCGAGCATCCGACTCTGGGAGGCTGTGGATTGGCCTTTGTGGTGACGCCTTCTAGAAGTTTCCAGGGATCCCTACCTGAAGAGTATCTTGGTCTGTTC…	MADAQIFLPLVFAFYFSLHFISVPAQQQERNGADFIFEGFKDSNLSLNGMAHIDSRGILELTNVTQQMLGHAIYPNPLQFRNVSSNSTFSFSTTFVMSILPEHPTLGGCGLAFVVTPSRSFQGSLPEEYLGLFNSSNEGMAYNHIFAVEFDTVRDFQFKDIDDNHVGVDINSLISSESTTAAFTNEKGLYQKFDLKAQKSIQCWIDFDGGDNSLNVSLIPGGMTRPKVPLISMHLDLSKVVEEFMYVGFSSSTGLMSSAHSILGWSFRMNGPARDLNLTNLPTVSKSQSKDKIRFIIGASVAAVVVMTVAVFVGVHFVRRLRDVEVIEDWELEYGPHRFSYKELREATKGFRDRELLGAGGFGRVYKGVLPSNGLEVAVKRVSHESKQGLREFIAEISS…	686	pH 5.95	76.68
ThzLecRLK-L-type-4	MK760419	ATGAGGAGCAGAATTATGCAAGGCGTTCAGACTTTTCTTCCTTTGGTTATGGCCTTCTATTTTTCTATCTATTTCGTTTTGGTGCCTGCACAACAGCCGCAGGGGAGTGCTGATTTTATTTTTGAGGGGTTCAAGGATTCCAATCTGAGCCTGAGTGGAGTGGCAAAAATTGATTCTCGAGGGATTCTAGAACTCACAAATGTAACGCAGCGATTGAAGGGCCATGCCGTTTATCCATTCCCTCTACAGTTTAGAAGTTTTTCCAGCAACTCTACGTTTTCTTTCAGTACATCTTTTGTCATGTCCATTGTACCCGAGTACCCAACTCTGGGAGGCCATGGATTGGCCTTTGTGGTGACAGCTTCTAGAAGCTTCGAGGGATCCTTGCCCAATCAGTAC…	MRSRIMQGVQTFLPLVMAFYFSIYFVLVPAQQPQGSADFIFEGFKDSNLSLSGVAKIDSRGILELTNVTQRLKGHAVYPFPLQFRSFSSNSTFSFSTSFVMSIVPEYPTLGGHGLAFVVTASRSFEGSLPNQYLGLFNSTDIGKPSNKIFAVEFDTVQDFEFNDIDGNHVGVDVNNLISNKSETAAFMNESGLYQKFNLKAEKSIQCWIDFDGRDNLLNVSVIPGGRTRPKVPLISMHLDLSGVVEEFMYVGFSSSTGLLSSAHSVMGWSFKMNGPARDLDPSKLPRVLESQSEDKHKRLVIGVSVAAVVVMTVAVLAGVHVAKRLRDVEVIEDWELEYGPHRFSYKELSIATKGFSDRELLGVGGFGRVYKGVLPSNGLEVAVKRVSRESKQGLREFI…	694	pH 6.32	77.28
ThzLecRLK-L-type-5	MK760420	ATGGCTCTGAACGCCCTTCTCGCTCTCTTGTTCACTCTTATTTCTGCTTCAGTTTTTGTAGCACACGCAGGAACGGTTAACTGTAATTTTCCTCCTCAAGGCAATATTACGACGTCGTACAACAATACAGACGCTTATTTTGATGCCAATACCATACAGCTCACTAGAAATCGAGTCAATAGTACCCTGCAATCAAGCTTTGGTTGGGCCACCTGCTCTAACTCGATTCCTATGTGGGACAACTCTTCTGGGGCGGTTGCAAATTTCACTTCACATTTTCGGTTCCTCATTGGTAAAGGTAGTACCACATCGGCCGGCGATGGAATCACCTTATTCATGGCCCCCTTCAACGCTGAACCTCCTGTCGCCGGTACGGGCCAATGGCTGGGCCTCTTTAAC…	MALNALLALLFTLISASVFVAHAGTVNCNFPPQGNITTSYNNTDAYFDANTIQLTRNRVNSTLQSSFGWATCSNSIPMWDNSSGAVANFTSHFRFLIGKGSTTSAGDGITLFMAPFNAEPPVAGTGQWLGLFNQIVNGSSSNQIVAVEFDTYQNPFDPDDNHVGIDVNSVSSQVNASLSQNRSAQLANETLKNGEYWDAWVDYDGGAKEIQVFLLYNPSGNGNNISKPGTPILSYKIDLRQFVPENVKVGFSASTGVSDETHMIYYWNFSSKYSWEISTGKEGSNGSSVRVVLISIFSSLLVLCGFIFVGVWWYRTKRKSSNEDEEESDVELDEWFAQGPRKFSYAELSAATRNFSDDEKLGQGGFGGVYRGILSSTNEFVAVKRISEGSKQGRKEYIT…	472	pH 5.32	52.11
ThzLecRLK-L-type-6	MK760421	ATGGCTCTGAACGCCCTTCTCGCTCTCTTGTTCACTCTTATTTCTGCTTCAGTTTTTGTAGCACACGCAGGAACGGTTAACTGTAATTTTCCTCCTCAAGGCAATATTACGACGTCGTACAACAATACAGACGCTTATTTTGATGCCAATACCATACAGCTCACTAGAAATCGAGTCAATAGTACCCTGCAATCAAGCTTTGGTTGGGCCACCTGCTCTAACTCGATTCCTATGTGGGACAACTCTTCTGGGGCGGTTGCAAATTTCACTTCACATTTTCGGTTCCTCATCGGTAAAGGCAGTACCACATCGGCCGGGGATGGAATCACCTTCTTCATGGCCCCCTTCAACGCTGAACCTCCTGTCGCCGGTACGGGCCAATGGCTGGGCCTCTTTAAC…	MALNALLALLFTLISASVFVAHAGTVNCNFPPQGNITTSYNNTDAYFDANTIQLTRNRVNSTLQSSFGWATCSNSIPMWDNSSGAVANFTSHFRFLIGKGSTTSAGDGITFFMAPFNAEPPVAGTGQWLGLFNQTVNGNSSNQMVAVEFDTYQNPFDPDDNHVGIDINSVVSQANASLSQNRSAQLANETLKNGEYWDAWVDYDGEAKEIQVFLLYNPSGNGNNISKPGTPILSYKIDLRQFVPENVKVGFSASTGVSDETHMIYYWNFSSKYSWEISTGKEGSNGSSVRVVLISIFSSLLVLCGFIFVGVWWYRTKRKSSNEDEEESDVELDEWFAQGPRKFSYAELSAATRNFSDDEKLGQGGFGGVYRGILSSTNEFVAVKRISEGSKQGRKEYIS…	697	pH 5.31	76.9
ThzLecRLK-L-type-7	MK760422	ATGGGTTTCCATGGAATGTTTCTGCTTTCAGTTATCAATCTTTTGCTGGGACAAACTGCTTGTGAGTTTTTCAGTTTCCCCACTTTCAATGAATCGTCTAACGACCTCTTCATTTTCAAGAATTCCGACATAGCTTTCGGAGCATTGCAAGTCACACAGGAAACGCAAAACCCCGATCCACAGTATTCCATGGCTAACAGATCGGGAAGAGTGATCTACAATAAAGCATACAAGTTCTGGAGAGAAGATGGCGCCCCTGTATCTTTCAACACCACATTTGTTTTCAATATTCATGTGCAAGATGGATCTTCTGGTGGGGAGGGAACGGCGTTTATCATAACTTCTAACAAGAATGTGAAAGATATACCAGAGAACAGTTACGGGCCCTGGATGGGGCTC…	MGFHGMFLLSVINLLLGQTACEFFSFPTFNESSNDLFIFKNSDIAFGALQVTQETQNPDPQYSMANRSGRVIYNKAYKFWREDGAPVSFNTTFVFNIHVQDGSSGGEGTAFIITSNKNVKDIPENSYGPWMGLFNSSINEVSSNEMVAVEFDTRKNNGTNDPDGNHIGINVNSINSTTIKSLDGSQIDLKSGKDITVWIQFNGVQQQLRVYMANGSSQSPMPLQPLLSAKLDLSGVLGSKVHFGFSASTGDNIELNCVKSWSLSIEAVTSRSRTALTIAISEVAGALFIAALVCIVLIFIKYRKSRAEARDVAGTIQNLPGHLREFKFKDLKKATDNFSIESQLGRGAFGSVHKAILPKEKITVAVKRMLKDSKQVKGEFISELSIINQLRHRNLVPLL…	653	pH 7.36	72.75
ThzLecRLK-L-type-8	MK760423	ATGGCTACTTACCTCTGCCTTTGCCTCTGCTTTCTCGCAGCTCCCTCTTCTTCCACCATTGCACAGCGTGTTCAGCAGAATACCAGTTTCATCTTCAACCACTTCAACGCCACAAGCACAATAAAATATGTTGCCGATGCCTCAATTCAATCCAACGCAATCCGCCTCACAAATCACTCCGAGCGCGTCATTGGGCGCGCCTATTTCGAAAAGGCCGTCCCCATGAAAAGAAACGGCTCCGTAATCTCATTCAGCACAAGTTTCATATTCGCCATGGTTCCGCACCCGCGCTCGGGCGGTGGCAACGGGCTCTGCTTCATCATGACGCCCACCACCGCTCTCAACGGTGCCATCGCCAATCAGTACTTTGGCCTTGTCAATTTCTCCAGCGACGGCAAA…	MATYLCLCLCFLAAPSSSTIAQRVQQNTSFIFNHFNATSTIKYVADASIQSNAIRLTNHSERVIGRAYFEKAVPMKRNGSVISFSTSFIFAMVPHPRSGGGNGLCFIMTPTTALNGAIANQYFGLVNFSSDGKDYNHLFAVEFDTIQSIGVEDKDSNHVGIDLNSVKSVVAQFAGYRVGNTLMTINLKSGHNVRAWIDYDGASKQLDISIAAIGQARPQKALLSKKNLNLDDIIEDHMYVGFSASTGSSPLVEDHYILAWSFATGSSKALDLDTSHLPSFYIKIPKFYDSAKFISTTTICSVAFILGLILATFYWLRRIDYIEFYEKWEVQYWPHRFSYQELKLATKGFSDDNLLGSGGFGRVYRGTLASDEEVAVKSITKDCTEGMKEFVAEISSLGR…	636	pH 6.36	70.66
ThzLecRLK-L-type-9	MK760424	ATGGCGATGATGCAGTTTCTGATTCTCTGCCTCTCAATCATTCTAACTGCAGCTGAGGGTGTGCAGCAGAATACCAGTTTCATCTTCAACAACTTCAATACCACAAGCACAATCAAATATGTTGCAGATGCCTCAATTCAATCCAACGCAATCCGCCTTACAAATCACTCCGAGCGTCTCATTGGTCGTGCTTATTTTGACAAGGCAATCCCCATGAAAAGAAACGGCTCTGTAATCTCATTCAGCACAACCTTCATATTCGCCATGGTTCCGCATCCGCGCTCGGGCGGCAGCAACGGTCTCTGCTTCATCATGACGCCCACACCCGCTCTCAACGGTGCCTTCGCCACACAGTACCTGGGTCTCGTAAATCTATCCAGCAATGGAAAAGACTACAAC…	MAMMQFLILCLSIILTAAEGVQQNTSFIFNNFNTTSTIKYVADASIQSNAIRLTNHSERLIGRAYFDKAIPMKRNGSVISFSTTFIFAMVPHPRSGGSNGLCFIMTPTPALNGAFATQYLGLVNLSSNGKDYNHLFAVEFDTSKSIGVEDKDDNHVGIDLNGVKSVAAEAAGYWKGNTLTPINLKSGHNVRAWIDYDGASKQLDISIAAIGQARPQKALLSKKNLNLDDIIEDHMYVGFSASTGSSPLVEDHYILAWSFATGSSKALDLDTSHLPSFYIKIPKFYDSAKFISTTTICSVAFILGLILATFYWLRRIDYIEFYEKWEVQYWPHRFSYRELKLATKGFSDDNLLGSGGFGRVYRGTLASDEEVAVKSITKDCTEGMKEFVAEISSLGRLQH…	636	pH 6.83	70.84
ThzLecRLK-L-type-10	MK760425	ATGGCTACTTACCTCTGCCTGTGCCTGTGCCTGCTCGCAGCTTTCTCTTCTCCCACCATTGCAGAGGGTGTTCAGCAGAAAACCAGTTTCCTCTTCAACCACTTCAACGCCACGAGCACAATAAAATATGTTGGAGGTGCCTCAATACAATCCAACGCAATCCGCCTCACAAATCACTCGGGGCGTGTCATTGGGCGTGCCTATTTTGAAAAGGCTGTCCCCATGAAAAGAAATGGCTCTGTAATCTCATTCAGCACGAGCTTCATATTCGCCATGGTTCCGCAGCCGCACTCGGACGGTGGCAACGGGCTCTGCTTCGTGATGACGCCCACACCAGCTCTCAATGGCGCCATCGCTAGTCAGTACTTAGGCCTCGTCAACTTATCCAGCAACGGCAAA…	MATYLCLCLCLLAAFSSPTIAEGVQQKTSFLFNHFNATSTIKYVGGASIQSNAIRLTNHSGRVIGRAYFEKAVPMKRNGSVISFSTSFIFAMVPQPHSDGGNGLCFVMTPTPALNGAIASQYLGLVNLSSNGKDYNHIFAVEFDTIESVGVEDKDSNHVGIDLNGVKSVIAQPAGYWEGNILTPIDLKSGHNIRAWIDYDGDSKQLDISIAAIGEARPQKALLSKKDLDLDGIIQDQMYVGFSASTGNSPVIEDHYILTWSFATGGSKASDLDILHLPSFYVKIPKFYHSTMFISTTIVSLAIIILGLILSTFYWLKRIHYIDSYKKWELQYWPHRFCYRELNLATKGFRDDNFLGCGRSGCVYKGTLPSSEEVAVKCITKDCTEGNEEFMAEISSLGR…	648	pH 6.27	72.04
ThzLecRLK-L-type-11	MK760426	ATGGCTACTTACCTCTGCCTTTGCCTCTGCTTTCTCGCAGCTCCCTCTTCTTCCACCATTGCACAGCGTGTTCAGCAGAATACCAGTTTCATCTTCAACCACTTCAACGCCACAAGCACAATAAAATATGTTGCCGATGCCTCAATTCAATCCAACGCAATCCGCCTCACAAATCACTCCGAGCGCGTCATTGGGCGCGCCTATTTCGAAAAGGCCGTCCCCATGAAAAGAAACGGCTCCGTAATCTCATTCAGCACAAGTTTCATATTCGCCATGGTTCCGCACCCGCGCTCGGGCGGTGGCAACGGGCTCTGCTTCATCATGACGCCCACCACCGCTCTCAACGGTGCCATCGCCAATCAGTACTTTGGCCTTGTCAATTTCTCCAGCGACGGCAAA…	MATYLCLCLCFLAAPSSSTIAQRVQQNTSFIFNHFNATSTIKYVADASIQSNAIRLTNHSERVIGRAYFEKAVPMKRNGSVISFSTSFIFAMVPHPRSGGGNGLCFIMTPTTALNGAIANQYFGLVNFSSDGKDYNHLFAVEFDTIESVGVEDKDSNHVGIDLNGVKSVAAQPAGIWEGKNLTPINLKSGHNIRAWIDYNGESKQLGISIAAVGEKRPEKALLSKKELDLDGIIEDQMYVGFSASTGNFPVLQNNYILAWSFATDNNKALELDILHLPSFYVKIPKFYHSAKFISITIVFLAALALGIILTSFYWLKRIDYIESYEKWELQYWPHRFGFRELSLATKGFREDNLLGYGGFGRVYRGTLPSGQKVAVKCIMKDCTEGMKEFVAEISSLGR…	636	pH 6.85	70.81
ThzLecRLK-L-type-12	MK760427	ATGGCGATGATGCAGTTTCTGATTCTCTGCCTCTCAATCATTCTAACTGCAGCTGAGGGTGTGCAGCAGAATACCAGTTTCATCTTCAACAACTTCAATACCACAAGCACAATCAAATATGTTGCAGATGCCTCAATTCAATCCAACGCAATCCGCCTTACAAATCACTCCGAGCGTCTCATTGGTCGTGCTTATTTTGACAAGGCAATCCCCATGAAAAGAAACGGCTCTGTAATCTCATTCAGCACAACCTTCATATTCGCCATGGTTCCGCATCCGCGCTCGGGCGGCAGCAACGGTCTCTGCTTCATCATGACGCCCACACCCGCTCTCAACGGTGCCTTCGCCACACAGTACCTGGGTCTCGTAAATCTATCCAGCAATGGAAAAGACTACAAC…	MAMMQFLILCLSIILTAAEGVQQNTSFIFNNFNTTSTIKYVADASIQSNAIRLTNHSERLIGRAYFDKAIPMKRNGSVISFSTTFIFAMVPHPRSGGSNGLCFIMTPTPALNGAFATQYLGLVNLSSNGKDYNHLFAVEFDTSKSIGVEDKDDNHVGIDLNGVKSVAAEAAGYWKGNTLTPINLKSGHNIRAWIDYNGESKQLDISIAPVGEARPQKALLTRKDLDLDGIIQDQMWVGFSASTGSSPLVEDHYILAWSFATGNHKTLDLDILHLPSFYVRNPKFYNSMGFIYIIIICLAVFILGLILGIFYWFKRTDYIDFTEQWELECWPHRFAYQELNLITKNHEQGIYHSVILPGFRDDNLLGYGGFGRVYRGTLPSGEEVAIKCITKDFTEGMQE…	507	pH 6.80	57.3
ThzLecRLK-L-type-13	MK760428	ATGTCGAGGCCTCAGAATCCGCTGATTTCTATGCAAAACATTGACCTTGCTGACATCTTCAGAGAAGAAATGTATGTGGGATTTTCTGCAGCTACAGGACAGGATGCCGTTGAAGACCACTACATTCTGGCTTGGAGCTTCAATTCGGACGGCAGGGCACCAACTCTGGATCTATCCCATCTTCCTTCCTTTATAAGGTCAAAAGAGCCAGCAGAAAGAGGTTGGGGAAGAATTATAGTTGGGGTTTGCGTAGGTTTGTTTATTTTAATCGTTTTGGGTAGTCTGGTTGTATGGTACTGGTTGAAACACAAGAAGCAGAGAGAGGTTGGGGAAGAATGGGAGGTAGAGTTCTGGCCCCACAGAATTCCCTATCAAGAATTGAGAACCGCCACACATGGC…	MSRPQNPLISMQNIDLADIFREEMYVGFSAATGQDAVEDHYILAWSFNSDGRAPTLDLSHLPSFIRSKEPAERGWGRIIVGVCVGLFILIVLGSLVVWYWLKHKKQREVGEEWEVEFWPHRIPYQELRTATHGFSEERLLGMGGFGKVYRGVLPSTGLEVAVKCLTRDLQQGMKDFVAEISSLGRLQHRNLVRLQGWCRNKNQLFIVYDYMPNRSLDRFIFGNPENVLGWSLRYSILKGVAAGLLYLHQEWEWVVVHRDLKSQNILLDSQFNAKLGDFGLARLHDPTQKSQTSGVAGTLGYMAPEIMRTGKATVGTDVYSFGIVLLEVACGRRPLDESAEDDLVLVE	347	pH 6.18	39.34
ThzLecRLK-L-type-14	MK760429	ATGACGGTTTTAGCATTTGCCATTCTTATCTCCCTCTGTTGTGGGTCCAATGCCCAGATCCCGACTTCCTTTCTGTTTAACGAATTCAACGAAACCGGTTTAATTTTGCTGCAGGGCGCTTCAATCAAGTCGAATGCGCTGAGGCTAACCGACAAGTCGATGAATACGGTGGGACGTGCTCTGTTCGAGAATGCTCTGCATTTGAAGAAGACCAATAATTCTGTTTCATCGTTTAGTACAACATTCGTCTTCTCCATTGTGCCCCCTACTAATAACCCCGGGCATGGACTAACTTTCCTGATATCCCCTTACAGGTCCCCTGTTAGCGGATCGGAAATTGGCTATCTTGGTTTGTTAAATAAGTCCAGTGATGGAAAGGAAGACAACCATTTATTTGCA…	MTVLAFAILISLCCGSNAQIPTSFLFNEFNETGLILLQGASIKSNALRLTDKSMNTVGRALFENALHLKKTNNSVSSFSTTFVFSIVPPTNNPGHGLTFLISPYRSPVSGSEIGYLGLLNKSSDGKEDNHLFAVEFDTHLNRWNNDIDGNHIGVDLDTINSTVSKTAGYQTGENFEELKMASGQNIQAWVDYDGHQHNLNVTIALVGMSRPPNPLISMQNIDLADIFREEMYVGFSAATGRDAVEEHYILAWSFDSEGRAPTLDLSNLPSFVRSKEQAERGRGRIIVGVCVGLFILIVLGSLVVWYWLKHKKQREVGEEWEVEFWPHRIPYQELRTATHGFSEERLLGMRGFGKVYRGVLPSTGLEVAVKCLTRDLQQGMKDFVAEISSLGRLQHRNLV…	651	pH 5.92	72.64
ThzLecRLK-L-type-15	MK760430	ATGACGGTTTTAGCATTTGCCATTCTTATCTCCCTCTGCTGTAGGTCTAATGCCCAGATCCCGACTTCCTTTCTGTTTGACGAATTCAACGAAAGCGGTTTAATTTTGCTGCAGGGCGCTTCAATCAAGTCGAATGTGCTGAGGCTAACCGACCAGTCGATGTATGCGGTAGGGCGTGCTCTGTTCGAGAATGCACTGCATTTGAAGAAGACCAATAATTCTGTTTCATCGTTTAGTACCACATTCGTCTTCCGCATTGTGCCCCCTAACAATAACCCCGGACATGGACTATCATTCCTGATATCCCCTTACAGTTCCCCTGTTACCGCATCGCATACTGGTTATCTTGGTTTGTTAAATGAGTCTAGTGATGGAAGGGAGGACAACCATTTATTTGCA…	MTVLAFAILISLCCRSNAQIPTSFLFDEFNESGLILLQGASIKSNVLRLTDQSMYAVGRALFENALHLKKTNNSVSSFSTTFVFRIVPPNNNPGHGLSFLISPYSSPVTASHTGYLGLLNESSDGREDNHLFAVEFDTHFNNWNNDIDDNHIGVDLNTINSTVSETAGYQTGKHFEKLKMASGQNIQAWIDYDGHKHNLNVTIALAGMSRPLIPLISKQNIDLADIFREEVYVGFSAATGKDAVEDHYILAWSFNSDGMAPTLDLSHLSSSTRSKEVSSSTRSKEVLVRIIVGVSIGLFILVVLGGLVVCYWLKQGKQREFGEEWEAEFWPHRIPYKELRTATHSFSEENLLGRGGFGKVYRGVLPSTGLEVAIKCLTRDLQQGMKDFVAEISSLGVCN…	402	pH 5.72	44.44
ThzLecRLK-L-type-16	MK760431	ATGTATGCGGTAGGGCGTGCTCTGTTCGAGAATGCACTGCATTTGAAGAAGACCAATAATTCTGTTTCATCGTTTAGTACCACATTCGTCTTCCGCATTGTGCCCCCTAACAATAACCCCGGACATGGACTATCATTCCTGATATCCCCTTACAGTTCCCCTGTTACCGCATCGCATACTGGTTATCTTGGTTTGTTAAATGAGTCTAGTGATGGAAGGGAGGACAACCATTTATTTGCAGTGGAATTTGATACACACTTCAACAACTGGAATAATGACATCGATGACAACCACATCGGGGTCGATCTCAACACCATCAATTCCACAGTGTCTGAGACTGCTGGTTATCAGACCGGTAAACACTTTGAGAAATTGAAAATGGCAAGTGGGCAGAACATT…	MYAVGRALFENALHLKKTNNSVSSFSTTFVFRIVPPNNNPGHGLSFLISPYSSPVTASHTGYLGLLNESSDGREDNHLFAVEFDTHFNNWNNDIDDNHIGVDLNTINSTVSETAGYQTGKHFEKLKMASGQNIQAWIDYDGHKHNLNVTIALAGMSRPLIPLISKQNIDLADIFREEVYVGFSAATGKDAVEDHYILAWSFNSDGMAPTLDLSHLSSSTRSKEPAERGWGRIIVGVSIGLFILVVLAALFVWYWLKQGKQGEVGEEWDAEFWPHRIPYEELRTATHGFSEENLLGRGGFGKVYRGVLPSTGREIAIKCLTRDLHKGMKDFVAEISSLGRLQHRNLVQLRGWCRNKNQLFLVYDYMPNGSLDRFIFGNPENVLGWSLRYSILKGVAAGLL…	598	pH 5.91	66.61
ThzLecRLK-L-type-17	MK760432	ATGGGTTTCTCGAGAGTGTTGTTTCTTGCTGTCCTCAATATTTTCATGCTGGAACGAACGGTTTATGGGGATTTCAATTATCCCAATTTCACTGAAGCGCTTAAAGACTATTTCATTTTCAACAATTCTAACATAGCTTATGGAGCCCTGCAAGTCACAGCAGAAACTGCAAATCCTGACTTTACCATGGAGAATAAGTCGGGAAGAGTGTTATATGATAAAGCCTACAGATTCTGGAGAGAAGACGGCACCCCTGTATCGTTTAACACCACTTTTGTTTTGAATATTCAAGTGCAAGATGGATCTTCTGGTGGGGAGGGAATGGCGTTTATAATAACTTCCAACAAAAATGTACAAGACAAACCAGAGGATAGCCAGGGGCTCTGGTTGGGGCTCTTC…	MGFSRVLFLAVLNIFMLERTVYGDFNYPNFTEALKDYFIFNNSNIAYGALQVTAETANPDFTMENKSGRVLYDKAYRFWREDGTPVSFNTTFVLNIQVQDGSSGGEGMAFIITSNKNVQDKPEDSQGLWLGLFNSFINGSEKNEMVAVEFDTVKNNEANDPDDNHVGVNVNSINSKKIKSLNKSEINLKSGNDITVRIQFQGDQQQLQVYMANGSSQSPMPLQPLLSAKLDLSGVLGSKVHFGFSASTGDNIELNCVKSWSLSIEAVTSRSRTALTIAISEVAGALFIAALVGIVLIFIKYRKSRAEARDVAGTIQNLPGHLREFKFKDLKKATDNFSIESQLGRGAFGSVHKAILPKEKITVAVKRMLKDSKQVKGEFISELSIINQLRHRNLVPLLG…	661	pH 6.08	73.93
ThzLecRLK-L-type-18	MK760433	ATGGCCAAGCTCTGTCAGCCTCTACGCGCCCTCCTCTTCTTATGCTGTCTTGCTTCTCTCATTTCTTCATCACATGCAGGAAACCAAAATTTCTCGATCCCTCCTATCAGAGATATAGGATTCATAAATGACGCCTTCTCTCAGGGAGACAAGCTGCAGCTCACCAAAATTCAAGAATCAGGGCAGCGAAAGTACAGTTTCGGCTGGGCGGTTTATGATAATCCTATTCCGTTATGGGACAACTCCTCTCGAGCTCTCTCAAATTTTTCTACCCATTTCCAATTCATTATCCAGCCGGAACAGAACAACGCAAACCATAGTGGAGACGGACTTACTTTCTTTTTAGCGCCTTTCGAGTTGAAGCCACCAGAGAACACTTATGGCGGATATCTTGGCCTG…	MAKLCQPLRALLFLCCLASLISSSHAGNQNFSIPPIRDIGFINDAFSQGDKLQLTKIQESGQRKYSFGWAVYDNPIPLWDNSSRALSNFSTHFQFIIQPEQNNANHSGDGLTFFLAPFELKPPENTYGGYLGLFNGTSFNGSSYQVVAVEFDTFQNVWDPDDNHVGVDVNSIFSKVKVSLTNVAPNSSLCDNNLKNGKQWDAWVDYDGGAKTLQVFLLCNANGTSISKPPMPILSYPIDLRNILPPNIRVGLSAGTADAIETHTVISWNFSCEYSRNISAAAPPNNASSGRNSSMGNSGNGRNNSNPVKVILISAFCSVVALCVFIFVGWRRKLRKGIRHGEEGEENDVELDDCFSQGPRRFSYAELCAATRNFSDDEKLGQGGFGSVYKGILPGTAEV…	415	pH 7.12	45.33
ThzLecRLK-L-type-19	MK760434	ATGGTACGGACATTTATGATCCTTGTGTTTTTCCTCTTACCTTCCTCCCTTATTGTAGATGCCCATACAAATTTTATCTACAACCAATTCAATGCGTCGACCCTCGAATTGTTTGGTCATGCCTCAGTGAAGTCCAATGCCATCTCCCTTACTCATCATTCCCAGTACAGTATCGGCCGTGCTTTTTATCCACATCCCCTACGTATGAAAGATCCTGGTTCTCTGAATTCTATGTCGACATCTTTCAGCACAAGTTTTGTGTTTAGCATCGTTCCTTCTCCAAATTCACGAAGCGGTTATGGTATGGCGTTTTTAATGACGCCCCACAAGTCTCCAGAGGGATATTTATCCACTCAGTACCTTGGCTTGATTAGCAACATATCAAGTGTGGGAAAGGCC…	MVRTFMILVFFLLPSSLIVDAHTNFIYNQFNASTLELFGHASVKSNAISLTHHSQYSIGRAFYPHPLRMKDPGSLNSMSTSFSTSFVFSIVPSPNSRSGYGMAFLMTPHKSPEGYLSTQYLGLISNISSVGKAYNHLFAIEFSTLKNLEFRDINDNHVGVDLNDLRSVNASPAGFWTGNNQFQDLNLKSGQNIQAWIDYDHLQNELKVTIAEAGSQRPETPLIYMKNTSLPNIVLEEMYVGFSAATGVFLEDNYVLSWSFSTNGTASFLNTSNLPSFALREIKSSNSRQLVAGITTACVVVLLVVVAAYLVRLKRKRYRNLIEEWEMEYWPHRFKYKDLHIATKGFGEKQLLGSGGFSQVYKGVLPTNGLQVAVKRILRETDDGVKDFIAEISSLGRLQ…	678	pH 6.86	76.21
ThzLecRLK-L-type-20	MK760435	ATGTACAGTTTCGGCTGGGCGGTTTATAATAAATCTATTCCGTTATGGGACAGCTCCTCTCGAGCTCTCTCAAATTTTTCTACCCATTTCCAATTCATTATCCAGCCGTTATGGGACAACTCCTCTCGTGGAGACGGACTTACTTTCTTTTTAGCGCCTTTCGAGTTGGAGCCACCAGAGAACGCTAATGGCGGATATCTTGGCCTGTTCAACGGCACAAGTTTTAATGGGTCATCCTATCAGGTGGTTGCTGTGGAATTTGACACTTTCCAGAATGTTTGGGATCCTGATGATAACCATGTGGGTGTTGATGTCAATAGTATTTTTTCCAAAGTAAAGGTTTCATTGACAAACGTAGCTCCAAACTCCAGTCTTTGTGATAACAATCTCAAGAATGGA…	MYSFGWAVYNKSIPLWDSSSRALSNFSTHFQFIIQPLWDNSSRGDGLTFFLAPFELEPPENANGGYLGLFNGTSFNGSSYQVVAVEFDTFQNVWDPDDNHVGVDVNSIFSKVKVSLTNVAPNSSLCDNNLKNGKQWDAWVDYDGGAKTLQVFLLCNANGTSISKPPMPILSYPIDLRNILPPNIRVGLSAGTADAIETHTVISWNFSCEYSRNISAAAPPNNASSGRNSSIGNSGNGRNNSNPVKVILISAFCSVVALCVFIFVGWRRKLRKGIRHGEEGEENDVELDDCFSQGPRRFSYAELCAATRNFSDDEKLGQGGFGSVYKGILPGTAEVVAVKKISQGSKQGRKEYVSEVTIISRLRHRNLVQLLGWCHRKGELLLVYEYLPNGSLDNYIFGD…	637	pH 6.07	70.41
ThzLecRLK-L-type-21	MK760436	ATGGCCTGCAAAGCAGATATTCTACGCGCCCTCCTCTTCTTATGCTGTCTTGCTTCTCTCATTTTTTCATCACATGCAGGAAACCAAAATTTCTCGATCCCTCCTATCAGAGATATAGCATTCATAAATAACGCCTTCTCTCAGGGAGACAAGCTGCAGCTCACCACAATTGAAGCAGGGAGGGCAATGTACAGTTTCGGCTGGGCGGTTTATAATAAATCTATTCCGTTATGGGACAGCTCCTCTCGAGCTCTCTCAAATTTTTCTACCCATTTCCAATTCATTATCCAGCCGGACCATACTGCTGCAAACCATAGTGGAGACGGACTTACTTTCTTTTTAGCGCCTTTCGAGTTGAAGCCACCAGAGAACACTTATGGCGGATATCTTGGCCTGTTC…	MACKADILRALLFLCCLASLIFSSHAGNQNFSIPPIRDIAFINNAFSQGDKLQLTTIEAGRAMYSFGWAVYNKSIPLWDSSSRALSNFSTHFQFIIQPDHTAANHSGDGLTFFLAPFELKPPENTYGGYLGLFNDTTYSGSSYQVVAVEFDTFKNFWDPYDNHVGVDVNSIFSKVKVSLTNVAPNSSLCDNNLKNGKQWDAWVDYDGGAKTLQVFLLCNANGTSISKPPTPILFYDIDLRNILPANIKVGFSAATGRLVETHTVISWNFSCEYSWNISAAARPNNNSSGRNSSIGNSGNGRNNSNPVKVILISAFCSVVALCVFIFVGWRRKLRKGIRHGEEGEENDVELDDCFSQGPRRFSYAELCAATRNFSDDEQLGQGGFGSVYKGILPGTAEVV…	717	pH 5.97	79.38
ThzLecRLK-L-type-22	MK760437	ATGGCCAAGCTCTGTCAGCCTCTACCCGCCCTTCTCTTCTTATGCTGTGCTGCTTCTCTCCTTTTTCCATCACATGCAGGAAACCATAGTTTCTACATCCCTCCCATCACAGATATAGCATGCAAAAATGATGCCTACCCTCAAGGAGACAACCTGCAGCTCACCAAAAATCAAGTATCAGGGAGCCTAACCAGCAGCTTCGGCTGGGCGGTTTACGATAAATCTGTTCCGCTATGGGATAGCTCCTCCCGGGCTCTAGCAAGTTTCTCTACCTATTTCAAATTCATCATCGAGGTAGGTAATAATCCTCACACCGATTATGGAGACGGACTGACTTTCTTCATGGCGCCTTTCGAGTTGGAGCCACCAGTGGCCGCTTATGGCGGAGGTCTCGGCTTG…	MAKLCQPLPALLFLCCAASLLFPSHAGNHSFYIPPITDIACKNDAYPQGDNLQLTKNQVSGSLTSSFGWAVYDKSVPLWDSSSRALASFSTYFKFIIEVGNNPHTDYGDGLTFFMAPFELEPPVAAYGGGLGLFNDTTYNGTSYQMVAVEFDTFKNPWDPFGDHVGIDVNSVLSKANVSLRNLNKSYSLCDNILKNGKEWHAWVDYDGGAKRLQVFLFCNPNITTVSKPQIPILFQDIDLRNSLPENIKVGLSASTGYSTETHTVNAWNFSSEYSWNITPASAGHKPSTGNTEKPNNNSIGNPGEEKKNSNPVKVILISVFCSVVALCVFMFVGWRWKFRKNIRRGEEGEESDVELDEWFSQGPRRFSYAELCAATRNFSEDEKLGQGGFGGVYRGILP…	726	pH 6.11	80.26
ThzLecRLK-L-type-23	MK760438	ATGGCCAAGCTCTGTCAGCCTCTACGCGCCCTCCTCTTCTTATGCTGTCTTGCTTCTCTCATTTTTTCATCACATGCAGGAAACCAAAATTTCTCGATCCCTCCTATCAGAGATATAGGATTCATAAATGACGCCTTCTCTCAGGGAGACAAGCTGCAGCTCACCAGAATTCAAGCATCAGGGCAGCGAATCTACAGTTTCGGCTGGGCGGTTTATGATAATCCTATTCCGTTATGGGACAACTCCTCTCGAGCTCTCTCAAATTTTTCTACCCATTTCCAATTCATTATCCAGCCGTTATGGGACAACTCCTCTCGTGGAGACGGACTTACTTTCTTTTTAGCGCCTTTCGAGTTGAAGCCACCAGAGAACACTTATGGCGGATATCTTGGCCTGTTC…	MAKLCQPLRALLFLCCLASLIFSSHAGNQNFSIPPIRDIGFINDAFSQGDKLQLTRIQASGQRIYSFGWAVYDNPIPLWDNSSRALSNFSTHFQFIIQPLWDNSSRGDGLTFFLAPFELKPPENTYGGYLGLFNGTSFNGSSYQVVAVEFDTFQNVWDPDDNHVGVDVNSIFSKTMVSLTNVAPNSSLCNNSLNNGKQWDAWVDYDGGAKRLQVFLLCNANGTSISKPPTPILFYDIDLRNILPANIKVGFSAATGRLVETHTVISWNFSCEYSWNISAAARPNNNSSGRNSSIGNSGNGRNNSNPVKVILISAFCSVVALCVFIFVGWRRKLRKGIRHGEEGEENDVELDDCFSQGPRRFSYAELCAATRNFSDDEQLGQGGFGSVYKGILPGTAEVV…	717	pH 5.88	79.48
ThzLecRLK-L-type-24	MK760439	ATGGCCAAGCTCTGTCAGCCTTTGTCTGCACTGCTCTTCTTATGCTGTGTCGCTTCTCTCATGTTTTCATCACATGCAGGAAACCATAGTTTCTACATCCCTCCCATCACAGATATAGCATACAAAATAGATGCCTACCCTCAGGGAGACCAGCTGCAGCTCACCAAAAATCAAGCATCAGGGGAGCTAACCAAAAGCTTCGGCTGGGCGTTTTACGATAAATATGTTCCGCTATGGGACAGCTCCTCCCGGGCTCTAGCAAGTTTCTCTACCTATTTCAAATTCATCATCGAGGTAGGTAATAATCCTCACACCGATTATGGAGACGGACTGACTTTCTTCATGGCGCCTTTCGAGTTGGAGCCACCAGTGGCCGCTTATGGCGGAGGTCTCGGCTTG…	MAKLCQPLSALLFLCCVASLMFSSHAGNHSFYIPPITDIAYKIDAYPQGDQLQLTKNQASGELTKSFGWAFYDKYVPLWDSSSRALASFSTYFKFIIEVGNNPHTDYGDGLTFFMAPFELEPPVAAYGGGLGLFNDTTYKGSSYQMVAVEFDTFKNDWDPFGDHVGIDVNSVLSKADVSLINLNKSYSLCDKSLKNGKQWHAWVDYDGGAKRLQVFLFCNSNSTTVSKPEIPILFHDIDLRNSLPENIKVGLSASTGASTETHTVYAWNFSYEYSWEISPAPSPSVTTVEQNPSKGKNNNNSVKVILIAVFCSFLALSVFIFVILRWNFRKSIRGGEEGEESDLELDEWFSQGPRRFTYAELSAATRNFSEDEKLGQGGFGGVYKGILPGTAEAVAVKR…	713	pH 5.52	79.12
ThzLecRLK-L-type-25	MK760440	ATGGCTCTGAGTATCTCAACAGTACTACTTGCTATTCATATAGTATCACAGTGTCTTACAGTATCATCTGTAAGCTTTGAACTAGATGGCAATAACCAAGTTCAGCTGGATGGTGATGCCAAGTTTATGGGTGGAAATGTATTCCAACTTACAGACAGCTCAAAAGGTCTAAATGGCGGAACTGTCGGCAGAGTAGTTTACATTAATACAATTCCGCTTGGCAATTCCAACTTCACCACGCATTTTCAATTCCAAATCAACTGGACTCGTGACAACGCGGATAATAAATCTGATATTGGTGGCGATGGACTTGCTTTTTTCATGGCGTCTCCAGTTTCTGGTTTTCACGTCCCATACAGAGCAGATGCGGGATGGCTTGGCCTTTTTAACGAGCAGAAT…	MALSISTVLLAIHIVSQCLTVSSVSFELDGNNQVQLDGDAKFMGGNVFQLTDSSKGLNGGTVGRVVYINTIPLGNSNFTTHFQFQINWTRDNADNKSDIGGDGLAFFMASPVSGFHVPYRADAGWLGLFNEQNNESVPLTQRLNNSKIWDARIDYRGQENMLTVSCGSEGQIAGNLSYPINLTKYLPENVVVGFSAAARTSSEIHRLISWNFTSVISGSEIKSSKKRKVWGKVGIAVGSVVLVAVILVSSVIWRNKKKNQRMEEEEQLDMDIVLGHVPRKFTYAELASSTSNFSEEKRLGRGGFGDVYKGILVRSDEIVAVKRVSAGSKQGKKEYLAEISTITRIRHRNLVQLLGWCHEKGQLLLVYEYMPNGSLDNFLFGKRRGALDWSRRYRIGTDI…	621	pH 6.37	68.72
ThzLecRLK-L-type-26	MK760441	ATGTTGGTAGTGTATGCTGGATCAAATGGCACAGCATCACGCCAGTTGTCACATAAGATAAATCTGACAAAATACCTTCCTGAACAGATCGTGGTGGGTTTTTCAGCCGCAGCTGTTGCGTCAAGCGAGATTCATCGTCTAATTTCTTGGAACTTCACGAGTGTTATTTCTAGTTCATCAGAAATGCAGTCATCTAAGAAGAGGAAAGTTACATGGAAAGCAGGCATATTAGTCGGCTCTGGCCTTTTGATTGCAGTGATTTTTGTGTCCTTCACCATTTATAAATGGCGAAACAAAGAGAAAAATGATGCCATGGAAGAGGAAGAGCAGCCGGATGTGGATATAGATATGGAAATAGCAATGGAACATGTTCCACGGAAATTCACATACGAGGAGCTC…	MLVVYAGSNGTASRQLSHKINLTKYLPEQIVVGFSAAAVASSEIHRLISWNFTSVISSSSEMQSSKKRKVTWKAGILVGSGLLIAVIFVSFTIYKWRNKEKNDAMEEEEQPDVDIDMEIAMEHVPRKFTYEELTSSTSNFSEEKRLGKGGFGDVYKGILVRSDEIVAVKRISAGSKQGKKEYLAEISTINRLRHRNLVQLLGWCHEKGQLLLVYEYMPNGSLDNFLFGKRRGALDWSRRYRIGTDIARALLYLHDLCEECVVHRDIKSSNVLLDSEFNAKLADFGLARLVKHDEWLQTTKIAGTLGYLAPECAVTGICSTESDVFSFGAVALEIACGRPALDHDLESPKIRLVQWVWDLYGEGRLIDAADNNLLGVFERAELEQLMMIGLWCSHPDPVT…	469	pH 6.47	52.5
ThzLecRLK-L-type-27	MK760442	ATGGCTCTGAGTATCTCAACAGTACTACTTGCTATTCATATAGTATCACAGTGTCTTACAGTATCATCTGTAAGCTTTGAACTAGATGGCAATAACCAAGTTCAGCTGGATGGTGATGCCAAGTTTATGGGTGGAAATGTATTCCAACTTACAGACAGCTCAAAAGGTCTAAATGGCGGAACTGTCGGCAGAGTAGTTTACATTAATACAATTCCGCTTGGCAATTCCAACTTCACCACGCATTTTCAATTCCAAATCAACTGGACTCGTGACAACGCGGATAATAAATCTGATATTGGTGGCGATGGACTTGCTTTTTTCATGGCGTCTCCAGTTTCTGGTTTTCACGTCCCATACAGAGCAGATGCGGGATGGCTTGGCCTTTTTAACGAGCAGAAT…	MALSISTVLLAIHIVSQCLTVSSVSFELDGNNQVQLDGDAKFMGGNVFQLTDSSKGLNGGTVGRVVYINTIPLGNSNFTTHFQFQINWTRDNADNKSDIGGDGLAFFMASPVSGFHVPYRADAGWLGLFNEQNNGKLSNFLVAVEFDTYKSSWDSDDNHIGIDINNIVSAESVPLTQRLNNSKIWDARIDYRGQENMLTVSCGSEGQIAGNLSYPINLTKYLPENVVVGFSAAARTSSEIHRLISWNFTSVISGSEIKSSKKRKVWGKVGIAVGSVVLVAVILVSSVIWRNKKKNQRMEEEEQLDMDIVLGHVPRKFTYAELASSTSNFSEEKRLGRGGFGDVYKGILVRSDEIVAVKRVSAGSKQGKKEYLAEISTITRIRHRNLVQLLGWCHEKGQL…	657	pH 5.98	72.68
ThzLecRLK-L-type-28	MK760443	ATGGCTTTGAGCATCTCAACAGCGTTTGCTATTTATATAGTATCATACTGTCTTCTATTGAAATTTTCAGCTACAGGAGCAGAAAATGTGTCCGTTAGCTTCAAACTACAAGGCCAGAAACTTGTTCGGCTAGACGGTGACGCCTTTTTTATGGATAAAAATGTAATCCAACTTACAGACAGCTCAAATGGTCTAGCTAAGGGAAGTGCAGGCAGAGTAGTTTACGAGAATCCAATTCCGCTATGGAATGCTTCTCATAAATCATTCGCTAACTTCACCACTCATTTTCAATTCCAAATCAACTGGACTCGTGACAACGCGGATAATAAATCTGATATTGGTGGCGATGGACTTGCTTTTTTCATGGCGTCTCCAGTTTCTGGTTTTCACGTCCCATAC…	MALSISTAFAIYIVSYCLLLKFSATGAENVSVSFKLQGQKLVRLDGDAFFMDKNVIQLTDSSNGLAKGSAGRVVYENPIPLWNASHKSFANFTTHFQFQINWTRDNADNKSDIGGDGLAFFMASPVSGFHVPYRADAGWLGLFNEQNNGKLSNFLVAVEFDTYKSSWDSDDNHIGIDINNIVSAESVPLTQRLNNSKIWDARIDYRGQENMLTVSCGSEGQIAGNLSYPINLTKYLPENVVVGFSAAARTSSEIHRLISWNFTSVISGSEIKSSKKRKVWGKVGIAVGSVVLVAVILVSSVIWRNKKKNQRMEEEEQLDMDIVLGHVPRKFTYAELASSTSNFSEEKRLGRGGFGDVYKGILVRSDEIVAVKRVSAGSKQGKKEYLAEISTITRIRHRN…	671	pH 6.41	74.5
ThzLecRLK-L-type-29	MK760444	ATGGCTTTGAGCATCTCAACAGCGTTTGCTATTTATATAGTATCATACTGTCTTCTATTGAAATTTTCAGCTACAGGAGCAGAAAATGTGTCCGTTAGCTTCAAACTACAAGGCCAGAAACTTGTTCGGCTAGACGGTGACGCCTTTTTTATGGATAAAAATGTAATCCAACTTACAGACAGCTCAAATGGTCTAGCTAAGGGAAGTGCAGGCAGAGTAGTTTACGAGAATCCAATTCCGCTATGGAATGCTTCTCATAAATCATTCGCTAACTTCACCACTCATTTTCAATTCCAAATCAACTGGACTCGTGACTATGAGCAAGCGGATGTGAGGGATCCAGTTGATCTTGGAGGCGATGGACTTGCTTTCTTCATGGCCTCTCCCGATTCCGGTAAG…	MALSISTAFAIYIVSYCLLLKFSATGAENVSVSFKLQGQKLVRLDGDAFFMDKNVIQLTDSSNGLAKGSAGRVVYENPIPLWNASHKSFANFTTHFQFQINWTRDYEQADVRDPVDLGGDGLAFFMASPDSGKYLLYGTEGGWLGLFNRNDNGNLSNNLVAVEFDTYDSAWDENDNHIGIDVNNITSEVSVPLEQRLNNRKIWDARIDYLGRENMLVVYAGSNGTASRQLSHKINLTKYLPEQIVVGFSAAAVASSEIHRLISWNFTSVISSSSEMQSSKKRKVTWKAGILVGSGLLIAVIFVSFTIYKWRNKEKNDAMEEEEQPDVDIDMEIAMEHVPRKFTYEELTSSTSNFSEEKRLGKGGFGDVYKGILVRSDEIVAVKRISAGSKQGKKEYLAE…	683	pH 5.54	76.29
ThzLecRLK-L-type-30	MK760445	ATGGGGAGGGGAAGCACGCCTTTGGCCCTTTCTCTTTTCTTTTTCCTCCTCCATTGGTGCCCAACTGTCCAAGCTCAAACGAATTTCATCGCCCAAACGAATTTCTCTTTCGTACATCCGTCTGGAAACGCAACAGTGATCCCCGATGTGGGTATCCGCCTCACCGATCTAGCAGAACACGTTAAGGGCAGAGCTGTATATTCACAACCTCTGCGTATCAAAGACGGAACATTGTCATTCAGCACTACCTTCGTATTCTGCATACTTCCCCCATCAGACATTTCAATGGCCGGAGATGGATTGGCCTTTATCATAGCCCCGCACCCATCTCAAAACACAGCTTTAGATGGCCTCTACCTCGGTCTCTTCGACAGTTTTACAAGCATGGGGCACTCTTAC…	MGRGSTPLALSLFFFLLHWCPTVQAQTNFIAQTNFSFVHPSGNATVIPDVGIRLTDLAEHVKGRAVYSQPLRIKDGTLSFSTTFVFCILPPSDISMAGDGLAFIIAPHPSQNTALDGLYLGLFDSFTSMGHSYNHLFAVEFDIVQNDEFNDINGNHVGVDLNSLISQKPESAGYWIGNQFLDLDLKSGHNIQAWIDYDHLSKELNVTVAPAGFLRPEIPLISMKNLSLSDILEEEMYVGFSAATGLTIEGNYILAWSFSTNGTAPALNTSMLPSLLQRKFKSPKLPLMAGFTTGMVVFLLLAVAVMWFKRKKRKDPVEEWEVEYWPHRFSYRDLAIATKGFREEQVIGCGGFGKVYKGVLRSKGLEVAVKCLLRESSEGVKEFIAEISSLGR	392	pH 5.95	43.41
ThzLecRLK-L-type-31	MK760446	ATGGCCAAGCTCTGTCAGCCTCTACCCGCCCTTCTCTTCTTATGCTGTGCTGCTTCTCTCCTTTTTCCATCACATGCAGGAAACCATAGTTTCTACATCCCTCCCATCACAGATATAGCATGCAAAAATGATGCCTACCCTCAAGGAGACAACCTGCAGCTCACCAAAAATCAAGTATCAGGGAGCCTAACCAGCAGCTTCGGCTGGGCGGTTTACGATAAATCTGTTCCGCTATGGGACAGCTCCTCCCGGGCTCTAGCAAGTTTCTCTACCTATTTCAAATTCATCATCGCGGTAGGTAATAATCCTGACACCGATTATGGAGACGGACTGACTTTCTTCATGGCGCCTTTCGAGTTGGAGCAACCAAAGAACACTACGGGGGGAGGTCTCGGCTTG…	MAKLCQPLPALLFLCCAASLLFPSHAGNHSFYIPPITDIACKNDAYPQGDNLQLTKNQVSGSLTSSFGWAVYDKSVPLWDSSSRALASFSTYFKFIIAVGNNPDTDYGDGLTFFMAPFELEQPKNTTGGGLGLFNDTTYNGTSYQMVAVEFDTFKNPWDPFGDHVGIDVNSVLSKANVSLRNLNKSYSLCDNSLKNGKEWHAWVDYDGGAKRLQVFLFCNPNITTVSKPQIPILFQDIDLRNSLPENIKVGLSASTGASTETHTVYAWNFSYEYSWEISPAPSPSVTTVERNPSKGKNNNNSVKVILIAVFCSFLALCVFIFVILWWNFRKSICGGEEGEESDLELDEWFSQGPRRFTYAELSAATRNFSEDEKLGQGGFGGVYKGILPGTAEVVAVKR…	472	pH 5.71	52.81
ThzLecRLK-L-type-32	MK760447	ATGTACGTTGGGTTTTCCGCCGCTACGGGGAACTTTGTAGAAGATCATTATGTTATGGCCTGGAGCTTTAGCACCAATGGAACCGCGCCGCCTCTGGATGTAAGCATTCTCCCTTCCTTTGCAAACGATGACAATTCGAGCCGCCTCTCGAAGGGATCCATAGCTGGTGTTACCGTCGCCTCTGCAATTCTGGTTTTTGTAACTGCGACTGGGATTGTGATGTGGGCAAGAAGAATGAAAGAGAGAGAAGAAGCAGTGGAAGAATGGGAGCTGAAATACTGGCCCCACAGATTCATCCACCAGGACCTCAGCGTTACTACCAATGGCTTTCGTGACGAGCGACTATTGGGCCACGGGGGCTTCGGGCGGGTCTACCACGGCGTTCTTCCCAATAGTGGC…	MYVGFSAATGNFVEDHYVMAWSFSTNGTAPPLDVSILPSFANDDNSSRLSKGSIAGVTVASAILVFVTATGIVMWARRMKEREEAVEEWELKYWPHRFIHQDLSVTTNGFRDERLLGHGGFGRVYHGVLPNSGLPVAVKCITREFTEGMKGFLAEITSMGRLQHRNLVQLRGWCRRQKQLFIVYDYMPNGSLDKLIFGSPTAVLRWSARYNILKGVAAGLLYLHEQWEKRVVHRDIKSSNVLLDSELNGRLGDFGLAKLYDHRENPQTTHVVGTLGYIAPELVQTGKATPSSDVFSFGALLLEVACGRRPVDFSKDEGQEVVVEWVWGLNTRGSLLDAADPKLQGEYGVEEMERVLKSGLLCSHPEAERRPVIRLALQILEAEAPLPSLDIASRSPAIM…	434	pH 6.91	48.1
ThzLecRLK-L-type-33	MK760448	ATGTACGTAGGGTTTTCCGCGGCCACGGGGAACTATGTGGAAGACCATTATATTATGGCGTGGAGCTTCACCACCAACGGAACTGCGCCGCCTCTGGATGTAAGCACTCTTCTTTCCTTTACAAACGATGACAATTCGAGCCGCATCTGCCGCATCTCGAAGGGATCTATAGCTGGTGTTACCGTCGCCTCTGTAGTTGTGGTTTTTCTTACTGCGACTGGGATTGTGATGTGGGCAAGAAGAATGAAAGAGAGAGAAGAAGCAGTGGAAGAATGGGAGCTGAAATACTGGCCCCACAGATTCATCCACCAGGACCTCAGCGTTACTACCAATGGCTTTCGTGACGAGCGACTATTGGGCCACGGGGGCTTCGGGCGGGTCTACCACGGCGTTCTTCCC…	MYVGFSAATGNYVEDHYIMAWSFTTNGTAPPLDVSTLLSFTNDDNSSRICRISKGSIAGVTVASVVVVFLTATGIVMWARRMKEREEAVEEWELKYWPHRFIHQDLSVTTNGFRDERLLGHGGFGRVYHGVLPNSGLPVAVKCITREFTEGMKGFLAEITSMGRLQHRNLVQLRGWCRRQKQLFIVYDYMPNGSLDKLIFGSPTAVLRWSARYNILNGVAAGLLYLHEQWEKRVVHRDIKSSNVLLDSELNGRLGDFGLAKLYDHRENPQTTHVVGTLGYIAPELVQTGKATPSSDVFSFGALLLEVACGRRPVDFSKDEGQEVVVEWVWGLNTRGSLLDAADPKLQGEYGVEEMERALKLGLLCSHPEAERRPGIWLALQILEAEAPLPSLDIASRSP…	437	pH 6.65	48.54
ThzLecRLK-L-type-34	MK760449	ATGCATTCTCTGCCTTCCAAAATATTAGTGATGGTGCTTCCCTTCCAGAGCCGGAGGCCGAGACTGGCTACTATCGTATCTCTACTTTTTTTGCTGGATTTTGTGCACAGAGCCAAATCGTATGAGGCTGTTCCGCGACCCACCGCTTTCGCCTTCAACCGCTTCAACGGAACGGATCGACTCATTCTACTGGGAGTGGCTACAGAGCTAAGGCCTGAATCGGTGCTCATGCTCACCAATCACTCGCACTTTCTGATGGGCCGCGCATTCTATTCGGCGCCTGTGCAGATGAAACCGCGCGGGATCAACAGCACCGTTTCGTCCTTCAGCACCACCTTCGTTTTCTCCATGCTTCCCCCGCCCTCGGACGCCGGCGGCCATGGAATCACGTTTCTCATG…	MHSLPSKILVMVLPFQSRRPRLATIVSLLFLLDFVHRAKSYEAVPRPTAFAFNRFNGTDRLILLGVATELRPESVLMLTNHSHFLMGRAFYSAPVQMKPRGINSTVSSFSTTFVFSMLPPPSDAGGHGITFLMSPSPTLSGALSAEYIGLLNFTSNGQDYNHLFAVEFDTSKNVEFLDPDDNHVGIDINNLQSVEAKFASYWDGKGFRALSLKSGRNIQAWIEYDHLKGKLYVSITFAGQPKPQRPLISLDIDLSTIVEEEMYVGFSAATGNFVEDHYVMAWSFSTNGTAPPLDVSILPSFANDDSSHLSKGFIAGVSVASVVLIFLTATGIVMWVRRMKEKEETVEDWELEYWPHRFPYEDLSIATNGFSEDQVLGHGGFGRVYHGILPNSGLSVAVK…	694	pH 6.05	76.93
ThzLecRLK-L-type-35	MK760450	ATGCATTCTCTGCCTTCCAAAATATTAGTGATGGTGCTTCCCTTCCAGAGCCGGAGGCCGAGACTGGCTACTATCGTATCTCTACTTTTTTTGCTGGATTTTGTGCACAGAGCCAAATCGTATGAGGCTGTTCCGCGACCCACCGCTTTCGCCTTCAACCGCTTCAACGGAACGGATCGACTCATTCTACTGGGAGTGGCTACAGAGCTAAGGCCTGAATCGGTGCTCATGCTCACCAATCACTCGCACTTTCTGATGGGCCGCGCATTCTATTCGGCGCCTGTGCAGATGAAACCGCGCGGGATCAACAGCACCGTTTCGTCCTTCAGCACCACCTTCGTTTTCTCCATGCTTCCCCCGCCCTCGGACGCCGGCGGCCATGGAATCACGTTTCTCATG…	MHSLPSKILVMVLPFQSRRPRLATIVSLLFLLDFVHRAKSYEAVPRPTAFAFNRFNGTDRLILLGVATELRPESVLMLTNHSHFLMGRAFYSAPVQMKPRGINSTVSSFSTTFVFSMLPPPSDAGGHGITFLMSPSPTLSGALSAEYIGLLNFTSNGQDYNHLFAVEFDTSKNVEFLDPDDNHVGIDINNLQSVEAKFASYWDGKGFRALSLKSGRNIQAWIEYDHLKGKLYVSITFAGLPKPQRPLICLDKDLSTVLEDEMYVGFSAATGNYVEDHYIMAWSFTTNGTAPPLDVSTLPSFSNDDNSSRLSKGSIAGVTVASVVLIFLTATGIVMWARRMKEKEETVEDWELEYWPHRFPYEDLSIATNGFSEDQVLGHGGFGRVYHGVLPNSGLPVAV…	682	pH 6.28	75.96
ThzLecRLK-L-type-36	MK760451	ATGTACGTAGGGTTTTCCGCGGCCACGGGGAACTATGTGGAAGACCATTATATTATGGCGTGGAGCTTCACCACCAACGGAACTGCGCCGCCTCTGGATGTAAGCACTCTTCTTTCCTTTACAAACGATGACAATTCGAGCCGCATCTGCCGCATCTCGAAGGGATCTATAGCTGGTGTTACCGTCGCCTCTGTAGTTGTGGTTTTTCTTACTGCGACTGGGATTGTGATGTGGGCAAGAAGAATGAAAGAGAGAGAAGAAGCAGTGGAAGAATGGGAGCTGAAATACTGGCCCCACAGATTCATCCACCAGGACCTCAGCGTTACTACCAATGGCTTTCGTGACGAGCGACTATTGGGCCACGGGGGCTTCGGGCGGGTCTACCACGGCGTTCTTCCC…	MYVGFSAATGNYVEDHYIMAWSFTTNGTAPPLDVSTLLSFTNDDNSSRICRISKGSIAGVTVASVVVVFLTATGIVMWARRMKEREEAVEEWELKYWPHRFIHQDLSVTTNGFRDERLLGHGGFGRVYHGVLPNSGLPVAVKCITREFTEGMKGFLAEITSMGRLQHRNLVQLRGWCRRQKQLFIVYDYMPNGSLDKSIFGNPKAVLRWSERYNILKGVAAGLLYLHEQWEKRVVHRDIKSSNVLLDSELNGRLGDFGLAKLYDHSENPQTTHVVGTLGYIAPELIHTGKATPSSDVFSFGALLLEVACGRRPVDPSNDAEQVVLVEWVWGLYTRESLLDAADPKLQGDYGVEEMERVLKLGLLCSHPAAERRPGIRLAWQILEAEAPLPPLDVASFDP…	446	pH 6.53	49.44
ThzLecRLK-L-type-37	MK760452	ATGGCCACGTCTGAATTTGCCCAGCTAATTATTATGTTGTGTATGATCTTCCTAATGAAGAATCTGGCAATCCCCATTTTGATGGCCCAGTCTGCAGACGTGAACTTCAGCTTTCCTCAATTCACAAGATGCAATACAAGCGACCTTCTCTGTGTAAATGATGCTGCAATATCTGGGCATGAAGTCCACCTTACAAACGTTGCAAATGCTGACTTCAAATTGAACGAAGCAACAGCAGGTAGAGTTGTTTACAACCAGACCATCCCATTGTCTTCTCTTGCTAGCTTCACTACGGACATGCAGTTTGTTATAAATTATTACAACTCTAGTCCTGATTATTACTCGAGTAATAATCATTTTGGAGGAATCGCTTTCTTCATGACATCCAAGGAAATGGCG…	MATSEFAQLIIMLCMIFLMKNLAIPILMAQSADVNFSFPQFTRCNTSDLLCVNDAAISGHEVHLTNVANADFKLNEATAGRVVYNQTIPLSSLASFTTDMQFVINYYNSSPDYYSSNNHFGGIAFFMTSKEMATIDCSSHFDSGLPGNGSQLSANIFAVEFYSYSFRSSISTIVGGYNPSEYYNYTHLNESLNEGTLWDVHIHYDSIDKYLQIFLSNASNSSVSQRDPILAHSLDLSTHLPDNFVVGISASAENLNETHTVLSWSFNTKTKTKKSSTKIIIVTIVGVIFCLAGVVVIWSIFAIAKKRRLGRSSGQTCEDNEMEIGMLVDQGPCRYKLNNLRAATNNFNQTLKLGQGGFGDVYKAVIRETNEVVAVKRISQGSRQGIKEFISEVSIVSRV…	499	pH 6.15	55.82
ThzLecRLK-L-type-38	MK760453	ATGGCTACGTCTTACTTTGCCCAGTTAATTGGTGTGTTTTGTATGCTCTGCGCAATGAATACTCTGTCTATCCCCATTTTTATGGCCGAGTCTGCAGGCGTGAACTTCAGCTTTAATGAATTCACGAGATGCAATACAAACGGCATTCTCTGTGTAAATGACGCCACAATATCTGGGAACAAAATCCATCTTACAAACAATACAAACGCTCATTATAAATTGACCAACAAAACTACAGGCAGGGTTGTTTATAACCAGACCATTCACCTGTCTTCTATTGCGAGCTTCACCACGGACATCCAGTTTGTTATGAAATATTATAATCAGAGCCCTGATGATGAAGGAGGAGATGGAATTGCTTTCTTCATGGCATCTAAAGAAATTGCGACGATTGCTTAC…	MATSYFAQLIGVFCMLCAMNTLSIPIFMAESAGVNFSFNEFTRCNTNGILCVNDATISGNKIHLTNNTNAHYKLTNKTTGRVVYNQTIHLSSIASFTTDIQFVMKYYNQSPDDEGGDGIAFFMASKEIATIAYSVDGGSGLPGNGSISDNTLAVKFSSFNPVVYFCVGSNHPIQTYNYTILNDSLNDGKLWNAHIDCNVRKSYMQIFLFNASNSFMSQRDPILAFPFDCFKFLPDNFVVGISAADSYYSSETHTILSWSFNTTNKIKRSSRKIIILIAVGVFLCLAGVVVIWSLFAMAKKKRRLQSSSERTCEDNEIKIDMLVDQGPCRYKLEDLKAGTNNFSETLKLGQGGFGGVYKGVIGEANDVVAIKRISQGSRQGLKEFISEISIVSRVRHRNL…	665	pH 6.83	73.8
ThzLecRLK-L-type-39	MK760454	ATGGCTACGTCTTACTTTGCCCAGTTAATTGGTGTGTTTTGTATGCTCTGCGCAATGAATACTCTGTCTATCCCCATTTTTATGGCCGAGTCTGCAGGCGTGAACTTCAGCTTTAATGAATTCACGAGATGCAATACAAACGGCATTCTCTGTGTAAATGACGCCACAATATCTGGGAACAAAATCCATCTTACAAACAATACAAACGCTCATTATAAATTGACCAACAAAACTACAGGCAGGGTTGTTTATAACCAGACCATTCACCTGTCTTCTATTGCGAGCTTCACCACGGACATCCAGTTTGTTATGAAATATTATAATCAGAGCCCTGATGATGAAGGAGGAGATGGAATTGCTTTCTTCATGGCATCTAAAGAAATTGCGACGATTGCTTAC…	MATSYFAQLIGVFCMLCAMNTLSIPIFMAESAGVNFSFNEFTRCNTNGILCVNDATISGNKIHLTNNTNAHYKLTNKTTGRVVYNQTIHLSSIASFTTDIQFVMKYYNQSPDDEGGDGIAFFMASKEIATIAYSVDGGSGLPGNGSISDNTLAVKFSSFNPVVYFCVGSNHPIQTYNYTILNDSLNDGKLWNAHIDCNVRKSYMQIFLFNASNSFMSQRDPILAFPFDCFKFLPDNFVVGISAADSYYSSETHTILSWSFNTTNKIKRSSRKIIILIAVGVFLCLIAAVVICGLFSTGIKKRRMGSSNIQEDKEIDISMLVDQGPCRYKLEDLKAGTSNVSETLKLGQGGFGGVYKGVIGEANDVVAIKRISQGSRQGLKEFISEISIVSRVRHRNLVQ…	668	pH 6.41	73.76
ThzLecRLK-L-type-40	MK760455	ATGTTGAAAAATCAAATTTGTGCTTTGATATGCCTGCTTCCAGTTTTTATTTGTACTGCACAGCAATCTAATGGCAGCAGCACTAATTTTTCCTTTGCCTACTTTAGCCAAAACAACAGCCAGCAGCTCATATACATGGGGAATGCTTCCTTTTCGGAAGGACATGATTATATCGATCTCACACCAGATCCAACCGCCACCGTGAACGTTTCTTCTTCAAACGAAACGGCTCCAAATGTGGCGTTGCAGAACTGCATCGGAAGGGTCCTCTATGGCCAGCAGCTCACGATGTGGCCGGCAAGTTTCACCACCACCTTCACCCTCTTCGTGAAAAACATCACCACAGTGACGAATTTCAATGGCGACGGTATTGCCTTCGTCATCGCTCCAAACAACAAA…	MLKNQICALICLLPVFICTAQQSNGSSTNFSFAYFSQNNSQQLIYMGNASFSEGHDYIDLTPDPTATVNVSSSNETAPNVALQNCIGRVLYGQQLTMWPASFTTTFTLFVKNITTVTNFNGDGIAFVIAPNNKSFLPKSYGAFLGLFDGSTNGNMTEQLAIEFDTYANEFDPDNNHVGIDIQSITSNVTANMGEHGLDIKAGRAIQVRVDYDGWTKSLQIYARYANNTLGYASILNHTVELENTVPRSAYVGFSAATGNSYEIHRILDWNFSSVMLPDSSLNLPPVGTAMPGGLRGRVKIGILVGSITIGLVVVGLVGFVVWRQRKKKQPTLTLGRGSFSGELAIMQNAPHQYSYKELAAATNNFSEAELLGTGGFGSVYRGNLNAGRNEQVNLVAVKK…	707	pH 6.05	77.49
ThzLecRLK-L-type-41	MK760456	ATGATTATGTTGAAAAGCCTGGTTCGTGCTCTGATAATCCTGCTTCTAATTTTAATCTATAGTTCCTATGCACAGCAGTCAAATGCGAATAGCACTAATTTTTCCTTTGCCTTCTTTAGCCGGAACAACAGCCAGCAGCTGATATATATGGGGAACGCTTCCTTTTCGCCTGCCCATGGTTATATCGATCTCACACCAGATCCATACGGCACAATGAACATTTCTTTAAACGAAACGGCTACAACTACGGCATTGCAGGACTGCATCGGAAGGGTTCTGTACCGCCAGCAGCTCACCATGTGGCCGGCGAGTTTCACCACCGTTTTCACCATCTTTGTGAAAAACATCACAACTAACGGCACGGGAGCGCAAAAGAATTATAATGGCGACGGTATTGCC…	MIMLKSLVRALIILLLILIYSSYAQQSNANSTNFSFAFFSRNNSQQLIYMGNASFSPAHGYIDLTPDPYGTMNISLNETATTTALQDCIGRVLYRQQLTMWPASFTTVFTIFVKNITTNGTGAQKNYNGDGIAFVIVPNNKSFLARSYGSFLGLFDPSTNEKTTRQLGIEFDTYQNELDPDDNHVGIDIQSIKSNVTANMGNHGMDIKAGRAIQVRVDYDGWAKSLQIYARYANNTLGYASILNHTVELENTVPRSAYVGFSAATGNSYEIHRILDWNFSSVSLPSSSLKFHPVVTPTEESGGGVKVGVLAGSITGGIVVVALLVSWFVVRRMKKKREAASNLGYFSGELAVIQNAPQRYPYRQLVAATNNFSESELLGTGGFGSVYRGNLNAGRNEQP…	700	pH 6.44	77.35
ThzLecRLK-L-type-42	MK760457	ATGTTGAAGAGGATAATTATGTTGATAACGGGTATTTGGGCTTTGATAAGCTTGTCTGAAGTTTTTATTTGCGCTGCACAGCAGTCCAATGGCAACAGCACTAATTTTCTCTTTGCCAACTTTAGCCAGAACAGCAGTCAGCAGCTCATATACATGGGGGACGCTTCCTTTTCGGCTAAGTATCATTCTATCGATCTCACACCTGATCCAAACGGCACTATAAACGTTTCTTCTTCGAACCAAACGGCTTCAAGTGTTCAGCACCACATCGGACGAGTTCTGTACCACCAGCAGGTCACAATGTGGCCGGCGAGTTTTACCACCATCTTCACCATCTTTGTGAAAGACATCGCCTCAAATGGCGATGGCATGGCCTTCATCATCGTCCCAGATAACAAA…	MLKRIIMLITGIWALISLSEVFICAAQQSNGNSTNFLFANFSQNSSQQLIYMGDASFSAKYHSIDLTPDPNGTINVSSSNQTASSVQHHIGRVLYHQQVTMWPASFTTIFTIFVKDIASNGDGMAFIIVPDNKSFLAKSYGGFLGLFDHSTEGNRTGQLAIEFDTFQNEFDPDDNHVGIDIQSIKSNVTANMGNHGMDIKAGRAIQVRVDYDGWAKSLQIYTRYANNTQSAYASILNRTVELEKVVPRSAYLGFSATTGKSLEIHRILDWSFSSVMLPEASLNLSPVGTRSGTPRILVGGVKVRVLVGSITVGLIMLGLLAWFVVRRMKRKNGATSTLGRGNLIRELAKIQNAPHRFSYNELAAATNNFSEAELLGTGGFGSVYRGNLNSGGNINEALV…	712	pH 6.72	78.48
ThzLecRLK-L-type-43	MK760458	ATGTTGAAAAGGCGGATTTGTGCTTTGATAAGCCTGCTTCCAGTTTTAATTTGCGCTGCGCAGCAGTCCAATGGCAACGGCACTAATTTTTCCTTTGCCTACTTCAGCCAAAACAACAGCCAGCAGCTCATATACATGGGGAATGCTTCCTTTTCGGAAGGACATGATTATATCGATCTCACACCAGATCCGACCGTCACTGTGAACGTTTCTTCTTCAAACGAAACGGCTCCAAATGTGGCGTTGCAGAACTGCATCGGAAGGGTCCTCTATGGCCAGCAGCTCACGATGTGGCCGGCAAGTTTCACCACCACCTTCACCCTCTTCGTGAAAAACATCACCACAGTGACGAATTTCAATGGCGACGGTATTGCCTTCGTCATCGCTCCAAACAACAAA…	MLKRRICALISLLPVLICAAQQSNGNGTNFSFAYFSQNNSQQLIYMGNASFSEGHDYIDLTPDPTVTVNVSSSNETAPNVALQNCIGRVLYGQQLTMWPASFTTTFTLFVKNITTVTNFNGDGIAFVIAPNNKSFLPKSYGAFLGLFDSSTNGNTTNQLAIEFDTFQNEFDPDNNHVGIDIQGIISNVTAGMGDHGMDIKAGRAINVRVNYDGWTKSLQIYARYANSSSPYASLLNRTVELEKTVPRSAYVGFSAATGNSYEIHRVLDWNFSSVILPESSLYLTPVVTGTHQGAGGGVKIGILVGSITVGLVVVGLVGFVVWRQRKKKQPTLTLGRGSFSGELAIMQNAPHQYSYKELAASTNNFSEVELLGTGGFGSVYRGNLNAGRNEQVNLVAVKK…	707	pH 6.47	77.17
ThzLecRLK-L-type-44	MK760459	ATGATCATGTTGCAAAAGCGGGTTTGTGTTTTCATAAGCCTCCTTCCATTTTTAGTTTGTGTTTCGTACGCACAGCAGGCGAATGGCAATGGCACTAATTTTTCGTTTGCATACTTCAGCCAGAACAACAGCCAGCAGCTCATATACATGGGGAATGCTTCCATTCCGGCTGGGCATGCTTATATCGATGTCACACCCGATCCATACGCCACTTTAAACGTTTCTCTTTCAAACGAAACGGCCTCAAATGTGGTGTTTCCGGGCATGATCGGAAGGGTTCTGTACCGCCAGCCGGTTACGATGTGGCCGGCAAGTTTCACCACCGTCTTCACGATTTTCGTGAAACCCGTTGTTTTTAATGGTGACGGTCTTGCCTTCATCATCGTCCCGAATACCAAA…	MIMLQKRVCVFISLLPFLVCVSYAQQANGNGTNFSFAYFSQNNSQQLIYMGNASIPAGHAYIDVTPDPYATLNVSLSNETASNVVFPGMIGRVLYRQPVTMWPASFTTVFTIFVKPVVFNGDGLAFIIVPNTKRFLAGSDGSMIGLFDDSTNGNTTEQLAIEFDTYQNRFDPDGNHVGIDIQGIKSNVTENMGKHGIDLKAGRAIQVRVHYDGWAKSLQIYARYAGNTSAFASILNYTVELENTVPRSAYVGFSATTGNSYEIHRILDWNFSSVSLPSSSLKFHPVVTPTEESGGGVKVGVLAGSITGGIVVVALLVSWFVVRRMKKKREAASNLGYFSGELAVIQNAPQRYPYRQLVAATNNFSESELLGTGGFGSVYRGNLNAGRNEQPALVAVKKI…	692	pH 6.31	76.2
ThzLecRLK-L-type-45	MK760460	ATGTTGAAAAATCAAATTTGTGCTTTGATATGCCTGCTTCCAGTTTTTATTTGTACTGCACAGCAATCTAATGGCAGCAGCACTAACTTTTCCTTTACCAACTTTAGCCAAAACAACAGCCAGCAGCTCATATACATGGGGGGCGCTAACTTTTCGGCTGAGTATGGTTATATCGATATCACACCAGATCCAAACCCCAATGTAAACTTTACTTCTCCAAATGAAACTGCTTCAAATCTTCTCGACCGCACCGGAAGGGTTCTGTACCACAAGGAGATCACGATATGGCCGGCGAGTTTCACCACCACTTTCACCATCTTCGTGGAAAACATCACAGCCATCAGAAACTTCAATGGCGACGGTATGGCCTTCATCATCGTGCCAGATAACAGGAGCTTT…	MLKNQICALICLLPVFICTAQQSNGSSTNFSFTNFSQNNSQQLIYMGGANFSAEYGYIDITPDPNPNVNFTSPNETASNLLDRTGRVLYHKEITIWPASFTTTFTIFVENITAIRNFNGDGMAFIIVPDNRSFLAKSSGAFLGLFNQSTDGNTTGQLAIEFDTFHNEFDPVGGGHVGIDIQGIRSDATASMKEHGMDIQGARAIQVRVDYDGWAKSLQIYARYANSSSAYTSLLNYTVELQKTFPRSAYVGFSASTGNSYEVHRILDWNFSSVILPNSSLKLLPVGTGTSGGFGIGVKIGVSAGSITVGLVVVGLLVWWFVVKKKKAASNLGYFSEELAVIQNAPHRYPYRQLAAATNNFSEAELLGTGGFGSVYRGNLGGGGNEPAALVAVKRISAGS…	692	pH 6.31	75.83
ThzLecRLK-L-type-46	MK760461	ATGTTGAAAAGGCGGATTTGTGCTTTGATAAGCCTGCTTCCAGTTTTAATTTGCGCTGCGCAGCAGTCCAATGGCAACGGCACTAATTTTTCCTTTGCCTACTTCAGCCAAAACAACAGCCAGCAGCTCATATACATGGGGAATGCTTCCTTTTCGGAAGGACATGATTATATCGATCTCACACCAGATCCGACCGTCACTGTGAACGTTTCTTCTTCAAACGAAACGGCTCCAAATCTGGCGTTGCAGAACTGCATCGGAAGGGTCCTCTATGGCCAGCAGCTCACGATGTGGCCGGCAAGTTTCACCACCACCTTCACCCTCTTCGTGAAAAACATCACCACAGTGACGAATTTCAATGGCGACGGTATTGCCTTCATTATTGTATCAGAAAACAAA…	MLKRRICALISLLPVLICAAQQSNGNGTNFSFAYFSQNNSQQLIYMGNASFSEGHDYIDLTPDPTVTVNVSSSNETAPNLALQNCIGRVLYGQQLTMWPASFTTTFTLFVKNITTVTNFNGDGIAFIIVSENKKSLIAKSSGAFLGLFNQSTDGNTTDQLAIEFDTFQNEFDPDNNHVGIDIQGIISNVTAGMGDHGMDIKAGRAINVRVNYDGWTKSLQIYARYANSSSPYASLLNRTVELEKTVPRSAYVGFSAATGNSYEIHRVLDWNFSSVILPESSLYLTPVVTGTHQGAGGGVKIGILVGSITVGLILVGLIALWFVAKRMKRKQQDTLNPGRGSFSEELAMIQNAPHRFSYSQLAAATNNFNEAELLGTGGFGSVYRGNLNAGGDKEVSLVA…	711	pH 6.34	78.15
ThzLecRLK-L-type-47	MK760462	ATGTTGAAAAATCAAATTTGTGCTTTGATATGCCTGCTTCCAGTTTTTATTTGTACTGCACAGCAATCTAATGGCAGCAGCACTAACTTTTCCTTTACCAACTTTAGCCAAAACAACAGCCAGCAGCTCATATACATGGGGGGCGCTAACTTTTCGGCTGAGTATGGTTATATCGATATCACACCAGATCCAAACCCCAATGTAAACTTTACTTCTCCAAATGAAACTGCTTCAAATCTTCTCGACCGCACCGGAAGGGTTCTGTACCACAAGGAGATCACGATATGGCCGGCGAGTTTCACCACCACTTTCACCATCTTCGTGGAAAACATCACAGCCATCAGAAACTTCAATGGCGACGGTATGGCCTTCATCATCGTGCCAGATAACAGGAGCTTT…	MLKNQICALICLLPVFICTAQQSNGSSTNFSFTNFSQNNSQQLIYMGGANFSAEYGYIDITPDPNPNVNFTSPNETASNLLDRTGRVLYHKEITIWPASFTTTFTIFVENITAIRNFNGDGMAFIIVPDNRSFLAKSSGAFLGLFNQSTDGNTTGQLAIEFDTFHNEFDPVGGGHVGIDIQGIRSDATASMKEHGMDIQGARAIQVRVDYDGWAKSLQIYARYANSSSAYTSLLNYTVELQKTFPRSAYVGFSAATGNSFEIQRILNWNFSSMMLPESSLDLYPGGLKSGVKVGVLVGSITVGLVIIGLLVSWFVVKRLRRKNQAAKTLGEGSFIGELEIIQSAPHQFSYKQLAAATKNFSKAELLGTGGFGSVYRGNLNAGGKEEESLVAVKRISAGS…	703	pH 6.06	77.46
ThzLecRLK-L-type-48	MK760463	ATGGGGAACGCTTCCTTTTCGCCTGCCCATGGTTATATCGATCTCACACCAGATCCATACGGCACAATGAACATTTCTTTAAACGAAACGGCTACAACTACGGCATTGCAGGACTGCATCGGAAGGGTTCTGTACCGCCAGCAGCTCACCATGTGGCCGGCGAGTTTCACCACCGTTTTCACCATCTTTGTGAAAAACATCACAACCAACGGCACGGGAGCGCAAAAGAATTATAATGGCGACGGTATTGCCTTCGTCATAGTTCCGAATAACAAAAGCTTTTTAGCAAGGAGCTATGGGAGCTTCCTCGGCCTCTTCGACCCCTCCACAAACGAAAAAACGACCAGGCAGCTAGGCATCGAGTTCGACACATATCAGAATGAATTAGATCCGGACGAC…	MGNASFSPAHGYIDLTPDPYGTMNISLNETATTTALQDCIGRVLYRQQLTMWPASFTTVFTIFVKNITTNGTGAQKNYNGDGIAFVIVPNNKSFLARSYGSFLGLFDPSTNEKTTRQLGIEFDTYQNELDPDDNHVGIDIQGIKSNVTENMGKHGIDLKAGRAIQVRVHYDGWAKSLQIYARYAGNTSAFASILNYTVELENTVPRSAYVGFSATTGNSYEIHRILDWNFSSVSLPSSSLKFHPVVTPTEESGGGVKVGVLAGSITGGIVVVALLVSWFVVRRMKKKREAASNLGYFSGELAVIQNAPQRYPYRQLVAATNNFSESELLGTGGFGSVYRGNLNRGRNEQVKLVAVKKISAGSRQGEREFISEIISIGRLRHRHLVKLHGWCHERDELLL…	666	pH 6.69	73.62
ThzLecRLK-L-type-49	MK760464	ATGATTATGTTGAAAAGCCTGGTTCGTGCTCTGATAATCCTGCTTCTAATTTTAATCTATAGTTCCTATGCACAGCAGTCAAATGCGAATAGCACTAATTTTTCCTTTGCCTTCTTTAGCCGGAACAACAGCCAGCAGCTGATATATATGGGGAACGCTTCCTTTTCGCCTGCCCATGGTTATATCGATCTCACACCAGATCCATACGGCACAATGAACATTTCTTTAAACGAAACGGCTACAACTACGGCATTGCAGGACTGCATCGGAAGGGTTCTGTACCGCCAGCAGCTCACCATGTGGCCGGCGAGTTTCACCACCGTTTTCACCATCTTTGTGAAAAACATCACAACTAACGGCACGGGAGCGCAAAAGAATTATAATGGCGACGGTATTGCC…	MIMLKSLVRALIILLLILIYSSYAQQSNANSTNFSFAFFSRNNSQQLIYMGNASFSPAHGYIDLTPDPYGTMNISLNETATTTALQDCIGRVLYRQQLTMWPASFTTVFTIFVKNITTNGTGAQKNYNGDGIAFVIVPNNKSFLARSYGSFLGLFDPSTNEKTTRQLGIEFDTYQNELDPDDNHVGIDIQGIKSNVTANMGNHGMDIKAGRAIQVRVDYDGWAKSLQIYARYANNTLGYASILNHTVELENTVPRSAYVGFSAATGNSYEIHRILDWNFSSVMLPDSSLNLPPVGTAMPGGLRGRVKIGILVGSITVGLVVVGLVGFVVWRQRKKKQPTLTLGRGSFSGELAIMQNAPHQYSYKELAASTNNFSEVELLGTGGFGSVYRGNLNAGRNEQ…	711	pH 7.02	78.39
ThzLecRLK-L-type-50	MK760465	ATGGGGAAGCACGGCATCGACCTCAAGGCCGGGCGAGCTATACAAGTGCGGGTTCACTACGACGGGTGGGCTAAATCCCTGCAAATCTATGCGCGCTATGCAGGCAATACTTCGGCCTTCGCGAGCATTTTGAACTACACGGTGGAGCTCGAAAACACTGTTCCAAGTTCGGCGTATGTGGGATTTTCTGCGACAACAGGGAATTCATACGAGATACACAGAATTCTAGACTGGAATTTCAGTTCCGTGAGTTTACCCAGCTCTTCTCTGAAATTCCACCCAGTGGTGACGCCAACCGAAGAATCTGGCGGTGGGGTCAAAGTGGGCGTCTTGGCGGGATCCATTACAGGCGGAATAGTTGTGGTGGCATTGTTAGTCTCGTGGTTCGTGGTGAGGAGA…	MGKHGIDLKAGRAIQVRVHYDGWAKSLQIYARYAGNTSAFASILNYTVELENTVPSSAYVGFSATTGNSYEIHRILDWNFSSVSLPSSSLKFHPVVTPTEESGGGVKVGVLAGSITGGIVVVALLVSWFVVRRMKKKREAASNLGYFSGELAVIQNAPQRYPYRQLVAATNNFSESELLGTGGFGSVYRGNLNAGRNEQPALVAVKKISAGSKQGAKEFISEISTIGRLRHRNLVQLHGWCHERDELLLVYDYMPNGSLDKFLYDKTRGPPLNWQRRHRILCGLASALLYLHEEWEQRVIHRDVKPSNVMLDGEFNSRLGDFGLARLIEHDDNSPAVMTRLAGTPGYVAPECGYTGKATAESDVFSFGIVLLEVATGRRVVERKPPLAEGNLVDWVWEL…	516	pH 7.34	56.75
ThzLecRLK-L-type-51	MK760466	ATGGGGAAGCACGGCATCGACCTCAAGGCCGGGCGAGCTATACAAGTGCGGGTTCACTACGACGGGTGGGCTAAATCCCTGCAAATCTATGCGCGCTATGCAGGCAATACTTCGGCCTTCGCGAGCATTTTGAACTACACGGTGGAGCTCGAAAACACTGTTCCAAGTTCGGCGTATGTGGGATTTTCTGCGACAACAGGGAATTCATACGAGATACACAGAATTCTAGACTGGAATTTCAGTTCCGTGAGTTTACCCAGCTCTTCTCTGAAATTCCACCCAGTGGTGACGCCAACCGAAGAATCTGGCGGTGGGGTCAAAGTGGGCGTCTTGGCGGGATCCATTACAGGCGGAATAGTTGTGGTGGCATTGTTAGTCTCGTGGTTCGTGGTGAGGAGA…	MGKHGIDLKAGRAIQVRVHYDGWAKSLQIYARYAGNTSAFASILNYTVELENTVPSSAYVGFSATTGNSYEIHRILDWNFSSVSLPSSSLKFHPVVTPTEESGGGVKVGVLAGSITGGIVVVALLVSWFVVRRMKKKREAASNLGYFSGELAVIQNAPQRYPYRQLVAATNNFSESELLGTGGFGSVYRGNLNAGRNEQPALVAVKKISAGSKQGAKEFISEISTIGRLRHRNLVQLQGWCHERDELLLVYDYMPNGSLNRFLFDRTGETPLNWPRRHRILCGLASALLYLHEEWEQRVVHRDVKPSNVMLDGEFNARLGDFGLARLVEHDDSNPAVTTRLAGTPGYMAPECSYTGKATAESDVFSFGIVLLEVATGRRVVEREALLAEGNLAEWVWGL…	512	pH 6.66	55.93
ThzLecRLK-L-type-52	MK760467	ATGTTGAAAAATCAAATTTGTGCTTTGATATGCCTGCTTCCAGTTTTTATTTGTACTGCACAGCAATCTAATGGCAGCAGCACTAACTTTTCCTTTACCAACTTTAGCCAAAACAACAGCCAGCAGCTCATATACATGGGGGGCGCTAACTTTTCGGCTGAGTATGGTTATATCGATATCACACCAGATCCAAACCCCAATGTAAACTTTACTTCTCCAAATGAAACTGCTTCAAATCTTCTCGACCGCACCGGAAGGGTTCTGTACCACAAGGAGATCACGATATGGCCGGCGAGTTTCACCACCACTTTCACCATCTTCGTGGAAAACATCACAGCCATCAGAAACTTCAATGGCGACGGTATGGCCTTCATCATCGTGCCAGATAACAGGAGCTTT…	MLKNQICALICLLPVFICTAQQSNGSSTNFSFTNFSQNNSQQLIYMGGANFSAEYGYIDITPDPNPNVNFTSPNETASNLLDRTGRVLYHKEITIWPASFTTTFTIFVENITAIRNFNGDGMAFIIVPDNRSFLAKSSGAFLGLFNQSTDGNTTGQLAIEFDTFHNEFDPVGGGHVGIDIQGIRSDATASMKEHGMDIQGARAIQVRVDYDGWAKSLQIYARYANSSSAYTSLLNYTVELQKTFPRSAYVGFSAATGNSFEIQRILNWNFSSMMLPESSLDLYPGGLKSGVKVGVLVGSITVGLVIIGLLVSWFVVKRLRRKNQAAKTLGEGSFIGELEIIQSAPHQFSYKQLAAATKNFSKAELLGTGGFGSVYRGNLNAGGNINDALVAVKKISAGS…	703	pH 6.28	77.41
ThzLecRLK-L-type-53	MK760468	ATGATCGGAAGGGTTCTGTACCGCCAGCCGGTTACGATGTGGCCGGCAAGTTTCACCACCGTCTTCACGATTTTCGTGAAACCCGTTGTTTTTAATGGTGACGGTCTTGCCTTCATCATCGTCCCGAATACCAAAAGGTTTTTAGCAGGGAGCGACGGGAGCATGATCGGCCTCTTCGACGACTCCACCAACGGAAACACGACTGAGCAACTTGCCATCGAATTCGACACGTACCAGAACCGCTTCGACCCGGACGGCAATCATGTGGGCATCGACATTCAGGGCATCAAATCCAACGTTACAGAAAATATGGGGAAGCACGGCATCGACCTCAAGGCCGGGCGAGCTATACAAGTGCGGGTTCACTACGACGGGTGGGCTAAATCCCTGCAAATCTAT…	MIGRVLYRQPVTMWPASFTTVFTIFVKPVVFNGDGLAFIIVPNTKRFLAGSDGSMIGLFDDSTNGNTTEQLAIEFDTYQNRFDPDGNHVGIDIQGIKSNVTENMGKHGIDLKAGRAIQVRVHYDGWAKSLQIYARYAGNTSAFASILNYTVELENTVPSSAYVGFSATTGKSLEIHRILDWSFSSVMLPEASLHLSPVGTRPGTPRRLVGGVKVRVLAGSITVGLIMLGLLAWFVVKRMKRKNQATSTLGRGNLIRELAKIQNAPHRFSYNELAAATNNFSEAELLGTGGFGSVYRGNLNAGGNINEALVAVKKISAKSRQGAREFISEISTIGRLRHRNLVQLHGWCHERDELLLVYDYMPNGSLDKFLYDKSRGPPLNWHRRHRILCGLASALLYLH…	608	pH 7.82	67.18
ThzLecRLK-L-type-54	MK760469	ATGATCATGTTGCAAAAGCGGGTTTGTGTTTTCATAAGCCTCCTTCCATTTTTAGTTTGTGTTTCGTACGCACAGCAGGCGAATGGCAATGGCACTAATTTTTCCTTTGCCTACTTTAGCCAGAACAACAGCCAGCAGCTCATATACATGGGGAATGCTTCCATTCCGGCTGGGCATGCTTATATCGATGTCACACCCGATCCATACGCCACTTTAAACGTTTCTCTTTCAAACGAAACGGCCTCAAATGTGGTGTTTCCGGGCATGATCGGAAGGGTTCTGTACCGCCAGCCGGTTACGATGTGGCCGGCAAGTTTCACCACCGTCTTCACGATTTTCGTGAAACCCGTTGTTTTTAATGGTGACGGTCTTGCCTTCATCATCGTCCCGAATACCAAA…	MIMLQKRVCVFISLLPFLVCVSYAQQANGNGTNFSFAYFSQNNSQQLIYMGNASIPAGHAYIDVTPDPYATLNVSLSNETASNVVFPGMIGRVLYRQPVTMWPASFTTVFTIFVKPVVFNGDGLAFIIVPNTKRFLAGSDGSMIGLFDDSTNGNTTEQLAIEFDTYQNRFDPDGNHVGIDIQGIKSNVTENMGKHGIDLKAGRAIQVRVHYDGWAKSLQIYARYAGNTSAFASILNYTVELENTVPSSAYVGFSATTGNSYEIHRILDWNFSSVSLPSSSLKFHPVVTPTEESGGGVKVGVLAGSITGGIVVVALLVSWFVVRRMKKKREAASNLGYFSGELAVIQNAPQRYPYRQLVAATNNFSESELLGTGGFGSVYRGNLNAGRNEQPALVAVKKI…	706	pH 6.40	77.46
ThzLecRLK-L-type-55	MK760470	ATGTTGAAAAGGCGGGTTTGTGCTTTGATAAGCCTAATTCCATTTTTAATTTATGGTTTGCACGCACAGCAGCCGAATGGCAATAGCACTAATTTTTCCTTTGCCTACTTTAGCCAGAACAACAGCCAGCAGTTGATATACATGGGGAACGCTTCTATTCCGGCTGAGCACGATTACATCGATCTCACACCTGATCCATACGCCACTTTAAACGCTTCTACCTCAAACGAAACGGCTCCAAATGTGGTGCTGCCAAACTCCATCGGAAGGGTTCTGTACAAGCAGCCTGTCACGATGTGGCCTGCGAATTTCACCACAGTCTTCACCATCTTCGTGAAAAGCATCGTTTTTAATGGTGATGGTCTTGCCTTCGTCATAGTTCCGAATAACAAAAGCTTT…	MLKRRVCALISLIPFLIYGLHAQQPNGNSTNFSFAYFSQNNSQQLIYMGNASIPAEHDYIDLTPDPYATLNASTSNETAPNVVLPNSIGRVLYKQPVTMWPANFTTVFTIFVKSIVFNGDGLAFVIVPNNKSFLARSYGSFLGLFDPSTNEKTTRQLGIEFDTYQNELDPDDNHVGIDIQSIKSNVTANMGNHGMDIKAGRAIQVRVDYDGWAKSLQIYARYANNTLGYASILNHTVELENTVPRSAYVGFSAATGNSYEIHRILDWNFSSVMLPDSSLNLPPVGTAMPGGLRGRVKIGILVGSITVGLVVVGLVGFVVWRQRKKKQPTLTLGRGSFSGELAIMQNAPHQYSYKELAASTNNFSEVELLGTGGFGSVYRGNLNAGRNEQVNLVAVKKVS…	691	pH 6.67	76.41
ThzLecRLK-L-type-56	MK760471	ATGGTACGGACATTTATGATCCTTGTGTTTTTCCTCTTACCTTCCTCCCTTATTGTAGATGCCCATACAAATTTTATCTACAACCAATTCAATGCGTCGACCCTCGAATTATTTGGTCATGCCTCAGTGAAGTCCAATGCCATCTCCCTTACTCATCATTCCCAGTACAGTATCGGCCGTGCTTTTTATCCACATCCCCTACGTATGAAAGATCCTGGTTCTCTGAATTCTATGTCGACATCTTTCAGCACAAGTTTTGTGTTTAGCATCGTTCCTTCTCCAAATTCACGAAGCGGTTATGGTATGGCGTTTTTAATGACGCCCCACAAGTCTCCAGAGGGATATTTATCCACTCAGTACCTTGGCTTGATTAGCAACATATCAAGTGTGGGAAAGGCC…	MVRTFMILVFFLLPSSLIVDAHTNFIYNQFNASTLELFGHASVKSNAISLTHHSQYSIGRAFYPHPLRMKDPGSLNSMSTSFSTSFVFSIVPSPNSRSGYGMAFLMTPHKSPEGYLSTQYLGLISNISSVGKAYNHLFAIEFSTLKNLEFRDINDNHVGVDLNDLRSVNASPAGFWTGNNQFQDLNLKSGQNIQAWIDYDHLQNELKVTIAEAGSQRPETPLIYMKNTSLPNIVLEEMYVGFSAATGVFLEDNYVLSWSFSTNGTASFLNTSNLPSFALREIKSSNSRQLVAGITTACVVVLLVVVAAYLVRLKRKRYRNLIEEWEMEYWPHRFKYKDLHIATKGFGEEELLGCGGFGRVYRGVLATNGLQVAVKRILRETDDGVKDFIAEISSLGRLQ…	666	pH 6.37	74.77
ThzLecRLK-L-type-57	MK760472	ATGGCAGAAACGAGTAACTTCCTTCTACGTTTCCTCCTCCTTCCCTTGATTATTGTACAAGGCCATTTTAGCTTTCACTTCAACCAATTTAATGCATCGACCCTTGAATTATTTGGGGATGCTTCAGTGCAGTCCAACGCCATCTCTCTTAATCATCAATCCAAATTTAGTATCGGCCGTGCTTTTTATCGTTATCCGATAAAAGATAGTGTGTCTCCGAATTCTGCTTTGTCTTTCAGCACAACTTTTGTGTTTAGCATTGTTCCTTCTTCAGAATCAGTGAGCGGTCATGGAATGGCGTTTATAATGACGCCCCACAGATCTCCAAAGGGATTTTTACCTGCTGGGTATCTTGGCCTGTTGAAAAATATTTCAAGCATGGGAAAGGCCTCTAATCAT…	MAETSNFLLRFLLLPLIIVQGHFSFHFNQFNASTLELFGDASVQSNAISLNHQSKFSIGRAFYRYPIKDSVSPNSALSFSTTFVFSIVPSSESVSGHGMAFIMTPHRSPKGFLPAGYLGLLKNISSMGKASNHLFAVEFDTVTNVEFSDIDDNHVGVDLNDLTSVKSETAGYWNDNSQWQELDLNSGQNIQAWIDYDHLLNELKVTIAEACSNRPEKPLIYLKNISLSNILEEDIYIGFSAATGGMSGEHYLVAWSFTTNGPALPSRLNLELCDAITQKKSKSSNSRLIAGITTACIVPLLVVVAATLMRWKRNRYRDIIEEWEMEYWPHRFKYKDLHIATKGFGEEELLGCGGFGRVYRGVLATNGLQVAVKFILRETEEGIREFIAEISSLGRLQHR…	440	pH 6.69	49.58
ThzLecRLK-L-type-58	MK760473	ATGTCTCTGTCCAACATTTTTGAAGAAGAAATGTACGTTGGTTTCTCAGCTGCTACGGGAACCATTTTTGATGAGACTTATATCGTCGCCTGGAGCTTTGCTACAAACGGAGCCGCCCCGTTCCTGAATACATCTAATCTTCCATGCTTTGCACACAGAAAATCGAAGGCCTCAAATACTAAGCTGATAGCCGGCATAAGCACAGCTTGCGGCGTCCTGCTCCTGGTAATTGTAGTGGCATCACTTATTCAGTTGTCCAGAAACAGTTATAGTGATATCATCGAAGAATGGGAGAAGGAATACTGGCCTCAAAGGTTAGACTACAAAGACTTACATATTGCAACCAAGGGCTTTGGAGACGAAGAACTTTTGGGATCGGGAGGCTTCGGTAAGGTCTAC…	MSLSNIFEEEMYVGFSAATGTIFDETYIVAWSFATNGAAPFLNTSNLPCFAHRKSKASNTKLIAGISTACGVLLLVIVVASLIQLSRNSYSDIIEEWEKEYWPQRLDYKDLHIATKGFGDEELLGSGGFGKVYKGVLPKNGLQVAVKCILRETYDGVKEFIAEMSSLGRLQHRNLVQIRGFCRLGKKLFIVYDYMPNGSLDKKIFGNPKIVLGWNQRYRILIDVAAGLLYLHEEWEQCVVHRDIKASNVLLDSELNGKLGDFGLARLYEHNEKSQTTRVVGTLGYIAPELIRTGKASPATDVFSFGIFLLEVACGRRPVDPSLQPGQVVLVDWVRELHANGSLMDAADPNLVGEYVEAEMERVLTLGLYCSNPKPEGRLGMKQVLQILEEESPIPGSDE…	438	pH 5.88	48.72
ThzLecRLK-L-type-59	MK760474	ATGGCAGAAACGAGTAACTTCCTTCTACGTTTCCTCCTCCTTCCCTTGATTATTGTACAAGGCCATTTTAGCTTTCACTTCAACCAATTTAATGCATCGACCCTTGAATTATTTGGGGATGCTTCAGTGCAGTCCAACGCCATCTCTCTTAATCATCAATCCAAATTTAGTATCGGCCGTGCTTTTTATCGTTATCCGATAAAAGATAGTGTGTCTCCGAATTCTGCTTTGTCTTTCAGCACAACTTTTGTGTTTAGCATTGTTCCTTCTTCAGAATCAGTGAGCGGTCATGGAATGGCGTTTATAATGACGCCCCACAGATCTCCAAAGGGATATTTAGAGGCTGAGTTCCTTGGCTTGATTGGTAATCTTTCAAGCTTGGGAGACGCCTCTAATCAC…	MAETSNFLLRFLLLPLIIVQGHFSFHFNQFNASTLELFGDASVQSNAISLNHQSKFSIGRAFYRYPIKDSVSPNSALSFSTTFVFSIVPSSESVSGHGMAFIMTPHRSPKGYLEAEFLGLIGNLSSLGDASNHLFVVEFDTVKNQEFHDINDNHVGVNLNDLSSVESKPAGYWIDNSRFRNVDLKKGQNIQAWIDYDNVQSELKITIVEAGLDRPQKPLLQVKNISLSHILDEEIYVGFSAATGVMFEENYILAWSFTTNGTAQSLNTSSLPSFIHRKSKSSNSSLIAGISTACVVLLVLVVAAPFVWLKRNRYRDIIEEWEEEYWPHRFKYKDLHIATKGFGDAELLGSGGFGRVYKGVLPTNGLQVAVKCILRETYEGVKEFIAEVSSLGRLQHRNL…	662	pH 6.48	74.52
ThzLecRLK-L-type-60	MK760475	ATGGCAAGCGCGAATGTCGTCCTTATACTTCTCCTCCTCCCTCCCTTGATTTTTGCAGAGGGCAATTTTAGTTTTCACTTCAACCAATTCAACGCATCGACCCTTGAATTGTTCGGGAATGCTTCAGTGCAGTCCAATGCCATTGCCGTCAATGGTTATTTCCAATACAGTCTCGGCCGTGCTTTTTATGGACACCATGTGCGTATGAAAGATGGTGGGTCTCCGAATTCTGCTTTGTCTTTCAGCACAACTTTTGTGTTTACCATTGTTCCTTCTCCAGATTTGGTAAGCGGTCATGGACTGGCGTTTCTAATGACACCCCAGAAATTTCCAGATGGATTGATAGGAGCTGAGTATCTTGGCTTGTTCAACGATCTTTCAAGCTTGGGAAATGCCTCT…	MASANVVLILLLLPPLIFAEGNFSFHFNQFNASTLELFGNASVQSNAIAVNGYFQYSLGRAFYGHHVRMKDGGSPNSALSFSTTFVFTIVPSPDLVSGHGLAFLMTPQKFPDGLIGAEYLGLFNDLSSLGNASNHLLAVEFDTVKNEDVHDINDNHIAVDINDLISPYSTSAGYWIGNTQFRNVELKSGQNLQAWIDYDNLLSELNVTITEAGLNRPEKPLIHIKNMSLSDIFEEEMYVGFSAATGSVIDRTYILAWSFATNGAAPLLNTSNLPPFAQRKSKGSNSKLVAGISTACGVLLLVVVVASLVWLKRNRYSDIIEEWEKEYWPQRLDYKDLHIATKGFGDEELLGSGGFGKVYKGVLPKNGIQVAVKCILRETYDGVKEFIAEMSSLGRLQHR…	656	pH 5.48	72.91
ThzLecRLK-L-type-61	MK760476	ATGGTACGGACATTTATGATCCTTGTGTTTTTCCTCTTACCTTCCTCCCTTATTGTAGATGCCCATACAAATTTTATCTACAACCAATTCAATGCGTCGACCCTCGAATTATTTGGTCATGCCTCAGTGAAGTCCAATGCCATCTCCCTTACTCATCATTCCCAGTACAGTATCGGCCGTGCTTTTTATCCACATCCCCTACGTATGAAAGATCCTGGTTCTCTGAATTCTATGTCGACATCTTTCAGCACAAGTTTTGTGTTTAGCATCGTTCCTTCTCCAAATTCACGAAGCGGTTATGGTATGGCGTTTTTAATGACGCCCCACAAGTCTCCAGAGGGATATTTATCCACTCAGTACCTTGGCTTGATTAGCAACATATCAAGTGTGGGAAAGGCC…	MVRTFMILVFFLLPSSLIVDAHTNFIYNQFNASTLELFGHASVKSNAISLTHHSQYSIGRAFYPHPLRMKDPGSLNSMSTSFSTSFVFSIVPSPNSRSGYGMAFLMTPHKSPEGYLSTQYLGLISNISSVGKAYNHLFAIEFSTLKNLEFRDINDNHVGVDLNDLRSVNASPAGFWTGNNQFQDLNLKSGKNIQAWIDYDHLQNELKVTIAEAGSQRPETPLIYMKNTSLPNIVLEEMYVGFSAATGVFLEDNYVLSWSFSTNGTASFLNTSNLPSFALREIKSSNSRQLVAGITTACVVVLLVVVAAYLVRLKRKRYRNLIEEWEMEYWPHRFKYKDLHIATKGFGEKQLLGSGGFSQVYKGVLPTNGLQVAVKRSLRETDDGVKDFIAEISSLGRLQ…	659	pH 6.22	73.96
ThzLecRLK-L-type-62	MK760477	ATGGCAGAAACGAGTAACTTCCTTCTACGTTTCCTCCTCCTTCCCTTGATTATTGTACAAGGCCATTTTAGCTTTCACTTCAACCAATTTAATGCATCGACCCTTGAATTATTTGGGGATGCTTCAGTGCAGTCCAACGCCATCTCTCTTAATCATCAATCCAAATTTAGCATCGGCCGTGCTTTTTATCGTTATCCGATAAAAGATAGTGTGTCTCCGAATTCTGCTTTGTCTTTCAGCACAACTTTTGTGTTTAGCATTGTTCCTTCTTCAGAATCAGTGAGCGGTCATGGAATGGCGTTTATAATGACGCCCCACAGATCTCCAAAGGGATATTTAGAGGCTGAGTTCCTTGGCTTGATTGGTAATCTTTCAAGCTTGGGAGACGCCTCTAATCAC…	MAETSNFLLRFLLLPLIIVQGHFSFHFNQFNASTLELFGDASVQSNAISLNHQSKFSIGRAFYRYPIKDSVSPNSALSFSTTFVFSIVPSSESVSGHGMAFIMTPHRSPKGYLEAEFLGLIGNLSSLGDASNHLFVVEFDTVKNQEFHDINDNHVGVNLNDLRSVDSKAAGYWTVNSQFRNIDLKKGQNIQAWIDYDNFQSELKVTIALAGQERPQKPLIYMKNISLSNILQDETYVGFSAATGSLFEENYILAWSFTTNGTAQSLNTSSLPSFIHRKSKSSNSSLIAGISTACVVLLVLVVAAPFVWLKRNRYRDIIEEWEEEYWPHRFKYKDLHIATKGFGDEELIGSGGFGRVYRGVLPTNGLQVAVKCILRETYEGVKEFIAEVSSLGRLQHRNL…	662	pH 6.31	74.27
ThzLecRLK-L-type-63	MK760478	ATGTATGGGATGGAGAAGCCTGTCCGTCCTTTGGTATCAGTTACGAAATTAAATCTCTCTGCAGTTTTGAAGGAAGACGTGTATGTGGGGTTTTCTGCATCGACAGGGTCTGAAGCAATTGAAGATCATCATATTCTCGGCTGGAGCTTCAGTACAGAAGGTAAAGCACCGACCGTAGATCTGTCGGATTTCCCTTCACTGATCAGAAAAAAGCGGACAACTAAATCCATAGGCTTCATGGTTGGTGTAATTGCAGCATCTCTGGTTGTGTTCTTTGTTGCAGTTTTCTTTGCATTAGTTAAAGTGAAAGAAATAAAAGAGAGGGATTTGATTGAAGAATGGGAGCTAGAGTTTTGGCCTCACAGAATTCCCTACAAAGAGCTAAAAGCTGCCACACAA…	MYGMEKPVRPLVSVTKLNLSAVLKEDVYVGFSASTGSEAIEDHHILGWSFSTEGKAPTVDLSDFPSLIRKKRTTKSIGFMVGVIAASLVVFFVAVFFALVKVKEIKERDLIEEWELEFWPHRIPYKELKAATQNFSDDQLVGFGGFGRVYKGVLSRSGDEVAVKCITKDSTAGMKEFISEISSVGRLQHRNLVQLRGWCRKSKQLFIVYDYMPNGSLEKLIFLNPEAKTEVLCWERRYAILKGIAAGLLYLHEQWERRVVHRDVKSSNVLLDSELNAKLGDFGLARLYDHTQNPQTTRVVGTVGYIAPEVTYTGKVTPSSDVFSFGVVLLEVACGRRPIDMAKDSEQIVMLDWVKDLYQNGKILHAADPNLDGLYDVEEMERVLKLGLFCSHPQPEKRL…	465	pH 6.26	51.98
ThzLecRLK-L-type-64	MK760479	ATGAAAAGTGGAGAGAATATCCAGGCCTGGATTGATTTTGATCATGTTAAAGACCGACTTAATGTGACTGTTGCATTCGTCGGGATGGAGAAGCCTGTGCGGCCATTGATGTCTGTTACGAAACTCAATCTTTCTGCAGTTTTGAAGGAAGAGGTGTATGTGGGGTTTACTGCATCCACGGGGACTTACGCTATTGAAGGTCATTACATTCTCGGCTGGAGCTTCAGTACGGAAGGTAAAGCACCGTCCCTAGATCTCTCGGATCTACCTTCATTCATCAAGGAAAAGCCGATAACTAAATCCAGAGGCTTTACGGCTGGTGTGACTGTAGCATCTCTTGTAGTTTTCCTTGTAGCCGTTCTGTTTGCGTTACTTAAAGTGAAAGAAATAAAAGACAGG…	MKSGENIQAWIDFDHVKDRLNVTVAFVGMEKPVRPLMSVTKLNLSAVLKEEVYVGFTASTGTYAIEGHYILGWSFSTEGKAPSLDLSDLPSFIKEKPITKSRGFTAGVTVASLVVFLVAVLFALLKVKEIKDREKIEEWELEFWPHRIPYKELKAATQNFRNDQLIGCGGFGRVYKGVLCRSGVEVAVKCITKDSTAGMKEFISEISSVGRLQHRNLVQLRGWCRKNKELFIVYEYMPNGSLDKLIFPNPKAKTELLCWARRYAILKGIAAGLLYLHEQWERRVVHRDVKSSNVLLDSELNAKLGDFGLARLYDHTQNPQTTRVVGTVGYIAPEVTNTGKVTPSSDVFSFGVVLLEVACGRRPVDLAKDSEQIVLLDWVKDLYQNGKILHAADPNLNGV…	501	pH 6.70	56.08
ThzLecRLK-L-type-65	MK760480	ATGAATTATACGAAGAGCTCCACGGTACTGGTTTTCTTTGGAGGAACAATGGGTACCTTTTACAAGCTAAGTTCCTGTTTCACCGTACTGCTGCTTTGGCTACCGTTTGCCACACACGCTGCATACTCCAAGACTTTCAGGTATGGCGAATTCAACAAATCAAATATAATTCTGCTCAAGGATGCTTCCATACACTCTGATCGAGTGCTCACCTTAACCAATCAAACCCTGCGTTCAATGGGTCGTGCTCTGTACCCCACCCAAATCACTGTAAAAAGCAGTAATAATTCAATGGTGTCCTTCAGTACTAGTTTTGTCTTGTCCATTGGGGTTCCATCTAAGGGCTTGGCAGGGCATGGGATGGCCTTCATTATGGTTCCCAACAAATCATTAGTGGGC…	MNYTKSSTVLVFFGGTMGTFYKLSSCFTVLLLWLPFATHAAYSKTFRYGEFNKSNIILLKDASIHSDRVLTLTNQTLRSMGRALYPTQITVKSSNNSMVSFSTSFVLSIGVPSKGLAGHGMAFIMVPNKSLVGVEGSQFLGLATSKTNGLQSNQFLAVEFDTNYNPELGDINDNHVGVNLNGVTSLESQPVAYWIDKDHFQNLSLKSGKNFQVWIDYDHVEDRLNVTIAVVGIEKPVKPLISVAKLNLSAVLKEEVYVGFSAATGSYGVENHYILGWSFSTEGKAPALDLSRLPSFIRKNPITKSKGFVAAMTVASLVMLLIAVFFAFRKLKKIKDKETIEEWELEYWPHRIPYEELKTATQGFCNEQLLGRGGFARVYKGVLPTSGLEVAVKCITKDS…	701	pH 7.69	78.34
ThzLecRLK-L-type-66	MK760481	ATGGGTACCTTTTACAAGCTAAGTTCCTGTTTCACCGTACTGCTGCTTTGGCTACCGTTTGCCCCACACGCTGCATACTCCAAGACTTTCAGGTATGGCGAATTCAACAAATCAAATATAATTCTGCTCAAGGATGCTTCCATACACTCTGATCGAGTGCTCACCTTAACCAATCAAACCCTGCGTTCAATGGGTCGTGCTCTGTACCCCACCCAAATCACTGTAAAAAGCAGTAATAATTCAATGGTGTCCTTCAGTACTAGTTTTGTCTTGTCCATTGGGGTTCCATCTAAGGGCTTGGCAGGGCATGGGATGGCCTTCATTATGGTTCCCAACAAATCATTAGTGGGCGTCGAAGGTTCCCAGTTCCTCGGACTTGCTACATCTAAAACCAACGGT…	MGTFYKLSSCFTVLLLWLPFAPHAAYSKTFRYGEFNKSNIILLKDASIHSDRVLTLTNQTLRSMGRALYPTQITVKSSNNSMVSFSTSFVLSIGVPSKGLAGHGMAFIMVPNKSLVGVEGSQFLGLATSKTNGLQSNQFLAVEFDTNYNPELGDINDNHVGVNLNGVTSFVSQPAGYWIDEDHFQNLSLKSGRNIQAWIDYDHAEDRLNVSVAEVGVNKPVKPLISVAKLNLSAVLKEEVYVGFSAATGSYGVENHYILGWSFSTEGKAPALDLSRLPSFIRKNPITKSKGFVAAMTVASLVMLLIAVFFAFRKLKKIKDKETIEEWELEYWPHRIPYEELKTATQGFCNEQLLGRGGFARVYKGVLPTSGLEVAVKCITKDSTEGMKEFISEIATVGR…	689	pH 6.23	76.69
ThzLecRLK-L-type-67	MK760482	ATGGTATCCTTCAGTACTAGCTTTGTCATGTCCATTGTGATTCCATCTAAGGGTTTATCAGGGCATGGGATAGCTTTCATCATGGTTCCCAATATATCCATTGTGGGCGCTGAAGATTCACAGTATCTGGTACTCGCCACACCTAAAACCAATGGCCTCCAATCCAACCATTTGTTTGCAGTGGAATTTGATACAAATTATAACCCTGAACTTGGAGATATAAATGACAACCATGTTGGAGTTAATCTGAATGGGGTTACATCCTTTGTATCACAGCCGGCAGGCTATTGGATTGACGAAGACCATTTTCAGAATTTGAGTCTGAAAAGTGGGAGGAATATTCAAGCCTGGATTGATTATGACCATGCTGAAGACCGGCTTAATGTGAGTGTTGCAGAA…	MVSFSTSFVMSIVIPSKGLSGHGIAFIMVPNISIVGAEDSQYLVLATPKTNGLQSNHLFAVEFDTNYNPELGDINDNHVGVNLNGVTSFVSQPAGYWIDEDHFQNLSLKSGRNIQAWIDYDHAEDRLNVSVAEVGVNKPVKPLISVTDFNLSKVLMEEVYVGFSSSTGFYAVENHYILGWSFSTEGKAPSLDLSDLPSFIKEKPITKSRGFTAGVTVASLVVFLVAVLFALLKVKEIKDREKIEEWELEFWPHRIPYKELKAATQNFRNDQLIGCGGFGRVYKGVLCRSGVEVAVKCITKDSTAGMKEFISEISSVGRLQHRNLVQLRGWCRKNKELFIVYEYMPNGSLDKLIFPNPKAKTELLCWARRYAILKGIAAGLLYLHEQWERRVVHRDVKSS…	607	pH 5.42	67.46
ThzLecRLK-L-type-68	MK760483	ATGGCCTTTATCATGGTCCCCAATAAGTCCATCGTGGGCGTCCAAGATTCGCAGTACCTTGGAATCGCCTCCCCTAAAACAAATGGTCTCCAATCCAACCATTTCTTGGCAGTCGAATTTGATACGGCATATGACCCTGATGTTGGTGATATAGATGACAACCATATTGGAGTTAACCTGAACGGCGTTAGATCATTTGAATCTCAGCCGGCAGCCTATTGGTTGGACGATGATCATTTTAACAATTTCAGCTTGAAAAGTGGAGAGAACAAGCAAGTCTGGATTGATTATGATCATGAAGAAGATCTGCTTAATATGACTGTTGCAATGTACGGGATGGAGAAGCCTGTCCGTCCTTTGATATCCGTGACGAAACTGAATCTCTCTGCAGTTTTGAAG…	MAFIMVPNKSIVGVQDSQYLGIASPKTNGLQSNHFLAVEFDTAYDPDVGDIDDNHIGVNLNGVRSFESQPAAYWLDDDHFNNFSLKSGENKQVWIDYDHEEDLLNMTVAMYGMEKPVRPLISVTKLNLSAVLKEDVYVGFSASTGSQTIEDHHILGWSFSTEGKAPTLDLSDLPSLIRKEHTTKSIGFAAGVIAAYLVVFFVAVFFALVKVKEIKDREKIEEWELEFWPHRIPYKELKAATQNFRNDQLIGCGGFGRVYKGVLCRSGVEVAVKCITKDSTAGMKEFISEISSVGRLQHRNLVQLRGWCRKNKELFIVYEYMPNGSLDKLIFPNPKAKTELLCWARRYAILKGIAAGLLYLHEQWERRVVHRDVKSSNVLLDSELNAKLGDFGLARLYDH…	585	pH 5.57	65.49
ThzLecRLK-L-type-69	MK760484	ATGTACTTTGGGGTTCCATCTAAGGGCGAGGGCGGGAGTGGGATGGCCTTTATCATGGCTCCCAATAACTCTGTTGTGGGTGTCCAAGATTCCCAGTACCTCGGAATCGCCTCTCCTAAAACAAATGGTCTCCAATCCAACCATTTCTTGGCAGTCGAATTTGATACGGCATATGACCCTGATGTTGGCGATATAGATGACAACCACGTTGGAGTTAACCTGAACGGCGTTAGGTCATTTGAATCTCAGCCGGCAGCCTATTGGTTGGACGATGATCATTTTAACAATTTCAGCTTGAAAAGTGGAGAGAACAAGCAAGTCTGGATTGATTATGATCATGAAGAAAATCGGCTTAATGTGACTGTTGCAATGTACAGGATGGAGAAGCCTGTCCGTCCT…	MYFGVPSKGEGGSGMAFIMAPNNSVVGVQDSQYLGIASPKTNGLQSNHFLAVEFDTAYDPDVGDIDDNHVGVNLNGVRSFESQPAAYWLDDDHFNNFSLKSGENKQVWIDYDHEENRLNVTVAMYRMEKPVRPLISVTKLNLSAVLKEDVYVGFSASTGSQTIEDHHILGWSFSTEGKAPTVDLSDFPSLIRKKRTTKSIGFMVGVIAASLVVFFVAVFFALVKVKEIKERDLIEEWELEFWPHRIPYEELKAATQNFSDDQLVGCGGFGRVYKGVLSKSGVEVAVKCITKDSTAGMKEFISEISSVGRLQHRNLVQLRGWCRKSKQLFIVYDYMPNGSLDKLIFPEPEAKTEVLCWERRYAILKGIAAGLLYLHEQWERRVVHRDVKSSNVLLDSDLN…	595	pH 5.44	66.5
ThzLecRLK-L-type-70	MK760485	ATGAAAATGAATTATAGTAAGAGCTCCACGGTACTGGTTTTCTTTGGAGGAACAATGGGTACCTTTTACAAGCTAAGTTCCTGTTTCACCGTACTGCTGCTTTGGCTACCGTTTGCCACACACGCTGCATACTCCAAGACTTTCAGGTATGGCGAATTCAACAAATCAAATATAATTCTGCTCAAGGATGCTTCCATACACTCTGATCGAGTGCTCACCTTAACCAATCAAACCCTGCGTTCAATGGGTCGTGCTCTGTACCCCACCCAAATCACTGTAAAAAGCAGTAATAATTCAATGGTGTCCTTCAGTACTAGTTTTGTCTTGTCCATTGGGGTTCCATCTAAGGGCTTGGCAGGGCATGGGATGGCCTTCATTATGGTTCCCAACAAATCATTA…	MKMNYSKSSTVLVFFGGTMGTFYKLSSCFTVLLLWLPFATHAAYSKTFRYGEFNKSNIILLKDASIHSDRVLTLTNQTLRSMGRALYPTQITVKSSNNSMVSFSTSFVLSIGVPSKGLAGHGMAFIMVPNKSLVGVEGSQFLGLATSKTNGLQSNQFLAVEFDTNYNPELGDINDNHVGVNLNGVTSLESQPVAYWIDKDHFQNLSLKSGKNFQVWIDYDHVEDRLNVTIAVVGIEKPVKPLISVAKLNLSAVLKEEVYVGFSAATGSYGVENHYILGWSFSTEGKAPALDLSRLPSFIRKNPITKSKGFVAAMTVASLVMLLIAVFFAFRKLKKIKDKETIEEWELEYWPHRIPYEELKTATQGFCNEQLLGRGGFARVYKGVLPTSGLEVAVKCITK…	708	pH 6.76	79.11
ThzLecRLK-L-type-71	MK760486	ATGGCTGCCCTTTTGCAGATAAGATCCTGTTTTACCTTTGTGCTGCCATGGCTATTGTTTGCCTCACATTTTGCCTACTCCAAGACTTTCACCTATGGTGAATTCAACGAGTCAAGTATAATACTGCTCAAAGATGCTTCCATACACTCTGAGCGGGTGCTCACCCTAACCAATCAAACCCTGCGTTCCAAGGCCCGTGCTCTGTACCCCACCCCAATCACAATAAAAGGCAGTAATAATTCAATGGTATCCTTCAGTACTAGCTTTGTCATGTCCATTGTGATTCCATCTAAGGGTTTATCAGGGCATGGGATAGCTTTCATCATGGTTCCCAATAAATCCATTGTGGGCGCTGAAGATTCACAGTATCTGGTACTCGCCACACCTAAAACCAATGGC…	MAALLQIRSCFTFVLPWLLFASHFAYSKTFTYGEFNESSIILLKDASIHSERVLTLTNQTLRSKARALYPTPITIKGSNNSMVSFSTSFVMSIVIPSKGLSGHGIAFIMVPNKSIVGAEDSQYLVLATPKTNGLQSNHLFAVEFDTNYNPELGDINDNHVGVNLNGVTSFVSQPAGYWIDEDHFQNLSLKSGRNIQAWIDYDHAEDRLNVSVAEVGVNKPVKPLISVTDFNLSKVLMEEVYVGFSSSTGFYAVENHYILGWSFSTEGKAPPLDLSGLPSFIRKHRLTKSRGFEVAVTVASLVLLLIAIFFAVHKVKEMKKKESIEEWELEYWPHRIPYEELKTATQGFCNEQLLGRGGFGRVYKGVLPTSGLEVAVKCITKDSTEGMKEFISEISSVGR…	422	pH 7.33	47.13
ThzLecRLK-L-type-72	MK760487	ATGAGTCGTGTTCTGTACCCCAAACCCATCAAAATAAAACCCAACAATAATTCAGTTTTGTCATTCAGCACTACCTTTGTCTTCTCCATTGCGGCTCCATCTGAGGGAATGCACGGGAATGGATTAGCCTTCATCATGGCTCCCAATAAGTCCATAATAGGAGCCACAGATTCCCAGTATCTTGGACTTTCCACGACTACAACAAATGGGCTTGAATCCAACCATTTTCTAGCAGTCGAATTTGATACAGTTTATGACCCTGATCTCGGAGATATAGACGACAACCATGTTGGGGTTAATAAAAATGGTGTTAAGTCTTTCGCATCTCAGCCGGCAGCCTATTGGACTGACAAAGGTCATTTCAACAATTTGAGTATGAAAAGTGGAGAGAATATCCAG…	MSRVLYPKPIKIKPNNNSVLSFSTTFVFSIAAPSEGMHGNGLAFIMAPNKSIIGATDSQYLGLSTTTTNGLESNHFLAVEFDTVYDPDLGDIDDNHVGVNKNGVKSFASQPAAYWTDKGHFNNLSMKSGENIQAWIDFDHVKDRLNVTVAVVGMEKPVRPLMSVTKLNLSAVLKEEVYVGFTASTGTYAIEGHYILGWSFSTEGKAPSLDLSDLPSFIKEKPITKSRGFTAGVTVASLVVFLVAVLFALLKVKEIKDREKIEEWELEFWPHRIPYKELKAATQNFRNDQLIGCGGFGRVYKGVLCRSGVEVAVKCITKDSTAGMKEFISEISSVGRLQHRNLVQLRGWCRKNKELFIVYEYMPNGSLDKLIFPNPKAKTELLCWARRYAILKGIAAGLL…	626	pH 5.94	69.46
ThzLecRLK-L-type-73	MK760488	ATGATGCGGGTCTCCAGAATCAGAATCGCTCTGGTTTTCTCAGCTCTTTGTTATGTAACCGCCCAAGCAGGAACCAGCGTTAATTTCAGTTTCCCGCGCTGGAACAACTCCATTACTGGCAATATCAAGCTCTTCTATGACGCCTACTTTGATGCTAGTGGTGTCAATTCGATCGAGCTCACCACAACTCGAAACAATAAAACTTACAGCTCAGGTTGGGCAGTCTACAACAGGTCTATTCCAATCTGGAACAGATCTTCAGGGGCCATTGTAAATTTTAGCACTCACTTTCAATTCATCATTAGACCAGATGACAACAAGTTGGGCTCAGGAGGAGGGCTGGCTTTCTTCATGGCACCGGTGGGATTCAAGGCCCCGGAGCTCTCTGCCGGAAAGTAT…	MMRVSRIRIALVFSALCYVTAQAGTSVNFSFPRWNNSITGNIKLFYDAYFDASGVNSIELTTTRNNKTYSSGWAVYNRSIPIWNRSSGAIVNFSTHFQFIIRPDDNKLGSGGGLAFFMAPVGFKAPELSAGKYLGLVNNNTVGNPANQLVAVEFDTDQNSFDPNDNHVGIDVNTVVSEANATVTSGILKDGKIWDAWVDYDGNLKKLQVFLSHNSTKLAAPILSNDLDLAKFLPENAMVGFSASTSLGTNSHVLVSWNFSCSASWNAPSLAIPDPGNGTPEKKPRRKASRTILMAVLFPGVTVVCALALFGGWRRRRYSRRRGQSTIENESERALDEQFCQGPRKFTFCELSAATKGFSEEEKLGEGGFGSVYRGVLQESREVVAVKHISQASTQGKKE…	692	pH 7.28	76.15
ThzLecRLK-L-type-74	MK760489	ATGCATCTTGATCTTTCAGGGGTTGTTGAGGAGTTTATGTATGTGGGTTTTTCTTCCTCCACAGGGTTGCTTTCCAGTGCACACAGTGTTATGGGATGGAGTTTTAAAATGAATGGACCTGCACGGGATCTGGATCCTTCAAAACTTCCTAGAGTTTTGGAATCACAATCTGAGGATAAGCACAAGAGATTGGTAATTGGGGTGTCCGTTGCTGCTGTGGTAGTCATGACAGTAGCAGTTTTAGCAGGAGTTCATATGGCAAAGAGATTGAGGGATGTTGAGGTTATTGAAGACTGGGAGCTTGAATATGGACCTCATAGGTTTTCATACAAGGAGCTAAGGGAAGCCACCAAGGGGTTTAGGGATAGGGAGCTGCTTGGAGCGGGCGGTTTTGGGAGA…	MHLDLSGVVEEFMYVGFSSSTGLLSSAHSVMGWSFKMNGPARDLDPSKLPRVLESQSEDKHKRLVIGVSVAAVVVMTVAVLAGVHMAKRLRDVEVIEDWELEYGPHRFSYKELREATKGFRDRELLGAGGFGRVYKGVLPSNGLEVAVKRVSHESKQGLREFIAEISSIGRLRHRNLVQLQGWCRYKGELLLVYDYMPNGSLDRFLFEDNKSVLSWEQRFMILKGVASGLLYLHEEWEQRVVHRDVKASNVLLDADMNGRLGDFGLARLYEHGTNPHTTHVVGTLGYLAPELTRTGKATTCTDVFAFGVLLLEVACGRRPTEPKYSPEELLLVEWVWEMYSNGKILEVIDLKLRKEYVVREAELVLQLGLLCSHPQPEARPCIRQVVQILSGHMLLPAL…	458	pH 6.41	51.4
ThzLecRLK-L-type-75	MK760490	ATGGCTAGCATTGTGGCAAGATTTCTTTTCTGCTTGTTAATTACTTGTTCTGCCTCTTTTTACGGCTTAGATGCAGAAGTCATTAGTTTTAATTTCCCCCCACAAACGGATATTCAGCTGTCGGCAGATGCATTCATTTCTAACGACGCAATACAGCTTACCAATAGCCAATCGAGCCTTGGGTGGGCAACTTATTCAAGCATTATTCCTTCTCAAGCCCTGACAACTTTTTCTACGCATTTCCAATTCAGCATTGCCGCAATCAATGGCAGTGGAGACGGTCTCACTTTCTTTTTCGCTCCCTCCGGCCTTCAATCTTCCGATGCCGATCACGGCGAATGGCTTGGCCTGTTTAATTCTGAAACAGATGGGAACTCATCGAATCAGATTCTTGCTGTG…	MASIVARFLFCLLITCSASFYGLDAEVISFNFPPQTDIQLSADAFISNDAIQLTNSQSSLGWATYSSIIPSQALTTFSTHFQFSIAAINGSGDGLTFFFAPSGLQSSDADHGEWLGLFNSETDGNSSNQILAVEFDTYEDEFDPDDNHVGIDVNGIESKTTFSLSDLFGDAALNNGEKWDAWVEYYGPLSQVQVFLLQNPGGAIPSKPERPVLWYTIDLSQFLPRFVKVGISASSGVETETHTVYAWTFSCQDSSGALTAPPAPITKKKHQNFIIISIVVVIAITVTIMVIRWLCRSASGEVGKKTKDKLNRPSFEAVDREGGEEESDDELDKRLARAIQSARKFSYDELCVATKNFSPEEEIGEGGFGKVYRGTLPGTNQAVAVKRMDLKTNQGQKVY…	532	pH 4.93	59.19
ThzLecRLK-L-type-76	MK760491	ATGGCTAACATGCTGGCAGGATTTATTTTCTGCTTGTTGATAACTTGTTCTGGTTTTTGCTACGGCTCAGCTGCAGAAGCCATTAGTTTTAATTTCCCCCAACAAACTGATATCCAGACCTCGGCAGATGCATCCATTTTTAATGACAGAATACAGCTTACCGGGGGCCAATCGAGCATGGGGTGGGTAACTTATTCCAACATTATTCCTTCACAAGCCCTTGCAAGTTTTTCTACGCATTTCGAATTCAGCATGTCCAGATATGGTGCTGCCATCAATGGCAGTGGAGACGGAATCTCTTTCTTCCTCGCTCCATTTGACTTTATGCCCTCCGCCGCCGATCCGGGCAAATGGCTTGGCCTGTTCAAATCTGAAACAGATGGGAACTCATCGAATCAG…	MANMLAGFIFCLLITCSGFCYGSAAEAISFNFPQQTDIQTSADASIFNDRIQLTGGQSSMGWVTYSNIIPSQALASFSTHFEFSMSRYGAAINGSGDGISFFLAPFDFMPSAADPGKWLGLFKSETDGNSSNQILAVEFDTYKNDFDPDDNHVGIDVNSIKSMATFSVSDLYGDAFLNNGEKWEAWVEYYGALEQLQVFLSYNPGGATPSKPENPILWYNIDLSQFLPPNVKIGISASTGIEIETHMVYAWSFSSQDSSGALTTTQAPIRKKKDHNFIIIIIVLVIAITISIMLIRWLCRSTRNLGNSTDKLERGVVEEENDEELDKRIARAVQTLHKFSYAQLSDATNNFSENQKIGEGGFGSVYRGILPRTNRSVAVKRMDPSFKRGQQEYVSEVII…	671	pH 5.09	74.62
ThzLecRLK-L-type-77	MK760492	ATGGCTAGCATTGTGGCAAGATTTCTTTTCTGCTTGTTAATTACTTGTTCTGCCTCTTTTTACGGCTTAGATGCAGAAGTCATTAGTTTTAATTTCCCCCCACAAACGGATATTCAGCTGTCGGCAGATGCATTCATTTCTAACGACGCAATACAGCTTACCAATAGCCAGTCGAGCCTTGGGTGGGCAACTTATTCAAGCATTATTCCTTCTCAAGCCCTGGCAACTTTTTCTACGCATTTCCAATTCAGCATGTCCAGATATGGTGCTGCCATCAATGGCAGTGGAGACGGAATCTCTTTCTTCCTCGCTCCATTTGACTTTATGCCCTCCGCCGCCGATCCGGGCAAATGGCTTGGCCTGTTCAAATCTGAAACAGATGGGAACTCATCGAATCAG…	MASIVARFLFCLLITCSASFYGLDAEVISFNFPPQTDIQLSADAFISNDAIQLTNSQSSLGWATYSSIIPSQALATFSTHFQFSMSRYGAAINGSGDGISFFLAPFDFMPSAADPGKWLGLFKSETDGNSSNQILAVEFDTYKNDFDPDDNHVGIDVNSIKSMATFSVSDLYGDAFLNNGEKWEAWVEYYGALEQLQVFLSYNPGGATPSKPENPILWYNIDLSQFLPPNVKIGISASTGIEIETHMVYAWSFSSQDSSGALTTTQAPIRKKKHHNFIIIIIVLVIAITISIVLIRWLCRSASGEVGKKTKDKLNRPSFEAVDREGGEEESDDELDKRLARAIQSARKFSYDELCVATKNFSPEEEIGEGGFGKVYRGTLPGTNQAVAVKRMDLKTNQG…	604	pH 5.12	67.61
ThzLecRLK-L-type-78	MK760493	ATGGCTAACATGCTGGCAGGATTTATTTTCTGCTTGTTGATAACTTATTCTGGTTTTTGCTACGGCTCAGCTGCAGAAGCCATTAGTTTTAATTTCCCCCAACAAACTGATATCCAGACCTCGGCAGATGCATCCATTTTTAATGACAGAATACAGCTTACCGGGGGCCAATCGAGCATGGGGTGGGTAACTTATTCCAACATTATTCCTTCACAAGCCCTTGCAAGTTTTTCTACGCATTTCGAATTCAGCATGTCCAGATATGGTGCTGCCATCAATGGCATTGGAGACGGAATCTCTTTCTTCCTCGCTCCATTTGACTTTATGCCCTCCGCCGCCGATCCGGGCAAATGGCTTGGCCTGTTCAAATCTGAAACAGATGGGAACTCATCGAATCAG…	MANMLAGFIFCLLITYSGFCYGSAAEAISFNFPQQTDIQTSADASIFNDRIQLTGGQSSMGWVTYSNIIPSQALASFSTHFEFSMSRYGAAINGIGDGISFFLAPFDFMPSAADPGKWLGLFKSETDGNSSNQILAVEFDTYKNDFDPDDNHVGIDVNSIKSMATFSVSDLYGDAFLNNGEKWEAWVEYYGALEQLQVFLSYNPGGATPSKPENPILWYNIDLSQFLPPNVKIGISASTGIEIETHMVYAWSFSSQDSSGALTTTQAPIRKKKHHNFIIIIIVLVIAITISIMLIRWLCRSTRNLGNSTDKLERGVVEEENDEELDKRIARAVQTLHKFSYAELSDATNNFSENQKIGEGGFGSVYRGILPGTNRSVAVKRMDPSFKRGQQEYVSEVII…	659	pH 5.33	73.85
ThzLecRLK-L-type-79	MK760494	ATGAAAAACCTAAGTCTGTCCGACATTCTTGAAGAGGAAATGTATGTGGGTTTCTCAGCAGCAACAGGATTAACAATTGAAGGCAATTACATCCTGGCCTGGAGCTTCTCTACAAATGGAACGGCCCCTGCGTTGAACACATCTATGCTTCCATCCCTTTTACAGAGGAAATTCAAATCCCCCAAATTGCCACTAATGGCCGGATTTACCACAGGTATGGTTGTTTTCCTACTACTAGCAGTTGCAGTAATGTGGTTTAAAAGAAAGAAACGTAAAGACCCTGTTGAAGAATGGGAGGTTGAGTACTGGCCTCACAGATTTAGCTACAGAGACTTAGCTATTGCAACCAAGGGTTTCAGAGAAGAGCAAGTCATAGGATGTGGAGGCTTCGGCAAGGTT…	MKNLSLSDILEEEMYVGFSAATGLTIEGNYILAWSFSTNGTAPALNTSMLPSLLQRKFKSPKLPLMAGFTTGMVVFLLLAVAVMWFKRKKRKDPVEEWEVEYWPHRFSYRDLAIATKGFREEQVIGCGGFGKVYKGVLRSNGLEVAVKCLLRESSEGVKEFIAEISSLGRLQHRNLVQIRGYCRRGAKLFIVYDYMSNGSLDKMIFQKTKSVLTWAQRYRILKDVAAGLLYLHEEWEKVVVHRDIKSSNVLLDSELNGKVGDFGLARLYEHTGDSRTTRVVGTLGYIAPEVVHTGKASPSTDVFSFGILMLEVACGRRPVETSLDASQIIMVDWVRELHEKGRLMDAADPNLGGEYVEDEMEKVLKLALMCSNRQQEARPAIRQVLQIIEGEVSIPPVY…	432	pH 8.16	48.14
ThzLecRLK-L-type-80	MK760495	ATGGCAGCCATATCTGTCGTCCTTGTATTTTACCTCCTCCTCTGCCCATGGCTGCCTGCCCAAGCTCAGACAACATTCGTCTTTCCCAGACTGAGTGGCTTAACCACTACAAATTTGTCAAACCTGTATTTCCATGGGAGTGCTATAACAGGAACCGATCTTATAGGCATCCGCCTCACCAATCAATCAGAATATCTCACTGGTACTGTTTTATATTCGGAACCTGTGCGTATGAAACAGGACGGGTCAAAGAATGCAACTTTATCATTCAGCACTAGTTTCGTATTCGCCATGGCTCCTCCTCCAGATGTTTCACAAAGCGCAGAAGGACTCTGGTTTATCATAACGCCAAACAAAACACATGAGGGAGGCCTAGCAGGTGCATACCTTGGCTTGTTC…	MAAISVVLVFYLLLCPWLPAQAQTTFVFPRLSGLTTTNLSNLYFHGSAITGTDLIGIRLTNQSEYLTGTVLYSEPVRMKQDGSKNATLSFSTSFVFAMAPPPDVSQSAEGLWFIITPNKTHEGGLAGAYLGLFNFTSMGQPYNHLFAVEFDTFRNPEFDDMNDNHVGVDLNSLISVESKSAGFWNGNQSVQLDLNGRQNIQAWIDYDHLQEQLNVTIAVAGSLRPETPLISHTNLSLPSILEEEMYVGFVSATGKFVQEHYILAWSFTTNGTAPALNASILPFLKDTESDSSNTKSPLIIGVTTAFLVFLVLVIAIVWIRRMNNREVIEDWEVEYWPHRISYKDLAIATKGFSEKRVLGFGGFGKVYKGILPTDGLQVAVKSIFRESSEGAKEFIAEIS…	657	pH 5.18	73
ThzLecRLK-L-type-81	MK760496	ATGGGGAGGGGAAGCACGCCTTTGGCCCTTTCTCTTTTCTTTTTCCTCCTCCATTGGTGCCCAACTGTCCAAGCTCAAACGAATTTCATCGCCCAAACGAATTTCTCGTTCATTCATCTCTCTGGAAACGCAACAGTGATCCCCGATGTGGGTATCCGCCTCACCGATCAAGCAGAACATGTTAAGGGCAGAGCTGTATATTCACAATCTCTGCGTATCAAAGATGAAACATTCTCATTCAGCACTACCTTCGTATTCTGCATACTTCCCCCATCAGACATTTCAATGGCCGGAGATGGATTGGCCTTTATCATAGCCCCTCACCCATCTCAAAACACAGCTTTAGATGGCCTCTACCTCGGTCTCTTCGACAATTTTACAAGCATGGGACACTCTTAC…	MGRGSTPLALSLFFFLLHWCPTVQAQTNFIAQTNFSFIHLSGNATVIPDVGIRLTDQAEHVKGRAVYSQSLRIKDETFSFSTTFVFCILPPSDISMAGDGLAFIIAPHPSQNTALDGLYLGLFDNFTSMGHSYNHLFAVEFDIVQNDEFKDINGNHVGVDLNSLISQKSESAGYWIGNQFLDLDLKSGQNIQAWIDYDHLSKELNVTVAPAGSLRPEIPLISMKNLSLSDILEEEMYVGFSAATGLTIEGNYILAWSFSSNGTAPALNTSILPSLLQGKSKSHKLPLIAGVTTGLIVLLVLAVAAIWFKRKKSRDPVEEWEVEYWPHRFSYRDLATATKGFREEQVIGCGGFGKVYKGVLRSKGLEVAVKCLLRESSEGVKEFIAEISSLGRLQHRNLV…	654	pH 5.94	72.06
ThzLecRLK-L-type-82	MK760497	ATGGCACCGGTGGGATTCAAGGCCCCGGAGCTCTCTGCCGGAAAGTATCTGGGTCTCGTCAACAACAACACCGTGGGGAACCCTGCAAATCAGCTACTTGCCGTAGAATTCGACACAGATCAAAATTCCTTCGACCCCGACGACAACCATGTGGGAATAGATGTCAATACCGTGGTTTCTCAGGCAATTGCTACGGTAATGGATGGAAGTCTCAAAGACGGGAAAGTTTGGGACGCATGGGTAGATTACAACGGGAAAGAGAAGAAACTTCGACTATTTCTGTCACACAATAGCACGAAATTGACTGATCCAATTTTGCTGTATCATTTAGATCTGGCCATGATTCTTCCTCAAAATGCCATGGTTGGCTTCTCGGCTTCCACTTCGCTGGGAACAAAC…	MAPVGFKAPELSAGKYLGLVNNNTVGNPANQLLAVEFDTDQNSFDPDDNHVGIDVNTVVSQAIATVMDGSLKDGKVWDAWVDYNGKEKKLRLFLSHNSTKLTDPILLYHLDLAMILPQNAMVGFSASTSLGTNSHVLVSWNFSCSASWNAPSLAIPDPGNGTPEKKPRRKASRTILMAVLFPGVTVVCALALFGGWRRRRYSRRRGQSTIENESERALDEQFCQGPRKFTFCELSAATKGFSEEEKLGEGGFGSVYRGVLQESREVVAVKHISQASTQGKKEYVAEVSIITRLGHRNLVQLLGWCHEKGKFILVYEFMPNGSLDKQIFGDSPVLDWNLRYNIACGVAAAIVYLHEDWDQCILHRDIKSSNVMLDSNFNAKLGDFGLARLVERDIEASFH…	575	pH 6.27	63.32
ThzLecRLK-L-type-83	MK760498	ATGGCACCGGTGGGATTCAAGGCCCCGGAGCTCTCCGCCGGAAAGTATCTGGGTCTCGTCAACAACAACACCGTGGGGAACCCTGCAAATCAGCTACTTGCCGTAGAATTCGACACAGATCAAAATTCCTTCGACCCCGACGACAACCATGTGGGAATAGATGTCAATACCGTGGTTTCTCAGGCAATTGCTACGGTAATGGATGGAAGTCTCAAAGACGGGAAAGTTTGGGACGCATGGGTAGATTACAACGGGAAAGAGAAGAAACTTCGACTATTTCTGTCACACAATAGCACGAAATTGACTGATCCAATTTTGCTGTATCATTTAGATCTGGCCATGATTCTTCCTCAAAATGCCATGGTTGGCTTCTCGGCTTCTACTTCGTTGGGAACAAAC…	MAPVGFKAPELSAGKYLGLVNNNTVGNPANQLLAVEFDTDQNSFDPDDNHVGIDVNTVVSQAIATVMDGSLKDGKVWDAWVDYNGKEKKLRLFLSHNSTKLTDPILLYHLDLAMILPQNAMVGFSASTSLGTNHHTLLSCSFSSTASWNAPSLPILGPANGVPDIEFKGKLSNIILIAVIVPGLAIVCGLALLGVWRWRRRTKRRGQSTVENESEMALDEQLCQGPKKFTFSELSAATKGFREEEKLGRGGFGSVYKGVLQESGEVVAVKHISEASTQGKKEYVAEVSIISRLGHRNLVQLLGWCHEKGKFV	312	pH 7.23	33.91
ThzLecRLK-L-type-84	MK760499	ATGGCAAATGGGTCGTCTCAGTCTCCCATGCCCTTGCAACCCCTTCTCTCCGCCACGCTCGATCTCTCTGGCGTTCTCGGCTCAAAAGTTCATTTCGGCTTTTCCGCTTCGACGGGCGACAACATCGAGCTCAACTGTGTCCAATCATGGAGTCTGTCGATAGAAGCAGTGACCTCAAGGTCCAGAACAGCATTAACAATTGCCATTTCCGAGGTTGCGGGCGCTCTGTTCATTGCAGCGCTGGTGGGCATCGTCCTAATCTTCATAAAGTATCGGAAATCGCGAGCAGAAGCCAGGGATGTAGCGGGGACGATTCAGAATCTCCCGGGTCATCCACGGGAGTTCAAGTACAAAGATCTGAAGAAGGCAACGCAAAACTTCAGTGCCCAGTCGGAGCTC…	MANGSSQSPMPLQPLLSATLDLSGVLGSKVHFGFSASTGDNIELNCVQSWSLSIEAVTSRSRTALTIAISEVAGALFIAALVGIVLIFIKYRKSRAEARDVAGTIQNLPGHPREFKYKDLKKATQNFSAQSELGSGGFGSVHKALLHKDKTAVAVKRMFKESKQGKREFISEISIINQLRHRNLVPLLGWCHHSGQLMMVYEYMPNGSLEKLIYQGCLDWEQRYNILLGVASALLYLHEECEQQVIHRDLKASNIMLDSNYDARLGDFGLARLIEHNRTTNKSTNLAG	288	pH 9.10	31.85
ThzLecRLK-L-type-85	MK760500	ATGGCGTTTTTCATAACTTCTAACATAGATATAAGAGACAAACCAGAGGATAGCTACGGGCTCTGGATGGGGCTCTTCAATTCCTCCACCAATGGACAGAGCAGAAATCAGATGGTAGCGGTTGAGTTCGATACAGTGAAGAATGATGGCACCAATGACCCAGACGGCAACCACATCGGAATCAATGTTAATACCATAAATTCCACAAACATAACATCTCTTGACAGATCACAGATCGATCTAAAGAGCGGCAACGACATCACGGTGTGGATACAGTTCCAGGGAGATCAACAGCAACTTCAAGTCTACATGGCAAATGGGTCGTCTCAGTCTCCCATGCCCTCGGAGCCCCTTCTCTCCGGTACCCTCAATCTGTCCACCGTTCTCAGATCAGAAGTT…	MAFFITSNIDIRDKPEDSYGLWMGLFNSSTNGQSRNQMVAVEFDTVKNDGTNDPDGNHIGINVNTINSTNITSLDRSQIDLKSGNDITVWIQFQGDQQQLQVYMANGSSQSPMPSEPLLSGTLNLSTVLRSEVRFGFSASTGENTELNCVKSWSLSIEPVSADRSTLVIILSVVGGFVFVAAVVVIVLFLIKYRKLWAEEADIAGTIQNLPGHPREFKYTDLKKATHNFSAQSQLGSGGFGSVHKALLHKGKTVVAVKRMFKESKQGKREFISEISIINRLRHRNLVPLLGWCHDKGQLMMVYEYMPNGSLEKHIYQGHLDWEQRYNILLGVASALLYLHEECEQQVIHRDLKASNIMLDSNFEARLGDFGLARLIEHNRTSFTPTNVAGTLGYIAPEC…	553	pH 5.92	61.69
ThzLecRLK-L-type-86	MK760501	ATGGCTTCTTCTCAGAATTCTTGTTTTGTGGTAGTCCTCATGTGTCTCGTCAACCTTGCTGTGTTAAATACTCAGGTAGTGTCCTGTAGTAAATTGGGTCCTGCAAGCAATGTCTTAAAGCAACTGTTTTTCCCAGATTTCAGAGCCCACAATAGAATAAATCATGAAATGAGGTTTCTGGGCTGTGCAGGGCTGCAAGAAAATGAAGGGGTCATTCAGATACCCAGTACCAATGACCTTAATCATAATCTTTCCTTTCAGGCTGGAAAAGCTCTGTATTCCTCTCCCATAAGGATGATGGATCCTGACACAGACACTCCTGCCTCATTTCATACAACATTCTCCTTCCAATTAGATTCCAACTCTGGATCTTCCAGTGGCTTAGCTTTCGTAATTGTA…	MASSQNSCFVVVLMCLVNLAVLNTQVVSCSKLGPASNVLKQLFFPDFRAHNRINHEMRFLGCAGLQENEGVIQIPSTNDLNHNLSFQAGKALYSSPIRMMDPDTDTPASFHTTFSFQLDSNSGSSSGLAFVIVPDEVTVGRPGGWLGMLNDACDEKYKAFAVEFDTFKNEEFGDPNDNHVGINLGSIVSNVTIDAGVAGIFFRDESNVRAWIDYDGVNQRIELSLARDDGSPMPSKPLYSAGLDLSNYLNEYMFVGFSASTGHAAQIHKILSWNFSATSSAFLRLPNETTCERKMFKASKTAPKEPPEAFFVFLAVVGVFLMVLVYFLCNRKAKDQTISLATKLILNKNTARPTPPNKPRRFSMSELSLATRSFSESEILGSGGKGVFYKGVLQNGTLV…	685	pH 7.31	76.21
ThzLecRLK-L-type-87	MK760502	ATGTTTTTTTGTTTTCCTTTCATGGCCAGGGTTGTATTGAGTTTACTGGTTTTCTTCGTCAAGTACAGTATTGTTCTGGCTTCAATTAAGACGTACACATTTCCATTATTTGATGAAACTGTAAGAAGCCAGTTCGCTATCACGAATGGTAACATTAACAAGGGAGCATTGCAGGTGACTCCCGATACAGCAGACCCTAGACCAGAATTTTCTCTGAGAAATCAATCTGGCAGGATTTTGTTTGATGAGAGCTTCAAGCTCTGGAAAAATTCAGCAGAAGGAACCATTTTGGCGTCATTTAATGCGACTTTTGTTCTGAGCATTGTTAACCAGACTGCTTCAGGGGGCGAAGGGTTGGCCTTTATTATAGCCAGCTCGAAGAACAACCCGCCTGACAAT…	MFFCFPFMARVVLSLLVFFVKYSIVLASIKTYTFPLFDETVRSQFAITNGNINKGALQVTPDTADPRPEFSLRNQSGRILFDESFKLWKNSAEGTILASFNATFVLSIVNQTASGGEGLAFIIASSKNNPPDNSYGEYLGLFNQSTDGSYSRDVVAVEFDTRKSTGADDPDDNHVGIDVNSIKSVTRASLSPRNVLLKNASDIFAWVQYDGKNLSVYVNAGNVSNASNPLLSFAIDLSKNLPDNVYFGFSASTGNETELNCIRSWNLTVEDISDSNHKGTIIGLAVGVPLAVVLILGLLIFVFMRRVGYTHTKSERLMERALTDSTGGPRKFRLKELTNATHNFDKKYKLGEGGFGSVYRGLLSNKTPVAVKRVSDNSHQGLQEFIAEITIISRLRHKN…	658	pH 6.07	73.28
ThzLecRLK-L-type-88	MK760503	ATGATGTACAACTCAAGACTGAGTTTGTGCTTGCAGCTCTTGTTTGTATTATCATTAATTGCAGCAGCACAAGAATCTTCTGACAACAAAACGTATACTACTTTTCTCTACAACAATTTCAATGTCACTCCTAGTTTGGTGTTCATCCAGAATGCTGTGGTCCGCTCAGAAGTAGTGAGGCTTACAAATGATACGAAGTGGATGATTGGTCGCCTTTTCTATTCCACTCCTCTGCAAATCAAATCTAATGGCACTGTTTCTTCCTTCAGCACAAGTTTTGTTATGGCCATGGTGCCACCTCCTCAGGCAGAGGGCACTGGCCATGGAATAGCCTTCGTTATGAGCCCCACCACATCTCTCATTGGGGCGTCTTCAGCTGAATACCTGGGCCTATTCAAT…	MMYNSRLSLCLQLLFVLSLIAAAQESSDNKTYTTFLYNNFNVTPSLVFIQNAVVRSEVVRLTNDTKWMIGRLFYSTPLQIKSNGTVSSFSTSFVMAMVPPPQAEGTGHGIAFVMSPTTSLIGASSAEYLGLFNDTSDGKDYNHLFAVEFDTSQNVEFQDPSNNHVGLDLNSLVSNASHYAGYWNGQNFVNVTLKSGRNIQVWIDYDHIQDQINVTMALAGMSKPQKPLISRTNLNLSAILQDQVYVGFSSATGNFVAEHYILAWSFTTNGTAPNLDVSNLPSLMWKKKPLYKTKGFIAIITLVSFLIPLAGALFLLKRYLDREIIEEWELEFWPHRFSYRELKIATKGFADGEVLGSGGFGRVYRGVLPASGQEIAVKCVNKEVREGIKEFVAEITSMG…	681	pH 6.44	76.32
ThzLecRLK-L-type-89	MK760504	ATGTATGTTGGCTTTGTCGCAGCTACCGGCAAATTCGTTCAAGAGCATTACATCCTCGCATGGAGCTTCACCACAAATGGAACGGCACCGGTCTTGAACACATCAATTCTTCCATTCTTAAAAGACACAGAATCAGATTCCAGTAACACAAAATCTCGACTAATAGTCGGCGTAACAGCAGCTTTCGTTGTTTTCCTAGTGCTCGTGGTTGCAGTTGTGTGGTTTAAGAGAAAGAAAAACAGAGACCTAATTGATGACTGGGAGGTGCAGTATTGGCCTCATCGAATTAGCTACAAGGATTTAGCTGTTGCAACCCAAGGGTTTGGCGAGAAGCAAATCTTAGGGTTTGGAGGTTTCGGCAAAGTTTACAAAGGAATCCTTCCTAGTAATGGCTTTCAA…	MYVGFVAATGKFVQEHYILAWSFTTNGTAPVLNTSILPFLKDTESDSSNTKSRLIVGVTAAFVVFLVLVVAVVWFKRKKNRDLIDDWEVQYWPHRISYKDLAVATQGFGEKQILGFGGFGKVYKGILPSNGFQVAVKSLFRETSEGVKEFIAEISTLGRLQHRNLVQI	168	pH 9.49	18.82
ThzLecRLK-L-type-90	MK760505	ATGTTAACCACAAGCTTCTCATTTGGGCAAATCCTGAGATGGGTTTTAATGCTTATCATCTATTTTTTCCACAAATCCTCAGCTCAGAACACCGCATTTGAATTCCCAGTGCTCACGCTCAGAAATTTGACACTTTTGGGAGATGCCCATCTGAAGAATGACATGGTGAGTCTCAGCAGGGAGCTGGGAGTGCCAACTTCAAGTGCAGGAAGGGCACTGTACAGTCAACCGGTCAGATTTCTGGACCCTTATACAAAAATTTCAGCTTCTTTTAAGACATGTTTTTCATTTTCTATCACCAATGTGGATCCTGCTCCTGTTCCTGTTTCAATTGGGGATGGCCTAGCATTTATCATTACTTCAGATGACACAACTGTTGGGGGCTCTGGAGGGTTTTTA…	MLTTSFSFGQILRWVLMLIIYFFHKSSAQNTAFEFPVLTLRNLTLLGDAHLKNDMVSLSRELGVPTSSAGRALYSQPVRFLDPYTKISASFKTCFSFSITNVDPAPVPVSIGDGLAFIITSDDTTVGGSGGFLGVTSPTTEAVEAPQENQNTIAVEFDTLLDVEFHDPNGNHVGLDINNMTSIEVADLGTINVDLKTGNVITAWIVYDNTEKILSVSLGYSNQKPPEPILSVRTDLSQYLNEFMYVGFSASTGGSTELHNIEYWSFSSFGPPSPNDSPIISPVHPPTFFFSPQATDQKSPVSPTPVLSRKVGCHRYVCMNRRLVAGVATAGAFVIVLFAVCITWFCHRKYRGLKRKDSFSSDIVAFKLPRKFTYKELSTATKGFSPARIVGNGAFGTVY…	705	pH 6.47	77.23
ThzLecRLK-L-type-91	MK760506	ATGGGAAGTCGGAACCCAAATGATTTCATGATACGAAAAATTGGCCCTCGTTCATCTCATCTCTACTCAGTGCAGAGGATCCTTTCTCATCCATATCATAATTCCATGGCGAATTTTTTATTTTCCAAATTAATTTGTCTCGCCTGTTTGTTCTGTTACGCAAACACGGCTAATATTTCCCTGAATTCAGTAAGAGGTCTGAGCTTTAATTTCCCCAAATTCAGGGATCCGGAAACCGATAAAATTATTGACGGAATTTATCCGCTGCAAGAAATAGATGGAATTGATGGACTTGATTTTGTAGGTGACTCTGCAGTCTCCGGTAATGTTGTCCATCTTACAAATAGTAGCAGCTTCCAGGACAACGAGTTGAAACAATCATCAGGCAGAATTGTTTAT…	MGSRNPNDFMIRKIGPRSSHLYSVQRILSHPYHNSMANFLFSKLICLACLFCYANTANISLNSVRGLSFNFPKFRDPETDKIIDGIYPLQEIDGIDGLDFVGDSAVSGNVVHLTNSSSFQDNELKQSSGRIVYNEPIQLSSTANFSTHFVFSMYSDKNEIGGDGIAFFLSSKGDAYNIPQFKRGGYFGLVGDNLKILPNFFAVVFSSTQRTVGTLANSFSELHYLKNATVSDLNNGTELGAWINYNSHVGMLEVYLASDSHSLKSPKNCVLSQRINLSTYLSENVSVGFSSAAVGSNETHNIHSWSFNSSLYSKNTSTGNNSSANGLGWRKGKELSRRKGKEVSTYKKIFLGFGCSVAVCIAGALWGYFSFLTRKRAPFITGQNSTCMDLDNLLHHIPR…	731	pH 8.53	81.33
ThzLecRLK-L-type-92	MK760507	ATGAGCTTTTTTCGGAGCCTCATAATTCTGTCCCTGCTACTCTGTGTTGAAGGCAGTGAGTTCGTCTACAATGGCTTCCGCAACAGCACGTTGAAGCTGGGTGGATCAGCCAGAATTCTGAAATCGGGGGTTCTGCAGATCACGAACAACACCCAAATCGTGCTGGGTCACGCATTCCATCCCTCCCCAATCCACCTGAACAACCAGAGCTTTTCATTCAGCACAACCTTCGTCTTTTCCATCCGCCCTAAGTATCCAGACCAGGGCGGCCATGGTTTCGCCTTCGCCGTGACCCCTTTCCCCGACCTGCCCGGCGCTTTCCCCATAGAATACCTGGGCTTACTCAACAACTCCACCATAGGCAACAAATCCAATCATTTATTCGCTGTAGAATTCGAC…	MSFFRSLIILSLLLCVEGSEFVYNGFRNSTLKLGGSARILKSGVLQITNNTQIVLGHAFHPSPIHLNNQSFSFSTTFVFSIRPKYPDQGGHGFAFAVTPFPDLPGAFPIEYLGLLNNSTIGNKSNHLFAVEFDTVENASPFKDPNSNHVGIDINTLVSNVSANPELDLKSGQNIQAWIDVHPAGSLHRVRVFLALAGESKPMSPLLSAEIDLRGVVQDNVYVGFSASTGLLSSAHLILGWSFATNGTAAELELPYFGTGERRATRVIIIVSSVGFAMVICVIILSLFLRRRLARFDQWAECGPRKFTYSELKDATKNFKELLGSGGFGKVYRGVLNDGQEVAVKRVSQDSRQGVREFLAEILTIGRLRHRNLMRLHGYCRHQRKSELLLVYEYMPNASL…	625	pH 8.56	69.66
ThzLecRLK-L-type-93	MK760508	ATGCTTCTAGCTCTTCTCATCTCCAAATCAATGATGACCTCTCGACTTGAGTGTCTGCTCTGTTTTCTGCTCTCAATCTCCTTTTTCCCCATGAAATCTTATGCCCAAAACATCAGCTTTGATTTCTCAACGTTTTCCTTCAGAAACCTGACTCTTATAGGGGATGCATACCTCAGAAACGGTGCAATAGGTCTTACAAGAGACTTAGCAGTCCCTAACTCAAGTGCTGGAAGAGCTCTGTACAATAAACCTGTGCAACTCCTGGACCAAAAAACAAACACTTCGGTTTCATTCAGAACCATGTTTTCCTTTTCCATAACAAACGTGGATCCTGTATCTTTTGGGGAAGGTTTAGCCTTTGTTATTACACCAGATAACAACACAGTAGGAAGCTCTGGA…	MLLALLISKSMMTSRLECLLCFLLSISFFPMKSYAQNISFDFSTFSFRNLTLIGDAYLRNGAIGLTRDLAVPNSSAGRALYNKPVQLLDQKTNTSVSFRTMFSFSITNVDPVSFGEGLAFVITPDNNTVGSSGPFLGLVNASTQIDENRTIAVEFDTFLDVQFNDPNANHIGLDIGNLTSYKVADVGILQIDLKSGDLITAWIDYNNTEKMARVWLSYSSVKPEKPLMSVSIDFSKYFNEYMYIGFSASTGGSTEVHKIEEWSFQSFGLSSPVVSPLHKNITVPKNITNPSVVGPVMSTRGGCHGGLCFSRLTLVGIISGSSVLFVLFFGFIAWFSYRKWKASRPSDSFRSDVMKSPKKFTYKELSIATKGFSTSRIIGHGAFGTVYRGVLPNCDNAVA…	694	pH 7.04	76.59
ThzLecRLK-L-type-94	MK760509	ATGGGTGTTCTATTTGGGTTTCTGCGTGTCCTCATGCTTTTAATTGTATCCTGGTTTAACATCACAGTGGCTAGTAGTGGACGGGTGAAATTGGGTCCTTCAAGCAATGTCTCGAAAAATCTTTACTTCCCTGATTTTAGACTCAACAAAAAGGCATATAATGACATCAAGCTTCTCGGTAGTGCAAGCCTAGCAGAAGACTTGGGAATCATACAGATCCCTGCTCTGCCTACTGATCCAGAGGCCAATATATCATTTCAAGCAGGGAGAGCAATCTTCTCATCTCCGGTCCGCCTCTTCGATCCAACAACCACCACACCTGCATCTTTTCACACTACTTTCGCTTTCCAGATAGACAGGACTGCAACATCAAAATCAGGATCAGATGCCAATGGTCAA…	MGVLFGFLRVLMLLIVSWFNITVASSGRVKLGPSSNVSKNLYFPDFRLNKKAYNDIKLLGSASLAEDLGIIQIPALPTDPEANISFQAGRAIFSSPVRLFDPTTTTPASFHTTFAFQIDRTATSKSGSDANGQGGSGLTFILVPDEVTVGRPGPWLGMLNDACEEDYKAFAVEFDTYRNEEFGDPNDNHVGINLGSIVSNTTIDAADAGVSFKNGSVVRAWINYDGNRKWIDLSLGKEKDDKPSKTIYAAPLDLSSFLKEYMFVGFSASTGRFTQIHNILSWNFSSTSKAYLRVPTANACERKLFLWGRNHRKPPSAFLIFVAVVVLCLIALLSLYCNRKRPEKLKTAASALPGKKQRPRPPHKPRRFSMSELSLATRSFSEGEILGYGERGFFFKGTL…	706	pH 9.13	78.86
ThzLecRLK-L-type-95	MK760510	ATGGCAGCCATGCCTGTCATCATTGTACTGTACCCTCTCCTCCACTTGTGGGTGTCGTCTCAGGCACAAACAACCTTCAGCTTTCCCAGACTCGCTGGTTTAACAAGCGGAAATTTGTCTGCCCTGTATTTGAATGGGAACGCTGTAACGCAACCCGATCTTATTGGAATCCGCCTCACCAATCAGTCAGAATATGTTACAGGCACTGTTCTATATTCAGAACCCGTGCGTATGAAAGAGCGCGGGTCCAAAAATGCAACTCTATCATTCAGCACTAGTTTCGTATTCGCCATGGCTCCTCCAGATCCTTCGCAGGGCATGGAAGGACTGTTGTTCATCATAACACCAAACAAAACACATGAGGGAGGGGTACCAGGTTCACCCCTTGGTTTGTTCAAT…	MAAMPVIIVLYPLLHLWVSSQAQTTFSFPRLAGLTSGNLSALYLNGNAVTQPDLIGIRLTNQSEYVTGTVLYSEPVRMKERGSKNATLSFSTSFVFAMAPPDPSQGMEGLLFIITPNKTHEGGVPGSPLGLFNFTSMGQPYNHLFAVEFDIFQNAEFNDINDNHVGLNLNSLFSLESKSAGYWDSNNQFFQLDLNGRQNIQAWVDYSHLQEQLNVTIALAGSLRPEKPLISKKNMSLSDIFEEEMYVGFLAATGKFVQEHYILAWSFTTNGTAPALNASILPVLTAIESHSNNPKSGLILGITAALVGFPVFMVAVVWFKRRKSRDNIEEWEEEYWPHRISYRDLAIATKSFEEKQVLGSGGFGKVYKGVLPTNGVEVAVKAIFRETTEGVKEFIAEIS	399	pH 5.46	44.17
ThzLecRLK-L-type-96	MK760511	ATGGCTCTGAACGCCCTTCTCGCTCTCTTGTTCACTCTTATTTCTGCTTCAGTTTTTGTAGCACACGCAGGAACGGTTAACTGTAATTTTCCTCCTCAAGGCAATATTACGACGTCGTACAACAATACAGACGCTTATTTTGATGCCAATACCATACAGCTCACTAGAAATCGAGTCAATAGTACCCTGCAATCAAGCTTTGGTTGGGCCACCTGCTCTAACTCGATTCCTATGTGGGACAACTCTTCTGGGGCGGTTGCAAATTTCACTTCACATTTTCGGTTCCTCATTGGTAAAGGTAGTACCACATCGGCCGGCGATGGAATCACCTTATTCATGGCCCCCTTCAACGCTGAACCTCCTGCCGCCGGTACGGGCCAATGGCTGGGCCTCTTTAAC…	MALNALLALLFTLISASVFVAHAGTVNCNFPPQGNITTSYNNTDAYFDANTIQLTRNRVNSTLQSSFGWATCSNSIPMWDNSSGAVANFTSHFRFLIGKGSTTSAGDGITLFMAPFNAEPPAAGTGQWLGLFNQIVNGSSSNQIVAVEFDTYQNPFDPDDNHVGIDVNSVSSQVNASLSQNRSAQLANETLKNGEYWDAWVDYDGGAKEIQVFLLYNPSGNGNNISKPGTPILSYKIDLRQFVPENVKVGFSASTGVSDETHMIYYWNFSSKYSWEISTGKEGSNGSSVRVVLISIFSSLLVLCGFIFVGVWWYRTKRKSSNEDEEESDVELDEWFAQGPRKFSYAELSAATRNFSDDEKLGQGGFGGVYRGILSSTNEFVAVKRISEGSKQGRKEYIS…	460	pH 5.40	50.56
ThzLecRLK-L-type-97	MK760512	ATGGCAGACGCTCAGATTTTTCTTCCTTTGGTATTCGCCTTCTACTTTTCTCTGCATTTTATTTCGGTGCCTGCACAACAACAGGAACGGAACGGTGCTGATTTTATTTTCGAGGGATTTAAGGACTCCAACCTGAGCCTGAATGGAATGGCACATATTGATTCTCGGGGCATTCTAGAGCTTACTAATGTGACACAGCAAATGCTGGGCCATGCCATTTATCCAAACCCTCTACAGTTCAGAAATGTCTCCAGCAATTCTACATTTTCTTTCAGTACGACATTTGTCATGTCCATTTTGCCCGAGCATCCGACTCTGGGAGGCTGTGGATTGGCCTTTGTGGTGACGCCTTCTAGAAGTTTCCAGGGATCCCTACCTGAGGAGTATCTTGGTCTGTTC…	MADAQIFLPLVFAFYFSLHFISVPAQQQERNGADFIFEGFKDSNLSLNGMAHIDSRGILELTNVTQQMLGHAIYPNPLQFRNVSSNSTFSFSTTFVMSILPEHPTLGGCGLAFVVTPSRSFQGSLPEEYLGLFNSSNEGMAYNHIFAVEFDTVRDFQFKDIDDNHVGVDINSLISSESTTAAYTNEKGLYQKFDLKAQKSIQCWIDFDGGDNSLNVSLIPGGMTRPKVPLISMHLDLSKVVEEFMYVGFSSSTGLMSSAHSILGWSFRMNGPARDLNLTNLPTVSKSQSKDKIRFIIGASVAAVVVMTVAVFVGVHFVRRLRDVEVIEDWELEYGPHRFSYKELSIATKGFSDRELLGVGGFGRVYKGVLPSNGLEVAVKRVSRESKQGLREFIAEISS…	689	pH 5.92	76.9
ThzLecRLK-L-type-98	MK760513	ATGGCCAAGCTCTGTCAGCCTTTGTCTGCACTGCTCTTCTTATGCTGTGTCGCTTCTCTCATGTTTTCATCACATGCAGGAAACCATAGTTTCTACATCCCTCCCATCACAGATATAGCATACAAAATAGATGCCTACCCTCAGGGAGACCAGCTGCAGCTCACCAAAAATCAAGCATCAGGGGAGCTAACCAAAAGCTTCGGCTGGGCGTTTTACGATAAATATGTTCCGCTATGGGACAGCTCCTCCCGGGCTCTAGCAAGTTTCTCTACCTATTTCAAATTCATCATCGAGGTAGGTAATAATCCTCACACCGATTATGGAGACGGACTGACTTTCTTCATGGCGCCTTTCGAGTTGGAGCCACCAGTGGCCGCTTATGGCGGAGGTCTCGGCTTG…	MAKLCQPLSALLFLCCVASLMFSSHAGNHSFYIPPITDIAYKIDAYPQGDQLQLTKNQASGELTKSFGWAFYDKYVPLWDSSSRALASFSTYFKFIIEVGNNPHTDYGDGLTFFMAPFELEPPVAAYGGGLGLFNDTTYKGSSYQMVAVEFDTFKNDWDPFGDHVGIDVNSVLSKADVSLINLNKSYSLCDKSLKNGKQWHAWVDYDGGAKRLQVFLFCNSNSTTVSKPEIPILFHDIDLRNSLPENIKVGLSASTGASTETHTVYAWNFSYEYSWEISPAPSPSVTTVERNPSKGKNNNNSVKVILIAVFCSFLALSVFIFVILRWNFRKSIRGGEEGEESDLELDEWFSQGPRRFTYAELSAATRNFSEDEKLGQGGFGGVYKGILPGTAEAVAVKR…	717	pH 5.50	79.4
ThzLecRLK-L-type-99	MK760514	ATGGCGATATTGCAGACTTGGCTGCAGATTCTGATTCTGTGCCTCTCAATAATTCTAACAACATGTACATCTGAGGGTATTCAGCATGAGAATACCAGTTTCAGTTTCATCTTCAACCAGTTCAACGCCACAAGCACAATAAAATATGTTGCAGATGCCTCAATACAAGCCAACGCAATCCGCCTTACAAATCACTCCGAGCGTCTCGTTGGTCGCGCTTTCTACGACAAGGCAATCCCCATGAAAAGAAACGGCTCTGTGATCTCATTCAGCACAACTTTCATATTTGCCATGGTTCCGCAGCGGCGGTCGGGCGGTGGTGACGGGCTTTGCTTCGTCATGACGCCCACACCCGCTCTCAACGGTGCTGTGGCCGCGCACTACCTGGGCCTCCTCAAC…	MAILQTWLQILILCLSIILTTCTSEGIQHENTSFSFIFNQFNATSTIKYVADASIQANAIRLTNHSERLVGRAFYDKAIPMKRNGSVISFSTTFIFAMVPQRRSGGGDGLCFVMTPTPALNGAVAAHYLGLLNMSSDGKDYNHLFAVEFDTMESVGMQEKNGNHVGIDLNGLKSLLAESAGYWEQNRFTPIKLKSGHNIRAWIDYDGASKQLDISIAAVGQARPQKALVSKKDLDLDGIIQDNMYVGFSASTGSFPLVEDHYILAWSFTIGNGKALDLDILHLPSFYVKIPKFYKSAKFISIIIICSTTSILGLILSIFYWLKRMDYIEFYEEWELQYWPHRFNYRKLNFATKGFRDENLLGYGGFGRVYRGTLPSGQKVAVKCIMKDCTEGMKEFIAE…	632	pH 6.80	71.14
ThzLecRLK-L-type-100	MK760515	ATGCATTCTCTGCCTTCCAAAATATTAGTGATGGTGCTTCCCTTCCAGAGCCGGAGGCCGAGACTGGCTACTATCGTATCTCTACTTTTTTTGCTGGATTTTGTGCACAGAGCCAAATCGTATGAGGCTGTTCCGCGACCCACCGCTTTCGCCTTCAACCGCTTCAACGGAACGGATCGACTCATTCTACTGGGAGTGGCTACAGAGCTAAGGCCTGAATCGGTGCTCATGCTCACCAATCACTCGCACTTTCTGATGGGCCGCGCATTCTATTCGGCGCCTGTGCAGATGAAACCGCGCGGGATCAACAGCACCGTTTCGTCCTTCAGCACCACCTTCGTTTTCTCCATGCTTCCCCCGCCCTCGGACGCCGGCGGCCATGGAATCACGTTTCTCATG…	MHSLPSKILVMVLPFQSRRPRLATIVSLLFLLDFVHRAKSYEAVPRPTAFAFNRFNGTDRLILLGVATELRPESVLMLTNHSHFLMGRAFYSAPVQMKPRGINSTVSSFSTTFVFSMLPPPSDAGGHGITFLMSPSPTLSGALSAEYIGLLNFTSNGQDYNHLFAVEFDTSKNVEFLDPDDNHVGIDINNLQSVEAKFASYWDGKGFRALSLKSGRNIQAWIEYDHLKGKLYVSITFAGQPKPQRPLISLDIDLSTIVEEEMYVGFSAATGNFVEDHYVMAWSFSTNGTAPPLDVSILPSFANDDSSHLSKGFIAGVSVASVVLIFLTATGIVMWVRRMKEKEETVEDWELEYWPHRFPYEDLSIATNGFSEDQVLGHGGFGRVYHGILPNSGLSVAVK…	703	pH 6.04	77.84
ThzLecRLK-L-type-101	MK760516	ATGTCCACTCTAGCAAAAGTTATGTGGATCTTTCTAACAATTCAATGCACTCCTTTCTTAATTGCAGAAGCCCAAAACGTTCGTTTCAATTTCCCTTCCTCTCATAGCATTAATGAAATTCAACTATTTGAAGATGCCCATACCCCTGAGTTTGGGCAGGGGATTGAACTAACAAAGAGCGGGGTTGGCAACAATTTGAATTGGAGCGTGGGTTGGGCCGTTTACAATAGACCAGTTGAAATATGGAGTAAATCTCATGGGGCCCTTGCAAGCTTTCGATCCTACTTCCAGTTTCAAATAGACCGTGGGACATCAGCGAGAATGGACTATTATGCTGATGGTCTTACATTTTTCATGGCTCCTTTGGGATCCAAACCCCCTCAAAACGGAGCAGGTATG…	MSTLAKVMWIFLTIQCTPFLIAEAQNVRFNFPSSHSINEIQLFEDAHTPEFGQGIELTKSGVGNNLNWSVGWAVYNRPVEIWSKSHGALASFRSYFQFQIDRGTSARMDYYADGLTFFMAPLGSKPPQNGAGMWLGLFNSTTNGKRTTQKVAIEFDTFQNSIIDEYFGVCASDPDDNHVGIGINNITSVKTVSLSDRLNSGRIWEVWIDYDGLFQELLVFMAYNRSNFSSPRPENPTLSYPLDLSDSLPEKVTIGFSASTGLSKQMHKLISWNFTSQTSWSHHRGPSPKIIASLVGVGVVVVVAISIVIFKLTNKKTAKSDRELEIPDPNALQSEEVLERVDDEMSTNRSPRVYSYEELSRATADFKHDLILGQGGFGRVYKGSLEDGEIVAVKRIYQN…	653	pH 5.43	73.27
ThzLecRLK-L-type-102	MK760517	ATGTCTGTAAGTATCCTAGTGATCCTTGTGCTGCATGCATGGGTTCCAGCACAAGCGCAAACAACTTTCTTATTCAACAAATTTAATGCCTCCACCCTTTATCATATCGGAAATACTTCAATCCTCTCCGATTCCATCTGCCTCACAAATCAATCGAAACGCATCTTTGGCCGCGCTTTTTATAATCAGCCTGTGCGTATGAAAGGTCGCGGATCGGACAAATCAATCTCGTCATTCAGCACCACCTTCGTATTCGCCATGGTTCCTCCTTCTTCCGATCCTTCGCGCAGTGGGCAGGGCATGGCCTTTATCATGACGCCCAGCAAGTCTTCGGTTTTAGCTTCACCACCTGACTTGTTAGGTTTGTTCAATCTCTCCACCTACCAAAATCAGTCCAAT…	MSVSILVILVLHAWVPAQAQTTFLFNKFNASTLYHIGNTSILSDSICLTNQSKRIFGRAFYNQPVRMKGRGSDKSISSFSTTFVFAMVPPSSDPSRSGQGMAFIMTPSKSSVLASPPDLLGLFNLSTYQNQSNRLFAVEFDTQKNPLFEDIDDNHVGVDLNEIISVKSEPAGYWTGDRFNKVDLNSGQNFQAWIDYEDTQQQLNVTIVKAGSFRPKKPLLSLKVANLSNIFEEEMYTGFSAGTDTDVEDHCVLAWSFSTNGSAPELDLSHLPSFAVTMRKNSNHVRLIAAITATLVFLLLLLVVVGVFRWKRKKYGDDIEEWELEYWPHRFHYKDLYIATKGFRADQVLGSGGFGQVYKGIIPVSGREVAVKSIFKESPEAVKEFIAEISSLGRLQHRN…	656	pH 6.44	73.12
ThzLecRLK-L-type-103	MK760518	ATGTTGAAAAATCAAATTTGTGCTTTGATATGCCTGCTTCCAGTTTTTATTTCTACTGCACAGCAATCTAATGGCAGCAGCACTAACTACTCCTTTACCAACTTTAGCCAAAACAACAGCCAGCGGCTCATATACATGGGGGGAGCTAACTTTTCGGCTGAGTATGGTTATATCGATATCACACCAGATCCAAACCCCAATGAAGACTTTACTTCTCCAAATGAAACGGCTTCAAATCTTGTCGACCGCACCGGAAGGGTTCTGTACCACAAGGAGATCACGATATGGCCGGCGAGTTTCACCACCACCTTTACCATCTTCGTGGAAAAGATCACAACCATCAGAAACTTCAATGGCGACGGTATTGCCTTCATCATCGTGCCAGATAACAAGAGCTTT…	MLKNQICALICLLPVFISTAQQSNGSSTNYSFTNFSQNNSQRLIYMGGANFSAEYGYIDITPDPNPNEDFTSPNETASNLVDRTGRVLYHKEITIWPASFTTTFTIFVEKITTIRNFNGDGIAFIIVPDNKSFLAKSSGAFLGLFNQSTDGNTTGQLAIEFDTFHNEFDPVGGDHVGIDIQGIRSDVTASMEEHGMDIQGARAIQVRVDYDGWAKSLQIYARYANSSSPYRSLLNYTVELQNTVPRSAYVGFSAATGNSFEIQRILNWNFSSMMLPESSLDLSPGGSKSGVKVGVLVGSVTVGLVIMGLLASWFVVKRLRRKNQAAKTLGEGSFIGELEIIQSAPHQFSYKQLAAATSNFSKAELLGTGGFGSVYRGNLNTGGNEEESLVAVKRISAGS…	688	pH 5.60	75.9
ThzLecRLK-L-type-104	MK760519	ATGGCCCAGTCAGCAGGCGTGAATTTCAGCTTTAATGAATTCACGAGATGCAATACAAGCAACATTCATTGTGTAAATGATGCCACAATATCTGGGCATAAAATCCATCTTACAAACAATACAAACAGTCAATTGAGCAACAAAACTACAGGGAGGGTTGTTTACAACAAGACCATTGGGCTCTCTTCTATTGCGAGCTTCACTACGGACATCCAGTTCGCTATGCAATATTATAATCGGAGTCGTGATGATCGAGGAGGAGATCGAATTGCTTTCTTCATGACATCTATAGAAATCGCGACAATTGCTCACTCAGCTGATGGAGACAGTGGTCTTCCTGGAAATGAATCTAACTTGTCACCCAAAACGGTTGGTGTTGAATTCTGGTGTTACTATTAC…	MAQSAGVNFSFNEFTRCNTSNIHCVNDATISGHKIHLTNNTNSQLSNKTTGRVVYNKTIGLSSIASFTTDIQFAMQYYNRSRDDRGGDRIAFFMTSIEIATIAHSADGDSGLPGNESNLSPKTVGVEFWCYYYKCSIYADVAGYLPSEFYNDTKLNQTLNNGALWNARIEYNDIAKYLQIFLTNSSNTSMSQKDLVFAFPFDCYKYLPDNIVAGISASAQNSSQTHTILSWSFNTKTKRRKSSSKIIIVTIVGVFCCLAGAVKIWKLFSIGKKRRLESSSRQTCENDEIEISMLVDQGPCRYKLEDLKAGTNNFSETLKLGQGGFGGVYKGVAGEANEVVAIKRISQGSRQGMKEF	356	pH 8.83	39.47
ThzLecRLK-L-type-105	MK760520	ATGTCAACTCTTGCAAAATTCATTTGGATCTTCCTGACAATTCAATGGACTCTTGTTTTAGTTGCAGAAGCCCAAAACGCTCATTTCAATTTCCCTTCCTCTTCTGATGATATTCAACCTCTTGAAGATGCTCACCGCTCTGATTTTGGGAAGGGGATTGAACTGACAAAGAGCCAGGTTTCTGACAATCGAAACTGGAGCCTGGGTTGGGCTGTTTACAAAACACCTGTTGAAATATGGAGTAAATCTTCTGGTGGGGCCCTTGCAAGCTTTCAATCCTACTTTCAGTTCAAATTATTACATGAAGAAACAAGCAAACTGGGGTATTATGCGGATGGTTTTGCATTCTTCATGGCTCCTTGGGGTTCTCAACCCCCAATAAATGGATCAGGTATGTGG…	MSTLAKFIWIFLTIQWTLVLVAEAQNAHFNFPSSSDDIQPLEDAHRSDFGKGIELTKSQVSDNRNWSLGWAVYKTPVEIWSKSSGGALASFQSYFQFKLLHEETSKLGYYADGFAFFMAPWGSQPPINGSGMWLGLFNSTTNGKPLTQKVAIEFDTFKNAIIDEYYGVNAHDPDDNHVGIDISNITSVKTVSLSDRLNSGETWGVWIDYDGKLKNLKVFMAYNRSNISYPRPQHPTLNYTLNLSDFLPEKVTIGFSASTGLSNQRHNIISWNFSSQTSWGHDKPPLVIIIAPSLFGIALILGIRVAYWWHRNKKTVQSDRGLQIPDSYGLRNDDVHVEISSTRSPRVYSYAELSNATAGFREDLMLGKGGFGRVYRGRSEDGEIVAVKKIYQNPEYGMR…	647	pH 5.94	73.05
ThzLecRLK-L-type-106	MK760521	ATGGCTTTGAGAGTGTCTAGATTACTTGTTATTTATATAGTATCAGAGTGTCTTCTATTACAAATTTCAGTTACAGAAGCAGGAAATGCATCTGCTAGCTTCGAACTGCATGGTGGGAAACTTGTTCAGCTCGACGGTGATGCCAAATTTATGGGAGGAAGTGTATTCCAGCTTACAGACAGCTCAAAGGGTCTAAGTTCTGGAAGTGCAGGCAGAGTAGTTTACATGAACACAATTACGCTGTGGAATTCTTCAACTAAATCATCTGCTAACTTCACCACTCATTTTCAATTCCAAATCAACTGGACTCCCAAGGGTGACAATAAGTTTATTGATAATGGTGGCGATGGACTTGCTTTCTTCATGGCATCTCCAGAATCTGGTAATCGCCTTGGGTAC…	MALRVSRLLVIYIVSECLLLQISVTEAGNASASFELHGGKLVQLDGDAKFMGGSVFQLTDSSKGLSSGSAGRVVYMNTITLWNSSTKSSANFTTHFQFQINWTPKGDNKFIDNGGDGLAFFMASPESGNRLGYRTDGGWLGLFTPNNNGNLSNKLVAIEFDTYSSNRGENSNHIGIDINNITSEASVPVNQRLNNGKIWNARIDYRGNENMLNVSAGSEGQVSVHLSYEVNLTKYLPQCVVVGFSASASKSSEIHRLISWNFSSILSNSSGIQSSRKKKISWKAIITVSSAILVAVPLVSFVFYRYSRRNREEQQSDMDIALDHVPRRFTYAELSSSTSGFSEQKRVGQGGFGDVYKGILVKTDETVAVKRVSAASKQGKKEYLAEIRTITRLRHRNLV…	656	pH 8.29	72.86
ThzLecRLK-L-type-107	MK760522	ATGGCTAGTCACCTAATATTGTTTCTACTGCTGGCAGCTGCCTCTTCTTTACACAGTGCTTCAGGTGTTGGGCAGAGTACCAGCTTCATTTTCAACCAATTCAATGGCACAGACACAATACAATACGTTAAAGATGCCTCAATGCAATCCAATGTTATTCACCTCACAAATCACTCCGAGCGCGCCATTGGCCGCGCTTATTATGACAAGCTCGTCCCCATGAAAAGAAATGGCTCTGTAATCTCATTCAGCACAAGCTTCGTATTCGCCATAGTTCCGCACCCTCGCTCGGGCGGTGGCGACGGGCTCTGCTTCATCATGACGCCCACCACAGCTCTCAATGGCGCCATCGCCACACAGTACTTTGGCCTCGTCAATACCTCCAGCGACGGGAAAGAC…	MASHLILFLLLAAASSLHSASGVGQSTSFIFNQFNGTDTIQYVKDASMQSNVIHLTNHSERAIGRAYYDKLVPMKRNGSVISFSTSFVFAIVPHPRSGGGDGLCFIMTPTTALNGAIATQYFGLVNTSSDGKDYNHLFAVEFDTIQSIGVEDKDSNHVGIDLNSVKSVVAQFAGYRVGNTLMTINLKSGHNVRAWIDYDGASKQLDISIAAIGQARPQKALLSKKNLNLDDIIEDHMYVGFSASTGSSPLVEDHYILAWSFATGSSKALDLDTSHLPSFYIKIPKFYDSAKFISTTTICSVAFILGLILATFYWLRRIDYIEFYEKWEVQYWPHRFSYRELKLATKGFSDDNLLGSGGFGRVYRGTLASDEEVAVKSITKDCTEGMKEFVAEISSLGRL…	661	pH 6.20	73.39
ThzLecRLK-L-type-108	MK760523	ATGGCGAGATTACTCTTTTCTGAACTAATTTGTGTGGCCTGTTTGCTCTATTTTCCCGGTGTTAGTGGGAATTCAGAAAGAGGTCTAAGCTTCAACTTTCCCGAATTCACAGAGTCCGAAACAGATAGAATTTCCTTGGTGGGCGATGCTGGAGTCTCCTATAATGTTGTCTATCTTACAAATAGCAGCAATCTTCCATCATCGGGAAGAATTGTTTATAATGAGACTATTCAGGCTTTATCTATAGCCAATTTCAGCACGCACTTCGTGTTTTCTATGTATTCTGATACAGAAGATTCTCAGGGCGACGGAATAGCCTTCTTTCTCACATATGTAGGATATGCTTACGCTATTCCACAATTCAAAAGCCAGGGTTTGTTTGGTCTTGCTGGAGATAGA…	MARLLFSELICVACLLYFPGVSGNSERGLSFNFPEFTESETDRISLVGDAGVSYNVVYLTNSSNLPSSGRIVYNETIQALSIANFSTHFVFSMYSDTEDSQGDGIAFFLTYVGYAYAIPQFKSQGLFGLAGDRLDVIPAVFAVAFDSRRNIVGTIGRDFSDYHYLQNASVSDLHKGRVWDAWIDYNSQTQILDVYLASGSQSSKSPQNCILSQNVNLSALLRGNIVMGFSSAAVNSNETHRIFSWSFNSIFYPKNPSAGFSGSANGSEMSSKGKDRKQIRTFVKIFLGVGSGIVVCIALWGYCIFRRKRGASIKGQKLADKDLDKLLCHIPRRFKLDDLIAGTNNFREAQKLGQGGFGGVYKCNLVETNEIVAVKRISEGSRQGIKEFISEVSIVSRLR…	666	pH 6.31	73.7
ThzLecRLK-L-type-109	MK760524	ATGGCTAGCATTGTGGCAAGATTTCTTTTCTGCTTGTTAATTACTTGTTCTGCCTCTTTTTACGGCTTAGATGCAGAAGTCATTAGTTTTAATTTCCCCCCACAAACGGATATTCAGCTGTCGGCAGATGCATTCATTTCTAACGACGCAATACAGCTTACCAATAGCCAGTCGAGCCTTGGGTGGGCAACTTATTCAAGCATTATTCCTTCTCAAGCCCTGGCAACTTTTTCTACGCATTTCCAATTCAGCATTGCCGCAATCAATGGCAGTGGAGACGGTCTCACTTTCTTTTTCGCTCCCTCCGGCCTTCAATCTTCCGATGCCGATCACGGCGAATGGCTTGGCCTGTTTAATTCTGAAACAGATGGGAACTCATCGAATCAGATTCTTGCTGTG…	MASIVARFLFCLLITCSASFYGLDAEVISFNFPPQTDIQLSADAFISNDAIQLTNSQSSLGWATYSSIIPSQALATFSTHFQFSIAAINGSGDGLTFFFAPSGLQSSDADHGEWLGLFNSETDGNSSNQILAVEFDTYEDEFDPDDNHVGIDVNGIESKTTFSLSDLFGDAALNNGEKWDAWVEYYGPLSQVQVFLSQNPGGAIPSKPERPILWYTIDLSQFLPRFVKVGISASSGVETETHTVYAWTFSCQDSSGALTAPPAPITKKKHQNFIIISIVVVIAITVTIMVIRWLCRSASGEVGKKTKDKLNRPSFEAVDREGGEEESDDELDKRLARAIQSARKFSYDELCVATKNFSPEEEIGEGGFGKVYRGTLPGTNQAVAVKRMDLKTNQGQKVY…	665	pH 4.97	74.01
ThzLecRLK-L-type-110	MK760525	ATGGCAAACCGCTATGCTGGGACTCTCTTCCTTTTCTTCCCCTTGTTAGTCACTCTATTCTCTTATAAGGCATGCGCAGGAAACATTAGCTTTGCTTTCCCTCCCCAAACAGATATAGAAGTAGCTCTTGATGCATACTTTGAAGGGGACAGAATACAGCTCACCAGAAATGAAATCGGTGGTGATTTGAAATGGAGCGCAGGCTGGGCCACTTACAACAAACCAGTTCCTCTATGGGACAACTCTTCTGGGTCTCTCGCAAGTTTTACAACACATTTTCAATTCGTTATCAGAAACTCCAGCCTGAAATCAGCAGACGGACTCACTTTCTTCCTTGCCCCTTTCGACTCTAAACCACCCACAGATGCTTGCGGGAAATGGCTGGGCCTCTTTAACAAC…	MANRYAGTLFLFFPLLVTLFSYKACAGNISFAFPPQTDIEVALDAYFEGDRIQLTRNEIGGDLKWSAGWATYNKPVPLWDNSSGSLASFTTHFQFVIRNSSLKSADGLTFFLAPFDSKPPTDACGKWLGLFNNTTDGKVSNQVVAVEFDTFKNSFDPDDNHVGIDVNSAVSVANVSLSSKGEFPNDTLQNWKAWDAWVDYHGSTKQLQVFLLYNPSANLYNISKPKKPILSYHIDLRSYIPEVVKVGLSASTGREIETHTVSAWNFSSTYSWEISSALPKNSIHSRAPNRRKKAIWVFLFGSFLGIWCLFLIVGWWHLKQRETRRDNEVEVVDRELDEQFSQGPRKFSYAQLSAATHNFSEDEMLGEGGFGGVYRGILPTTNETVAIKKISQGSRQGKK…	682	pH 6.02	76.06
ThzLecRLK-L-type-111	MK760526	ATGAATTTCATGGGCACTCACGGTCTGATTCTGACTTTATGTCTCATATTCTTGTTTGGATCAGAGGGGACATCAAATTTACCCTCCGTCGAATTCAGCTATCCAACGTTCGAGTCCCCGGAGGGCATTGAAACCCTCGGAAACGCTACATTTGAGAGAAAAGTGCTACATCTAACAGCCGGTGGGCTGGCACACAGCATTGGAAGGGCCGTGTACTTTGAACCGATAAAGATCTGGGATCAAGCCACGGGGCTCACGCTTTCCTTCAAGACCGCATTCACTTTTTCCGTCACTAGACCTGACGTGAATCACAGTGGTGACGGCTTTGCGTTTGGGCTTTTTCCGCACAAATTAATCCCAAACAATAGCGGTGGCGGCAACCTTGGCCTTTATGATTCA…	MNFMGTHGLILTLCLIFLFGSEGTSNLPSVEFSYPTFESPEGIETLGNATFERKVLHLTAGGLAHSIGRAVYFEPIKIWDQATGLTLSFKTAFTFSVTRPDVNHSGDGFAFGLFPHKLIPNNSGGGNLGLYDSTSNTSNYAVAVEFDMYMNSFDPDNNHVGLDLNNINSACLSMLRNYGLNLGAGNDINVKIEYDGVTGRLNVYAINASLGEPGITSLVLSCQLNVSRYIVGEEVFVGFSAATGDNHEYHKIQSWTFEAWPVQSSKRRNEMLVATLAASILSVGLLLAILIYMLRKKRINIPLTPTGDDVRSNQASDLSKEITRACDWDVFPKKFSYEDLSRATNNFDPKELLGEGGFGDVYKGTIRCGNSDRAIAVKRFSPSSSQSDREYLSEVVVIG…	706	pH 5.15	78
ThzLecRLK-L-type-112	MK760527	ATGGCAGGCATGTTTGTCGTTCTTGTGCTTTACTTCCTCTTCCACCCATTGCTGTATACTCAAGCCCAAACAACCTTCGTCTTTCCTAGACTGGCTGGCTTAGCCAGTAGAAACTTGTCAAGCCTGTATTTGCAAGGGAACGCTGTAACACAACCCAATCTCATAGGTATCCGCCTCACCAATCATTCAGAATACATTACTGGCAGTGTTCTATACTCAGAAGCTGTGCGTACGAAAGAACGAGGGTCCAAGAATGCAACTTTATCATTCAGCACTACTTTTGTTTTCGCCATGGCTCCATCTTCACAGCATTCGATAAGTGGGAATGGACTGACATTTATCATAATGCCCAAGAAATCACATAAGGCTGGCCAACAAGATTCATACCTTGGTTTGTTC…	MAGMFVVLVLYFLFHPLLYTQAQTTFVFPRLAGLASRNLSSLYLQGNAVTQPNLIGIRLTNHSEYITGSVLYSEAVRTKERGSKNATLSFSTTFVFAMAPSSQHSISGNGLTFIIMPKKSHKAGQQDSYLGLFNFTSMGQPFNHLFAVEFDTVKNPEFDVINNNHVGVDLNSLHNVESKTAGYWAGGQFIQLDLNGRRNIQAWIDYDHLQDQLNVTIAFAGSLRPERPLIWKKNLSLSSILEEEMYVGFLASTGKFVQEHYLLAWSFTTNGTAPALNASILPFLTDTESNSNNLISPLRIGVITAFAVFLVLVVAVVWFKRKKNRDLIDDWEVQYWPHRISYKDLAVATQGFGEKQILGFGGFGKVYKGILPSNGFQVAVKSLFRETSEGVKEFIAEIS…	637	pH 8.19	71.22
ThzLecRLK-L-type-113	MK760528	ATGTTGAAAAATCAAATTTGTGCTTTGATATGCCTGCTTCCAGTTTTTATTTGTACTGCACAGCAATCTAATGGCAGCAGCACTAACTTTTCCTTTACCAACTTTAGCCAAAACAACAGCCAGCAGCTCATATACATGGGGGGCGCTAACTTTTCGGCTGAGTATGGTTATATCGATATCACACCAGATCCAAACCCCAATGTAAACTTTACTTCTCCAAATGAAACTGCTTCAAATCTTCTCGACCGCACCGGAAGGGTTCTGTACCACAAGGAGATCACGATATGGCCGGCGAGTTTCACCACCACTTTCACCATCTTCGTGGAAAACATCACAGCCATCAGAAACTTCAATGGCGACGGTATGGCCTTCATCATCGTGCCAGATAACAGGAGCTTT…	MLKNQICALICLLPVFICTAQQSNGSSTNFSFTNFSQNNSQQLIYMGGANFSAEYGYIDITPDPNPNVNFTSPNETASNLLDRTGRVLYHKEITIWPASFTTTFTIFVENITAIRNFNGDGMAFIIVPDNRSFLAKSSGAFLGLFNQSTDGNTTGQLAIEFDTFHNEFDPVGGGHVGIDIQGIRSDATASMKEHGMDIQGARAIQVRVDYDGWAKSLQIYARYAGNTSAFASILNYTVELENTVPSSAYVGFSATTGNSYEIHRILDWNFSSVSLPSSSLKFHPVVTPTEESGGGVKVGVLAGSITGGIVVVALLVSWFVVRRMKKKREAASNLGYFSGELAVIQNAPQRYPYRQLVAATNNFSESELLGTGGFGSVYRGNLNAGRNEQPALVAVKKIS…	691	pH 5.70	75.93
ThzLecRLK-L-type-114	MK760529	ATGAAAATGAATTATACGAAGAGCTCCACGGTACTGGTTTTCTTTGGAGGAACAATGGGTACCTTTTACAAGCTAAGTTCCTGTTTCACCGTACTGCTGCTTTGGCTACCGTTTGCCACACACGCTGCATACTCCAAGACTTTCAGGTATGGCGAATTCAACAAATCAAATATAATTCTGCTCAAGGATGCTTCCATACACTCTGATCGAGTGCTCACCTTAACCAATCAAACCCTGCGTTCAATGGGTCGTGCTCTGTACCCCACCCAAATCACTGTAAAAAGCAGTAATAATTCAATGGTGTCCTTCAGTACTAGTTTTGTCTTGTCCATTGGGGTTCCATCTAAGGGCTTGGCAGGGCATGGGATGGCCTTCATTATGGTTCCCAACAAATCATTA…	MKMNYTKSSTVLVFFGGTMGTFYKLSSCFTVLLLWLPFATHAAYSKTFRYGEFNKSNIILLKDASIHSDRVLTLTNQTLRSMGRALYPTQITVKSSNNSMVSFSTSFVLSIGVPSKGLAGHGMAFIMVPNKSLVGVEGSQFLGLATSKTNGLQSNQFLAVEFDTNYNPELGDINDNHVGVNLNGVTSLESQPVAYWIDKDHFQNLSLKSGKNFQVWIDYDHVEDRLNVTIAVVGIEKPVKPLISVAKLNLSAVLKEEVYVGFSAATGSYGVENHYILGWSFSTEGKAPALDLSRLPSFIRKNPITKSKGFVAAMTVASLVMLLIAAFFAFRKLKKIKDKETIEEWELEYWPHRIPYDELKTATQGFCNEQLLGRGGFARVYKGVLPTSGLEVAVKCITK…	696	pH 7.74	77.36
ThzLecRLK-L-type-115	MK760530	ATGAGGAGCAGAATTATGCAAGGCGTTCAGACTTTTCTTCCTTTGGTTATGGCCTTCTATTTTTCTATCTATTTCGTTTTGGTGCCTGCACAACAGCCGCAGGGGAGTGCTGATTTTATTTTTGAGGGGTTCAAGGATTCCAATCTGAGCCTGAGTGGAGTGGCAAAAATTGATTCTCGAGGGATTCTAGAACTCACAAATGTAACGCAGCGATTGAAGGGCCATGCCGTTTATCCATTCCCTCTACAGTTTAGAAGTTTTTCCAGCAACTCTACGTTTTCTTTCAGTACATCTTTTGTCATGTCCATTGTACCCGAGTACCCAACTCTGGGAGGCCATGGATTGGCCTTTGTGGTGACAGCTTCTAGAAGCTTCGAGGGATCCTTGCCCAATCAGTAC…	MRSRIMQGVQTFLPLVMAFYFSIYFVLVPAQQPQGSADFIFEGFKDSNLSLSGVAKIDSRGILELTNVTQRLKGHAVYPFPLQFRSFSSNSTFSFSTSFVMSIVPEYPTLGGHGLAFVVTASRSFEGSLPNQYLGLFNSTDIGKPSNKIFAVEFDTVQDFEFNDIDGNHVGVDVNNLISNKSETAAFMNESGLYQKFNLKAEKSIQCWIDFDGRDNLLNVSVIPGGRTRPKVPLISMHLDLSGVVEEFMYVGFSSSTGLLSSAHSVMGWSFKMNGPARDLDPSKLPRVLESQSEDKHKRLVIGVSVAAVVVMTVAVLAGVHVAKRLRDVEVIEDWELEYGPHRFSYKELREATKGFRDRELLGAGGFGRVYKGVLPSNGLEVAVKRVSHESKQGLREFI…	691	pH 6.31	76.95
ThzLecRLK-L-type-116	MK760531	ATGATTGCTGTGGAATTTGACACTTACGAGAATTCTTGGGACCCCGATGGCAATCATGTGGGGATCGACGTCAACAGTATTTTGTCCAAGGTAAACGTTTCGCTGACAGACGTAGCTGCAAACTCCGGTCTTTGTGATAAGAATCTCAAGAATGGAATGCAATGGGACGCGTGGGTGGATTATGACGGCGAGGCAAAGAGGCTGCAAGTGTTTCTCTTGTGTAATCCCGATGGCATAAGTATTTCTAAACCTCCAACCCCAATCTTAATTTATGATATAGATTTGCGGGACTTTCTTCCAGACAGCGTCAGGGTTGGCCTCTCGGCTTCGACAGGAAATTCCTCAGAGACACACACTGTGAACGCTTGGAATTTCTCTTGTGAGTATTCATGGGAATTA…	MIAVEFDTYENSWDPDGNHVGIDVNSILSKVNVSLTDVAANSGLCDKNLKNGMQWDAWVDYDGEAKRLQVFLLCNPDGISISKPPTPILIYDIDLRDFLPDSVRVGLSASTGNSSETHTVNAWNFSCEYSWELPAVPPPTNGHNERKSHLIWLILIAVFCSAIAICGFVLIGWRRYFRKTESGGEASEERDVELDQWFSQGPRKFSYAELSTATGNFSDNEKLGQGGFGGVYRGVLPGTKEVVAVKKISQGSSQGRKEYVSEVTIISRLRHRNLVQLLGWCHRKGDLLLVYEYLPNGSLDNYIFGEQKGSLDWERRYNIAYDLASALVYLHEEWDQLVVHRDVKASNVMLDSNFNAKLGDFGLARLVERHNAASHTTVVAGTLGYLAPECVMTGKASPE…	544	pH 5.66	60.66
ThzLecRLK-L-type-117	MK760532	ATGGCGCCTTTCGAGTTGGAGCAACCAAAGAACACTACGGGGGGAGGTCTCGGCTTGTTTAACGACACAACCTATAATGGAACATCCTATCAAATGGTTGCAGTGGAATTTGACACTTTCAAGAATCCTTGGGATCCCTTTGGCGACCATGTGGGGATCGACGTCAACAGCGTTCTGTCCAAAGCAAATGTTTCGCTGAGAAACTTAAACAAGAGCTACAGCCTCTCTGATAATAGTCTGAAGAATGGAAAGGAATGGCACGCGTGGGTGGATTATGATGGGGGAGCAAAGAGGCTGCAAGTGTTTCTCTTCTGTAACCCCAATATCACCACTGTTTCTAAACCCCAAATCCCAATCTTATTTCAAGATATAGATCTCCGGAACTCTCTCCCAGAAAAC…	MAPFELEQPKNTTGGGLGLFNDTTYNGTSYQMVAVEFDTFKNPWDPFGDHVGIDVNSVLSKANVSLRNLNKSYSLSDNSLKNGKEWHAWVDYDGGAKRLQVFLFCNPNITTVSKPQIPILFQDIDLRNSLPENIKVGLSASTGASTETHTVYAWNFSYEYSWEISPAPSPSVTTVEQSPSKGKNNNNSVKVILIAVFCSVLALCVFIFVILWWKFRKSICGDEEGEESDVELDEWFSQGPRRFTYAELSAATRNFSEDEKLGQGGFGGVYKGILPGTAEVVAVKKISQGSKQGRKEYVSEVTIISKLRHRNLVQLLGWCHQNRELLLVYEYLQNGSLDKYIFTEREHTLDWDRRYSIACDIASALFYLHEEWDQRVVHRDVKASNVMLDSNFNAKLGDF…	599	pH 5.34	66.66
ThzLecRLK-L-type-118	MK760533	ATGTATGTTGGTTTTTCAGCAGCTACGGGTGTCTTTTTAGAAGACAATTACGTTCTCTCCTGGAGCTTCAGTACAAACGGAACTGCCTCTTTTCTGAATACATCCAATCTGCCATCATTTGCACTCAGAGAAATTAAGAGCTCAAACTCCAGACAGCTGGTTGCCGGTATTACGACAGCTTGCGTTGTCGTCCTCCTTGTGGTGGTGGCAGCATACCTTGTGCGGTTGAAGAGAAAGCGATACAGAAATCTTATTGAAGAATGGGAGATGGAGTATTGGCCTCACAGGTTTAAGTATAAGGACCTACATATTGCAACCAAGGGCTTCGGAGAGAAGCAACTTTTGGGGTCCGGAGGCTTCAGCCAGGTCTATAAAGGAGTCCTTCCCACAAACGGCCTC…	MYVGFSAATGVFLEDNYVLSWSFSTNGTASFLNTSNLPSFALREIKSSNSRQLVAGITTACVVVLLVVVAAYLVRLKRKRYRNLIEEWEMEYWPHRFKYKDLHIATKGFGEKQLLGSGGFSQVYKGVLPTNGLQVAVKRSLRETDDGVKDFIAEISSLGRLQHRNLVQIRGFCRRENQLFIVYDYMPNGSLDKMIFGDPEKVLKWGQRYRVLRDVAAGLVYLHEEWEQRVVHRDIKSSNILLDSELNGKLGDFGLARLYEHNENSQTTRVVGTLGYIAPELIHTGKASPATDVFSFGVFMLEVACGRRPVDTSLQSDQTILVEWVRELDAKGSLMDAVDPNLVGQYVEDEMERVLKLGLLCSNPEPEGRPGTRQVLQTLEEEYPIPDFNVPFNLEMSNS…	421	pH 6.07	47.6
ThzLecRLK-L-type-119	MK760534	ATGGGTACCTTTTACAAGCTAAGTTCCTGTTTCACCGTACTGCTGCTTTGGCTACCGTTTGCCACACACGCTGCATACTCCAAGACTTTCAGCTATGGCGAATTCAACAAATCAAGTATTATTCTGCTCAAGGATGCTTCCATACACTCTGATCGAGTGCTCACCTTAACCAATCAAACCCTGCGTTCAATGGGTCGTGCTCTGTACCCCACCCAAATCACTGTAAAAAGCAGTAATAATTCAATGGTGTCCTTCAGTACTAGTTTTGTCTTGTCCATTGGGGTTCCATCTAAGGGCTTGGCAGGGCATGGGATGGCCTTCATTATGGTTCCCAACAAATCATTAGTGGGCGTCGAAGGTTCCCAGTTCCTCGGACTTGCTACATCTAAAACCAACGGT…	MGTFYKLSSCFTVLLLWLPFATHAAYSKTFSYGEFNKSSIILLKDASIHSDRVLTLTNQTLRSMGRALYPTQITVKSSNNSMVSFSTSFVLSIGVPSKGLAGHGMAFIMVPNKSLVGVEGSQFLGLATSKTNGLQSNQFLAVEFDTNYNPELGDINDNHVGVNLNGVTSLESQPVAYWIDKDHFQNLSLKSGKNFQVWIDYDHVEDRLNVTIAVVGIEKPVKPLISVAKLNLSAVLKEEVYVGFSAATGSYGVENHYILGWSFSTEGKAPALDLSRLPSFIRKNPITKSKGFVAAMTVASLVMLLIAVFFAFRKLKKIKDKETIEEWELEYWPHRIPYEELKTATQGFCNEQLLGRGGFARVYKGVLPTSGLEVAVKCITKDSTEGMKEFISEIATVGR…	689	pH 6.23	76.62
ThzLecRLK-L-type-120	MK760535	ATGGCAAGTGGGCAGAACATTCAAGCATGGATTGATTATGATGGCCATAAACACAATCTCAATGTTACCATCGCCTTAGCTGGGATGTCGAGGCCTCTGATACCGCTGATTTCTAAGCAAAACATTGACCTTGCTGACATCTTCAGAGAAGAAGTTTATGTGGGATTTTCTGCAGCTACAGGAAAAGATGCCGTTGAAGACCACTATATTCTGGCTTGGAGCTTCAATTCAGATGGCATGGCACCAACTCTAGATCTATCCCATCTTTCTTCCTCCACAAGGTCAAGAGAGGTACCGGTAAGAATTATAGTTGGGGTTTCCATAGGTTTATTTATTTTAGTCGTTTTGGCTGCTCTGTTTGTATGGTACTGGTTGAAACAGGGCAAGCAGGGAGAGGTT…	MASGQNIQAWIDYDGHKHNLNVTIALAGMSRPLIPLISKQNIDLADIFREEVYVGFSAATGKDAVEDHYILAWSFNSDGMAPTLDLSHLSSSTRSREVPVRIIVGVSIGLFILVVLAALFVWYWLKQGKQGEVGEEWEAEFWPHRIPYQELRTATHGFSEERLLGMGGFGKVYRGVLPSTGLEVAIKCLTRDLQQGMKDFVAEISSLGRLQQRNLVRLQGWCRNKNQLFLVYDYMPNGSLDRFIFGNPENVLGWSLRYSILKGVAAGLLYLHQEWEWVVVHRDLKSQNILLDSQFNAKLGDFGLARLHDPTQKSQTSGVAGTLGYMAPEIMRTGKATVGTDVYSFGIVLLEVACGRRPLDESAETEEQVLVEWVRQLYAEERLMDAVDAKLGGEYNGEE…	468	pH 5.60	52.14
ThzLecRLK-L-type-121	MK760536	ATGGCATGCGCAGGAAACATTAGCTTCGCTTTCCCTCCCCAAACAGCAGATATCAAAGTAGATCTGGATGCTTACTTCGAAGGGGACAAAATACAACTCACAAAAAATGATTTGGCAGTGGATTTGAGAAATAGCGTAGGCTGGGCCAGTTACAACAGACCAGTTCCCCTCTGGCACAAGTCTTCCGGGGGTCTCGCAAGTTTTACATCATATTTTCAGTTCGTTATCAACAACACCAGCAACTATTCAGGGGACGGACTCACTTTCTTTATTGTCCCTTTTGATTCTAAAGCATCAAAAGAAGGTGCGGGTGGAGGGCTGGGCGTATTTAGCAAGCATAATGTAACCGCATCTGGTCACGTAGTCGCCGTCGAGTTCGACACATACCAGAATTACTTC…	MACAGNISFAFPPQTADIKVDLDAYFEGDKIQLTKNDLAVDLRNSVGWASYNRPVPLWHKSSGGLASFTSYFQFVINNTSNYSGDGLTFFIVPFDSKASKEGAGGGLGVFSKHNVTASGHVVAVEFDTYQNYFVDPDDNHVGIDVNSGISVATVSLNSESGFQNKTLKNSGAWDVWVDYYGSTNQLQVFLLNNPSANLNNISKPRSPILIYPIDLRQYFPEKVRVGLSASTGMAIETHTIHAWNFSCAYSWHNFSATPPSNVPSSVPSHTVSSPSRTQNSSLKIILSSLVCFVGIFCFWFIAGWWYFKKRATRRDDQGEEEDIELDEQFAQGPCKFSYAQLSAATHNFSNDEILGEGGFGSVCRGILPATNETVAIKRISQGSRQGRKEYISEVTIISK…	562	pH 5.81	62.55
ThzLecRLK-L-type-122	MK760537	ATGGCGAGATTACTCTTTTCTGAACTAATTTGTGTGGCCTGTTTGCTCTATTTTCCCGGTGTTAGTGGGAATTCAGAAAGAGGTCTAAGCTTCAACTTTCCCGAATTCACAGAGTCCGAAACAGATAGAATTTCCTTGGTGGGCGATGCTGGAGTCTCCTATAATGTTGTCTATCTTACAAATAGCAGCAATCTTCCATCATCGGGAAGAATTGTTTATAATGAGACTATTCAGGCTTTATCTATAGCCAATTTCAGCACGCACTTCGTGTTTTCTATGTATTCTGATACAGAAGATTCTCAGGGCGACGGAATAGCCTTCTTTCTCACATATGTAGGATATGCTTACGCTATTCCACAATTCAAAAGCCAGGGTTTGTTTGGTCTTGCTGGAGATAGA…	MARLLFSELICVACLLYFPGVSGNSERGLSFNFPEFTESETDRISLVGDAGVSYNVVYLTNSSNLPSSGRIVYNETIQALSIANFSTHFVFSMYSDTEDSQGDGIAFFLTYVGYAYAIPQFKSQGLFGLAGDRLDVIPAVFAVAFDSRRNIVGTIGRDFSDYHYLQNASVSDLHKGRVWDAWIDYNSQTQILDVYLASGSQSSKSPQNCILSQNVNLSALLRGNIVMGFSSAAVNSNETHRIFSWSFNSIFYPKNPSAGFSGSANGSEMSSKGKDRKQIRTFVKIFLGVGSGIVVCIALWGYCIFRRKRGASIKGQKLADKDLDKLLCHIPRRFKLDDLIAGTNNFREAQKLGQGGFGGVYKCNLVETNEIVAVKRISEGSRQGIKEFISEVSIVSRLR…	672	pH 6.55	74.54
ThzLecRLK-L-type-123	MK760538	ATGGCTATAAATCCCTTGCAAGCAGTCGTCTTGTCTGTAATATCATTCCAAATTTCTATGATTCTAGCAGAAAATGTCTTTGTTAGCTTTCAATTGAATTCCTCCAGCGCAAATAGCCTTTCGCTTAATGGGGATGCTCAGATTGTATCAGGATGTACAGTCAATCTTACAGACATGAGCAAAGGTATAACCAGCGATGGAAGTGCAGGGAGAGCTGTTTACAACCAAACAATTCCGTTATGGAATGCTTCGACTAAGCAAATTGCAAACTTCACCACCCATTTTCAATTCCAAATGGAGTGGAAGCCACAGAGATATAATAATAGGGAGGACGGTGGTGGCAATGGGCTTGCATTTTTCATGGCGTCTGTAGAATCCGGTTACAAAGTGGCATACAAG…	MAINPLQAVVLSVISFQISMILAENVFVSFQLNSSSANSLSLNGDAQIVSGCTVNLTDMSKGITSDGSAGRAVYNQTIPLWNASTKQIANFTTHFQFQMEWKPQRYNNREDGGGNGLAFFMASVESGYKVAYKGDGKYLGLVGPENDGNRSNHVVAVEFDTYKSPWDRDNNHVGIDVNSLTSSVSTHLEEPLHNGEIWDAWVGYDGLRHVLEVSVSKGSNYQSRTNLSYPINLIEYLPENVVVGFSATANMSSESHRVISWSFTTVISEPTEKRKKFPTSVVIIVSICSVVAIILCLGLWFVLQRCGRRKGRSPNSNMMAEEEEIDVGMILDHVPRRFTYSELSAATNCFREKEKLGHGGFGDVYRGNLLESNEIIAIKRISEGSKQGKKEYQSEVTTI…	696	pH 6.26	76.91
ThzLecRLK-L-type-124	MK760539	ATGGGTTTCTTGTATCTGCTACTGCTCTTTGCAGTAGTAAAAACTGCAGCACAACAGTCTGCTATCAAACAAACACAGACCACTTTTGTGTTCAACAATTTTACTGCCAATTCAAAGGTAACTCTAATCCAATCTGCCATGATCAGTTCACCAGTTGTAAGGCTAACAAATGATACACAGTGGATTATTGGTCGTATGTTTTATCCCCACCCTGTGCAAATGAAAAGAAACAGCAGCCTTTCTTCTTTCAGCACAAGTTTTGTGATGGCAATTGTGCCCCCTGAAGGGGCAGCAGGCACAGGGCATGGATTAGCCTTTGTAATGGCACCCTCACCAGATCTAATCGGGGCTCAGGCTTCTGTGTACTTGGGTCTCTTGAATACCACCAGCAATGGGCAA…	MGFLYLLLLFAVVKTAAQQSAIKQTQTTFVFNNFTANSKVTLIQSAMISSPVVRLTNDTQWIIGRMFYPHPVQMKRNSSLSSFSTSFVMAIVPPEGAAGTGHGLAFVMAPSPDLIGAQASVYLGLLNTTSNGQQYNHLFAVEFDTSQSVDFQDPSANHVGLDLNSLNSLDTPPDAGYWDGQNFVNVTLKSGRNIQVWIDYDHIQDQINVTMALAGMSKPQKPLISRTNLNLSAILQDQVYVGFSSATGNFVAEHYILAWSFTTNGTAPNLDVSNLPSLMWKKKPLYKTKGFIAIITLVSFLIPLAGALFLLKRYLDREIIEEWELEFWPHRFSYRELKIATKGFADGEVLGSGGFGRVYRGVLPASGQEIAVKCVNKEVREGIKEFVAEITSMGRLQHR…	676	pH 6.76	75.43
ThzLecRLK-L-type-125	MK760540	ATGAGCTTCGGCGTTCTTCGATTCTCAGTTTTGTTCTGGGCTTCTGCTCTGGTTGTTCTGTCAAAACCAGGAAGCCTAATTACTTTCAATTTTCCATCTTTCGACAACAGTTCCAGCGAATATATTGAACTTCTGTATGATTCCCATATTCAACGCAACGGGAGATTTAACTTCCTGCAACTCACCAGAAATGATAGCGGAAATAACTACAGCGAAGGATGGGCTACTTACAAGAAATCAATTCCAGTATGGGACAGATCTTCCCGTCGCCTAGCAAGTTTTACCACGCACTTCGAATTCTTCATCAAGCCAGACATCAACAATACTTTTGGTTCAGGCGAAGGGCTCACTTTCTTCATGGCGCCGCTGGATTTCAAAGCCCCGGAATCATCAGCCGGA…	MSFGVLRFSVLFWASALVVLSKPGSLITFNFPSFDNSSSEYIELLYDSHIQRNGRFNFLQLTRNDSGNNYSEGWATYKKSIPVWDRSSRRLASFTTHFEFFIKPDINNTFGSGEGLTFFMAPLDFKAPESSAGKWLGLFNTTTVGKSLNRVVAVEFDTEKNSHDPDDNHVGIDVNSIVSAANYSLVNASLKDGRKWRVWVDYDGRQKKLQVFLSRENETKPGVPILKYGIDLRQIVPADVKIGFSATTGMGYGTHTLLYWDFICRTSWNASSVKIKGSNPVNDEKKKKRDEKVSKSKFISVSVVLGFLAAACCLGSGWLWRRYTKTKRTAISTSEEGQEDMETDLDEQVSQGPRRFTFSELSAATKSFSEDEKLGQGGFGSVYRGVLEETEEVVAVKRI…	691	pH 6.06	77.61
ThzLecRLK-L-type-126	MK760541	ATGAAATATTATAACCTGAGTCCTGAAGATCAAGGAGGCCATGGAATCGCTTTCTTAATGACGTCAAAAGAAATCGCGACTCAGTGGAGAAGTTGCTCCCACGCTGGACTTCCAGGAAATGGATCTAAACTCTCAGCGGACGCATTCGCTGTTGAATTTAGTAGTGTTACTTCCCGAGTCCACACAAGAGTTGGTAATGCTCGGCCTATAGATTACAATAATACCGAGTTAAATGAAATTTTAAATGATGGTACTTTGTGGAATGCACGTATAGATTACGATGGTATAAGAAAATACCTGCAAATATTCTTGTCCAATGCCTCCAATAGCTCAATGTCCAAAACAGATCCGGTTCTAGCGCATTATTTTGATTGCTCAAAGTATCTTCCTGATAACCTT…	MKYYNLSPEDQGGHGIAFLMTSKEIATQWRSCSHAGLPGNGSKLSADAFAVEFSSVTSRVHTRVGNARPIDYNNTELNEILNDGTLWNARIDYDGIRKYLQIFLSNASNSSMSKTDPVLAHYFDCSKYLPDNLVVGISASAHNSFETHTILSWSFNTKTKSKKSSMKIIIVTTVVTSFSLVVVIVMCVLFSIAKKKRRLGSRSKQTCEANEIKIDMLVDKGPCRYNLEDLKAGTNNFSETLKLGQGGFGGVYQGVIGEANEVVAVKRISQGSRQGLREFISEISIVSRVRHRNLVQLLGWCHEKGELLLVYEYMSNGSLDKHLFIKGDFPRLQWSRRYRIA	341	pH 9.38	38.16
ThzLecRLK-L-type-127	MK760542	ATGGGTTTTCATCGAGTTTCATTAGCTTTAGTCTATATGTTTCTGGTGCAAACTGTTAGTGGGAATTTCAATTTTACCAGTTTCAGTGAAAAGAATGATAGCCCTTTCATATTCGACAATTCTGGCATAACTTATGAATCCTTGCAGGTCACAGCGGAAACTAGAAATCCAGAGGCCCCATATTCCCCGAAAAATAGAACGGGAAGAGTCATATTCAAACAACCATACCGGTTATGGAAAGAGCCTGATAGTCCCGCATCATTCAATTCCACTTTTGTTTTCAATATTGCACCAGACAACGGAACTGGAGAGGGCATGGCGTTTATAATATCTTCTAATAAAGACATTGGGTATGGACCTGTTGCAAGCTATGGCCGCTGGCTAGGGCTCTTCAATTCT…	MGFHRVSLALVYMFLVQTVSGNFNFTSFSEKNDSPFIFDNSGITYESLQVTAETRNPEAPYSPKNRTGRVIFKQPYRLWKEPDSPASFNSTFVFNIAPDNGTGEGMAFIISSNKDIGYGPVASYGRWLGLFNSTINGLRSNKVVAVEFDTIKSEGTNDPDDNHVAIDVNSINSTKIASLDVDHINLTSEENITAWIQYSGTHRLLKVYIAKSPGPMPSYPVLQYPLNLSHILDPHVYFGFTASTGEGTELNCVHSWSLSIQDLGSKPNTGLKIALLVSGMVLAVFLATVIVIVYIKHRKNQAEAAIISDTLRKLPGQPHEFKYRTLQKATQNFSTRSQIGCGGCGAVYKAHIRKNKTPVAVKRIFKDSTQGKEEFISEIGIINQLRHRNLVPFIGWCHD…	653	pH 7.07	72.8
ThzLecRLK-L-type-128	MK760543	ATGCAGCTTGTCTTTGAGACAGAGGAATTAATCTGTAGGGAGGATCAGTTAATCTTTTTATATCAGGAAGGCCAGAACAGAGTTTCCAAAATGAGTTTTTTTCTTGCTTTCTTAACATTTTATGCTGCTACATGTGTAACCCCTGGTAAAGGAGAAAGCAGCCTCCGCTTTAGTTTTCCTTCCTTCGACAACTCTCATGTCGAACATATTAAGCTCTTGTATGATTCTTACTTTCAGCAAAGCGGTGATGGGAATCTCATCGAACTCACCACAGATCGAGGTGGCAAAACCTACAGCGTCGGCTGGGCTGTTTATGAGAAATCCATGCCGGTGTGGAACAAATCTTCAGGGGATCTGGCAACTTTCTCGACTCATTTTGAATTCAGAATCAGTCCATCT…	MQLVFETEELICREDQLIFLYQEGQNRVSKMSFFLAFLTFYAATCVTPGKGESSLRFSFPSFDNSHVEHIKLLYDSYFQQSGDGNLIELTTDRGGKTYSVGWAVYEKSMPVWNKSSGDLATFSTHFEFRISPSASNEFGSGGGMAFFMAPLDFRTPELSAGKWLGLFNTSTIDNPRNQIVAVEFDTDKNSHDPDDNHVGIDVNTVVSEKVYSVVNESLKDGKRWDAWVDYDGRVKKLQVFLSRNASKSAAPVLSYDIDLANFLPENVMAGFSAATSMGTESHTLVSWNLTCKTSWNASFLSIGGQRNGKSKRKGFKSVLIAVIIAAAAILCGFTFAGVWLWRRRMHRGRTKTERESEMALDEEFTQGPRKFTYAELNAATRHFSESEKLGQGGFGSVYR…	717	pH 5.96	79.77
ThzLecRLK-L-type-129	MK760544	ATGCAGCTTGTCTTTGAGACAGAGGAATTAATCTGTAGGGAGGATCAGTTAATCTTTTTATATCAGGAAGGCCAGAACAGAGTTTCCAAAATGAGTTTTTTTCTTGCTTTCTTAACATTTTATGCTGCTACATGTGTAACCCCTGGTAAAGGAGAAAGCAGCCTCCGCTTTAGTTTTCCTTCCTTCGACAACTCTCATGTCGAACATATTAAGCTCTTGTATGATTCTTACTTTCAGCAAAGCGGTGATGGGAATCTCATCGAACTCACCACAGATCGAGGTGGCAAAACCTACAGCGTCGGCTGGGCTGTTTATGAGAAATCCATGCCGGTGTGGAACAAATCTTCAGGGGATCTGGCAACTTTCTCGACTCATTTTGAATTCAGAATCAGTCCATCT…	MQLVFETEELICREDQLIFLYQEGQNRVSKMSFFLAFLTFYAATCVTPGKGESSLRFSFPSFDNSHVEHIKLLYDSYFQQSGDGNLIELTTDRGGKTYSVGWAVYEKSMPVWNKSSGDLATFSTHFEFRISPSASNEFGSGGGMAFFMAPLDFRTPELSAGKWLGLFNTSTIDNPRNQIVAVEFDTDKNSHDPDDNHVGIDVNTVVSEKVYSVANGSLKDGKRWDAWVDYDGRVKKLQVFLSRNASKSAAPVLSYDIDLANFLPENVMAGFSAATSMGTESHTLVSWNLTCKTSWNASFLSIGGQRNGKSKRKGFKSVLIAVIIAAAAILCGFTFAGVWLWRRRMHRGRTKTERESEMALDEEFTQGPRKFTYAELNAATRHFSESEKLGQGGFGSVYR…	706	pH 6.23	78.94
ThzLecRLK-L-type-130	MK760545	ATGGGTACCAATCATACAAGAGCTGTTCCCATTTCTTTATCATACACAGCGATATATTTTCTGACATTATATGTTTCAGGTCATGGAGCAGATAAGGTGTACATTGATTTCAACAAATTCAATGAGTCCTCTGTAAATCTACTTGATTTTAGGGAGGACGCCACTGTTTCTGGAAACGCAATCGCACTCACCAACATAAGCAAATTGAACGGTTACAACGTAACGTCGAGCCTAGGAAGAGTTGTTTACAAGCAGACAATTTCCCTATGGAATGCAAATTTCACAACGCATTTTCAATTCCTTATGAAACAAGGCGATCGTCAGCACGGCGAGGGATTGGCTTTTTTCTTAGCATCTCCAGAGTGGGGTGAACGCATACCCTACAAATCAGGAGGAGGG…	MGTNHTRAVPISLSYTAIYFLTLYVSGHGADKVYIDFNKFNESSVNLLDFREDATVSGNAIALTNISKLNGYNVTSSLGRVVYKQTISLWNANFTTHFQFLMKQGDRQHGEGLAFFLASPEWGERIPYKSGGGGLGLFSHDKNDAHDINEGKSSYQVVAVEFDTYKNAWDTTSANHVGINVHTIVSAENVPVKQSMNDGQIWDAWIDYDGKQNKLLVFLSNSSNGIKPEGNNPILSYDIDLRAFLPLDVMIGFSAASYNSTETHQLISWSFTSVCLSGKKRNWLKWVLVIVSVSFIAAILLCALLYWVYIRRSRASKQMDEQINRQCDDIQGYRKFTYRQLKAATMKFSEKRKLGRGGFGDVYKGVLLKTNEIVAVKRMSEGSNQGKKEYIAEINTITR…	686	pH 7.94	77.26
ThzLecRLK-L-type-131	MK760546	ATGACATCCAAGGAAATGGCGACAATTGATTGCTCATCTCATTTTGATAGTGGTCTTCCTGGAAATGGATCTCAGCTGTCAGCCAATATATTTGCTGTTGAATTTTATAGTTACTCTTTTCGCTCGTCTATCTCCACCATTGTTGGTGGCTATAATCCTTCTGAGTATTACAATTATACCCACTTGAATGAAAGTTTAAATGAAGGTACGTTGTGGGATGTACATATACATTACGACAGTATAGATAAATACCTTCAAATATTCCTCTCAAATGCCTCTAATAGTTCTGTGTCCCAAAGAGATCCCATTCTTGCACATTCTTTGGATTTATCTACACATCTTCCTGATAATTTTGTAGTAGGAATTTCTGCTTCTGCTGAAAATTTGAATGAAACCCAT…	MTSKEMATIDCSSHFDSGLPGNGSQLSANIFAVEFYSYSFRSSISTIVGGYNPSEYYNYTHLNESLNEGTLWDVHIHYDSIDKYLQIFLSNASNSSVSQRDPILAHSLDLSTHLPDNFVVGISASAENLNETHTVLSWSFNTKTKTKKSSTKIIIVTIVGVIFCLAGVVVIWSIFAIAKKRRLGRSSGQTCEDNEMEIGMLVDQGPCRYKLNNLRAATNNFNQTLKLGQGGFGDVYKAVIRETNEVVAVKRISQGSRQGIKEFISEVSIVSRVRHRNLVQLLGWCHEKGELLLVYEYMSNGSLDKHLFSKADSPVLQWSYRYRIALEIASGLLYLHEGSTHCIVHRDVKSSNVMLDCDFNAKLGDFGLARMLEHGRLSQTTMAAGTLGYLAPECVITGR…	549	pH 7.07	60.71
ThzLecRLK-L-type-132	MK760547	ATGTTGAAAAGGCGGATTTGTGCTTTGATAAGCCTGCTTCCAGTTTTAATTTGCGCTGCGCAGCAGTCCAATGGCAACGGCACTAATTTTTCCTTTGCCTACTTTAGCCAAAACAACAGCCAGCAGCTCATATACATGGGGAATGCTTCCTTTTCGGAAGGACATGATTATATCGATCTCACACCAGATCCAACCGCCACCGTGAACGTTTCTTCTTCAAACGAAACGGCTCCAAATGTGGCGTTGCAGAACTGCATCGGAAGGGTCCTCTATGGCCAGCAGCTCACGATGTGGCCGGCAAGTTTCACCACCACCTTCACCCTCTTCGTGAAAAACATCACCACAGTGACGAATTTCAATGGCGACGGTATTGCCTTCGTCATCGCTCCAAACAACAAA…	MLKRRICALISLLPVLICAAQQSNGNGTNFSFAYFSQNNSQQLIYMGNASFSEGHDYIDLTPDPTATVNVSSSNETAPNVALQNCIGRVLYGQQLTMWPASFTTTFTLFVKNITTVTNFNGDGIAFVIAPNNKSFLPKSYGAFLGLFDSSTNGNTTNQLAIEFDTFQNEFDPDNNHVGIDIQGIISNVTAGMGDHGMDIKAGRAINVRVNYDGWTKSLQIYARYANSSSPYASLLNRTVELEKTVPRLAYVGFSATTGNSFEIQRILNWNFSSVMLPESSLNLSPVGTPRGSGGGVKVGFLVGSIMVGLVMVGLLASWFAVKRLKRKIQTTITLGRGSFVEELAIIHNAPHRFLYSQLAAATNNFSEAELLGTGGFGSVYRGNFNAGGNEDVALVAVKR…	449	pH 8.29	49.11
ThzLecRLK-L-type-133	MK760548	ATGGGAAGGGGAAGGGGAAGCACGCCTGTGGCCCTTCTTCTCTTCATCTTCTTCCTCTTTCTCCTCCATTGGTGCCCAGCTGTCCAAGCTCAAACCAATTTCATCGCCCAAACGAATTTCTCGTTCATTCATCTCTCTGGAAACGCAACAGTGATCCCCGATGTGGGTATCCGCCTCACCGATCTAGCAGAACACGTTAAGGGCAGAGCTGTATATTCACAATCTCTGCGTATCAAAGATGAAACATTCTCATTCAGCACTACCTTCGTATTCTGCATACTTCCCCCATCAGACATTTCAATGGCCGGAGATGGATTGGCCTTTATCATAGCCCCTCACCCATCTCAAAACACAGCTTTAGATGGCCTCTACCTCGGTCTCTTCGACAATTTTACAAGC…	MGRGRGSTPVALLLFIFFLFLLHWCPAVQAQTNFIAQTNFSFIHLSGNATVIPDVGIRLTDLAEHVKGRAVYSQSLRIKDETFSFSTTFVFCILPPSDISMAGDGLAFIIAPHPSQNTALDGLYLGLFDNFTSMGHSYNHLFAVEFDIVQNDEFKDINGNHVGVDLNSLISQKSESAGYWIGNQFLDLDLKSGQNIQAWIDYDHLSKELNVTVAPAGSLRPEIPLISMKNLSLSDILEEEMYVGFSAATGLTIEGNYILAWSFSTDGTAPALNTSILPSLLQGKSKSHKLPLIVAVSSGLGGFLILGVAAGAIMWFKRKKSRDPVEEWEVEYWPHRFSYRDLAIATKGFREEQVIGCGGFGKVYKGVLRSKGLEVAVKCLLRESSEGVKEFIAEISSLG…	658	pH 6.31	73.2
ThzLecRLK-L-type-134	MK760549	ATGGCCGGAGATGGATTGGCCTTTATCATAGCCCCTCACCCATCTCAAAACACAGCTTTAGATGGCCTCTACCTCGGTCTCTTTGACAATTTTACAAGCATGGGACACTCTTACAATCATCTCTTTGCAGTTGAGTTCGACATCGTACAGAACGATGAATTCAAGGATATTAACGGCAATCATGTGGGTGTGGATCTCAACTCTCTTATCTCTCAAAAGTCAGAGTCTGCAGGTTACTGGATTGGCAACCAGTTTTTAGACCTGGATCTCAAGAGTGGACAGAACATACAAGCTTGGATTGACTACGACCATCTTTCAAAGGAACTCAATGTAACGGTAGCCCCTGCTGGTTCCCTTCGCCCAGAAATTCCCCTGATATCTATGAAAAACCTAAGTCTG…	MAGDGLAFIIAPHPSQNTALDGLYLGLFDNFTSMGHSYNHLFAVEFDIVQNDEFKDINGNHVGVDLNSLISQKSESAGYWIGNQFLDLDLKSGQNIQAWIDYDHLSKELNVTVAPAGSLRPEIPLISMKNLSLSDILEEEMYVGFSAATGLTIEGNYILAWSFSSNGTAPALNTSILPSLLQGKSKSHKLPLIAGVTTGLIVLLVLAVAAIWFKRKKSRDPVEEWEVEYWPHRFSYRDLAIATKGFREEQVIGCGGFGKVYKGVLRSKGLEVAVKCLLRESSEGVKEFIAEISSLGRLQHRNLVQIRGYCRRGKQLFIVYDFMPNGSLEKLMFGNPGGVLRWAQRYRILWDVAAGLLYLHQGWEQRVVHRDIKSSNVLLDSELRGKLGDFGLARLYRHD…	555	pH 6.20	61.78
ThzLecRLK-L-type-135	MK760550	ATGTATGTTGGTTTCTCTGCATCAACAGGAGCCGTCGTTGAAGACCACTGTGTCCTGGCTTGGAGCTTCAGCACAAATGGATCCGCGACTGAGCTTGATGTATCTCATCTTCCATCCCTTATTAAGCGCAAGAAATCCAACTCAAGACTTATAGTTGCTATTATTACTACTCTGGTACTTGTCGTGTTGCTTTTGGTTTCAGCGGCGGTTTATCGGGGGAAGAGAAACAAGTACAGAGACGATCCAGAAGAATGGGAGATGGAATATTGGCCTCACAGGTTTAACTACAAAGACTTGCATATTGCAACCAAAGGCTTCCGAGACGACCAAGTTTTGGGCTATGGAGGTTTCGGTCGGGTTTACAAAGGAGTCCTCCCTGCCAACGGCGAGGAAATTGCT…	MYVGFSASTGAVVEDHCVLAWSFSTNGSATELDVSHLPSLIKRKKSNSRLIVAIITTLVLVVLLLVSAAVYRGKRNKYRDDPEEWEMEYWPHRFNYKDLHIATKGFRDDQVLGYGGFGRVYKGVLPANGEEIAVKS	136	pH 8.69	15.24
ThzLecRLK-L-type-136	MK760551	ATGGGAGTACAAAGCAGTTGCAGGTATTTCTTTTGTATAACCCTTCTGCTAATCTGTACAATATATCTAAACCCAAAAAAACCCATTTTGAGTTATCACATAGATCTGCGTAGCTATATTCCGGAGGTGGTCAAGGTTGGCCTCTCTGCATCCACTGGAAGAGAAATAGAAACCCACACTGTCTCAGCTTGGAACTTTTCTTCTACATATTCATGGGAAATCTCCTCTGCTCTTCCTGAGAACAGTATTCATTCAAGAGCTCCAAATAGGAGAAAGAAAGCCATCTGGGTATTCCTCTTCGGCTCTTTCCTGGGCATCTGGTTTTTATTCCTTATTGTGGGGTGGTGGCATTTAAAACAGAGAGAAACGAGGCGGGATAATGAAGTTGAGGTTGTGGAC…	MGVQSSCRYFFCITLLLICTIYLNPKKPILSYHIDLRSYIPEVVKVGLSASTGREIETHTVSAWNFSSTYSWEISSALPENSIHSRAPNRRKKAIWVFLFGSFLGIWFLFLIVGWWHLKQRETRRDNEVEVVDRELDEQFSQGPRKFSYAQLSAATHNFSEDEMLGEGGFGGVYRGILPTTNETVAIKKISQGSRQGKKEYVSEVTIISRLRHRNLVRLLGWCHEQGELLLVYEFLPNGSLDNHIFNENKSCLSWDRRYNIACGLASALIYLHEESDQRVVHRDVKARNVLLDSNFNPKLADFGLARLVESDRVSSHTTVIAGTCGYLAPECMETGKASPESDVYSFGAVALEIACGRRPIDISLNEHNCRLVAWVWDLRGQGKLLDAADKKLEGNFDC…	482	pH 6.54	54.15
ThzLecRLK-L-type-137	MK760552	ATGATGCGGGTCTCCAGAATCAGAATCGCTCTGGTTTTCTCAGCTCTTTGTTATGTAACCGCCCAAGCAGGAACCAGCGTTAATTTCAGTTTCCCGCGCTGGAACAACTCCATTACTGGCAATATCAAGCTCTTCTATGACGCCTACTTTGATGCTAGTGGTGTCAATTCGATCGAGCTCACCACAACTCGAAACAATAAAACTTACAGCTCAGGTTGGGCAGTCTACAACAGGTCTATTCCAATCTGGAACAGATCTTCAGGGGCCATTGTAAATTTTAGCACTCACTTTCAATTCATCATTAGACCAGATGACAACAAGTTGGGCTCAGGAGGAGGGCTGGCTTTCTTCATGGCACCGGTGGGATTCAAGGCCCCGGAGCTCTCTGCCGGAAAGTAT…	MMRVSRIRIALVFSALCYVTAQAGTSVNFSFPRWNNSITGNIKLFYDAYFDASGVNSIELTTTRNNKTYSSGWAVYNRSIPIWNRSSGAIVNFSTHFQFIIRPDDNKLGSGGGLAFFMAPVGFKAPELSAGKYLGLVNSNTVGNPANQLVAVEFDTDQNSFDPNDNHVGIDVNTVVSEANATVTSGILKDGKIWDAWVDYDGNLKKLQVFLSHNSTKLAAPILSNDLDLAKFLPENAMVGFSASTSLGTNSHVLVSWNFSCSASWNAPSLAIPDPGNGTPEKKPRRKASRTILMAVLFPGVTVVCALALFGGWRRRRYSRRRGQSTIENESERALDEQFCQGPRKFTFCELSAATKGFSEEEKLGEGGFGSVYRGVLQESREVVAVKHISQASTQGKKE…	682	pH 7.65	75.39
ThzLecRLK-L-type-138	MK760553	ATGAGAAGCACGCCTGTGGCCGTTGTACTCTTCCTCCTCCTCCTCTGTCCGGGGCCAGCCGTCGAAGCTCAAACGAACTTCATCGGTGAAACGGATTTCTCTTTCCTAAATCTGTCTGGAAGGGCAACAGTGATCCCTGATGTAGGCATCCGCCTCACCGATCAAGCAGAATTCATTAAGGGCAGAGCTTTATATTCACAACCTGTGCGTATGAAAGATGTCGGGTCCGTGGATGAAACGCTGTCATTCAGCACTACCTTTGTGTTCTGCATACTCCCTCCTTCAGATCTTTCAATGGCGGGAGATGGATTGGCCTTTATCATGACGCCTCATGCATCTCAAGACAAAGCTGCAACTGGTCAGTACCTTGGCCTGTTCGACAAGTTTACAAGCATGGGA…	MRSTPVAVVLFLLLLCPGPAVEAQTNFIGETDFSFLNLSGRATVIPDVGIRLTDQAEFIKGRALYSQPVRMKDVGSVDETLSFSTTFVFCILPPSDLSMAGDGLAFIMTPHASQDKAATGQYLGLFDKFTSMGQSSNHLFAVEFDIVKNEEFNDINANHVGIDLNSLISIESESAGYWIGKEFLELDLKSGQNIQAWIDYDHLQKELNVTVAPAGSLRPEIPLISMENLSLSSILEEEMCVGFSASTGLTIAGSYILAWSFSTNGTAPALNTSMLKPILQRNPKSNNLPLIVAVSSGLGGFLILGVAAGAIMWFKRKKRRDPVEEWEVEYWPHRLSYRDLAIATKGFREEQVIGCGGFGKVYRGVLPSNGLEVAVKCLLRESREGVKEFVAEISSLGRL…	656	pH 5.12	72.59
ThzLecRLK-L-type-139	MK760554	ATGGCCGAGCTCTGTTATTCTCCTTCCCTCCTCTTCTTCTCTTGTGTTGCTGCTTCTCTTCTCTTTATCTCAAATGCAGGAAACCTTAGCTTTTCATTCCCTCCCAGCAAGGATTTTATAATCCAAAATGATGCCTATTTCCAAGCAGACAAGGTCATAGAACTGACCAAGAACCAAGCAACAGGGAACCTGGGCAGTAGCTTAGGCTGGGCAGCTTACAATCAATCCGTTCCACTTTGGGACAACTCATCTCGAGCTTTGGCGAACTTCTCTAATCATTTTCAATTCATTATTGGCAGGGGCAATGATAATCTAAACCGTTTCGGAGACGGACTTGCTTTCTTCTTGGCGCCTTTCGACTTGGAGCAGCCCTTGAACGCTAAGGGTGGAGGTCTCGGT…	MAELCYSPSLLFFSCVAASLLFISNAGNLSFSFPPSKDFIIQNDAYFQADKVIELTKNQATGNLGSSLGWAAYNQSVPLWDNSSRALANFSNHFQFIIGRGNDNLNRFGDGLAFFLAPFDLEQPLNAKGGGLGLFNDSNFTGSYYKMIAVEFDTYENSWDPDGNHVGIDVNSILSKVNVSLTDVAANSGLCDKNLKNGMQWDAWVDYDGEAKRLQVFLLCNPDGISTSKPPTPILIYDIDLRDFLPDSVRVGLSASTGNSSETHTVNAWNFSCEYSWELPAVPPPTNGHNERKSHLIWLILIAVFCSAIAICGFVFIGWRRYFRKTESGGEASEERDVELDQWFSQGPRKFSYAELSTATGNFSDNEKLGQGGFGGVYRGVLPGTKEVVAVKKISQGSS…	517	pH 5.32	57.59
ThzLecRLK-L-type-140	MK760555	ATGACTTTCTTCATGGCGCCTTTCGAGTTGGAGCAACCAAAGAACACTACGGGGGGAGGTCTCGGCTTGTTTAACGACACAACCTATAATGGAACATCCTATCAAATGGTTGCAGTGGAATTTGACACTTTCAAGAATCCTTGGGATCCCTTTGGCGACCATGTGGGGATCGACGTCAACAGCGTTCTGTCCAAAGCAAATGTTTCGCTGAGAAACTTAAACAAGAGCTACAGCCTCTGTGATAAAAGTCTGAAGAATGGAAAGCAGTGGCACGCATGGGTGGATTATGATGGGGGAGCAAAGAGGCTGCAAGTGTTTCTCTTCTGTAACTCCAATAGCACCACCGTTTCTAAACCCGAAATCCCAATTTTATTTCATGATATAGATCTCCGGAACTCT…	MTFFMAPFELEQPKNTTGGGLGLFNDTTYNGTSYQMVAVEFDTFKNPWDPFGDHVGIDVNSVLSKANVSLRNLNKSYSLCDKSLKNGKQWHAWVDYDGGAKRLQVFLFCNSNSTTVSKPEIPILFHDIDLRNSLPENIKVGLSASTGASTETHTVYAWNFSYEYSWEISPAPSPSVTTVERNPSKGKNNNNSVKVILIAVFCSFLALSVFIFVILRWNFRKSIRGGEEGEESDLELDEWFSQGPRRFTYAELSAATRNFSEDEKLGQGGFGGVYKGILPGTAEAVAVKRISQGSKQGRKEYVSEVTIISKLRHRNLVQLLGWCHQKGELLLVYEYLPNGSLDKYIFTEREHTLDWDRRYSIACDIASALFYLHEEWDQRVVHRDVKASNVMLDSNFNAK…	578	pH 5.75	64.65

## Sheet: Sheet2
MVKRRLHTCMIMYNLLLFCLEIILCDSSRCRQAMKPPYIILLFTHCIFTGITAIQAGLCPSGWNSAPNRRNCFLLVPNVSSWDDAEAVCQNRSGHLAALTSVQELKYMQILCRNVSKGCWVGGHGVRSKKGFSWQWSDHQSHWNNSAFPRAPSFFNCPQSSCIKTNLTELCTLVMNRKGPLVGDECKNSHQFVCMLSKGNKCEPGHCHREYTIILAVVSGFILFTTFAVVIWLLVYKRNRRRRRSRKISSPSAASLVPPSWRVYTNDELRMITKNFGDGNKLLGDAMTKTGGTYGGILPDGSLVAVKKLKKSSLQSKKEFLSEIGRIARLRHDNLVAIKGCCYEHNERYIVYEFVANGPLDRWLHHLPRGGRSLDWGMRMRIATTLAQGIAFLHDKVKP…
MKAAQLLAVCIFIGLLEVHSGLCPEGWNSAPNIRKCFLLISNVSSWDGSEAVCQNHSGHLAALTSVQELQHVQALCKNVSSGCWVGGRAINSEKGFSWQWSDQSLWNNSVFPGPPSPLDCSNSSCLKTNLTKFCTLVTNGKVPLVGDRCKTSHDFVCMLRKGSKCEFRPCHKEYIVILAVVSGLILFTMLAVVIWLLAYRRSKRRKRFRQISSPSSAALVPPSWRVYANDELRAITKNFSEGNRLLGDKKKSGTYRGTLPDGSLVAVKRLNKSRFQSKKEFLSEIGRIARLRHPNLVAVKGCCYEHGERYIVYEFLANGPLDRWLHHLPRGGRSLDWGMRMRIATTLAQGIAFLHDKVKPHVVHRDIQANNVLLDEEFGAHILGVGLSKFIPWEGMHER…
MALCPRGLFSTWLIIGFLSLGSSENATLSLDSENCVNNSNIGENILQSTNGMFALKFFKPIEKSLYLVIAYIQYNQTIVWTANRNIPIRGKPCLKLGPQADLVLQDTDTSVVWSANISQADHLELQTSGNLVLKNSRNVTIWASFDHPTDTIIEGGYLGPGQALVSSKSQTDLSEGPYMLKMEPGGVVWYGSFPSPLPYGAWTFNPLGFESSSSLNFALYSSCNKTRLGYGSNGESITLIQEGNLTAECMQEIKGLDSTTRHIITGAQLGDDIFRFMRLDVDGDLRTYIQSPLKQFPDTDIFSIFLQDVCKLPNICGPLGICSPGGICKCETENIFEQAQSKLGCSPRKKSICGASNQLVELEGIDYFANPYMQQSISTLAECKNSCVSNCSCAAAFFW…
MVTEMATKYLFLAITMIIAAHYCSSLEVDGRDTLLLGASLTGNQTLISQNGTFALGFFSPRGTNNWYIGIWYAPISQKAIVWVANRENPVRNMPGVLKFSRDGHLRLFDRRDRSVWSTDDSQKGSRAVITDSGNFIMLDVQNKTQIVWESFGYPGNTWLPGMKLWKGMKLTSWKSSVDPAVGLFSVEMDKSPGKTATMMLFNNTVQYWSSGECVGQNAFTKVPELEGQKKVQYSCVRVSPSRIYINFSINPIEHTLTGRYLLNENGEVELYFWMDDGKWSLRWSTYRGQCSDYEICGAYGLCNANDVCSCVQGFTPKHPSESWWSTGCARRKPLKCSVTEGTTDGFLEAKNRYLPEKEAVLINKEPTQHGCLTACRNNCSCTAFAFAISDPPVCRLWFG…
MPGVLKLSSDGRLRLSDKKGRSVWSTDIGLKGTRAMLMDAGNFIMLGEGQNNSEIVWESFAHPTNTWLPGMKMWKGMKLTSWKSSVDPASGLFSLEMNKSPGKTEMMMVYNNSVPYRSSGEWSGHYFTKLPEAYTPKKFEMSCVKVSLSRIYINYTIFKSEHTLTGRILLDEKGELKIYDWMDDGTWTLGWSTYRGQCSVYDICGAYGLCNTNDVCSCLEGFKPKNDSQGWWSSGCARERPLQCSATSGTTDSFLESKNRYLAEEGAVSYNNELTMQGCRIACLNNCSCTAFTFVISDLPVCRLWFGNLMGMSVSSDGQSIFIRLAASELPTSTLERSRKAPALSILLPSAAAFAVVLAVLLAAFIMWKRRRLGKKSVEEDVPTTLKMFTYKELRIATE…
MHLRGNDVTTSAMLFITYPVYLLFKLKKYTTNIAHHLSSTSMTIKYLVLAITISIAAHNCSVVALDGGDTLQLGASLTGNQTLISKNGTFALGFFSPRGTNNWYIGIWYAAISQQTIVWVANRENPIRNITGVLKLSRDGHLRLLDINGRPVWTTDIGQKGSRAVITDSGNFVILDAHNESVIVWESFAQPTDTWLPGMKMWKGMKLTSWKSSSDPASGLFSFGMDMSPGKTQMVMFFNNTIPYWSSGECIGHNHFSKVPELEGQKKIQASCVALSPSRIYIHFGLNPIDHMITGRFLLDENGEFELLFWMDDGKWSFRWSTYRGQCSDYDICGANGLCNANDVCSCVQGFRPKHGSQGWWSSGCARRKPLKCSVTEGTTDGFMEATNQYLPQKEAVLI…
MVIEMAMKYLLLAISMIIALKDCTSSALDGGDTLQLGDSLAGNQTIMSKNGTFAFGFFSPRRTNNWYVGIWYAGIFPKVIVWVANRDNPLRGVPGVLKFSSDGRLKLFDRKGRSVWSTDFGLKGWQAVIKDSGNFIVMDHSHNKSEIVWESFDHPGDTWLPGMKMWKGMKLTSWKSSVDPANGLFSFGMDMSSGKTGMVMTYNKSVPYWSSGEWTGSYFTNAPEGNNNKIFETFVVRVSPSTVDFYFRVNPSQHILTGRILINENGELKVYLWMDDGTWTEVWSSYRGQCSQYDICGAYGLCNANDVCSCIEGFTPKHRTRGLLSSGCARRRHLQCSVTGATTDGFLETKNRSLPEEQAVSYNEPTLLGCRTACLNNCSCTAFAFVISDLPACRLWFGD…
MVTEMATKYLFLAITMIIALNDCNSLALDGTDTLLPGDSLAGNQTITSKNGTFELGFFSPKGTNNWYIGIWYARISPKVIVWVANRDNPVRSVPGILKFSSHGSLRLFDREGRSVWSTEVGLKGSRAIITEPGNFIMLGDGHNKSEIVWESFAHPGNTWLPGMKMWKGMKLTSWKSSLNPASGLFSVGMDISPGKTQMVMVYNSSVPYWSTGEWTGRYFANVPEAYAPKEFMMSSVTDSPSRIYTNFSVFAVHTLTGRFHFDENGELRLYYLMDDGTWTQEWSTYRGQCSDYDICGAYGLCNVNDVCSCVEGFTPKHHTQGLLSSGCARRRPLQCSTDGFLESKNRYLPEEEAVSYNNESTLQGCRAACLNNCSCTAFAFIISDLPICRLWFGEFSKMR…
MHLRGNDVTTSAMLFITYPVYLLFKLKKYTTNIAHHLSSTSMTIKYLVLAITISIAAHNCSVVALDGGDTLQLGASLTGNQTLISKNGTFALGFFSPRGTNNWYIGIWFGAISQQTIVWVANRENPIRNITGVLKLSRDGHLRLLDINGRPVWTTDIGQKGSRAVITDSGNFIMLDVQNKTQIVWESFGYPGNTWLPGMKLWKGMKLTSWKSSVDPAVGLFSVEMDKSPGKTATMMLFNNTVQYWSSGECVGQNAFTKVPELEGQKKVQYSCVRVSPSRIYINFSINPIEHTLTGRYLLNENGEVELYFWMDDGKWSLRWSTYRGQCSDYEICGAYGLCNANDVCSCVQGFTPKNGSQGWWSNGCARRRSLHCSVTEGTTDSFMEVKTEYLSGKEAVIY…
MHLRGNDVTTSAMLFITYPVYLLFKLKKYTTNIAHHLRATSMAIKYLFLAITVSIAVHNCSGVTLDGGDTLRLGASLTGNQTLISKNGTFALGFFNPTGTNNWYIGIWYAPVSQKAIVWVANRDNPVRNMPGVLKFSRDGYLRLLDREGRSVWWTDIGVKGSRAVIMDSGNFIMLDAHNESAIVWESFAHPTDTWLPGMNMWKGMKLISWKSSSDPASGLFSFGMDMSPGKTQMVMFFNNTIPYWSSGECIGHNHFSKVPELEGQKKIQASCVALSPSRIYIHFGLNPIDHMITGRFLLDENGEFELLFWMDDGKWSFRWSTYRGQCSDYDICGANGLCNANDVCSCVQGFTPKHGSQDWWSSGCARRKPLKCSVTEGTTDGFMEATNQYLPQKEAVLI…
MDSGNLVILDAHNESDFVWESFAHPTDTWLPGMKMWKGMKLTSWKNSVDPAVGLYSNGMDMSPGRTQMVLMYNNSVPYWSTGEWNGIYYKNTPEVYAPNRFQLSCVWISPSRIYYNYTVFRYASTLRGRVIIDWKGESHMYYLMANGNWYQGWSSYRGQCSDYNICGAYGLCNANDVCDCIEGFTPKNDTHGLLSSGCARRRPLQCSVTEGTTDGFLESKNRQLPEEEAISYKHEQTLQGCRSACLNNCSCTAFALFISDLPVCRLWFGELFKMGVSSDSQSIFIRLAASELPHLTSERRRKAPALHILLLASVASCAVLVILLSAFILWKLRRLQKKSSEEDVPISLKTFTYKELRIATENFKHKLGSGAFGSVFKGTLPDSMLVAVKRLEGCAGAEK…
MPGTLNFSSDGNLRLFDREGRSVWSPDIGLKGSRAMITDSGNFIMLGDGRNKSEIVWESFAHPGDTWLPGMKMSKGITLTSWKSSVDPASGLFSYGMDMSSGKTGMVMTYNKSVPYWSSGEWTGSYFTNAPEGNNNKIFETFVVRVSPSTVNFYFRVNPRQHILTGRIIINKNGELKVYLWMDDSTWTEVWSSYRGQCSQYDICGAYGLCNPNDVCSCVEGFTPKNDSKGWWSTGCARRKLLQCSVTAGTTDGFLESQNRSLPEEEAVSYDKKPTMEGCRAACLNNCSCTAFSFVISNLPICRLWFGDLFKMLVSSDNQSIFVRLASSELPHSTSEKSRKAHVLLILLPSTIVSAAVLAVLLAAFFLLKHRRLQKKSVEDDLPISLKAFTYKELRIATE…
MQETYHHLRATSMAIKYLFLAITVSIAVHNCSGVTLDGGDTLRLGASLTGNQTLISKNGTFALGFFNPTGTNNWYIGIWYAPVSQKAIVWVANRDNPVRNMPGVLKFSRDGYLRLLDREGRSVWWTDIGVKGSRAVITDSGNFIMLDAHNESAIVWESFAHPTDTWLPGMNMWKGMKLISWKSSSDPASGLFSFGMDMSPGKTQMVMFFNNTIPYWSSGECIGHNHFSKVPELEGQKKIQASCVALSPSRIYIHFGLNPIDHMITGRFLLDENGEFELLFWMDDGKWSFRWSTYRGQCSDYDICGANGLCNANDVCSCVQGFRPKHGSQGWWSSGCARRKPLKCSVTEGTTDGFMEATNQYLPQKEAVLINNEPTQQGCRAACLSNCSCTAFALAISDP…
MVTEMATKYLFLAITMIIAAHYCSSLEVDGRDTLLLGASLTGNQTLISQNGTFALGFFSPRGTNNWYIGIWYAPISQKAIVWVANRENPVRNMPGVLKFSRDGHLRLFDRRDRSVWSTDDSQKGSRAVITDSGNFIMLDVQNKTQIVWESFGYPGNTWLPGMKLWKGMKLTSWKSSVDPAVGLFSVEMDKSPGKTATMMLFNNTVQYWSSGECVGQNAFTKVPELEGQKKVQYSCVRVSPSRIYINFSINPIEHTLTGRYLLNENGEVELYFWMDDGKWSLRWSTYRGQCSDYEICGAYGLCNANDVCSCVQGFTPKNGSQGWWSNGCARRRSLHCSVTEGTTDGFLEAKNQYLSGKEAVLYNEETQHGCLTACRNNCSCTAFAFAISDPPVCRLWFGD…
MIIALKDCTSSALDGGDTLQLGDSLAGNQTIMSKNGTFALGFFSPRGTDNWYIGIWYAQISPRVIVWVANRDNPVRNMPGVLTFSRDGYLRLLDREGRSVWWTDIGVKGSRAVITDSGNFIMLDAHNESAIVWESFAHPTDTWLPGMNMWKGMKLTSWKSSVDPGSGLFSDGMDTSPGKTQFVMVYNKSVPYWSSGEWTGNYFTKVPEVYEPERFEMFCVRVSPSRIFFHYRVIPSGHTLTSRLVLDEKGELSMYDWTDDGTWIKGCWANRPQCSEYNICGANGLCNANAVCSCVEGFTPKNDSQGCLSSGCARQRPLQCSLTSGTTDGFLESNNRSLPEEEAISYNEPTLQGCRIACLNNCSCTAFAFVISDLPVCRQWFGDLFRMHVSSDSQSIFIR…
MSKNGTFALGFFSPRGTDNWYIGIWYAQISPRVIVWVANRDNPVRYMPGVLKFSSKGRLRLFDRKGRSVWWSDNSLRGWRAMITDLGNFIILGYGHNKSEIVWESFAHPTDTWLPGMKMWKGMRITSWKSSSDPAVGLYSNGMDMSPGRTQMVLMYNNSVPYWSTGEWNGNYYTNSPEVYAPDRFKMSCVRISPSRIYYNYTVFRSGSTFTGRVVIDWKGESHVYYLMANGNWYQGWSSYRGQCSDYNICGAYGLCNANDVCDCIEGFTPKNDTHGLLSSGCARRRPLQCSVTEGTTDGFLESKNRQLPEEEAISYKHEQTLQGCRTACLNNCSCTAFSFFTSGQPVCRLWFGDLFKMYVSSDSQSIFIRLAASELLESTSKKSGKDPLLFILLPSAMA…
MVIETAMKYLVLAISMIIALNNCTSSALDGGDTLLLGDCLTENQTIMSKNGSFELGFFRPRGTNNWYVGIWYAPILQKVVVWVANRDNPVKGMPGTLNFSSDGNLRLFDREGRSVWSPDIGLKGSWAMITDSGNFIMLGDGQNKSETVWESFAHPGDTWLPGMKMSKGITLTSWKSSVDPASGLFSYGMDMSSGKTGMVMTYNKSVPYWSSGEWTGSYFTNSPEGNNNKIFETFVVRVSPSTVDFYFRVNPSQHILTGRILINENGELKVYLWMDDGTWTEVWSSYRGQCSQYDICGAYGLCNPNDVCSCVEGFTPKNDSQGWWSSGCARRRLLQCSVTAGTTDGFLESKNRSLPEEEAVSYDNKPTTEDCRAACLNNCSCTAFSFVISNLPICRLWFG…
MEETGNLVLFNSSNGTLWQSFDHPTDILLQGQKLKVGQKLTANISPTNVSEGIFYATLILNGFALYTAPAPPQMYFRYPSLPTTLNVAYMQFDNESVGYYPNDFPSNPIALNGTIPINSLYFKIDSHGHVLFYSFQQKTKISVHDYLSSFTRALSTCDYPMTCGDYGNCTDGQCSCPKETDAFRQIDASKPNLGCLPQSLLHCPEKLTMSSTKAYLFLELDHVSYFSYHLGNASVPGLVLREECTALCLKNCSCKAAFFRYDISDNYSSGYCYLESIVYSVKMNTPSDGFYNSTAYIKVQRNPKNTKRSVIGISVSVVSGMVVVFLVLWVWRERSRKARQKQRRDESDGDEEDDPLNLQTRLPLRFSFQELQHATNDFSLKLGGGGFGSVYEGVLPDST…
MGYLRILGSLVFVCLISLCEAMIFVLPSNWTVVNNSSLPTYSTEQGTFRAVTDGEGNAIMSEDYRFGFGFINVNSSGDFILSIVLGVNITSSDLGTEIWTANRQRTVAEGAVLSLGSSGDIVLEDTDGTVAWNISTGKTQNKAIAMQKSGNLQIYNTRNSSLFSSSSLVWQSWDHPTHTLLPGQNLKTGNTLVSNYSATSASQGSYKLVMEPGGMVLYYKSKFNEPYWSLGLSGLDYEGILRPCFYTSSSQNAKAVYTGMELEILYNQTIGNSSTSCSNGTNSLYLAPALNDTQYRFMRLDSDGNLRSYRVLQMTWPGTSNNFSAWAPDFGLDRSDKCVLPKVCGPYGICMNGQCSCPGSGTPDDFDQIQNLDITQGCYSRSGEPDCNLTSPGHHFLLI…
MAFAKHFSHCLCLLCLFLTFALFHASFISSQRLSLGYSSPSPESNHTLLLSPDGTFSAGFHCVGINAYGLAVWYSNTPSTLVWMANRDQPVNGRNSRLRLQRDGDLVLLNADGTVIWRTNTRALSVKEAALLNSGNLVLRSSSGQIVWQSFDSPTDTLLPGQRFSNNAQLISRMDNLAYKSGYHRLYFNDENYLALIYQGFNVSSRYWPKPWLSGFDNGRRYYNLSRLAVPDEFGGFSSSDQFSFRASDYGKGPKRRLVMDVDGNLRLYSLDRKRNSWNITWTAIAEQCRVHGLCGRNGVCIYTPEPKCVCPPGYERVDSTDWFKGCRSIKKFSCTPNSSKFLQLLHTDFFGFDNRGFADAVSFEKCKETCAIDCDCVGFGYMLKGTGHCYPKSVLING…
MANRDQPVNGRDSCLRFLKDGDLVLVDAGGIPIWRTNTKAVGAKEALLLNTGNLVLRSDSKQIVWQAFDFPTDTLLPEQIFKRNSNLTSRMELGNYKSGHYRFYFNDDNYLALIYEGLNLSSKYWPTVPNYAYGIFNIGRTTYNNTRQAFLDRSGRFTSSDRFSFNASDYGEGPLRRLTLDIDGNLRLYSLDSRNLTWEITWVALAKQCDVHGLCGFNGVCTYTPEPKCICPPGFEMEDSTDWFKGCRLIQNLSCSPNSAQFLRLPYTDYSGYERNGTTYGVTLQMCRKNCIDDCLCLGFAYATTGTGECSPKYLLTSRLQSTRVTRDTYIKISANDSSAKNVSSMLMLIQSGSLQCSPEPRLQQQNSLSGVSKKGRRSRMVTATASILTAVGVTEIVC…
MGYLRIVCSLVFACLINLCGARFFVLPSNWTVANNSSLPALTTEQGTFSAVTDGEGNPIMSEDNRFRFGFINVNSSGDFILSIVLGVNITSSDLGTEIWTANRQRTVAEGAVLSLGSSGDIVLEDTDGTVAWNISTGKSQNKAIAMQKSGNLQIYNTRNSSLFSSSSLVWQSWDHPTHTLLPGQELKTGNTLVSNYSATSARQGSYKLVMEPGGMVLYYKSKFNEPYWSLGLSGLDYEGILRPCFYTSSSQNAKAVYTGMELEILYNQTIGNSSTSCSNGTNSLYLAPALNDTQYRFMRLDSDGNLRSYRVLQMTWPGTSNNFSAWAPDFGLDRSDKCVLPKVCGPYGICMNGQCSCPGSGTPDDFDQIQNLDITQGCYSRSGEPDCNLTSPGHHFLLI…
MGYLRILGSLVFVCLISLCEAMIFVLPSNWTVVNNSSLPTYSTEQGTFRAVTDGEGNAIMSEDYRFGFGFINVNSSGDFILSIVLGVNITSSDLGTEIWTANRQRTVAEGAVLSLGSSGDIVLEDTDGTVAWNISTGKSQNKAIAMQKSGNLQIYNTRNSSLFSSSSLVWQSWDHPTHTLLPGQELKTGNTLVSNYSATSARQGSYKLVMEPGGMVLYYKSKFNEPYWSLGLSGLDYEGILRPCFYTSSSQNAKAVYTGMELEILYNQTIGNSSTSCSNGTNSLYLAPALNDTQYRFMRLDSDGNLRSYRVLQMTWPGTSNNFSAWAPDFGLDRSESEKCVLPKVCGPYGICTNGQCSCPGSGTPDNFDQIQNLDITQGCHSRSGEPDCNSTSVGHHFL…
MEFLRILCSLVFVCLINVLEARFFALPSNWTVVNNSSLSTLSTEQGTFSAVTDGKGNPIMSEDKRFQFGFINVNSSGKFILSIVLVVNITSSDFGTEIWTANRQRTVAEGAVLSLGSSGDMVLEDTDGTVAWNISTGKTQNKAIAMQKSGNLQIYNTTNSSIFSSSRLVWQSWDHPTHTLLPGQTLKTGYTLVSNYSATSSSQGSYKLVMEPGGMVLYYKSKFYEPYWSLGLPGLNYEGILRPCFYTSSSQNAKALYTGIELQISFNETVADSSTSCSNGTTALNLTPAFNDTQYRFMRLDIDGNLRSYRIPLMTFPGTGNNSTAWVPDFGLDRSESEKCVLPKVCGPYGICTNGQCSCPGSGTPDNFDQIQNLDITQGCHSRSGEPDCNSTSVGHHFL…
MGYLRIVCSLVFVCLINLCGARFFVLPSNWTVANNSSLPALTTEQGTFSAVTDGEGNPIMSEDNRFRFGFINVNSSGEYILSIVLAVNTTSSGFGTEIWTANRQRTVAEGAVLSLESSGDMVLKDTDGTVAWNIGTGKTQNKTIAMQMSGNLQIYNTTNSSLFSSSSLVWQSWDHPTHTLLPGQSLKTGYMLVSNYSATSARQGSYKLVMEPGGMVLYYQSMFDEPYWSRGLPGLDYEGILRPCFYTSSSQNAEAVYTGPELRISFNETIVNSSTSCSNGTTSLNLAPFLNDTQYRFLRLDIDGNLRSYMIPQVPGTNNISSAWTADFGLDQSDRCVLPKVCGPNGICRDGQCSCPGSGTPDDFDQIQILDVTKGCYSRTGKPDCNQTSVHHHFLLIDQ…
MEFLRILCSLVFVCLINVLEARFFALPSNWTVVNNSSLSTLSTEQGKFSAVTDGKGNPITSEDKRFQFGFINVNSSGKFILSIVLVVNITSSDFGTEIWTANRQMTVAEGAVLSLGSSGDMVLEDTDGTVAWNISTGKTQNKAIAMQKSGNLQIYNTTNSSLFSSSRLVWQSWDHPTHTLLPGQTLKTGYTLVSNYSATSSSQGSYKLVMEPGGMVLYYKSKFYEPYWSLGLPGLNYEGILRPCFYTSSSQNAEALYTGIELQISFNETVADSSTSCSNGTTALNLTPAFNDTQYRFMRLDIDGNLRSYRIPLMTFPGTGNNSTAWVPDFGLDRSESEKCVLPKVCGPYGICTNGQCSCPGSGTPDNFDQIQNLDITQGCHSRSGEPDCNSTSVGHHFL…
MGYLRILGSLVFVCLISLCEAMIFVLPSNWTVVNNSSLPTYSTEQGTFRAVTDGEGNAIMSEDYRFGFGFINVNSSGDFILSIVLGVNITSSDLGTEIWTANRQRTVAEGAVLSLGSSGDIVLEDTDGTVAWNISTGKSQNKAIAMQKSGNLQIYNTRNSSLFSSSSLVWQSWDHPTHTLLPGQELKTGNTLVSNYSATSARQGSYKLVMEPGGMVLYYKSKFNEPYWSLGLSGLDYEGILRPCFYTSSSQNAKAVYTGMELEILYNQTIGNSSTSCSNGTNSLYLAPALNDTQYRFMRLDSDGNLRSYRVLQMTWPGTSNNFSAWAPDFGLDRSESEKCVLPKVCGPYGICMNGQCSCPGSGTPDDFDQIQNLDITQGCYSRSGEPDCNLTSPGHHFL…
MGYLRIVCSLVFVCLINLCGARFFVLPSNWTVANNSSLPALTTEQGTFSAVTDGEGNPIMSEDNRFRFGFINVNSSGEYILSIVLAVNTTSSGFGTEIWTANRQRTVAEGAVLSLESSGDMVLKDTDGTVAWNIGTGKTQNKTIAMQMSGNLQIYNTTNSSLFSSSSLVWQSWDHPTHTLLPGQSLKTGYMLVSNYSATSARQGSYKLVMEPGGMVLYYKSKFYEPYWSLGLPGLNYEGILRPCFYTSSSQNAKALYTGIELQISFNETIADSSTSCSNGTTALNLAPAFNDTQYRFMRLDSDGNLRSYRVLQMTWPGTSNNFSAWAPDFGLDRSDKCVLPKVCGPYGICMNGQCSCPGSGTPDDFDQIQNLDVTKGCYSRTGKPDCNQTSVHHHFLLI…
MGYLRIVCSLVFVCLINLCGARFFVLPSNWTVANNSSLPALTTEQGTFSAVTDGEGNPIMSEDNRFRFGFINVNSSGEYILSIVLAVNTTSSGFGTEIWTANRQRTVAEGAVLSLESSGDMVLKDTDGTVAWNIGTGKTQNKTIAMQMSGNLQIYNTTNSSLFSSSSLVWQSWDHPTHTLLPGQSLKTGYMLVSNYSATSARQGSYKLVMEPGGMVLYYQSMFDEPYWSRGLPGLDYEGILRPCFYTSSSQNAEAVYTGPELRISFNETIVNSSTSCSNGTTSLNLAPFLNDTQYRFLRLDIDGNLRSYMIPQVPGTNNISSAWTADFGLDQSDRCVLPKVCGPNGICRDGQCSCPGAGTPDDFDQIQILDVTQGCYSLTGKPDCNQTSVHHHFLLIDQ…
MGYLRILGSLVFVCLISLCEAMIFVLPSNWTVVNNSSLPTYSTEQGTFRAVTDGEGNAIMSEDYRFGFGFINVNSSGDFILSIVLGVNITSSDLGTEIWTANRQRTVAEGAVLSLGSSGDIVLEDTDGTVAWNISTGKSQNKAIAMQKSGNLQIYNTRNSSLFSSSSLVWQSWDHPTHTLLPGQELKTGNTLVSNYSATSARQGSYKLVMEPGGMVLYYKSKFNEPYWSLGLSGLDYEGILRPCFYTSSSQNAKAVYTGMELEILYNQTIGNSSTSCSNGTNSLYLAPALNDTQYRFMRLDSDGNLRSYRVLQMTWPGTSNNFSAWAPDFGLDRSESEKCVLPKVCGPYGICMNGQCSCPGSGTPDDFDQIQNLDITQGCYSRSGEPDCNLTSPGHHFL…
MGFPWILLLVFMVFIWVDGSQAQEQSSTVLRISYDQLNSSGFKPTDNKYLVSPNGFFCAGFYSLSASSYAFAVWYANDSQRTLAWMANSTSLVGTNSSLILKNEDLSIIDEKGLNVWSQKVSGSDLTLQSTGNLVFDRWESFQSPTDTLLPKQNFTKGQKLMSRLANGTYGSGDNYYVLSLDDKSNKISLYYMQEQQQGQMQNHYWQSDGSFPAINLDDNGFLNTSSVDKSNLIMASDAGEGKRLRRLVLESKGNFRLYSRTMDPYSSWSLVWEAVSEHCTIHGVCGENAVCKVNESWEPECQCPPGFEHSPGDNRSCKAITDIKDPSDVRFVPLDYVDFAGSNITDQSVTRLQDCEDSCKNNNSCKGFAYDLDNGHCVYQLGKLVNGYWSPEAHKRMY…
MGFSWVLLFVFMVFIWVDGSQAQEQSSTVLRISYDQLNSSGFKPTDNKYLVSPNGFFCAGFYSLSASSYAFAVWYANDSQRTLAWMANSTSLVGTNSSLILKNGSFSIVDENGLIVWNPNVSNSSAMDLTLQDSGNLVLNTSQSQPAWQSFDFPSDTLLPNQTLSKGGELISRLANGTYGSGDNYYVLSLDDKSNKISLYYMQEQQQGQMQNHYWQSDGSFPAINLDDNGFLNTSSVDKSNLIMASDAGEGKRLRRLVLESKGNFRLYSRTMDPYSSWSLVWEAVSEHCTIHGVCGENAVCKVNESWEPECQCPPGFEHSPGDNRSCKAITDIKDPSDVRFVPLDYVDFAGSNITDQSVTRLQDCEDSCKNKNSCKGFAYDLDNGHCVYQYGKLVNGYW…
MAAPTILTLIVVILMFICASAQKQNITLGSTLSPPQNSKWVSPNGQFAFGFYELTPTQYVLGVWFDKIPNKTLVWTVMKDQMDVPVEKMSTLQLTNSDLSLYDARKSLKWSAAPPGKISAAAMLDNGNFVLLNASFEPIWQSFDYPTDTLLPGQVLKWKSTMYSKASSTNFSSGRFELALQEDANLVLYPVDRVGEAQGAYWAKGQFFQEVNLNFDSSGLLYLVNTTNMIVSNLTAGGLGKSGLLRRMTLESNGILAQYVWNTSDSSWSSVWQSVSDPCKDVKGQCGRNGICQLNSENEPECTCPPQFNYIDSQDHFKGCVRSSSPGQSCSTSKTMSRLENTDWGGGKEYSVLEDLTETQCQEACINDCFCVVVTHSSLVCRKKRMPLLDGRKGDDISS…
MAAPTILTLIVVILMFICASAQKQNITLGSTLSPPQNSKWVSPNGQFAFGFYELPETDLYVVGIWFDKIPTKTLVWTVMKDQRDLPVEKMSSLQLTNNGLSLYDARKSLNWTAAPSEKIAAAAMLDSGNFVLLNASFEPIWQTFDYPTDTLLPGQELKWKSTIYSKASNTNLSSGRFELALQKDGNLVLYPVERVGESQGAYWSSRTLSGEPSLKFDMGGLLYLVNTTNNTTLTEGEAGNGQFLRRVTLESDGILAQYVWNLAGNDSSWTPVWKPVNDPCKDVKGQCGRNGICQLNSQNEPYCRCPPQFNFIDSQDHFKGCTREWPRCNVNSTSTMSRLDNTDWLNDNDYSVLAGLSISECQDACIDDCMCTVVTYSPGRVLCWKKRMPLIDGRIGMDI…
MDTLTILPLTIVILMLICASAQKQNIKRGSTLIPPHNSKWVSPNGQFAFGFYELPETDLYVVGIWFDKIPYKTLVWTVMKDQRDLPVEKMSSLQLTNNGLSLYDSTKSLKWSAAPSEKVTAAAMRDDGNFVLLSASLEPIWQSFDYPTDTLLPGQELKWKSTIYSKASNTNLSSGRFELALQKDGNLVLYPVERVGESQGAYWSSRTLSGEPSLKFDMGGLLYLVNTTNNTTLTEGEAGNGQFLRRVTLESDGILAQYVWNLAGNDSSWTPVWKPVNDPCKDVKGQCGRNGICQLNSQNEPYCRCPPQFNFIDSQDHFKGCTREWPRCNVNSTSTMSRLDNTDWLNDNDYSVLAGLSISECQDACIDDCMCTVVTYSPGRVLCWKKRMPLIDGRIGMDI…
MAPIQIHSFIFLFIQILFCASAQKQQNIRPGSTLSPSQNSKWVSPNGQFAFGFYQQTPTLYVVGVWYDNMTPKTLAWTVVTDKVDIPVEKKSSLQLTSSGLSLSDDRQNVLWSSGSSDKVAAAVMQDNGNFVLLNALFEPIWQSFDSPTDTLLPGQTLKTYSNMFSKASPTNFSAGRFELSMQGDGNLVLYAVDRRGDAQGAYWASNTDGVQDKLSLKFNESGLLYLANSTGMMVSKVTEGKAGDGRFLRRVRLEIDGTFAQYVWNMDSNDSSWSSVWQPLKDPCKDVKGQCGNNGICRLIDQNKPDCICPRQFNFIDREDHFMGCVRSSSPGQSCSTRSKMLRLDNTDWLRGSEGDSDYSIMLDLSEIECKQSCLNDCMCVVVTYDNAVCRKKRLPLI…
MAAPTILTLIVVILMFICASAQKQNIELGSTLSPPQNSKWVSPNGQFAFGFYELTPTQYVLGVWFDKIPNKTLVWTVMKDQMDVPVEKMSTLQLTNSDLSLYDARKSLKWSAAPPGKISAAAMLDNGNFVLLNASFEPIWQSFDYPTDTLLPGQVLKWKSTMYSKASSTNFSSGRFELALQEDANLVLYPVDRVGEAQGAYWAKGQFFQEVNLNFDSSGLLYLVNTTNMIVSNLTAGGLGKSGLLRRMTLESNGILAQYVWNILDGNDSSWTPVWKPVNDPCKDVKGQCGRNGICQLNSQNEPYCRCPPQFNFIDSQDHFKGCTREWPRCNVNSTSTMSRLDNTDWLNDNDYSVLAGLSISECQDACIDDCMCTVVTYSPGRVLCWKKRMPLIDGRIGM…
MGALQNLCLFTLLFLGAAQIKSSSAAEDSIAVGETLTRTQTKSSANGVFKLGFFKLNGTENWYAGLLYAQFPIQTVAWLFNQDTPLQNNSAVLNLTENGSLVLSYGTSVIWASNKTSKPVSTANITNGGNLAVFGAQNRSETLWQSFDYPQNTWIPGMKISDTQRLTSWKSPWDPTPGLYNLVLDKANDQFILQGRNSVKYWESGNWNGQIFSKVPEMTQGFMYLFDYFNNGSYKYFTYSVKPGITLTTRFVMSESGDIKVYSQLDNTDVWTMFWAQPRDQCQVYDLCGAFGTCTTNNVQFCSCLTGFEPIDKRSWDSQAWSGGCKRKTSLDCSSNTSTDGFMELTGKSSPVDAVAVTGSTSEQDCRSSCLRNCSCIAYAYDDTEHCRHWADELLNLVD…
MFICASAQKQNIELGSTLSPPQNSKWVSPNGQFAFGFYQQTPTLYVVGVWYDNMTPKTLAWTVVTDKVDIPVEKKSSLQLTSSGLSLSDDRQNVLWSSGSSDKVAAAAMQDNGNFVLLNALFEPIWQSFDSPTDTLLPGQTLKTNSNMFSKASPTNFSAGRFELSMQGDGNLVLYAVDRRGDPLGAYWASGTDGVQDKLSLKFNESGLLYLANSTGMMVSKFTEGKAGDGRFLRRVRLEIDGTFAQYVWNIDSNDSSWSSVWQLLKDPCKDVKGQCGNNAICRLTDQNKPDCICPPQFNFIDRQDHFKGCMRSSSPGQTCSTKSTMLRRDNTDWLRGKETDSDYSVMLDLSEIECKQSCLNDCMCVVVTYDNAVCRKKRLPLIDGRQALEITTRAFVKV…
MRRIDSFIFPIAAIISVFLILSSVFLQSFALPSTTAYGGTTWTNNVQSLESWTPQSVGLSAVTVRPVLLSNNISYGGENLRFGCGFFCFSIPCQTGYSFAIFFVIYQTDYTDPDDLQMVWTANRERLLQDNATLVLTSTGNLVLKDADGSLVWSTNTSSKDFQGIMIAETGNFVLLNSSNGTMWQSFDHPADTLLLGQKFKVNQKLIANISPTNTSQGFYYGSLKVDGFAMYTAPAPAQMYFRYPREPTTVIIAYLQLDNETLSFSPVGYPSNPIIVSLPIPKNCLYLKIDTDGHLQFYSFQPKTGKSVTDYLTSFTSALSICEYPRTCGDYGVCSGAQCSCPEEGNTFTRINASRPSSGCVPLSPLVCPEKSTINSSPQDYELLEMDHVSYFTYSYGN…
MAKFSLLLLLCIFSVSHAQSDADGDGFLSTNTSWSISDPVTLVGSLTLNNENNADAYLLTHIVSQSFPGRINSWAFLSFMEFRTNEYFFCIVQSGSIVQAMGQVVWTANYEHPVSKNAVLELQTDGNLVLSDSTNGSRRKTVWSTGTGGMGVVGLKVLGGGVLQLLRKKNNTVWQSTDFPTDTLLFGQVLRVGDMLYSRSSDYNLSRGSYVLVVKPGGLGLYVRGINQSLELYWMWKVSNNNGSTLDDPGYRCSNLSFMVSINWPNSEHLPCLLFQNSSPVCNGSLFSNSPHYYLPKVPAQSSMLDSDFGFIRLDYDGNLRAYASGRKEGLYQAMSKCQLPGSCGSYGVCSEKEACKCPNNGTHQIRDKNGDCGLSGIPSCGNRNGSWQMFSVAGVEYH…
MVWTANRERLVKENATLGLTSTGNLVLKDADGSLVWSTNTSAQDFQGLMMEEIGNLVLLNSSNGTLWQSFDHPTDTLLRGQKLKVGQKLIANISPTNTSHGMVYATLLASGYALYTAPAPPQMYFKYPNLSGTLNLAYRQFDNESLRYYPEDFPSNPIVFSSSIPINSLYFKFASNGHEVFYSFEQKTRVSLHDYLSTFKSSLGKCDYPTTCGNYGICTDGQCSCPKEANVFRQIDASKPNLGCFPRSPLVCPEKPTMGGTKSYQLLELDHVSYFSYDWGIASVPGLVSREECQDLCLKNCSCKAAFFRYDVSDNYSSGYCYLESIVYSLKMNTPSDEFYKSTAYIKVQRNPKNTKPSVIGISVSVVSGIIVVFLVFWVWIARSRKARQKQRRDESDDD…
MRRIDSFIFPIAAIISVFLILSSVFLQSFALPSTTAYGGTTWTNNVQSLESWTPQSVGLSAVTVRPVLLSNNISYGGENLRFGCGFFCFSIPCQTGYSFAVFFVIYQTDYTDPDDLQMVWTANRERLVQENATLELTSTGNLVLKDSDGSLVWSTDTSAQGMMMEETGNLVLFNSSNGTMWQSFDHPTDMLLLGQKLKVGQKLIANISPTNTSQGFYHGSLNVDGIALYTGTQMYYRYPKPPTNGSTAYIQIDNESLNFSSDGFLSNQISFNLSIPKNSLYVKIDSNGHVQFYSFQPETGKSFTDYLSGFTNALKPCEYPRTCGDYGICTDGQCSCPKEANVFRQIDASKPNLGCFPRSPLVCPEKPTMGGTKSYQLLELDHVSYFSYDWGIASVPGFV…
MMAVYNLISTFASISVLLSVFLLSSPVFEQSFALPSAIGYGGTNWVNNIQSLDSWILQSAGPCQQTVRPILLSKNISYGGESLRFGCGFFCYSNPCDMGYSFAVFFVIYETNYTDPDDLQMVWTANRERLVKENATLGLTSTGNLMLKDADGSLVWSTNTSAQDFQGIMMEETGNLVLLNSSNGTLWQSFDHPSNMLLRGQKLKVGQKLTANISPTNTSQGVVYATLFVNGFALYIAPDPPQIYFRFPSQPTTYNVAYMQFDNESLRYYPEDFPSNPIVFSSSIPINSLYFKFASNGHEVFYSFEQKTRVSLHDYLSTFTSALGTCDYPTTCGNYGICTDGQWSCPKEANVFRQIDASKPNLGCFPRSPLVCPEKPTMSATKSYQFLKLDHVSYFTYDW…
MMAVYNLISTFASISVLLSVFLLSSPVFEQSFALPSAIGYGGTNWVNNIQSLDSWILQSAGPCQQTVRPILLSKNISYGGESLRFGCGFFCYSNPCDMGYSFAVFFVIYQVNYSDPDDLQMVWTANRERLVQENATLELTSTGNLVLKDSDGSLVWSTDTSAQGMMMEETGNLVLFNSSNGTMWQSFDHPTDMLLLGQKLKVGQKLIANISPTNTSQGFYHGSLNVDGIALYTGTQMYYRYPKPPTNGSTAYIQIDNESLNFSSDGFLSNQISFNLSIPKNSLYVKIDSNGHVQFYSFQPETGKSFTDYLSGFTNALKPCEYPRTCGDYGICTDGQCSCPKEANAFSQIDPYRVTLGCVPLNPLVCTETFSISSSPQHYELLEIDHVSYFAYLYENAST…
MAIPILCIVAIFIQAMFAEGAVKLGASLKLSASGQQQAWQSPGKNFSLGFHPSGNRGLYVVGISYASINDLTLVWTAGFNGGIEVGEGGSFTLQNDGKLVLSNGTQILWQTNTSNLGVASADMQDDGNFVLHNSRSGTVWDTFSNPTDSLVVNQNLTVNQSLRSGLYTFTMQPSGNFTLIWNNNVTYLNEGIPLATTATLTGQGIFKLSNSSNDSIWWARSIDYSDSSTAVRRMKLESNGNLRSYRWDTDSVTWQRVWSAVEDQCKVYGWCGNFGVCVYNNTDPYCECPSADFDRIDPNDATKGCRRQQDIAQCSNNQSMVRLNHTEFFSYPPDLESNSEIYTLAFQDCWQNCLKNPSCTASTIMADGAGTCRMKTNEFTSAYQTPSISSTSYVKVCGS…
MAIPILCIVAIFIQAMFAEGEVKLGASLKLSASGQQQAWQSPGKNFSLGFHPSGNRGLYVVGISFANINDSTLVWSAGFNGGIEVGEGGSFTLQNDGKLVLSNGTQILWQTNTSNLGVASADMQDDGNFVLHNSSSGTVWDSFSNPTDSLVVNQNLTVNQSLRSGLYTFTMQPNGNFTLTWNNNVTYLNEGIPLATTATLTGQGIFKLSNSSNDSIWWARSIDYSDSSTAVRRMKLESNGNLRSYRWDTDSVTWQRVWSAVEDQCKVYGWCGNFGVCVYNDTDPYCECPSADFDQIDPTDASQGCRRQQDITQCSNNQSMVQLDHTEFFSYPPESESNSEIYYLGIPDCWQNCLKNPSCTASTIMADGTGTCRMKTSNFTSAYQTVSIPSTSYVKVCGQ…
MPISKCVILCIVCIFIQGMFAEGAVSLGTTLKPSASGQQVWQSPGKNFSLGFYPSGKRGFYVVGISFASINDSTLVWTAGLNGGIEVGEGGSFTLQSDGNLVLSNGTSTVWETKTSNQGVASADMRDVGDFVLQNGSSSIIWDTFANPTDSLVINQNFTVNQRLQSGPYTLTMHANGNFTLKWKNNITYLNEGTPQATTASLTSQGIFKLSNSSADSIWVARSSDYTDNSITVRRIKLEPNGNLRSYGWVTSTGKWQPGWSAVEDQCKVYGWCGNFGVCVYNDTDPYCECPSADFDQIDPTDASQGCRRQQDITQCSNNQSMVRLNHTEFFSYPPDLESNSEIYTLAFQDCWQNCLKNPSCTASTIMADGAGTCRMKTNEFTSAYQTPSISSTSYVKVC…
MPISKCVILCIVAIFIQAMFAEGAVKLGASLKLSASGQQQAWQSPGKNFSLGFHPSGNRGLYVVGISYASINDLTLVWTAGFNGGIEVGEGGSFTLQNDGKLVLSNGTQILWQTNTSNLGVASADMQDDGNFVLHNSSSGTVWDSFSNPTDSLVVNQNLTVNQSLRSGLYTFTMQPNGNFTLTWNNNVTYLNEGIPLATTATLTGQGIFKLSNSSNDSIWWARSIDYSDSSTAVRRMKLESNGNLRSYRWDTDSVTWQRVWSAVEDQCKVYGWCGNFGVCVYNNTDPYCECPSADFDRIDPNDATKGCRRQQDIAQCSNNQSMVRLNHTEFFSYPPDLESNSEIYTLAFQDCWQNCLKNPSCTASTIMADGAGTCRMKTNEFTSAYQTPSISSTSYVKV…
MAIPILCIVAIFIQPMFAEGAVKLGASLKPSASGQQQAWQSPGKNFSLGFHPSGNRGLYVVGISYASINDLTLVWTAGFNGGIEVGEGGSFTLQNDGKLVLSNGTQILWQTNTSNLGVASADMQDDGNFVLQNSSSVTVWETFANPTDTLVVNQSFTVNQSLRSGPYTFTLHPSGNFTLKWENYITYLNEGTPLATTASLTSQGIFKLSNSSTDSIWVSRSSDYTDNSITVRRIKLEPNGNLRSYGWVTSTGKWQPGWSAVEDQCKVYGWCGNFGVCVYNDTDPYCECPSADFDQIDPTDASQGCRRQQDITQCSNNQSMVQLDHTEFFSYPPESESNSEIYYLGIPDCWQNCLKNPSCTASTIMADGTGTCRMKTSNFISAYQTVSIRATSYVKVCGQ…
MGAARISLVIFMALIGVGESKSQEPKKVARLSSAFLNSSGWKPNDNTYLVSSNGMFCAGFYNVTPNRYAFAVWYANDSDRTLAWMANSTSLVGANSSLILQNGSLSVSDEHGVNVWTSRVMPNSKNGMDLILKDSGNLVINQWESFKDFPTFNLLPTQDFTAGDILQSRLANGTYGRDGDYYSLSIEQQSKKLCLYYHRKKEEVQEPKWYWRSGSFAAVNLDNTGYLNASNIDVDSMIMASDLGKKDRLRRLTLDKDGNLRMYSRRKYPPSSSWEIVWEAVSEHCHIHGVCGENAVCRTNSDWKPTCECPPGFDPSPVDNRSCKPHNDVKKLTNVTFLTLDFVNFDGPNSAPEPSTRLQVCIESCRKNSSCLGFAHKLDTGNCVYQFGKLFNGYWSPEA…
MGFPWILLLVFMVFIWVDGSQAQEQSSTVPSLSSDQLKSSGLKPSDKKYLVSPDGVFCAGFYNLTANGYAFAVWYANDSQRTLAWMANSTSLVGTNSSLILKNGNLSIIDEQRLNVWSQKVSGSATSLTLHETGNLVLGSWQSFLQPPTNTLLPNQNFTTKGDGVVSLVSRLANGTYGSGDDYYSLSLDQKSNKISLYYMKEGPSRKPYWQSDGSFPAVNLNNDGFLNTSSVDKSNLIMASDAGEGKRLRRLVLERNGNFRLYSRTMDPYSSWNLVWEAVSEHCTIHGVCGENAVCKVNELWEPECKCPPGFEYSPGDNRSCRALTDIKNPSNVKFVPLDYVNFDGSNFEDVSVTRLQDCEDSCKNNNSCKGFAYDLDNGHCVYQYGKLVNGYWSPEAH…
MASSWVLLFALMVFIWVDGSQAQEQSSTVLRISYDQLNSSGFKPTDNKYLVSPNGFFCAGFYSLSASGYGFAVWYANDSQRTLAWMANSTSLVGTNSSLILKNGSFSIVDENGLIVWNHNVSNSSAMDLTLQDSGNLVLNTSQSQPAWQSFDFPSDTLLPNQTLSKGGELISRLANGTYGSGNDYYYLAFDDQSKISLYYKKEEQGGLTAKPYWTSEGTFTDLSLDENGFLNTTSVLIMASDRGEANRLRRLVLESDGKLRIYSRNMNSPSPSWVLVWEAVLQYCIIHGSCGENAVCKVNELWEPECKCPPGFEYSPGDNRSCRALTDIKNPSNVKFVPLDYVNFDGSNFEDVSVTRLQDCEDSCKNNNSCKGFAYDLDNGHCVYQYGKLVNGYWSPEA…
MGFPWILLLVFMVFIWVDGSQAQEQSSTVPSLSSDQLKSSGLKPSDKKYLVSPDGVFCAGFYNLTANGYAFAVWYANDSQRTLAWMANSTSLVGTNSSLILKNGNLSIIDEQRLNVWSQKVSGSATSLTLHETGNLVLGSWQSFLQPPTNTLLPNQNFTTKGDGVVSLVSRLANGTYGSGDDYYSLSLDQKSNKISLYYMKEGPSRKPYWQSDGSFPAVNLNNDGFLNTSSVDKSNLIMASDAGEGKRLRRLVLERNGNFRLYSRTMDPYSSWNLVWEAVSEHCTIHGVCGENAVCKVNELWEPECKCPPGFEYSPGDNRSCRALTDIKNPSNVKFVPLDYVNFDGSNFEDVSVTRLQDCEDSCKNNNSCKGFAYDLDNGHCVYQYGKLVNGYWSPEAH…
MASSWVLLFALMVFIWVDGSQAQEQSSTVLRISYDQLNSSGFKPTDNKYLVSPNGFFCAGFYSLSASGYAFAVWYANDSQRTLAWMANSTSLVGTNSSLILKNGSFSIVDENGLIVWNPNVSNSSAMDLTLQDSGNLVLNTSQSQSAWQSFDFPSDTLLPNQTLSKGGELISRLANGTYGSGNDYYYLAFDDQSKISLYYKKEEQGGLTPKPYWTSEGTFTDLSLDENGFLNTTSVLIMASDRGEANRLRRLVLESDGKLRMYSRNMNSPSPSWVLVWEAVLQYCIIHGSCGENAVCKVNQKWNTSCECPPGFDHNPVDNRSCRAITDIKDSSNVTFVPLDYVNFDGLNTSTAKQGAVRLQDCKDNCTKDGGCMGFTHNLDSGICVYQMGQLINGYWSP…
MDWFQNDHSALSCLIYFCLALAMLISLCKCDLSEVTGKDALSLGDSLRANQTITSKNGTFELGFLNVKGTNNWYVGIWYAQISEKTIIWVANRETPIRKTPGILMLSRDGYLTVSDSGGRQIWSSNNTQQTKASSASILDTGNFVLFGAQNTSEIVWESFAHPTDTMMPHMKFWKGIQLRSWKNRSDPAAGPFFLEINPALEQKDFILHYKNGAPYYSTGPWMGTYYATMPESLSRSILEEDFIELSPTRMYYIYWFTPKAGPLMSRQVLTPDGYFLSFLWIDNRWSMDWSQPQESCGVYGVCGAHGVCFTQANIQLCSCAEGFNPRDAAAWHSRQWWLSGCVRRTPLNCSAAINGSVSTTTDGFLQVGNISLSDNEAPQYTQELSLQGCKTACLNNCS…
MGEIREKFCLCLFFVFAVFIQLKSYGAAVEDGDALSLGASITGNQTLISKNGTFQLGFFNPKGTNNWYIGIWYAHMTEKTFVWVANRETPARNRSSVLKLSKEGDLGLFDATGASLWSVNVTKKASRAVILDSGNFVMLSVDNKSEIVWQSFDYPVDTLLPGMRFGGQKKLVSWKSSLDPAPGLFSYQVDPSGVKQLVLLWNNSVQYWASGAWDGNVFSQIPEMTNKALYNISVENTNSSLYVTYTSIAFKNVLSRSVIVNSGGMQVYALLDDAKWTLLWSQPRDQCAVYGLCGAYGSCNSNNLQFCSCVEGFIPTDTRAWDSQEWWSSGCVRQKSLSCGTENGSSDGFLELSVTLPDADSVSSYLYPSTTNKDCQKACLLNCSCTAFTFNPSSGLCHI…
MGFFSPDGTDNWYIGIWYGKVAEKTIVWVANRERPSKKRPGVLMLSKQGSLGLFDAENVSLWSANISNKASRAVILDSGNFVVLSGGNKSEIAWQSFDHPSDTWLPGMKLGGKKKLVSWKNSLDPAPGHFSYQMDPSGTKQIVLRWNDSVQYWESGAWNGKSFSQIPEMWLTGLYNYSVEDTSSAFYLSYSFTPVAGYSMLSRFVVHKSGGLQSYVLIADNEWSIVWSRPGDQCTVYNVCGAYGTCNSYNVEFCRCVEGFIPRDNRSWSLRDWSSSGCVRQSPLNCDAKNGSIDGFVDSRATLPANDAFSYPATTKKDCEKACLRNCSCTAYAFNMPSGPCQIWSGDLLNMQNASSDSRSTVSIRVAAFALQKFQKPPSFFKQRIIIIVSVLALALALS…
MGNICLGLLFAVTLFIQLKSNSGARDTLSLGSSLTGNQTIISKNGTFELGFFSPNGSNWYIGIWYAQIPEKTIVWVANRETPARNRSGVLKLSREGNLELFDAEGASLWSANVSSKASRAVILDSGNFLVLSNGSKSETVWQSFDNPADTWLAGMVFGGRQKLVSWRNSLDPAPGLFSLQMDPSGAKQLVLTWNNSVQYWDSGTWDGKIYSGVPEIADKRQVNISVESNISGLFESYTLIPPFNALIRLVVTRFGQVRVYVFVGSSWSMIWSVPGDGCAVYGTCGSYGTCDSRNLQHCSCGEGFKPTDNSAWLLQDWASIGCVRKSPLRCDAINGSTDGFIDLGVTLPDGFASSYPASTKKDCEEACLRNCSCTAFSFNLPSGPCQIWSGDLLNMRNST…
MSTKNLEIGSDGVLPYRLLAFTLLIIFHHCDECSAYGGDTLSLGTSLIGNQTIISKNGTFELGFFSPNGTTNWYIGIWYAKVAEKTIVWVANRERPAKKSLGILKLSRQGCLQLFDAEGSSLWSVNMSNKASRAVILDSGNFVVLSGGNKSEIAWQSFDHPVDTWLPEMKIGGKKKLACWNNSLDPAPGLFSYQMDLSGTRQFVLRWNNSVQYSESGAWDGKRFSLIPEMTVKGSFSYSVENTTSGFYISYALSPALKVLTRFVLHKSGVFQLYALFDNTTWSVIWSQPRDECSVYKVCGAYGSCSSNNVQFCSCVQGFIPRDNHSWSLQDWSSSGCVRQSPLNCGAKNGSSDGFLELSVTLPDADSASSYPVTTKEDCQKGCLLNCSCTAFTFNPSSG…
MGEIREKFGLSLCFVFTVLIQLKSCGAAVEGGDTLSLDASLTGNQTITSKNGTFELGFFNPNGTSNWYVGIWYANISEKTYVWVANRETPARNRSSVLKLSKEGDLGLFDATGASLWSVNVTKKASRAVILDSGNFVMLSVDNKSEIVWQSFDHPVDTVLPGMRFGGQQKLVSWKSSLDPAPGLFSYHVDPSGAEQLLLKWNNSVQYWASGTWDGKVFSQIPEMTGKGSYNFSFEKTKSGLYVTYTLMSIVSRFVLAKSGEIQQYALLNDSRIWNLFWSQPRDQCAVYGLCGAYGSCNPNNIQFCSCVEGFTPKDIQAWDSRESWSSGCVRQSPLNCDAKNGSTDGFLEPSVTSPAVDSASSYPATTRKDCQKACLLNCSCTAFTFKSPSGPCQIWSGD…
MSTKNLEMGSDGVLPYRLLAFTLLIIFHHCDECSAYGGDTLSLGTSLIGNQTIISKNGTFELGFFSPNGTTNWYIGIWYAKVAEKTIVWVANRERPAKKSPGILKLSRQGCLQLFDAEGSSLWSVNMSNKASRAVILDSGNFVVLSGGNKSEIAWQSFDHPSDTWLPGMKLGGKKKLVSWKNSLDPAPGHFSYQMDPSGTKQIVLRWNDFVKYWESGAWNGKSFSQIPEMWLTGLYNYSVEDNSSAFYLSYSFTPVAGYSMLSRFVVHKSGGLQSYVLIADNEWSIVWSRPGDQCTVYNVCGAYGTCNSYNVEFCRCVEGFIPRDNRSWSLRDWSSTGCVRQSPLNCDAENGSTDGFIYSTATLPDKPHFSEYPATTKNDCEKACLHNCSCTAFAFNPP…
MLPFQGTSAMGNICLSLLFAVTLFIQLKSNSGAPDTLSLGASLNGNRTIISKNGTFELGFFSPNGSNWYIGIWYAQIPEKTIVWVANRETPARNRSGVLKLSREGNLELFDAEGASIWSVNTTNKASRAVILDSGNFLILSDDNKSETVWQSFDNPIDTLLPGMRFGGQKKLVSWKSSLDPAPGLFSLHIDPYGGKQFVLTWNNSVQYWTTGTWDGKIFSAIPEIADNHIFNVSVEGNSSGLYFTYMLVPNFNALARFVVTKFGQGQQSSFGSTGWYMFWSVPRDGCAVYGPCGAYGSCDSRNLLLCSCEEGFKPSDNRAWLSQDWASSGCVRQSPLNCSTDRFIDIGVMLPDNDASLYPASTKKDCQEACLRNCSCTAFAFNPPSGPCQIWSGDLLNM…
MAHLSWDSSVQMAATGILASGMPNRETPARNRSGVLKLSSEGNLVLLDAEGVSIWSVNTTTKASRAVILDSGNFLMLSNDNKSETVWQSFDNPVNTWLPGMRFGGQQKLVSWKNSLDPTPGLFSFHADPSGAKQFVLTWNNSIQYWETGTWDGKMFSELPAMANVGKGFHVRAESRKSGFYISYTLMPEITDLSRFVLTNLGGLQINAFIRGSKWTMVGIRPRDQCAAYGFCGPYGTCNSNNLEFCSCVEGFTVADKRARDSQDWWSSGCVRQSPLNCDTEKGSTDEFIEPGVTLPDDSASSYPAPKKEDCQIACLGNCSCTAFSFNSPSGPCQIWSGDLLNMNNSPSNRRGSVFIRVAFSEVPKHKKLSSSKLKAIIIVSALALAVALSIFSFLMWQR…
MGEIREKFCLCLFFVFAVFIQLKSYGAAVEGRDTLSLGASITGNQTIISKNGTFELGFFSPNGTNKWYIGIWYANLSEKTIVWVANRETPARNRSGVLKLSKEGHLGLFDAEGVSVWSVNVTKKPSQAVILDSGNFVMLRDVNKSETVWQSFDYPVDTLLPGMRFGGQQKLVSWKSSLDPAPGLFSYQVDPSGVKQLVLLWNNSVQYWASGAWDGNVFSQIPEMTNKGLYNISVETTNSGLYVTYTSIAIRNVLSRSVIVKSGGMQIYALLDDAKWKMVWSRPRDQCAVYGLCGAYGSCNSNNLQFCSCVEGFSPKDSRAWVSRESWSSGCVRQRPLNCGAKSGSTDGFIEPNVTLPDADSASSYPVTTKEDCQKGCLLNCSCTAFTFNPSSGLCRIWS…
MSTKNLEMGSDGVLPYRLLAFTLLIIFHHCDECSAYGGDTLSLGTSLIGNQTIISKNGTFELGFFSPNGTTNWYIGIWYAKVAEKTIVWVANRERPAKKSLGILKLSRQGCLQLFDAEGSSLWSVNMSNKASRAVILDSGNFVVLSGGNKSEIAWQSFDHPSDTWLPGMKLGGKKKLVSWKNSLDPAPGHFSYQMDPSGTKQIVLRWNDFVKYWESGAWNGKSFSQIPEMWLTGLYNYSVEDNSSAFYLSYSFTPVAGYSMLSRFVVHKSGGLQSYVLIADNEWSIVWSRPGDQCTVYNVCGAYGTCNSYNVEFCRCVEGFIPRDNRSWSLRDWSSSGCVRQSPLNCDAKNGSIDGFVDSRATLPANDAFSYPATTKKDCEKACLRNCSCTAYAFNMPS…
MGEIREKFGLSLCFVFTVLIQLKSCGAAVEGGDTLSLDASLTGNQTITSKNGTFELGFFNPNGTSNWYVGIWYANISEKTYVWVANRETPARNRSSVLKLSKEGDLGLFDATGASLWSVNVTKKASRAVILDSGNFVMLSVDNKSEIVWQSFDHPVDTVLPGMRFGGQQKLVSWKSSLDPAPGLFSYHVDPSGAEQLLLKWNNSVQYWASGTWDGKVFSQIPEMTGKGSYNFSFEKTKSGLYVTYTLMSIVSRFVLAKSGEIQQYALLNDSRIWNLFWSQPRDQCAVYGLCGAYGSCNPNNIQFCSCVEGFTPKDIQAWDSRESWSSGCVRQSPLNCDAKNGSTDGFLEPSVTSPAVDSASSYPATTRKDCQKACLLNCSCTAFTFKSPSGPCQIWSGD…
MFELGFFSPNERNNWYLGIWYANIAEKMVIWVANRENPGKHRPGVLKFSKVGTLRLFDAEGMSLWSANVSYKPSRAVLLDCGNFFMPSDDNKSENVWQSFDYPVDSWLPGMRFGGQQKLVCWKNSMDPAPGLLSFQLDPSGAKQFVLTWNNSVQYWESGNWDNKTFSGIPETTNGERFNVSVESTSSGFYFSYELLTRIPRFIKINSGGIQEYALFDNTKWTMVGIRPRDQCAAYGFCGPYGTCNSNNLEFCSCVEGFTVADKRARDSQDWWSSGCVRQSPLNCDTEKGSTDEFIEPGVTLPDDSASSYPAPKKEDCQIACLGNCSCTAFSFNSPSGPCQIWSGDLLNMNNSPSNRRGSVFIRVAFSEVPKHKKLSSSKLKAIIIVSALALAVALSIFS…
MSTKNLEIGSDGVLPYRLLAFTLLIIFHHCDECSAYGGDTLSLGTSLIGNQTIISKNGTFELGFFSPNGTTNWYIGIWYAKVAEKTIVWVANRERPAKKSPGILKLSRQGSLELFDAEGASLWSVNMSNKASRAVILDSGNFVVLSVGNKSEIAWQSFDHPVDTWLPEMKIGGKKKLVSWKNSLDPAPGHFSYQMDPSGTKQIVLRWNDSVQYWESGAWNGKSFSQIPEMWLTGLYNYSVEDTSSAFYLSYSFTPVAGYSMLSRFVVHKLGGLQSYVLIADNEWSMFWSQPRDQCSVYKVCGAYGSCNSNNVQFCSCVQGFIPRDNRSWSLQDWSSTGCVRQSPLNCDAENGSTDGFIYSTATLPDKPHFSEYPATTKNDCEKACLHNCSCTAFAFNPP…
MGEIREKFGLSLCFVFTVLIQLKSCGAAVEGGDTLSLDASLTGNQTITSKNGTFELGFFNPNGTSNWYVGIWYANISEKTYVWVANRETPARNRSSVLKLSKEGDLGLFDATGASLWSVNVTKKPSQAVILDSGNFVMLRDVNKSETVWQSFDYPVDTLLPGMRFGGQKKLVSWKSSLDPAPGLFSYQVDPSGVKQLVLLWNNSVQYWASGAWDGNVFSQIPEMTNKALYNISVENTNSSLYVTYTSIAIKNVLSRSVIVNSGGMQLYALLDDAKWTLLWSQPRDQCAVYGLCGAYGSCNSNNLQFCSCVEGFIPTDTRAWDSQEWWSSGCVRQKSLSCGTENGSSDGFLELSVTLPDADSVSSYLYPSTTNKDCQKACLLNCSCTAFTFNPSSGLCHI…
MLGDDNKSETVWQSFDYPSDTWLPEMRFGGQQKLVSWKSSLDPAPGLFSYQVDPSGVKQLVLLWNNSVQYWASGAWDGNVFSQIPEMTNKALYNISVENTNSSLYVTYTSIAIKNVLSRSVIVNSGGMQLYALLDDAKWTLLWSQPRDQCAVYGLCGAYGSCNSNNLQFCSCVEGFIPTDTRAWDSQEWWSSGCVRQKSLSCGTENGSSDGFLELSVTLPDADSVSSYLYPSTTNKDCQKACLLNCSCTAFTFNPSSGLCHIWFGDLLTMRSSLPSKSTSNVFIRLAASALPKTDPPYSPKCRTTIIVGALAVALVIFSLLMWRRHRLRSMERLADSSDSFLRMFSYMELKILTRNFRSKLGSGGFGSVFKGSLSDGTLVAVKKMEGSTSQEKQFRAEI…
MLNDDSKSETVWQSFDNPVNTWLPGMRFGGQQKLVSWKNSLDPTPGLFSFHADPSGAKQFVLTWNNSIQYWETGTWDGKMFSELPAMANVGKGFHVRAESRKSGFYISYTLMPEITDLSRFVLTNLGGLQINAFIRGSKWNTFWYQPADACAVYGLCGAYGTCNSNNLHFCSCVEGFTPTDNGAWDSQFWGSSGCVRRSPLNCDAKNGSTDRFVDLSVTLPNDYTSSYPAPTKKDCQKLCLHNCSCTAFTFSPPSGPCQLWSGDVLNMRNSPPSKSRSNVSIRVGASELPKKRKSTSIVGTVLGIVGALAGALGFFSVFICRRRQTDRYTDSSDSFLRMFSYKELKIATRNFKSELGRGGFGSVFKGSLPDGTIVAVKRMKCSRQDEKQFRAEISSLGN…
MDEIGENICLILFLAFTVCIQLKSYGAAVEGGDTLSLGASITGNQTIISKNGTFELGFFSPNGTNNWYIGIWYAKIPEKTIVWVGNRETPARNRSGVLKLSREGNLELFDAEGASLWSANVSSKASRALILDSGNFIMLGDDNKSETVWQSFDYPSDTWLPEMRFGGQQKLVCWKNSLDPAPGLFSFHVDPSGVKQFVLTWNNSVKYWESGEWDGKIFSGVPEMTQKGYYNLSVDVTSSGLYVSYPYVNAPSRFVLYKSGEVQQFYFIDGSQWKMVWSRPRDQCAVYGLCGAYGSCNSNNLQFCSCVEGFIPTDTRAWDSQEWWSSGCVRQKSLSCGTENGSSDGFLELSVTLPDADSVSSYLYPSTTNKDCQKACLLNCSCTAFTFNPSSGLCHIWFG…
MSNKASRAVILDSGNFVVLSGGNKSEIAWQSFDHPSDTWLPGMKLGGKKKLVCWKNSLDPAPGHFSYQMDPSGTRQFVLRWNNSVQYWESGAWDGKSFSQIPEMWLTGLYNYSVEDTSSGFYLSYTFTPVAGYSMLSRFVVHKSGGLRHYVLLDNNEWSMVWSQPRDQCTVYNVCGAYGICNSYNVEFCSCMEGFIPRDNRSWSLQDWSSSGCVRQSPLNCDAENGSTDGFIYSTATLPDKPHFSEYPATTKNDCEKACLHNCSCTAFAFNPPSGPCQIWSGDLPTMHNSPSQGNLNVFIRVAASAVSKSDPQSSSKPKTKIIVGAVLGIFVFALGIFSFLMGRLYRLRLMERSADSSNSFLRAFSYKELKIATRNFSCKLGNGGFGSVFKGSLIDGTL…
MGEIREKFGLSLCFVFTVLIQLKSCGAAVEGGDTLSLDASLTGNQTITSKNGTFELGFFNPNGTSNWYVGIWYANISEKTYVWVANRETPARNRSSVLKLSKEGDLGLFDATGASLWSVNVTKKASRAVILDSGNFVMLSVDNKSEIVWQSFDHPVDTVLPGMRFGGQQKLVSWKSSLDPAPGLFSYHVDPSGAEQLLLKWNNSVQYWASGTWDGKVFSQIPEMTGKGSYNFSFEKTKSGLYVTYTLMSIVSRFVLAKSGEIQQYALLNDSRIWNLFWSQPRDQCAVYGLCGAYGSCNPNNIQFCSCVEGFTPKDIQAWDSRESWSSGCVRQSPLNCDAKNGSTDGFLEPSVTSPAVDSASSYPATTRKDCQKACLLNCSCTAFTFKSPSGPCQIWSGD…
MNLKTNNIEMGNNGAFPYMLFALTLLIIFHKCTAVGGDTLSLGASLTGNQTIISKNGTFELGFFTPNGTNNWYIGIWYGKVPEKTIVWVANRERPVKNRPGVLKLFRQGSLGLFDAEGAPLWSVNVSNKASQAVILDSGNFVVLSDDNKSEISWQSFDHPVDTWLPGMKLGGKKKLVCWNNSLDPAPGHFSHQADPSGIRQFVLTWDNSVRYWESGVWDGKIFSQIPEMALLGLYNFSVEDTSSGFYLSYTLTPANRNNAFSRFIIHTSGEYQQYVLLDNNEWSMFWSQPRDQCNVYNACGAYGICNSNNIQFCSCMEGFIPRDNRSWSLRDWSSTGCVRQSPLNCDAKNGSIDGFVDSRATLPANDAFSYPATTKKDCEKACLRNCSCTAYAFNMPSG…
MDEIRGNFCLILFLAFTMCIQLKGYGAAVEGGDTLSLGASITGNQTIISKNGTFQLGFFSPNGTNNWYIGIWYANLSEKTIVWVANRETPARNRSGVLKLSKEGDLGLLDATGTSLWSVNVTKKPSQAVILDSGNFVMLGDDNKSEIVWQSFDNPVDTWLPGMRFGGQLKLVCWKNSLDPAPGLYSLHMDPSGAKQFELTWNNSVQYWESGKWNGKSFSDVPEMTSTKGLYRLSVESVSSGLYFSYTLMPGINALSRFTLTVSGGMQMYALSDGSNWNAFWSRPRDQCAIYGLCGSYGTCNSNNLQFCSCLEGFNPTDNRAWELKEWSIGCVRQSPLNCGDINGSTDGFINPSVKLPNDSASSYPAYTRKDCEKACLRNCSCTAFTFNPSSGFCQIWLG…
MGNICLSLLFAVTLFIQLKSNSGARDTLSLGSSLTGNQTIISKNGTFELGFFSPNGSNWYIGIWYAQIPEKTIVWVANRETPARNRSGVLKLSREGNLVLFDAEGASIWSVNTTNKASRAVILDSGNFLVLSNGSKSETVWQSFDNPVDTLLPGMRFGGQKKLVSWKSSLDPAPGLFSLHIDPYGGKQFVLTWNNSVQYWTTGTWDGKIFSAIPEIADNHIFNVSVEGNSSGLYFTYMLVPNFNALARFVVTKFGQGQQSSFGSTGWYMFWSVPRDGCAVYGPCGAYGSCDSRNLLLCSCEEGFKPSDNRAWLSQDWASSGCVRQSPLNCSTDRFIDIGVMLPDNDASLYPASTKKDCQEACLRNCSCTAFAFNPPSGPCQIWSGDLLNMQNSTPSKIN…
MGNICLGLLFAVTLFIQLKSNSGARDTLSLGASLTGNQTIISKNGTFELGFFSPNGSNWYIGIWYAQIPEKTYVWVANRETPARNRSGVLKLSREGNLVLFDAEGASIWSVNTTNKASRAVILDSGNFLILSDDNKSETVWQSFDNPIDTLLPGMRFGGQQKLVSWKSSLDPAPGLFSLHVDPSGAKQFVLTWNNSIQYYSTGPWDGNIFSGIPEISDKHILNVSVESNSSGLYLTYMLVPNFNDLARFVVSKFGQGQQFSFESTGWSMFWSVPGDACAVHGACGPYGTCDSRNNPLCSCEEGSKPSDNRAWISQDWASSGCVPQSPLNCSTDGFIDIGVTLPNDEASSYPAPTKKDCRKACLRNCSCNAFSFNLPSGPCQIWSGDLLNMRNSTPSKIN…
MGEIREKFGLSLCFVFTVLIQLKSCGAAVEGGDTLSLDASLTGNQTIISKNGTFELGFFNPNGTSNWYVGIWYANISEKTYVWVANRETPARNRSSVLKLSKEGDLGLFDATGASLWSVNVTKKASRAVILDSGNFVMLRDVNKSETVWQSFDYPVDTLLPGMRFGGQKKLVSWKSSLDPAPGLFSYQVDPSGVKQLVLLWNNSVQYWASGAWDGNVFSQIPEMTNKALYNISVENTNSSLYVTYTSIAIKNVLSRSVIVNSGGMQVYALLDDAKWTLLWSQPRDQCAVYGLCGAYGSCNSNNLQFCSCVEGFIPTDTRAWDSQEWWSSGCVRQKSLSCGTENGSSDGFLELSVTLPDADSVSSYLYPSTTNKDCQKACLLNCSCTAFTFNPSSGLCHI…
MTRSRALPCLQWQPFKVNVVFVALILSVVQRCLSAAPRVGPVRPVFLGNQMTWIDYGGNALYSVNKTFVLGIFAPTPDGAAFFLSIKNANSGLIVWTANRDTPISSNDQFLFSEDGNVSLAKDGTVIWSTQTGGKGVGILELQESGNLVLLDNSSNIIWQSFDHPTDTLLSSQSLKVGMKLVSNSSAQNLSSGHYILEMQAGNLVLYADYNPPQIYWTMEADSRNTITLGGSPVMAILTDRYLGMYDEKKNLLSQFIFSSVPNEAGFRAAVLGQGGALTFEFIQTAGPTILDQTVIPADNCQLPSACASYFVCQSNGQCQCPHLLNSMYGSSCAPASLSLCGSSNEPVSFYKLGDDLNYFANEFVSPLKMSQLGDCQKACNNNCSCSVFFFQKSSGNCY…
MASHFPIWLPLGLVIACSIVFQYLNANAQAQISSIIYLNSGSCLGDDQQKILQSQNGRFALKFSKLGNQNQYLVIAYIQYNETIIWTANRNIPINGKPCLKLGTHADLNLQDLNGTVYWSANVNQVDHVELQDSGNLVLQNIQNKTLWASFDYPTDTIIQGGYLGPGKTLISYKSSDDLSAGPYMLKMEPGGVVLYGSFPNPLPYGVWTYNPLGVGSSSFVNFALRSACNNTLLQYGSRGESISLEQKDGTVSTECKQETQGRSSSSRQIVTGEILGNDFFRYLRLDGDGNVRTYSQSNVKLVSDLDMFSVYFQDVCKLPNICGSLGICSSKGNCECYDEVVFNQFQSNTGCIPRKYPVCGASNQFLKLEGVDYFANGYINPGSSSLEQCKQLCLSNCS…
MKMGRNGLLAYALVALTIALLLNECNSVALDTLSLGASLTGNQTIVSRNGKFELGFFSPSGTNNSYIAIWSIPRKTVVWVANRETPVRNMKAVLRLSTDGYLGLFTETGASVWSANVKKAASKALILDSGNFLLLATYNRSETVWQSFDHPGNTWLPGMRFGRDQKLVSWKNSLDPTPGIVSFQIDPSGDNHFVLLWNNTVEYGASWWGAEWTAETTPFYNVKFNMENSSSGFYLTYIPREDDFLGLSLRTDGVFALEYYNKQSEVALATDPCEVHELCGPYGICQGGDDPCICAKGWKPRDSRAWDLHEWWSSGCVLHSPFNCDSQNSSASSFTYARTIIMPDKAAYSYHAPTWGACAEIYLRNCSCFAYSPSPCQTWFGDLFNTGNSMYSLVLTDFI…
MFPREISAAITGRLFMVKFWIGIILSISSVVYSDDHIWSSIPLGSKLSPSSDNIWVSRQGTFAMGFYPPLDQVDAYSVGIWFHSIPAESRTVIWTAGEGLKVGLNASLELTMDGDLVLSNPHDVSVWRSNTSNSGVVGVVLRDNGNLVLSDNSHRIVWESFETPSDTLVPGQRLRVGRMLRAASRNSVSSYYSLAMESSGDLTLKWESSLSYWTSKTGSLPSASKPIGAIFGGNGVFGLFDGRGKMVWARYSNDYTNTKVVLRYLRLDVDGNLRMYSWIEKSNSWLPGWQAVENQCDVFATCGVYGVCSFNSTGPVCKCPFESGAYSDMDLTVPSKGCRHVPLGGCTEGAAMLSLKRTVLYGIYPPHDICTNTSSEQCKEDCLNDDSCVAATVMNDGSG…
MESPLSQLFHLLPAFLAVAALKLCNGADTLYAGESLTGNQTRVSNNGTFELGFFQPSGSTKWYIGVWFAQISKQSVVWVANRENPLENNAGLFTLTRAGNLAVFDEGGTSVWSGQGTDRGSRATLQENGNFVVLNGKGNTVWESSRQSGNTLLPGMKIVKGQKLTSWKSSSDPAPGLFTLELDPSGPGKFVLLWKESIRYWDSGDWNGQFFSRLPEMATKYVYEFSFVNNRTDTFFTYSLTPDARLLTRFVLDQVGDVRLYTWINNDNWNMFWSQPQDQCQIYDFCGTYGICRHNDNIRFCNCLQGFEPRHSEAWDSQDWSGGCARKTPLQCNGESSDGFMELQGGSLPEPRWGDYSLENRTRENCQSACRSNCSCVAFSYTASKSCRMWVGDLLNLSD…
MVGIELPLGERVPATRFVCCKLYKFLLLCLVSSAFGYDDVLAEGSNNGTVELGSVLRPSEQLMLWYSTERKFGLGFHPSGNDGLYVLGIAYSDIKDPALVWTAGGGIQIGVQSSFRLDNNGNLVLQDEIGRVLWQSNTGNSGVVSAGLEDNGNFVLKNGNSTVVWDTFTNPTDTLLVGQKLAVGRRLELYPYSFSLEPYGNLTLKWRGNITYWNVGASESSKTLTASLSNEGLFAISNSSGAQLWVTRSSDYTDNSTTLRRIKLDPDGNLRSYGWHENSQSWHVGWSAVEDQCLVYGWCGNFGMCVYNDTGPFCTCPSANFVAVDPKDPQQGCKREPDIDIQECSNNQSMLELEHTEFLSYPPESDDFYGGISDCEENCAKSGSCIAATILNDGSGMCR…
MPISKCVILCIVCIFIQGMFAEGAVSLGTTLKPSASGQQVWQSPGKNFSLGFYPSGKRGFYVVGISFASINDSTLVWTAGLNGGIEVGEGGSFTLQSDGNLVLSNGTSTVWETKTSNQGVASADMRDVGDFVLQNGSSSIIWDTFANPTDSLVINQNFTVNQRLQSGPYTLTMHANGNFTLKWKNNITYLNEGTPQATTASLTSQGIFKLSNSSADSIWVARSSDYTDNSITVRRIKLEPNGNLRSYGWVTSTGKWQPGWSAVEDQCKVYGWCGNFGVCVYNDTDPYCECPSADFDQIDPTDASQGCRRQQDITQCSNNQSMVQLDHTEFFSYPPESESNSEIYYLGIPDCWQNCLKNPSCTASTIMADGTGTCRMKTSNFTSAYQTVSIPSTSYVKVC…
MPGVFTLSSAGYLAVSDLQGKVIWSSNDTQQAKASSASILDTGNFVLLGAQNTSETVWESFSHPTDHFMPTMKLWKGMKVKSWKSSVDPAPGPFSLQMNPSPGKKDFLLQYKNGVSYYSSGDWTGKYYSTMPQAVSDTSFEQELVEFSPTKLYYAYDLTPKVRSTTMVRNILNFKGELTVYYLINNTWSLVYYSPVSDCAVYGLCGAYGVCSKQQNIQSCSCMDGFKPRNATLWRSQEWWSSGCVREIPLQCSATNGSTDGFLEVINKSVPLAQAVHYTKEVTQKECEAACLNNCSCTAFSLGNSAFPSCQLWFADLLNVRDSPQAQAETIFIRLAASQLSHPSSSSKSKAHFLRILLPGITVFPVLLALVFLVWRLRRPNLLKDDAPSLLRTFTYREL…
MPGVFNLSTDGCLRLFDLRGRSIWSSNNTLKASRASILESGNLVMLGTRAGRVWESFQHPVDTWLPGMKMRKGMKLTSWKSSSDPAPGPFYLQIDPSPGSTQFLGFSHNSSPYWSSGEWNGKYFANMPGFYLAGSHVKIECVTLPPSRMYCTYTTKGMIMERLILKKNGELWVYYMTQDGGWMPDAFAPRDQCIVYGVCGANAACIDYTKLNAHVEGNANDTCTCLQGFRPKSNHAWDSQEWWLSGCVRQSPLQCSLTNSTDRFLEVKEKRLADDEAVSYREEQTLSGCQLACLNNCSCMAFWLSRSSPPVCRLWFGDLMNVRDSPGGQSFYLRLAASELRGSTSKPRNKSFGLHILLPVGAAGLVLVLVLAVFIMWKRGRTLKEDDVPTSLRAFSFRK…
MEMQKKCRDSHLHWVLAAIFVVLVRADDTIDLGPGLTRDQTIVSQNGQFELGFFSPGSNNKWYIGIWYAQITPRTVVWVANREQPVSSFAALKFTENGTLAVLEANNTPVWETGNLLRASGAVILDSGNLVLMADDSSNRNNSSKRKKHASDIVVWESFDNPADTWLPGMKINYGKLLTSWKTLTNPAPGDFSLRLNLEENGGNSGKFSEFQLVWRNSIPYWSSGKWIGNSFMFIPEMTVKYIYNFSFVNPNSSDGYFTYTVLPQSNVMSRFAVDNFGKIKQYTWTNQANAWNMFWQEPRGNCKVYGLCGPNGVCDDSENVTTSDFCKCLGGFKSRFPQAWDSQDWSGGCVRSSPLQCKTDTFYEFGNVDLDKDNINSVLISGGVSVDSCRRSCLDNCS…
MAFSHCLWLLCLFLTSALFHASFISSQLLRLGYSSPSPESNHTLVLLSPDAKFSAGFHRVGINAYVFAVWYSNTPSTLVWMANRDQPVNGRNSRLRLQKDGDLVLFNADGTVIWRTGTTGLSVKQATLLDTGNLVLRSSSGQIVWQSFDSPTDTLLPGQRFSNNAQLISRTDNFTYKSGYYRFYFNDENYLVLIYKGSNLSSKYWPTPYLNAFDNGRTTYNISRTAVLDELGGFTASDQFSFNASDYGKGPKRRLVMDVDGNLRVYSLDTKSNRWNITWTAIANQCTVHGLCGRNGVCIYTPEPKCVCPPGYERADSADWFKGCRPIKKLSCAPNSFKLIKLLYTDFYGFDRPHTDGVSFEKCRETCINECDCPGFAYSSTGAGQCYPKSLLINGHQSP…
MGALQNLCLFTLLFLGAQIKFSSAAEDAIAVGEILTGTQTKSSANGVFKLGFFKLDGTENWYAGILYAQFPVQTVAWLINQDRPLQNNSAVLNLTENGSLVLSYGSSVIWASKETSKPVSTANITNGGNLAVFGAQNRSETLWQSFDYPQNTWIPGMKISDTQRLTSWKSPWDPTPGLYNLVLDKPNDQFILVGRNSVKYWESGSWNGQIFSKVPEMTQGFVYLFDYFNNGSYKYFTYSVKAGVTAPTRFVMSESGDIKVYSQLDNTVVWTMFWAQPRDQCQVYALCGAFGTCTTNNVQFCSCLTGFTPIDERSWEAQAWYGGCKRRSSLDCSSNTSTDGFMELTGKSFPVGAVAVNGSLSAQNCRSSCLGSCSCTAYAYDDTGNCTHWADELLDLVDS…
MDFQNTEVKLSVFVLLVFVLIVIYPYGCVARFYVDFIQANFSASALNHVDDGGVFLVSQNGTFNLQLENPENGPDFYACVVHSQSNVVVWTANRAATISNSDQFILTQEGASIKTTQGRILWSAKGKNVGNLQLRDDGNLVMRDLSNGSVWESFDHPTDTLLFGQRLVQGSNLISNKAEDDFSLGNYEVLLTENDLLLRWRVQGFDQETYWSMTGDSRVIKLRSNAAFTLAYAALEQSGLNLYANSSSSSSSASSSMVLQILISSNTVLTRAVIEPSGNFEILSFISGRWLSEMAAVGGKCLLPATCGPLGICLGLSNSQGYQCSCPAGFQMVNQSDPSQGCKAPESPNCSSNYGDLLLGNSIDFIKLGGGLDYFALKFETPIKASAMKDCQQICLKNC…
MEGKQEDWCLLIAIVLGSLFLCASQVSADGKVERNTSDKLSLGRTLIPLQNTSWFVSPNRTFSAGFYEVGDNAYAFGVWYTHTANLTVVWTANRDQPVNGRDSRLDLQTDGNLLLSDANGTTVWETHTGSKDLDAKEVVLLESGNLVLLNSSGGSVWESFDYPTDTLLPHQALKGNTQLVSRLEAGSITSGYYRLYFDYDNILRLRYQTSFAASNYWPIPYLAIFANGRSSYNISRSAVLDASGVFKSSDNFGFTAWDYGLGLTRRLTLDSDGNLRLYTLQEDKGIWDVSWIALTEECSVHGLCGTNGLCIYNPEATCTCLPGFHMKDPADRFKGCERNVELLDPGSSAAELVYLSHTDFYGNDLAGYSTGLSLEECKRSCMNDSQCQGFSYVPDGSGR…
MAAPTILTLIVDILLFICASAQKQNITLGSTLSPPQNSKWVSPNGQFAFGFYELTPTQYVLGVWFDKIPNKTLVWTVMKDKMDVPVEKMSTLQLTNSDLSLYDARKSLKWSPAPPGKISAAAMLDNGNFVLLNASFEPIWQSFDYPTDTLLPGQVLKWKSTMYSKASSTNFSSGRFELDLQEDTNLVLYPVDRVGEAQGAYWANNVYWPNGGFNQEVNLNFDSSGLLYLVNTTNMIVSNLTAGGSGKRGLLRRMTLESNGILAQYVWNTSDSSWSSVWQPKSDPCKDVKGQCGRNGICQLNSENEPECTCPPQFNYIDSQDHFKGCVRSSSPGQTCSTKSRMVRLENTDWIRAHPDDNDYAIMLNRSELECQQSCLNDCMCVVVTYDRNAVCRKKCLPM…
MEIAGSFISSSVSISLIVHVLLLSSPLSVHSFALPSTVAYGGIVWINNNKSLDSWTPQSDGTGALTVRPILLTNNISYGGESLRFGCGFFCYNIPCDTGYSFAVFFVIYETNYTDPDDLQMVWTANRERLVKDNATLRLTSTGNLVLKDADGSLVWSTNTSAQDFQGIMMEETGNLVLLNSSNGTLWQSFDHPSNMLLRGQKLKVGQKLTANISPTNTSQGVVYATLFVNGFALYIAPDPPQIYFRFPSQPTTYNVAYMQFDKKSVGFYPEDFPFKPIPQSVSIPPNCLYLQLHSNGHVLFYSFEQETKKSVQDYLSSFTSALGTCDYPITCGDFGICTDGQCSCPKEANSFSQIDASKPDLGCLPHSPVSCPEKPTMKSTKNYQLLDLDHVSYFSYYW…
MDRFQNNHSALSWLIYFSLALAMLTSFCKCDLSEVTGKDALSLGDSLRANQTITSKNGTFELGFFNVNGTNNWYVGIWYAQISEKTIIWVANRETPIRKTPGILMLSRDGYLTVSDSGGRQIWSSNSTQQTKASSASILDTGNFALFGAQNTSEIVWESFAHPTDTMMPHMKFWKGIQLRSWKNRSDPAAGPFFLEINPALEQKDFILHYKNGAPYYSTGPWMGTYYATMPESLSRSILEEDFIELSPTRMYYIYWFTPKAGPLMARQVLTPDGYFLSFLWIDNRWSMDWSQPQESCGVYGVCGAHGVCFTQANIQLCSCAEGFNPRDAAAWHSRQWWLSGCVRRTPLNCSAAINGSVSTTTDGFLQVGNISLSDNEAPQYTQELSLQGCKTACLNNCS…
MFVFYLNSKNSNTAAMVIKMAMMYLLLAITMIIAVNNCISLGLDGEDTLLLGDSLAGNQSITSKNGTFALGFFSPRGTNNWYIGIWYARMSPKAIVWVANRDNPFRSMPGVLKFSSHGRLRLFDREGRSVWSPDLGLKGSRAMITDAGNFIMLGDGHNKSEIVWESFAHPGDTWLPGMKMWKGMKITSWKSSVDPGTGFFSNGMDISPGKTQMLMVYNNSVPYWSSGEWTGNYFANVPEAYIPNKLVISCERVSLSRIYISYSIFPSVHILTGRFQVDEKGHLRLYFWMDDGTWSQVWSSYGGQCSHYDICGPYGLCIEGFTPKDYTQGVLSSGCARRTPLHCTVTAGTTDGFLESKKRYLPEEDAVSFKESTLLGCRSACLNNCSCTAFALTDSNPAV…
MNYMLKGRISISLSDLAVTIILLICTSGVYAFAITADEPGIISLGSSVRRDQKWLSSDGMFAMGIFSLKAGANYLGIWYAKITSPMRTRIIWVANRDNPASNSASVQFRLDGNLVLLDQGKQIWNSNTSSLNVSFARLDKTGNFVLISRHNSSSNGAVAVWESFDTPCDTLIPGMKIGLGSKLTAWKDSNDPARGRYSVTVDNDYVVRLYWNSTVAYWTSGKFDGGSSTYSNVPSLKRVNKRYNQIKLVLSSGKFMLLWNSTELYERIVMSHRGYMELQQYIVADNINTWEQLWFAPDDPCMVHKACGSYGVCTPQQDRVMECSCATGFLVSDSKSWDAEDTSKGCVRSIPLNCSANGGTNDKFLQLSDVEMNDGGSPSSATGAQSEGWCSRKCLSDCS…
MGIFKGSAALFFVACLWLSFVYTVCGASNAISLSSSSNPIGIATGNAPETILQTTDGKFGLKFNAVGKSFLLAIVFLLYNETTVWSANRNFPVSRNATLMVNSESNLVLRDADGKSVWSTNFTGASNLTLGENGNLVVYNRGGRILWQSFDHPTDTLIPGQIVRAGTFLVSSISSSNTSESAYQAGVLPGGAGFFAYAPQFFPYGILEFNPMRLNAREALISLYNSTCNHTIIAFSDDGLKLIWEQEGSISDECRRETGGNPNGFSITVSSNSSEGFRYIRMETDGNLRLYLQSPENLILEKDFFQDFFTDLCRLPNICGPYGICSQPGAQCSCPAFPQYFPSQGSCKPKKSLSCNSSHTMVEIQSVDYFPSRYLDPLNITLDECKAQCLADCSCAAAF…
MMENGNFIMLGAQNGSEIVWESFRYPGDTLLPGMKMWKGMKLISWKSSVDPAPGPFSYGMDTSPGRTQFLMLSGSYQYWSTGEWIGGQFRNMPGYAGLEFVTLSPTQMYCLLIPSGVIMSRVVMGENGEIGRYFLGDNGGWTLNGFTPRDQCNVYNVCGAYAACNAYAKSNVYSTSNSYDVCRCLDGFRPRDIRAWESQQWWSSGCVRRRRLQCSVSNGTTDGFREVKNTYLADNQAVSYTTTQTLQGCRLQCLRNCSCMAFVLTNSTIPICRLWFGDLLNVRDTSDGQSVFIRVAASELQGRPESKRGRSHKSLMLRIFLPVTAGALALAFVLLLAWIILRKRQKKAAGEEENGVPTSLKMFTFTELRSATKNFKHKLGRGAFGSVFKGTLRDSKLVA…
MALNPLLPLISIRLLIFLVALAQPIQTKYILIGSSLTANSKNSKWISSNGDFAFGFYPVTPAVYLVGVWFDNISDKTLVWTAKMGNRGITVEEGSTLQLSAAGLQLLDSTRKPLWDASPAENINVSMAALLDSGNFVLINPTEGHVWQSFDFPTDTLMPGQMLKWKSTMYSKASATNYSSGRFELILQEDGNLVLYPVERVGEQQGAYWSSNTYEYSDNPINLIFDESGDLYLKNDTRIKNITDGEIEGGRFLRRVTLDSDGILRMYVWNADGDTSWSSEWEAVTDPCSEVKGQCGRNGICQISSLNQPLCVCPPGFHFTGKEDHFRGCSPNSPPGQSCSASAVMYKLDNTDWTTQGDYSTDFSNDYMVLDNVTEIECKKACMDDCMCTVVTFEDRLCH…
MAVIYLTWVLLMFCQCIQSSAQTAHRFSIGSIRLDSQISVKGKEVWKSKNGTFAFGFSPVLPDEYVLGIWYARIPANRTLVWMANRDQPVGGGGLLSLSQDGNLQLVDEGSTIWMAETTGLNVQSGEMQESGNFVLYNTNGNIVWQSFASPIDTLLPGQQLTETLNLTSWNSSTDVSTGRYSLQMVHKPNSMQLTLNYNIPYDSFNYSYWYGPKIPDGVGTAVISLDHSGSFSMGYGNSSNTLVYIYQNGNSLGDNDQILRRITIEHDGNLRLYRWDAYNGPRWTVDWAAVLSPCTTAGICGNGICNLDSKSRPQCHCPTGSYQIASNRPSLGCLPSGTISNCRNDNASTAFKMVTLSQTNYYGGSSIIANYSNISSMSACGDLCLSDCSCVGSVYWIS…
MSMESASNSFYYFKLSFTLTSVLFHASLISLTSVLFHASLISCHGQESLSLGYSSASPESNQTVLNSTDGTFSAGFHSVGTNAYGFAIWYTNTPESPTLVWMANRDQPVNGKNSRLRLQKDGDMVLLNADGTVIWKTGTRGLHVKEAALLNTGNLVLRTSSRKIVWQSFDSPTDTLLPGQRFSNNAQLFSRLDNLTYKSGYHRFYFNDENYLTLVYQGSNLSSKYWPKPWLSPFENGRTTYNISRTAVLDELGGFTASDQFSFNASDYGIGPKRRLTMDVDGNLRLYSLEEKHNSWIITWTAVAEQCRVHGLCGLSGVCIYTPEPKCVCPPGYERADSADWFKGCRPIKKLSCNPNSFKLLKLPYTDFYGFDNRGYAEAVSFEKCKETCIKDCDCLGFG…
MGFPWILLLVFMVFIWVDGSQAQEQSSTVPSLSSDQLKSSGLKPSDKKYLVSPDGVFCAGFYNLTANGYAFAVWYANDSQRTLAWMANSTSLVGTNSSLILKNGSFSIVDENGLIVWNPNVSNSSAMDLTLQDSGNLVLNTSQSQPAWQSFDFPSDTLLPNQTLSKGGELISRLANGTYGSGNDYYYLAFDDQSKISLYYKKEEQGGLTAKPYWTSEGTFTDLSLDENGFLNTTSVLIMASDRGEANRLRRLVLERNGNFRLYSRTMDPYSSWNLVWEAVSEHCTIHGVCGENAVCKVNELWEPECKCPPGFEYSPGDNRSCRALTDIKNPSNVKFVPLDYVNFDGSNFEDVSVTRLQDCEDSCKNNNSCKGFAYDLDNGHCVYQYGKLVNGYWSPEAH…
MGEIREKFCLCLFFVFAVFIQLKSYGAAVEGRDTLSLGASITGNQTIISKNGTFELGFFSPNGTNKWYIGIWYAQITPRTVVWVANREQPVSSFAALKFTENGTLAVLEANNTPVWETGNLLRASGAVILDSGNLVLMADDSSNRNNSSKRKKHASDIVVWESFDNPADTWLPGMKINYGKLLTSWKTLTNPAPGDFSLRLNLEENGGNSGKFSEFQLVWRNSIPYWSSGKWIGNSFMFIPEMTVKYIYNFSFVNPNSSDGYFTYTVLPQSNVMSRFAVDNFGKIKQYTWTNQANAWNMFWQEPRGNCKVYGLCGPNGVCDDSENVTTSDFCKCLGGFKSRFPQAWDSQDWSGGCVRSSPLQCKTDTFYEFGNVDLDKDNINSVLISGGVSVDSCRRSC…
MPGVLKLSTDGNLRLFDLDGRSIWSSDNRVESSRARMLDSGNFVLVGAHDTSVIVWESFKHPTDTWLPGIKQWKGLQLTSWRSSWDPAPGHFSFGMDPSPQSKQILLLYNDSITYWYSGQWTGDHFSDLPELVDQKMVSLSFVTVSPSKSYLIFTLNPQIASAKARFVLDRSGQLRMYFWDEEIGWNLVWSAPADGCNVYGVCGDYGACNSNNMQFCSCLQGFIAKNNRAWNSQQWWESGCVRRDPLQCTVNGTTDGFLQVTEKSLSNQQAVSYPQEITREGCKAACLNNCSCTAFAIAGSSPSICQLWFGELLNVRDSSDGSSVFIRLAASDLGEPSSMRARRIREICISVAAIAFFIAILALLFAAWRIRRSNLPPEKLVEDDTPAFLRMFAYKELQ…
MVWTANRERLVQENATLELTSTGNLVLKDSDGSLVWSTDTSAQGMMMEETGNLVLFNSSNGTMWQSFDHPTDMLLLGQKLKVGQKLIANISPTNTSQGFYHGSLNVDGIALYTGTQMYYRYPKPPTNGSTAYIQIDNESLNFSSDGFLSNQISFNLSIPKNSLYVKIDSNGHVQFYSFQPETGKSFTDYLSGFTNALKPCEYPRTCGDYGICTDGQCSCPKEANSFSQIDASKPDLGCLPHSPVSCPEKPTMKSTKNYQLLDLDHVSYFSYYWGNGSVPGLVSREECKALCLKNCSCKAAFFRYDISDNYSSGYCYLESIVYSLKMNTPSDEFYKSTAYIKVQRNPKNTKPSVIGISVSVVSGIIVVFLVFWVWIARSRKARQKQRRDESDDDEEDDPL…
MAAPTILTLIVDILLFICASAQKQNITLGSTLSPPQNSKWVSPNGQFAFGFYELTPTQYVLGVWFDKIPNKTLVWTVMKDKMDVPVEKMSTLQLTNSDLSLYDARKSLKWSPAPPGKISAAAMLDNGNFVLLNASFEPIWQSFDYPTDTLLPGQVLKWKSTMYSKASSTNFSSGRFELDLQEDTNLVLYPVDRVGEAQGAYWANNVYWPNGGFNQEVNLNFDSSGLLYLVNTTNMIVSNLTAGGSGKRGLLRRMTLESNGILAQYVWNTSDSSWSSVWQPKSDPCKDVKGQCGRNGICQLNSENEPECTCPPQFNYIDSQDHFKGCVRSSSPGQSCSASSTMSRLENTEWGGGRDYSVLQDLTETQCQEACTNDCFCVVVTYGSSFCRKKRMPLLDGRK…
MTGLNSSFPCVPLLLVRLFIIICVSVSQNYASPSTTAYGGTAWRNNVQALDSWSLSGPMEGPVSVPVPITVRPILVSANVSQDGLFHSFGCGFLCYGANCESYLFSTFLAIYSQTTANLLDIQMVWSANRGHLVQDNATLTLTSTGDLLLKDKDGSLVWSANSNISVAQAVSMKMEESGNLVVSNSSNGSLWQSFDHPTDTIVMGQKLLVGQKLVASVSDTNTSQGSFYASLLTDRFALFIDGNPPQPYYMYVRSPASSIRGYAEFDQDWLLFYVQPGSNPAPKFAIPKNSLFAKVDSEGHFRFYTFLSTTGKSSIDFFTDFAQDLSACDYPQVCGNYGVCTDGECSCPKGINGDHAFVPVQQSIPSSGCLLPNPLVCPVSDISTSFNTDSYFLEMDHV…
MVWTANGESLVHDNATLGLTSTGDLMLKDADGTLVWSTNTFASDFKEMVMEDSGNLLLLNSSNGTMWQSFDHPTDTLLSGQKLKVGQKLTANISPTNTSKGIFYGSLIPEGFAMFTATNPPQMYFIYPESPTAVNFSFTLFDTNLLLYYSEGSTSNPIAVNLSIPHDSLYLNIYYDGHLKFYSYQLKTGRAYYDFLSEVTNGLSRCEYPTACEKYGICTDSHCDCPQRGIYFFPTDASNPSSGCTPYNPLVCSETPTGNSSTPGHSFVELEHVSYFSYRWENPSIAELVTGNYCKDRCSTNCSCKAAFIGYDVKSNSTHGYCYLKSSVFSLQKKDKPSDFYYNSTAYIKVQSKPKPPNYSVIIIIVSIVSAAVALFLLLWALMYKLGKGRGEEQKDEDL…
MDGCLKNHSVLKGLKRFIFVLVMFVLCDALVAGGDTLSVGASLRGKQTIISKNGTFELGFFNPNGTNNWYVGIWYAQISEKTIIWVANRETPIRKTPGILMLSRDGYLTVSDSGGRQIWSSNSTQQTKASSASILDTGNFALFGAQNTSEIVWESFAHPTDTMMPHMKFWKGIQLRSWKNRSDPAAGPFFLEINPALEQKDFILHYKNGAPYYSTGPWMGTYYATMPESLSRSILEEDFIELSPTRMYYIYWFTPKAGPLMARQVLTPDGYFLSFLWIDNRWSMDWSQPQESCGVYGVCGAHGVCFTQANIQLCSCAEGFNPRDAAAWHSRQWWLSGCVRRTPLNCSAAINGSVSTTTDGFLQVGNISLSDNEAPQYTQELSLQGCKTACLNNCSCTAF…
MSEDKRFQFGFINVNSSGKFILSIVLVVNITSSDFGTEIWTANRQRTVAEGAVLSLGSSGDMVLEDTDGTVAWNISTGKTQNKAIAMQKSGNLQIYNTTNSSLFSSSRLVWQSWDHPTHTLLPGQSLKTGYMLVSNYSATSARQGSYKLVMEPGGMVLYYQSMFDEPYWSRGLPGLDYEGILRPCFYTSSSQNAEAVYTGPELRISFNETIVNSSTSCSNGTTSLNLAPFLNDTQYRFLRLDIDGNLRSYMIPQVPGTNNISSAWTADFGLDQSDRCVLPKVCGPNGICRDGQCSCPGSGTPDDFDQIQILDVTKGCYSRTGKPDCNQTSVHHHFLLIDQADYYLNEFFQPLRNVSTVDNCKAMCSSNCTCTAAFFHNSSASCYLSTGPLNSIKSVSNQ…
MDWFQNNHSALSCLIYFSIALSMLTLFCKCDLSEVTGKDALSLGDSLRANQTITSQNSTFELGFFNLNGTNNWYVGIWYAQISEKTIIWVANRETPIRKTPGILMLSRDGYLTVSDSGGRQIWSSNNTQQTKASSASILDTGNFVLFGAQNTSEIVWESFAHPTDTMMPHMKFWKGIQLRSWKNRSDPAAGPFFLEINPALEQKDFILHYKNGAPYYSTGPWMGTYYATMPESLSRSILEEDFIELSPTRMYYIYWFTPKAGPLMSRQVLTPDGYFLSFLWIDNRWSMDWSQPQESCGVYGVCGAHGVCFTQANIQLCSCAEGFNPRDAAAWHSRQWWLSGCVRRTPLNCSAAINGSVSTTTDGFLQVGNISLSDNEAPQYTQELSLQGCKTACLNNCS…
MVWTANRERLVRENATLELSSTGNLVLKDADGSLVWSTNTSSKDFQGIMIAETGNFVLLNSSNGTMWQSFDHPADTLLLGQKFKVNQKLIANISPTNTSQGFYYGSLKVDGFALYTAPAPAQMYFRYPREPTTVIIAYLQLDNETLSFSPVGYPSNPIIVSLPIPKNCLYLKIDTDGHLQFYSFQPKTGKSVTDYLTSFTSALSICEYPRTCGDYGVCSGAQCSCPEEGNTFTRINASRPSSGCVPLSPLVCPEKSTINSSPQDYELLEMDHVSYFTYSNENASTTELVSGDECKTLCLKNCTCKAAFFRYGIFGNTSSGYCYLEYNVYSLQMNTLSDTFYNSTAYIKIQRISKRVNHSVIVISITVCSGFVVLFLLLGAWMAKSGKCNTGENSDEREN…
MAPIQIHSFIFLFIQILFCASAQKQQNIRPGSTLSPSQNSKWVSPNGQFAFGFYQQTPTLYVVGVWYDNMTPKTLAWTVVTDKVDIPVEKKSSLQLTSSGLSLSDDRQNVLWSSGSSDKVAAAAMQDNGNFVLLNALFEPIWQSFDSPTDTLLPGQTLKTNSNMFSKASPTNFSAGRFELSMQGDGNLVLYAVDRRGDPLGAYWASGTDGVQDKLSLKFNESGLLYLANSTGMMVSKFTEGKAGDGRFLRRVRLEIDGTFAQYVWNIDSNDSSWSSVWQLLKDPCKDVKGQCGNNAICRLTDQNKPDCICPPQFNFIDRQDHFKGCMRSSSPGQTCSTKSTMLRRDNTDWLRGKETDSDYSVMLDLSEIECKQSCLNDCMCVVVTYDNAVCRKKRLPLI…
MGFPWILLLVFMVFIWVDGSQAQEQSSTVLSLSSDQLKSSGLKPSDKKYLVSPDGVFCAGFYNLTANGYAFAVWYANDSQRTLAWMANSTSLVGTNSSLILKNGSFSIVDENGLIVWNPNVSNSSAMDLTLQDSGNLVLNTSQSQPAWQSFDFPSDTLLPNQTLSKGGELISRLANGTYGSGDNYYVLSLDDKSNKISLYYMQEQQQGQMQNHYWQSDGSFPAINLDDNGFLNTSSVDKSNLIMASDAGEGKRLRRLVLESKGNFRLYSRTMDPYSSWSLVWEAVSEHCTIHGVCGENAVCKVNESWEPECQCPPGFEHSPGDNRSCKAITDIKDPSDVRFVPLDYVDFAGSNITDQSVTRLQDCEDSCKNNNSCKGFAYDLDNGHCVYQLGKLVNGYW…
MGYLRILGSLVFVCLISLCEAMIFVLPSNWTVVNNSSLPTYSTEQGTFRAVTDGEGNAIMSEDYRFGFGFINVNSSGEYILSIVLAVNTTSSGFGTEIWTANRQRTVAEGAVLSLGSSGDIVLEDTDGTVAWNISTGKSQNKAIAMQKSGNLQIYNTRNSSLFSSSSLVWQSWDHPTHTLLPGQELKTGNTLVSNYSATSARQGSYKLVMEPGGMVLYYKSKFNEPYWSLGLSGLDYEGILRPCFYTSSSQNAKAVYTGMELEILYNQTIGNSSTSCSNGTNSLYLAPALNDTQYRFMRLDSDGNLRSYRVLQMTWPGTSNNFSAWAPDFGLDRSDKCVLPKVCGPYGICTNGQCSCPGSGTPDNFDQIQNLDITQGCYSRSGEPDCNLTSPGHHFLLI…
MGEIREKFCLCLFFVFAVFIQLKSYGAAVEGRDTLSLGASITGNQTIISKNGTFELGFFSPNGTNNWYIGIWYANLSEKTIVWVANRETPARNRSSVLKLSKEGHLGLFDATGASLWSVNVTKKASRAVILDSGNFVMLSVDNKSEIVWQSFDHPVDTVLPGMRFGGQQKLVSWKSSLDPAPGLFSYHVDPSGAEQLLLKWNNSVQYWASGTWDGKVFSQIPEMTGKGSYNFSFEKTKSGLYVTYTLMSIVSRFVLAKSGEIQQYALLNDSRIWNLFWSQPRDQCAVYGLCGAYGSCNPNNIQFCSCVEGFTPKDIQAWDSRESWSSGCVRQSPLNCDAKNGSTDGFLEPSVTSPAVDSASSYPATTRKDCQKACLLNCSCTAFTFKSPSGPCQIWSGD…
MAGVLNLSTDGNLKLYDLQGRSVWSTDNSLKASRAIMLASGNFVMIGAHNTSVIVWESFLHPTDTWLPGVKQWNGLQLISWKSSEDPATGLFSFQIDPSPGKEQILLAYNQSVQYWYSGDWVGDHFTYTPELGGQKMVVMSFVKLSPSSKYVIFEMGPQVKFLARFVMYMNGELRMFWYENGEWNLVASLPRDQCDVHNLCGTYAACNSNNVQFCTCLWGFIPKHKHDWDSQDWWSSGCVREIPLKCSATNGSTDGFLEVINKSVPLAQAVHYTKEVTQKECEAACLNNCSCTAFSLGNSAFPSCQLWFADLLNVRDSPQAQAETIFIRLAASQLSHPSSSSKSKAHFLRILLPGITVFPVLLALVFLVWGLRRPNLLKDDAPSLLRTFTYRELQVATE…
MALNPLLPLISIRLLIFLVALAQPIQTKYIPIGSSLTANSKNSKWISSNGDFAFGFYPVTPAVYLVGVWFDNISDKTLAWTVKTGNRGLTVKEGSTLQLSAMGLQLFDSTRALLWAASSAEILNVSVAAFLDTGNFVLINSTESHVWQSFDSPTDTLLPGQMLKWKSTMFSKASATNYSSGRFELVLQEDGNLVLYPVDRVGEQQGAYWSSNTYEYSDNPINLIFDESGDLYLKNDTRIKNITDGEIEGGRFLRRVTLDSDGILRMYVWNADGDTSWSSEWEAVTDPCSEVKGQCGRNGICQISSLNQPLCVCPPGFHFTGKEDHFRGCSPNSPPGQSCSASAVMYKLDNTDWTTQGDYSTDFSNDYMVLDNVTEIECKKACMDDCMCTVVTFEDRLCH…
MALNPLLPLISIRLLIFLVALAQPIQTKYILIGSSLTANSKNSKWISSNGDFAFGFYPVTPAVYLVGVWFDNISDKTLVWTAKMGNRGITVEEGSTLQLSAAGLQLLDSTRKSLCIASPAENVNVSMAALLDSGNFVLINPTEGHVWQSFDYPTDTLLPGQMLKWKSIMYSKASATNYSSGRFELILQEDGNLVLYPVERVGEQQGAYWSSNTYEYSDNPINLIFDKSGDLYLKNDTRIENITGGEIEGGRFLRRVTLNSDGILGMYVWNAEGDTSWSSEWEAVTDPCWQVKGQCGRNGVCQVSSMNQPLCVCPPGFHFTDEDDHFRGCIPNSPAGQSCSASAVMYKLDNTDWTTDVSYSTDLSNDYMVLDNVTEIECKKACMDDCMCTVVTFKDLLCH…
MMAVNPLLPLISITLFIVALAQPIQKKYIPIGSSLTANSKNSKWVSSNGDFAFGFYAVTPAVYLLGVWFDSISNKTLVWTAKMGHRGITVEEGSALQLSAAGLQLLDSTRKPLWDASPAENINVSMAALLDSGNFVLINPTEGHVWQSFDFPTDTLMPGQMLKWKSIMYSKASATNYSSGRFELVLQEDGNLVLYPVDRVGEQQGAYWSSNTYEYSDNPINLIFDESGDLYLKNDTRIKNITDGEIEGGRFLRRVTLDSDGILRMYVWNADGDTSWSSEWEAVTDPCSEVKGQCGRNGICQISSLNQPLCVCPPGFHFTGKEDHFRGCSPNSPPGQSCSASAVMYKLDNTDWTTQGDYSTDFSNDYMVLDNVTEIECKKACMDDCMCTVVTFEDRLCHK…
MVVRYFISTSASVSLLVSIFLMSFALFLLPFALPAPNGYGGTTWINNIHSLESWTPRSNDIGAVTVRPILLTNNISYGGESLRFGCGFFCYSIPCETGYSFAVFFVIYETNYTDPDDLQMVWTANRERLVKENATLGLTSTGNLVLKDADGSLVWSTNTSSKDFQAIMIAKTGNFVLLNSSNGTLWQSFDHPSNMLLRGQKLKVGQKLTANISPTNTSQGVVYATLFVNGFALYIAPDPPQIYFRFPSQPTTYNVAYMQFDKKSVGFYPEDFPFKPIPQSVSIPPNCLYLQLHSNGHVLFYSFEQETKKSVQDYLSSFTSALGTCDYPITCGDFGICTDGQCSCPKEANSFSQIDASKPDLGCLPHSPVSCPEKPTMKSTKNYQLLDLDHVSYFSYYWG…
MRRIDSFIFPIAAIISVFLILSSVFLQSFALPSTTAYGGTTWTNNVQSLESWTPQSVGLSAVTVRPVLLSNNISYGGENLRFGCGFFCFSIPCQTGYSFAVFFVIYDTNYTDPDDLQMVWTANRERLLKENATLRLTSTGNLALKDADGSLVWSTDTFAQDFRGLMMEETGNLVLFNSSNGTMWQSFDHPTDTLLRGQKLKVGQKLIANISPTNTSHGMVYATLLASGYALYTAPAPPQMYFKYPNLSGTLNLAYRQFDDKSLSYYPEDFPSNPIVFSSAIPINSLYFKIASDGHEVFYSFEQKTRVSLHDYLSTFKSSLGKCDYPTTCGNYGICTDGQCSCPKEANVFRQIDASKPNLGCFPRSPLVCPEKPTMGGTKSYQLLELDHVSYFSYDWGIA…
MEETGNLVLFNSSNGTLWQSFDHPTDILLQGQKLKVGQKLTANIFPTNVSEGIFYATLILNGFALYTAPAPPQMYFRYPSLPTTLNVAYMQLENESVGYYPNDFPSNPIALNGTIPINSLYFKIDSHGHVLFYSFQQKTKIFVHDYLSSFTGALSTCDYPMTCGDYGNCTDGQCSCPKETDAFRQIDASKPNLGCLPQSLLDCPEKLPMSSTKAYLFLELDHVSYFSYHLGNASVPGLVLREECSALCLKNCSCKAAFFRYDISDNYSTGYCYLESIVYSVKMNTPSDGFYNSTAYIKVQRNPKNTKRSVIGISVSVVSGMVVVFLVLWVWRERSRKARQKQRRDESDGDEEDDPLNLQTRLPLRFSFQELQHGTNDFSLKLGGGGFGSVYEGVLPDST…
MEETGNLVLFNSSNGTLWQSFDHPTDILLQGQKLKVGQKLTANIFPTNVSEGIFYATLILNGFALYTAPAPPQMYFRYPSLPTTLNVAYMQFDNESVGYYPNDFPSNPIALNGTIPINSLYFKIDSHGHVLFYSFQQKTKIFVHDYLSSFTRALSTCDYPMTCGDYGNCTDGQCSCPKETDAFRQIDASKPNLGCLPQSLLDCPEKLPMSSTKAYLFLELDHVSYFSYHLGNASVPGLVLREECSALCLKNCSCKAAFLRDDVSDNYSSGYYYLESNVYSMKINPPSDTFYNSTAYIKVQRSSKHAKRLVIGISVFVASGMIVFSLGLSVQKTRFRKGEQKQKRDEIDDDDKDDSLNMRTRLPLRFSFQELKDATNDFSLKLGGGGFGSVYGGVLSDGT…
MRRIDSFIFPIAAIISVFLILSSVFLQSFALPSTTAYGGTTWTNNVQSLESWTPQSVGLSAVTVRPVLLSNNISYGGENLRFGCGFFCFSIPCQTGYSFAVFFVIYQTDYTDPDDLQMVWTANRERLVKENATLGLTSTGNLVLKDADGSLVWSTNTSSKDFQAIMIAKTGNFVLLNSSNGTMWQSFDHPADTLLLGQKFKVNQKLIANISPTNTSQGFYYGSLKVDGFAMYTAPAPAQMYFRYPKEPTIVIIAYIQLDNETLSFYPVGYPSNPTIVSLPSPKNCLYFKIDSDGHLQFYSFQPTTGKSVTDYLTGFTSALTICEYPRICGDYGVCNDGQCSCPEEGNAFTQINASKSSSGCVPLSPLVCPEKSTINSSPQDYELLEMDHVSYFTYSYGN…
MMEETGNLVLLNSSNGTMWQSFDHPADTLLLGQKFKVNQKLIANISPTNTSQGFYYGSLKVDGFAMYTAPAPAQMYFRYPKEPTIVIIAYIQLDNETLSFYPVGYPSNPTIVSLPSPKNCLYFKIDSDGHLQFYSFQPTTGKSVTDYLTGFTSALTICEYPRICGDYGVCNDGQCSCPKEANAFSQIDPYRVTLGCVPLNPLVCTETFSISSSPQHYELLEIDHVSYFAYLYENASTTGLVSRDECKTLCLKNCTCKAAFFRYGIFGNTSSGYCYLESNVYSLQMNTVSDTFYNSSAYVKIQRISNRVNHSVIVISITVCSGFVVLFLLLGAWMAKSGKCNKKEKSDEREDEDASGNWPAALTFRFSFGELANATNNFSTKLGSGGFGSVYEGVLSDGT…
MVWTANRERLVKENATLGLTSTGNLMLKDADGSLVWSTDTFAQDFRTLMMEETGNLVLLNSSNGTMWQSFDHPTDTLLRGQKLKVGQKLTANISPTNTSHGMVYATLLASGYALYTAPAPPQMYFKYPNLSGTLNLAYRQFDDKSLSYYPEDFPSNPIVFSSAIPINSLYFKIASDGHEVFYSFEQKTRVSLHDYLSTFTSALGTCDYPTTCGKYGICTDGQCSCPKEANAFSQIDPYRVTLGCVPLNPLVCTETFSISSSPQHYELLEIDHVSYFAYLYENASTTGLVSRDECKNLCLKNCSCKAAFFRYEYNISASFSSGYCYLESNVYSMKIDRPRDIFYNSTAYIKFQRIPKLPNQSVLVISISVCTGLFLLFLLLGAWIFKSRKCKTAEKRDEL…
MVWTANRERLVKENATLGLTSTGNLALKDADGSLVWSTDTFAQDFRGLMMEETGNLVLFNSSNGTMWQSFDHPTDTLLRGQKLKVGQKLTANISPTNTSHGMVYATLLASGYALYTAPAPPQMYFKYPNLSGTLNLAYRQFDDKSLSYYPEDFPSNPIVFSSAIPINSLYFKIASDGHEVFYSFEQKTRVSLHDYLSTFKSSLGKCDYPTTCGKYGICTDGQCSCPKEANAFSQIDPYRVTLGCVPLNPLVCTETFSISSSPQHYELLEIDHVSYFAYLYENASTTGLVSRDECKNLCLKNCSCKAAFFRYEYNISASFSSGYCYLESNVYSMKIDRPRDIFYNSTAYIKFQRIPKLPNQSVLVISISVCTGLFLLFLLLGAWIFKSRKCKTAEKRDEL…
MVWTANRERLVKENATLGLTSTGNLMLKDADGSLVWSTDTFAQDFRTLMMEETGNLVLLNSSNGTMWQSFDHPTDTLLQGQKLKVGQKLTANISPTNTSHGIVYATLLSSGFALYTAPAPPQMYFKYPNLSGTLNLAYRQFDNESLRYYPEDFPSNPIVFSSSIPINSLYFKFASNGHEVFYSFEQKTRVSLHDYLSTFTSALGTCDYPTTCGKYGICTDGQWSCPKEANVFRQIDASKPNLGCFPRSPLVCPEKPTMSATKSYQFLKLDHVSYFTYDWGISSVPGLVSREECQDLCLKNCSCKASFFRYDVSDNYSSGYCYLESNVYSMKMNTYSDTFYNSTAYIKVQRSSEHVKRLVIGISVSVASGMIAFFLVLLVWITRFRKGEQKQKRDEIDND…
MEETGNLVLFNSSNGTLWQSFDHPTDILLQGQKLKVGQKLTANIFPTNVSEGIFYATLILNGFALYTAPAPPQMYFRYPSLPTTLNVAYMQFDNESVGYYPNDFPSNPIALNGTIPINSLYFKIDSHGHVLFYSFQQKTKIFVHDYLSSFTRALSTCDYPMTCGDYGNCTDGQCSCPKETDAFRQIDASKPNLGCLPQSLLDCPEKLPMSSTKAYLFLELDHVSYFSYHLGNASVPGLVLREECSALCLKNCSCKAAFFRYDISDNYSSGYCYLESIVYSVKMNTPSDGFYNSTAYIKVQRNPKNTKRSVIGISVSVVSGMVVVFLVLWVWRERSRKARQKQRRDESDGDEEDDPLNLQTRLPLRFSFQELQHGTNDFSLKLGGGGFGSVYEGVLHDGT…
MMEETGNLVLFNSSNGTMWQSFDHPADTLLLGQKFKVNQKLIANISPTNTSQGFYYGSLKVDGFAMYTAPAPAQMYFRYPKEPTIVIIAYIQLDNETLSFYPVGYPSNPTIVSLPSPKNCLYFKIDSDGHLQFYSFQPTTGKSVTDYLTGFTSALTICEYPRICGDYGVCNDGQCSCPEEGNAFTQINASKSSSGCVPLSPLVCPEKSTINSSPQDYELLEMDHVSYFTYSYGNASTTELVSRDECKTLCLKNCTCKAAFFRYGIFGNTSSGYCYLEYNVYSLQMNTLSDTFYNSTAYIKIQRISKRVNHSVIVISITVCSGFVVLFLLLGAWMAKSGKCNKKEKSDEREDEDASGNWPAALTFRFSFGELANATNNFSTKLGSGGFGSVYEGVLSDGT…
MVWTANRERLVKENATLGLTSTGNLMLKDADGSLVWSTDTFAQDFRTLMMEETGNLVLLNSSNGTMWQSFDHPTDTLLQGQKLKVGQKLTANISPTNTSHGIVYATLLSSGFALYTAPAHPQMYFRYPSLPTTLNVAYMQLENESVGYYPNDFPSNPIALNGTIPINSLYFKIDSHGHVLFYSFQQKTKIFVHDYLSSFTGALSTCDYPMTCGDYGNCTDGQCSCPKETDAFRQIDASKPNLGCLPQSLLHCPEKLTMSSTKAYLFLELDHVSYFSYHLGNASVPGLVLREECTALCLKNCSCKAAFFRYDISDNYSTGYCYLESIVYSVKMNTPSDGFYNSTAYIKVQRNPKNTKRSVIGISVSVVSGMVVVFLVLWVWRERSRKARQKQRRDESDGD…
MVWTANRERLVKENATLGLTSTGNLMLKDADGSLVWSTDTFAQDFRTLMMEETGNLVLLNSSNGTMWQSFDHPTDTLLQGQKLKVGQKLTANISPTNTSHGIVYATLLSSGFALYTAPAPPQMYFKYPNLSGTLNLAYRQFDDKSLSYYPEDFPSNPIVFSSAIPINSLYFKIASDGHEVFYSFEQKTRVSLHDYLSTFTSALGTCDYPTTCGKYGICTDGQWSCPKEANVFRQIDASKPNLGCFPRSPLVCPEKPTMSATKSYQFLKLDHVSYFTYDWGISSVPGLVSREECQDLCLKNCSCKAAFFRYDVSDNYSSGYCYLESNVYSMKMNALSDKFYNSSAYIKVQRSSEHAKRLVICISVSVASGMIAFFIVLLVWITRFRKGEQKQKRDEIDND…
MTMEYYFSSSAPLISLLITIFFISCSRFSGSLAIPSATPYGGRTWKNNIHSLDFLTPSVYEDALVRPILISGNISYNDMNLQFGCGFFCYGSPCDTGYLFATFFVIYEDNGVLADMQMVWSSNRDQMVQENAALTLTSTGELVLKDSDGTLVWSTNTSTRDFQRMVIQESGNLILLNTSNGIMWQSFDHPTDTLLLGQKLKVGQKLIANTSPTSTRQGIFGCSISVDSFLLFTTTTPPQIYYRFPYSPPPVKLSYLQFDNEAIYTFPFNNFSIPKGCLYFKMDSDGHLKFYSIFEKTRRSVIDYLSTFMNSLPLCAYPTPCGSYGVCRDGQCSCPKGGNDFVQIDATKPNSGCLLNRPLLCSDASKSSNPADGHQFLEMEHTSYFAYFYNNASLPHLVS…
MAAPTILTLIVDILLFICASAQKQNITLGSTLSPPQNSKWVSPNGQFAFGFYQQTPTLYVVGVWYDNMTPKTLAWTVVKDKVDIPVEKKSSLQLTSSGLRLSDDRQNVLWLSGSSDKVAAAAMQDDGNFVLLNALFDIIWQSFDNPTDTLLPGQTLTPKSNLFSKASTTNFSAGRFELSMQADNNLVLYPVKRWGDPESAYWASNTNGVQDKLSLKFDGSGLLYLVNSTNITVSKVTEGKAGDGRFLRRVTLEIEGTFVQYVWNMDINDSSWSSVWQLSTDPCKDVKGQCGNNAICRLTDQNKPDCICPPQFNFIDRQDHFKGCMRSSSPGQTCSTKSTMLRLDNTDWLRGKETDSDYSVMLDLSEIECKQSCLNDCMCVVVTYDNAVCRKKRLPLIDG…
MTGLNSSFPCVPLLLVRLFIIICVSVSQNYASPSTTAYGGTAWRNNVQALDSWSLSGPMEGPVSVPVPITVRPILVSANVSQDGLFHSFGCGFLCYGANCESYLFSTFLAIYSQTTANLLDIQMVWSANRGHLVQDNATLTLTSTGDLLLKDKDGSLVWSANSNISVAQAVSMKMEESGNLVVSNSSNGSLWQSFDHPTDTIVMGQKLLVGQKLVASVSDTNTSQGSFYASLLTDRFALFIDGNPPQPYYMYVRSPASSITGYAEFDQDWLLFYVQPGSNPAPKFAIPKDSLFAKVDSEGHFRFYTFLSTTGKSSIDFFTDFAQDLSACDYPQVCGNYGVCTDGECSCPKGINGDHAFVPVQQSIPSSGCLLPNPLVCPVSDISTSFNTDSYFLEMDHV…
MGEIREKFCLCLFFVFAVFIQLKSYGAAVEGRDTLSLGASITGNQTIISKNGTFELGFFSPNGTNKWYIGIWYANLSEKTIVWVANRETPARNRSSVLKLSKEGDLGLFDATGVSLWSVNVTKKPSQAAILDSGNFVMLRDVNKSETVWQSFDYPVDTLLPGMRFGGQKKLVSWKSSLDPAPGLFSYQVDPSGVKQLVLLWNNSVQYWASGAWDGNVFSQIPEMTNKALYNISVENTNSSLYVTYTSIAIKNVLSRSVIVNSGGMQLYALLDDAKWTLLWSQPRDQCAVYGLCGAYGSCNSNNLQFCSCVEGFIPTDTRAWDSQEWWSSGCVRQKSLSCGTENGSSDGFLELSVTLPDADSVSSYLYPSTTNKDCQKACLLNCSCTAFTFNPSSGLCHI…
MDWFQNNHSALSCLIYFSIALSMLTLFCKCDLSEVTGKDALSLGDSLRANQTITSQNSTFELGFFNLNGTNNWYVGIWYAQISEKTIIWVANRETPIRKTPGILMLSRDGYLTVSDSGGRQIWSSNNTQQTKASSASILDTGNFVLFGAQNTSEIVWESFAHPTDTMMPHMKFWKGIQLRSWKNRSDPAAGPFFLEINPALEQKDFILHYKNGAPYYSTGPWMGTYYATMPESLSRSILEEDFIELSPTRMYYIYWFTPKAGPLMARQVLTPDGYFLSFLWIDNRWSMDWSQPQESCGVYGVCGAHGVCFTQANIQLCSCAEGFNPRDAAAWHSRQWWLSGCVRRTPLNCSAAINGSVSTTTDGFLQVGNISLSDNEAPQYTQELSLQGCKTACLNNCS…
MAIYGTSALKCVEYFPLAFILIMLVHRCECSGDVLNLGESLSINQTIISENGTFALGFFSPNGSTNLYVGIWFAQVPDKSVVWVANREAPLRNMSGVLKLSTDGYLSMFDSEGRSLWSTEKAQKDKASSVKMLENGNLVMLGGQNKSENVWESFEHPGDTWLTEMKMWKGMRLTSWKSDVDPAPGPFSLGMDPSPGKTQFLLLYNNTKSYWTTGEWVVDRFIYVPELTISGSTLVPSEFVKYSPTSMYFRYLHPDASQRIPQRLVMYKSGDLRSFYGFANGEWNVPWSAPRDMCNVYDMCGPYGVCTSLNIQFCNCLHGFNPKDKRAWYSQEWWASGCVRRTPLNCSTDGFMQLTDKSFPDNVIPSMQTNHATVKECTATCLRNCSCTAFAITNSTPPT…
MDRFQNNHSALSWLIYFSLALAMLTSFCKCDLSEVTGKDALSLGDSLRANQTITSKNGTFELGFLNVNGTNDWYVGIWYAQISEKTIIWVANRETPIRKTPGILMLSRDGYLTVSDSGGRQIWSSNSTQQTKASSASILDTGNFALFGAQNTSEIVWESFAHPTDTMMPHMKFWKGIQLRSWKNRSDPAAGPFFLEINPALEQKDFILHYKNGAPYYSTGPWMGTYYATMPESLSRSILEEDFIELSPTRMYYIYWFTPKAGPLMARQVLTPDGYFLSFLWIDNRWSMDWSQPQESCGVYGVCGAHGVCFTQANIQLCSCAEGFNPRDAAAWHSRQWWLSGCVRRTPLNCSAAINGSVSTTTDGFLQVGNISLSDNEAPQYTQELSLQGCKTACLNNCS…
MSGVLKLSTDGYLSMFDSEGRSLWSTEKAQKDKASSVKMLENGNLVMLGGQNKSENVWESFEHPGDTWLTEMKMWKGMRLTSWKSDVDPAPGPFSLGMDPSPGKTQFLLLYNNTKSYWTTGEWVVDRFIYVPELTISGSTLVPSEFVKYSPTSMYFRYLHPDASQRIPQRLVMYKSGDLRSFYGFANGGWNVPWSAPRDMCNVYDMCGAYGVCTSLNIQFCNCLHGFNPKDKRAWYSQEWWASGCVRRTPLNCSTDGFMQLTDKSFPDNVIPSMQTNHATVKECTAACLKNCSCTAFAITNSTPPACQLWFGDLLNVRNSSNARPLFIRMAASELSEGGKSRTKRTTILALCTSLPVAAAAAVAAVALLLVVRKRRRSGQQGSDQELPTSLRIFSYKEL…
MVRNWIVAKNWLKYCLLSCVMIIPLHKCQSLAIDSEDTLRVGFALAGNQTLVSKNGTFALGFFSPNNTNNWYIGIWYAKISEKTIVWVANRENPLRNVPGALKLSRDGCLRLYDFRGRSIWSSDNSLKASRASMLESGNLVMVGARTGNTSEIVWESFRHPVDTWLPGMKMWKGMKLTSWKSSSDPAPGPFSFQMDPSPGKTQFFLISHNSSQYASSGEWNGEYFANMPGYALAASYLKIEFVIISPSTMYCVSKISSMMGFVILETNGVLRGYYLSQNGAWILDGFAPRDQCNVYDVCGANAACNGYSKLSNHVEGNAKDTCTCLQGFRPKNSHAWDSQEYWLSGCVRQSPLQCSLTNSTDGFLEVKDKHLADDKAIPYSNERTLNDCQVACLNNCSC…
MVIEMGMKYLFQAISIIIAANYCSSLALDGGDTLSLGDSLTANQTIISKNGTFALGFFSPRGTKNWYIGIWYAQIPEKTIVWVANRDNPVRSLPGVLQFSSDGHLRLIDGKGLSFWSTDIGLKGSRAVITDTGNFIMLGDGPNKSEIVWESFAHPGDTWLPGMKFWNGMTLTSWKSSSDPAIGFISLGIVMSPEKTEMVTVYNKTVPFWSTGEWTAIYFTNIPELEGDKTIQIFPSKISPSSIYFNFRLEKNLVGRIVLQDNGLIGLYYLMGDKTWNLMWSTRGGQCSAYDICGAYGVCYPNEVCGCVDGFTKSRNESHVWQSSGCERRTPLHCSAAEGTTDIFFEEKKKYMPHQEAVLIKNEPTQQGCRTACLNNCSCTAFAFVISDPPVCRLWFGDL…
MFELGFFSTNGSNNWYIGIWYAKVPEKTIVWVANRETPARDKPGILKLSRGGHLGLFDAKGGSVWFVNVTKKASKAVILDSGNFLMVADENISDPLWESFDHPVDTWLPGMRFGGQQKLVSWKNSLDPAPGLFSFHMDPSGVKQFVLTWNTSVQYWRSGTWNGEIFSAIPEMGNKGFYNISVESVGSLLYMTYSPINPVFKISRFVLVNSGTIQEYNLNKDSKWNLFWSEPRDQCEVYGLCGAYGTCNSNHLTFCSCAEGFKPKEDLSWSSREWWSSGCVRQSPLNCDAEKGSTDQFFDSNVMLPDDNYSLPLPAPTKIDCEKACLRNCSCTAFTSNPPSWACKIWSGDLLNMHNFPSQRNTNVSIRVAASALPNFDRPSSKSTRIVGAVLGIIGALAV…
MDWLLKDHFAFNRLKRLILALAILILQCHRGLLVAAGDTLSLGSSLREKQTIISKNGTFELGFFCPNGTTNWYVGIWYAHISVRTIVWVANRETPVKNMPGLLTLSTSGCLTVSDLQGKVVWSSSDAQQAKASKASILDTGNLVLIDAQNSSQTVWESFQNPTDHFLPKMKFWKGLKLNAWKSSVDPAPGPFFLQMNPSPGKKDFLLQYKNGVSYYSSGDWTGKYYSTMPQAVSDTSFEQELVEFSPTRLYYTYDLTPKVRSKTMVREILRSNGELTVYYLINNKWSLIYYSPVSDCAIYGLCGAYGVCFMQQNVQSCSCMEGFHPRDATAWSSQEWWSSGCVRRSPLQCSTINGSGSDTMDGFLEISNYTLSDKEAVQYTQESTLQGCKTACLNNCSC…
MDWFQNNHSALSCLIYFSIALSMLTLFCKCDLSEVTGKDALSLGDSLRANQTITSQNSTFELGFFNLNGTNNWYVGIWYAQISEKTIIWVANRETPIRKTPGILMLSRDGYLTVSDSGGRQIWSSNNTQQTKASSASILDTGNFVLFGAQNTSEIVWESFAHPTDTMMPHMKFWKGIQLRSWKNRSDPAAGPFFLEINPALEQKDFILHYKNGAPYYSTGPWMGTYYATMPESLSRSILEEDFIELSPTRMYYIYWFTPKAGPLMARQVLTPDGYFLSFLWIDNRWSMDWSQPQESCGVYGVCGAHGVCFTQANIQLCSCAEGFNPRDAAAWHSRQWWLSGCVRRTPLNCSAAINGSVSTTTDGFLQVGNISLSDNEAPQYTQELSLQGCKTACLNNCS…
MCIQLKGYGAAVEGGDTLSLGASITGNQTIISKNGTFELGFFSPNGTNNWYIGIWYAKIPEKTIVWVGNRETPARNRSGVLKLSREGNLELFDAEGASLWSANVSSKASGALILDSGNFIMLGDDNKSETVWQSFDYPSDTWLPEMRFGGQQKLVCWKNSLDPAPGFFSFHVDPSGVKQFVLTWNNSVKYWESGEWDGKIFSGVPEMTQKGYYNLSVDVTSSGLYVSYPYVNAPSRFVLYKSGEVQQFYFIDGSQWKMVWSRPRDQCAVYGLCGAYGSCNSNNLQFCSCVEGFTPTDNRTWDLQEWWSSGCVRQRPLNCGAKSGSTDGFIEPNVTLPDDSASPYPATTKKECQKACLTNCSCTAYTFQSPSGPCQIWSGDLLNLRNSIPSKSKLSNSNA…
MDWLLKDHFAFNRLKRLILALAILILQCHRGLLVAAGDTLSLGSSLREKQTIISKNGTFELGFFCPNGTTNWYVGIWYAHISVRTIVWVANRETPVKNMPGLLTLSTSGCLTVSDLQGKVVWSSNNTQQAKASRASILDTGNFVLLGVQNISEIVWESFANPTDHFLPTMKFWKGLKLNAWKSSVDPAPGPFFLQMNPSPGKKDFLLQYKNGVSYYSSGDWTGKYYSTMPQAVSDTSFEQELVEFSPTRLYYTYDLTPKVRSKTMVREVLNSNGELSVYFWVNNNSWSLVWFQPQSRCGVYGICGAYGVCLTQENIQSCSCVQGFHPRNTSAWRSQEWWSSGCVRRTPLNCTTDGFLQITDKSLSDEEAVQYSQQSTLLGCKTACLNNCSCTAFAVSNT…
MPGLLTLSTSGCLTVSDLQGKVVWSSNNTQQAKASRASILDTGNFVLLGVQNISEIVWESFANPTDHFLPTMKFWKGLKLNAWKSSVDPAPGPFFLQMNPSPGKKDFLLQYKNGVSYYSSGDWTGKYYSTMPQAVSDTSFEQELVEFSPTRLYYTYDLTPKVRSKTMVREILRSNGELTVYYLINNKWSLVYYSPVSDCAIYGLCGAYGVCFMQQNVQSCSCMEGFHPRDATAWSSQEWWSSGCVRRTPLQCSTINGSGSDTMDGFLEISNYTLSDKEAVQYTQESTLQGCKTACLNNCSCTAFVFTNSNCRLWLGDLLGMQATSSGRQTFFIRLAASDVPRSSDNAGRKSRVVAFSISIPLGVAVLGTLFAVFVQQRRQRLLKKYMEEGMPSSLRRFS…
MKAVLRLSTDGYLGLFTETGASVWSANVKKAASKALILDSGNFLLLATYNRSETVWQSFDHPGNTWLPGMRFGRDQKLVSWKNSLDPTPGIVSFQIDPSGDNHFVLLWNNTVEYGASWWGAEWTAETTPFYNVKFNMENSSSGFYLTYIPREDDFLGLSLRTDGVFALEYYNKQSEVALATDPCEVHELCGPYGICQGGDDPCICAKGWKPRDSRAWDLHEWWSSGCVLHSPFNCDSQNSSASSFTYARTIIMPDKAAYSYHAPTWGACAEIYLRNCSCFAYSPSPCQTWFGDLFNTGNSMYSLVLTDFIGLRVADEYSILGPAPPPRPRFKATTTVLSVVSVLLVLALVFTILAWRRRRLRSTHRCADSSDALLRTFSHEELKIATRNFRCKLGTGGF…
MDRSAFNCLKRFILALALLILHRSCHLLVAAGDTFSLGASLREKQTITSKNGTFEMGFFSPNGTNKWYVGIWYAQIPDKNIVWVANRETPIRDMPGVFRFSSTGYLTLSDLQGKVIWSSNNTQQTEASSASILDTGNFVLFGAQNISEIVWESFAYPTDTFLPTMKFWKGLKLNSWKSSVDPAPGPYFLQMNPSPGKNNFILQYKNGVSYYSTGEWTGSYFATLPGAKSDPLFTEELVVFSPTRMYYTYGLTPKAGPIMVREVLNSNGELSVYFWVNNNSWSLVWFQPQSRCGVYGICGAYGVCLTQENIQSCSCVQGFHPRNTSAWRSQEWWSSGCVRRTPLNCTTDGFLQITDKSLSDEEAVQYSQQSTLLGCKTACLNNCSCTAFAVSNTNLAVCK…
MDRSAFNCLKRFILALALLILHRSCHLLVAAGDTFSLGASLREKQTITSKNGTFEMGFFSPNGTNKWYVGIWYAQIPDKNIVWVANRETPIRDMPGVFRFSSTGYLTLSDLQGKVIWSSNNTQQTEASSASILDTGNFVLFGAQNISEIVWESFAYPTDTFLPTMKFWKGLKLNSWKSSVDPAPGPYFLQMNPSPGKNNFILQYKNGVSYYSTGEWTGSYFATLPGAKSDPLFTEELVVFSPTRMYYTYGLTPKVRSKTMVREVLNSNGELSVYFWVNNNSWSLVWFQPQSRCGVYGICGAYGVCLTQENIQSCSCVQGFHPRNTSAWRSQEWWSSGCVRRTPLQCSTINGSGSDTMDGFLEISNYTLSDKEAVQYTQESTLQGCKTACLNNCSCTALS…
MVIEMGMKYLILTITLVIAAHYCTCLAVDVGDTLSLGDSLTANQTIISKNGTFALGFFNPKGTKNWYIGIWYAQIPEKTIVWVANRDNPVKTRAGVLEFSSTGYLRVIDGKGVSVWSTDIGLKGSRAVITDTGNFIMLGDGPNKSEIVWESFAHVGDTWLPGMKMWKGMRGTSWKSSVDPATGLFSVGMDMSPGKTQMVMVYNNSVAYWSTGEWMGNYYAKAPEVYAPRRFQMSCVIVSPSRIYYMFKVMQADHALSGRIQLNEKGELKVYYLMDDGNWSLGWTTFHGQCTDYDICGANGLCKADEGACTCVEGFTPNKPDTQGWWQTGCARERPLQCSVTEGTTDSFMEVKTEYLSGKEAVIYNNEPTQQGCRIACLNNCSCTAFAFVISDPPVCRLW…
MAPIQIHSFIFLFIQILFCASAQKQQNITLGSTLSPSQNSKWVSPNGQFAFGFYQQTPTLYVVGVWYDNMTPKTLAWTVVKDKVDIPVEKKSSLQLTSSGLSLSDDRQNVLWSSGSSDKVAAAAMQDNGNFVLLNALFEPIWQSFDSPTDTLLPGQTLKTNSNMFSKASPTNFSAGRFELSMQGDDNLVLYPVERLGDPLGAYWASGTNGVQDKLSLKFDGSGLLYLANSTGMMVSKVTEGKAGDGRFLRRVTLEIEGTFVQYVWNMDINDSSWSSVWQLSTDPCKDVKGQCGNNAICRLTDQNKPDCICPPQFNFIDRQDHFKGCMRSSSPGQTCSTKSTMLRLDNTDWLRGKETDSDYSVMLDLSEIECKQSCLNDCMCVVVTYDNAVCRKKRLPLI…
MASIVARFLFCLLITCSASFYGLDAEVISFNFPPQTDIQLSADAFISNDAIQLTNSQSSLGWATYSSIIPSQALATFSTHFQFSIAAINGSGDGLTFFFAPSGLQSSDADHGEWLGLFNSETDGNSSNQILAVEFDTYKNDFDPDDNHVGIDVNSIKSMATFSVSDLYGDAVLNNGEKWEAWVEYYGALEQLQVFLSYNPGGATPSKPENPILWYNIDLSQFLPPNVKIGISASTGIEIETHMVYAWSFSSQDSSGALTTTQAPIRKKKHHNFIIIIIVLVIAITISIMLIRWLCRSTRNLGNSADKLERGVVKEENDEELDKRIARAVQTLHKFSYAELSDATNNFSENQKIGEGGFGSVYRGILPGTNRSVAVKRMDPSFKRGQQEYMSEVIINAKL…
MADAQIFLPLVFAFYFSLHFISVPAQQQERNGADFIFEGFKDSNLSLSGVAKIDSRGILELTNVTQRLKGHAVYPFPLQFRSFSSNSTFSFSTSFVMSIVPEYPTLGGHGLAFVVTASRSFEGSLPNQYLGLFNSTDIGKPSNKIFAVEFDTVQDFEFNDIDGNHVGVDVNNLISNKSETAAFMNESGLYQKFNLKAEKSIQCWIDFDGRDNLLNVSVIPGGRTRPKVPLISMHLDLSGVVEEFMYVGFSSSTGLMSSAHSILGWSFRMNGPARDLNLTNLPTVSKSQSKDKIRFIIGASVAAVVVMTVAVFVGVHFVRRLRDVEVIEDWELEYGPHRFSYKELSIATKGFSDRELLGVGGFGRVYKGVLPSNGLEVAVKRVSRESKQGLREFIAEISS…
MADAQIFLPLVFAFYFSLHFISVPAQQQERNGADFIFEGFKDSNLSLNGMAHIDSRGILELTNVTQQMLGHAIYPNPLQFRNVSSNSTFSFSTTFVMSILPEHPTLGGCGLAFVVTPSRSFQGSLPEEYLGLFNSSNEGMAYNHIFAVEFDTVRDFQFKDIDDNHVGVDINSLISSESTTAAFTNEKGLYQKFDLKAQKSIQCWIDFDGGDNSLNVSLIPGGMTRPKVPLISMHLDLSKVVEEFMYVGFSSSTGLMSSAHSILGWSFRMNGPARDLNLTNLPTVSKSQSKDKIRFIIGASVAAVVVMTVAVFVGVHFVRRLRDVEVIEDWELEYGPHRFSYKELREATKGFRDRELLGAGGFGRVYKGVLPSNGLEVAVKRVSHESKQGLREFIAEISS…
MRSRIMQGVQTFLPLVMAFYFSIYFVLVPAQQPQGSADFIFEGFKDSNLSLSGVAKIDSRGILELTNVTQRLKGHAVYPFPLQFRSFSSNSTFSFSTSFVMSIVPEYPTLGGHGLAFVVTASRSFEGSLPNQYLGLFNSTDIGKPSNKIFAVEFDTVQDFEFNDIDGNHVGVDVNNLISNKSETAAFMNESGLYQKFNLKAEKSIQCWIDFDGRDNLLNVSVIPGGRTRPKVPLISMHLDLSGVVEEFMYVGFSSSTGLLSSAHSVMGWSFKMNGPARDLDPSKLPRVLESQSEDKHKRLVIGVSVAAVVVMTVAVLAGVHVAKRLRDVEVIEDWELEYGPHRFSYKELSIATKGFSDRELLGVGGFGRVYKGVLPSNGLEVAVKRVSRESKQGLREFI…
MALNALLALLFTLISASVFVAHAGTVNCNFPPQGNITTSYNNTDAYFDANTIQLTRNRVNSTLQSSFGWATCSNSIPMWDNSSGAVANFTSHFRFLIGKGSTTSAGDGITLFMAPFNAEPPVAGTGQWLGLFNQIVNGSSSNQIVAVEFDTYQNPFDPDDNHVGIDVNSVSSQVNASLSQNRSAQLANETLKNGEYWDAWVDYDGGAKEIQVFLLYNPSGNGNNISKPGTPILSYKIDLRQFVPENVKVGFSASTGVSDETHMIYYWNFSSKYSWEISTGKEGSNGSSVRVVLISIFSSLLVLCGFIFVGVWWYRTKRKSSNEDEEESDVELDEWFAQGPRKFSYAELSAATRNFSDDEKLGQGGFGGVYRGILSSTNEFVAVKRISEGSKQGRKEYIT…
MALNALLALLFTLISASVFVAHAGTVNCNFPPQGNITTSYNNTDAYFDANTIQLTRNRVNSTLQSSFGWATCSNSIPMWDNSSGAVANFTSHFRFLIGKGSTTSAGDGITFFMAPFNAEPPVAGTGQWLGLFNQTVNGNSSNQMVAVEFDTYQNPFDPDDNHVGIDINSVVSQANASLSQNRSAQLANETLKNGEYWDAWVDYDGEAKEIQVFLLYNPSGNGNNISKPGTPILSYKIDLRQFVPENVKVGFSASTGVSDETHMIYYWNFSSKYSWEISTGKEGSNGSSVRVVLISIFSSLLVLCGFIFVGVWWYRTKRKSSNEDEEESDVELDEWFAQGPRKFSYAELSAATRNFSDDEKLGQGGFGGVYRGILSSTNEFVAVKRISEGSKQGRKEYIS…
MGFHGMFLLSVINLLLGQTACEFFSFPTFNESSNDLFIFKNSDIAFGALQVTQETQNPDPQYSMANRSGRVIYNKAYKFWREDGAPVSFNTTFVFNIHVQDGSSGGEGTAFIITSNKNVKDIPENSYGPWMGLFNSSINEVSSNEMVAVEFDTRKNNGTNDPDGNHIGINVNSINSTTIKSLDGSQIDLKSGKDITVWIQFNGVQQQLRVYMANGSSQSPMPLQPLLSAKLDLSGVLGSKVHFGFSASTGDNIELNCVKSWSLSIEAVTSRSRTALTIAISEVAGALFIAALVCIVLIFIKYRKSRAEARDVAGTIQNLPGHLREFKFKDLKKATDNFSIESQLGRGAFGSVHKAILPKEKITVAVKRMLKDSKQVKGEFISELSIINQLRHRNLVPLL…
MATYLCLCLCFLAAPSSSTIAQRVQQNTSFIFNHFNATSTIKYVADASIQSNAIRLTNHSERVIGRAYFEKAVPMKRNGSVISFSTSFIFAMVPHPRSGGGNGLCFIMTPTTALNGAIANQYFGLVNFSSDGKDYNHLFAVEFDTIQSIGVEDKDSNHVGIDLNSVKSVVAQFAGYRVGNTLMTINLKSGHNVRAWIDYDGASKQLDISIAAIGQARPQKALLSKKNLNLDDIIEDHMYVGFSASTGSSPLVEDHYILAWSFATGSSKALDLDTSHLPSFYIKIPKFYDSAKFISTTTICSVAFILGLILATFYWLRRIDYIEFYEKWEVQYWPHRFSYQELKLATKGFSDDNLLGSGGFGRVYRGTLASDEEVAVKSITKDCTEGMKEFVAEISSLGR…
MAMMQFLILCLSIILTAAEGVQQNTSFIFNNFNTTSTIKYVADASIQSNAIRLTNHSERLIGRAYFDKAIPMKRNGSVISFSTTFIFAMVPHPRSGGSNGLCFIMTPTPALNGAFATQYLGLVNLSSNGKDYNHLFAVEFDTSKSIGVEDKDDNHVGIDLNGVKSVAAEAAGYWKGNTLTPINLKSGHNVRAWIDYDGASKQLDISIAAIGQARPQKALLSKKNLNLDDIIEDHMYVGFSASTGSSPLVEDHYILAWSFATGSSKALDLDTSHLPSFYIKIPKFYDSAKFISTTTICSVAFILGLILATFYWLRRIDYIEFYEKWEVQYWPHRFSYRELKLATKGFSDDNLLGSGGFGRVYRGTLASDEEVAVKSITKDCTEGMKEFVAEISSLGRLQH…
MATYLCLCLCLLAAFSSPTIAEGVQQKTSFLFNHFNATSTIKYVGGASIQSNAIRLTNHSGRVIGRAYFEKAVPMKRNGSVISFSTSFIFAMVPQPHSDGGNGLCFVMTPTPALNGAIASQYLGLVNLSSNGKDYNHIFAVEFDTIESVGVEDKDSNHVGIDLNGVKSVIAQPAGYWEGNILTPIDLKSGHNIRAWIDYDGDSKQLDISIAAIGEARPQKALLSKKDLDLDGIIQDQMYVGFSASTGNSPVIEDHYILTWSFATGGSKASDLDILHLPSFYVKIPKFYHSTMFISTTIVSLAIIILGLILSTFYWLKRIHYIDSYKKWELQYWPHRFCYRELNLATKGFRDDNFLGCGRSGCVYKGTLPSSEEVAVKCITKDCTEGNEEFMAEISSLGR…
MATYLCLCLCFLAAPSSSTIAQRVQQNTSFIFNHFNATSTIKYVADASIQSNAIRLTNHSERVIGRAYFEKAVPMKRNGSVISFSTSFIFAMVPHPRSGGGNGLCFIMTPTTALNGAIANQYFGLVNFSSDGKDYNHLFAVEFDTIESVGVEDKDSNHVGIDLNGVKSVAAQPAGIWEGKNLTPINLKSGHNIRAWIDYNGESKQLGISIAAVGEKRPEKALLSKKELDLDGIIEDQMYVGFSASTGNFPVLQNNYILAWSFATDNNKALELDILHLPSFYVKIPKFYHSAKFISITIVFLAALALGIILTSFYWLKRIDYIESYEKWELQYWPHRFGFRELSLATKGFREDNLLGYGGFGRVYRGTLPSGQKVAVKCIMKDCTEGMKEFVAEISSLGR…
MAMMQFLILCLSIILTAAEGVQQNTSFIFNNFNTTSTIKYVADASIQSNAIRLTNHSERLIGRAYFDKAIPMKRNGSVISFSTTFIFAMVPHPRSGGSNGLCFIMTPTPALNGAFATQYLGLVNLSSNGKDYNHLFAVEFDTSKSIGVEDKDDNHVGIDLNGVKSVAAEAAGYWKGNTLTPINLKSGHNIRAWIDYNGESKQLDISIAPVGEARPQKALLTRKDLDLDGIIQDQMWVGFSASTGSSPLVEDHYILAWSFATGNHKTLDLDILHLPSFYVRNPKFYNSMGFIYIIIICLAVFILGLILGIFYWFKRTDYIDFTEQWELECWPHRFAYQELNLITKNHEQGIYHSVILPGFRDDNLLGYGGFGRVYRGTLPSGEEVAIKCITKDFTEGMQE…
MSRPQNPLISMQNIDLADIFREEMYVGFSAATGQDAVEDHYILAWSFNSDGRAPTLDLSHLPSFIRSKEPAERGWGRIIVGVCVGLFILIVLGSLVVWYWLKHKKQREVGEEWEVEFWPHRIPYQELRTATHGFSEERLLGMGGFGKVYRGVLPSTGLEVAVKCLTRDLQQGMKDFVAEISSLGRLQHRNLVRLQGWCRNKNQLFIVYDYMPNRSLDRFIFGNPENVLGWSLRYSILKGVAAGLLYLHQEWEWVVVHRDLKSQNILLDSQFNAKLGDFGLARLHDPTQKSQTSGVAGTLGYMAPEIMRTGKATVGTDVYSFGIVLLEVACGRRPLDESAEDDLVLVE
MTVLAFAILISLCCGSNAQIPTSFLFNEFNETGLILLQGASIKSNALRLTDKSMNTVGRALFENALHLKKTNNSVSSFSTTFVFSIVPPTNNPGHGLTFLISPYRSPVSGSEIGYLGLLNKSSDGKEDNHLFAVEFDTHLNRWNNDIDGNHIGVDLDTINSTVSKTAGYQTGENFEELKMASGQNIQAWVDYDGHQHNLNVTIALVGMSRPPNPLISMQNIDLADIFREEMYVGFSAATGRDAVEEHYILAWSFDSEGRAPTLDLSNLPSFVRSKEQAERGRGRIIVGVCVGLFILIVLGSLVVWYWLKHKKQREVGEEWEVEFWPHRIPYQELRTATHGFSEERLLGMRGFGKVYRGVLPSTGLEVAVKCLTRDLQQGMKDFVAEISSLGRLQHRNLV…
MTVLAFAILISLCCRSNAQIPTSFLFDEFNESGLILLQGASIKSNVLRLTDQSMYAVGRALFENALHLKKTNNSVSSFSTTFVFRIVPPNNNPGHGLSFLISPYSSPVTASHTGYLGLLNESSDGREDNHLFAVEFDTHFNNWNNDIDDNHIGVDLNTINSTVSETAGYQTGKHFEKLKMASGQNIQAWIDYDGHKHNLNVTIALAGMSRPLIPLISKQNIDLADIFREEVYVGFSAATGKDAVEDHYILAWSFNSDGMAPTLDLSHLSSSTRSKEVSSSTRSKEVLVRIIVGVSIGLFILVVLGGLVVCYWLKQGKQREFGEEWEAEFWPHRIPYKELRTATHSFSEENLLGRGGFGKVYRGVLPSTGLEVAIKCLTRDLQQGMKDFVAEISSLGVCN…
MYAVGRALFENALHLKKTNNSVSSFSTTFVFRIVPPNNNPGHGLSFLISPYSSPVTASHTGYLGLLNESSDGREDNHLFAVEFDTHFNNWNNDIDDNHIGVDLNTINSTVSETAGYQTGKHFEKLKMASGQNIQAWIDYDGHKHNLNVTIALAGMSRPLIPLISKQNIDLADIFREEVYVGFSAATGKDAVEDHYILAWSFNSDGMAPTLDLSHLSSSTRSKEPAERGWGRIIVGVSIGLFILVVLAALFVWYWLKQGKQGEVGEEWDAEFWPHRIPYEELRTATHGFSEENLLGRGGFGKVYRGVLPSTGREIAIKCLTRDLHKGMKDFVAEISSLGRLQHRNLVQLRGWCRNKNQLFLVYDYMPNGSLDRFIFGNPENVLGWSLRYSILKGVAAGLL…
MGFSRVLFLAVLNIFMLERTVYGDFNYPNFTEALKDYFIFNNSNIAYGALQVTAETANPDFTMENKSGRVLYDKAYRFWREDGTPVSFNTTFVLNIQVQDGSSGGEGMAFIITSNKNVQDKPEDSQGLWLGLFNSFINGSEKNEMVAVEFDTVKNNEANDPDDNHVGVNVNSINSKKIKSLNKSEINLKSGNDITVRIQFQGDQQQLQVYMANGSSQSPMPLQPLLSAKLDLSGVLGSKVHFGFSASTGDNIELNCVKSWSLSIEAVTSRSRTALTIAISEVAGALFIAALVGIVLIFIKYRKSRAEARDVAGTIQNLPGHLREFKFKDLKKATDNFSIESQLGRGAFGSVHKAILPKEKITVAVKRMLKDSKQVKGEFISELSIINQLRHRNLVPLLG…
MAKLCQPLRALLFLCCLASLISSSHAGNQNFSIPPIRDIGFINDAFSQGDKLQLTKIQESGQRKYSFGWAVYDNPIPLWDNSSRALSNFSTHFQFIIQPEQNNANHSGDGLTFFLAPFELKPPENTYGGYLGLFNGTSFNGSSYQVVAVEFDTFQNVWDPDDNHVGVDVNSIFSKVKVSLTNVAPNSSLCDNNLKNGKQWDAWVDYDGGAKTLQVFLLCNANGTSISKPPMPILSYPIDLRNILPPNIRVGLSAGTADAIETHTVISWNFSCEYSRNISAAAPPNNASSGRNSSMGNSGNGRNNSNPVKVILISAFCSVVALCVFIFVGWRRKLRKGIRHGEEGEENDVELDDCFSQGPRRFSYAELCAATRNFSDDEKLGQGGFGSVYKGILPGTAEV…
MVRTFMILVFFLLPSSLIVDAHTNFIYNQFNASTLELFGHASVKSNAISLTHHSQYSIGRAFYPHPLRMKDPGSLNSMSTSFSTSFVFSIVPSPNSRSGYGMAFLMTPHKSPEGYLSTQYLGLISNISSVGKAYNHLFAIEFSTLKNLEFRDINDNHVGVDLNDLRSVNASPAGFWTGNNQFQDLNLKSGQNIQAWIDYDHLQNELKVTIAEAGSQRPETPLIYMKNTSLPNIVLEEMYVGFSAATGVFLEDNYVLSWSFSTNGTASFLNTSNLPSFALREIKSSNSRQLVAGITTACVVVLLVVVAAYLVRLKRKRYRNLIEEWEMEYWPHRFKYKDLHIATKGFGEKQLLGSGGFSQVYKGVLPTNGLQVAVKRILRETDDGVKDFIAEISSLGRLQ…
MYSFGWAVYNKSIPLWDSSSRALSNFSTHFQFIIQPLWDNSSRGDGLTFFLAPFELEPPENANGGYLGLFNGTSFNGSSYQVVAVEFDTFQNVWDPDDNHVGVDVNSIFSKVKVSLTNVAPNSSLCDNNLKNGKQWDAWVDYDGGAKTLQVFLLCNANGTSISKPPMPILSYPIDLRNILPPNIRVGLSAGTADAIETHTVISWNFSCEYSRNISAAAPPNNASSGRNSSIGNSGNGRNNSNPVKVILISAFCSVVALCVFIFVGWRRKLRKGIRHGEEGEENDVELDDCFSQGPRRFSYAELCAATRNFSDDEKLGQGGFGSVYKGILPGTAEVVAVKKISQGSKQGRKEYVSEVTIISRLRHRNLVQLLGWCHRKGELLLVYEYLPNGSLDNYIFGD…
MACKADILRALLFLCCLASLIFSSHAGNQNFSIPPIRDIAFINNAFSQGDKLQLTTIEAGRAMYSFGWAVYNKSIPLWDSSSRALSNFSTHFQFIIQPDHTAANHSGDGLTFFLAPFELKPPENTYGGYLGLFNDTTYSGSSYQVVAVEFDTFKNFWDPYDNHVGVDVNSIFSKVKVSLTNVAPNSSLCDNNLKNGKQWDAWVDYDGGAKTLQVFLLCNANGTSISKPPTPILFYDIDLRNILPANIKVGFSAATGRLVETHTVISWNFSCEYSWNISAAARPNNNSSGRNSSIGNSGNGRNNSNPVKVILISAFCSVVALCVFIFVGWRRKLRKGIRHGEEGEENDVELDDCFSQGPRRFSYAELCAATRNFSDDEQLGQGGFGSVYKGILPGTAEVV…
MAKLCQPLPALLFLCCAASLLFPSHAGNHSFYIPPITDIACKNDAYPQGDNLQLTKNQVSGSLTSSFGWAVYDKSVPLWDSSSRALASFSTYFKFIIEVGNNPHTDYGDGLTFFMAPFELEPPVAAYGGGLGLFNDTTYNGTSYQMVAVEFDTFKNPWDPFGDHVGIDVNSVLSKANVSLRNLNKSYSLCDNILKNGKEWHAWVDYDGGAKRLQVFLFCNPNITTVSKPQIPILFQDIDLRNSLPENIKVGLSASTGYSTETHTVNAWNFSSEYSWNITPASAGHKPSTGNTEKPNNNSIGNPGEEKKNSNPVKVILISVFCSVVALCVFMFVGWRWKFRKNIRRGEEGEESDVELDEWFSQGPRRFSYAELCAATRNFSEDEKLGQGGFGGVYRGILP…
MAKLCQPLRALLFLCCLASLIFSSHAGNQNFSIPPIRDIGFINDAFSQGDKLQLTRIQASGQRIYSFGWAVYDNPIPLWDNSSRALSNFSTHFQFIIQPLWDNSSRGDGLTFFLAPFELKPPENTYGGYLGLFNGTSFNGSSYQVVAVEFDTFQNVWDPDDNHVGVDVNSIFSKTMVSLTNVAPNSSLCNNSLNNGKQWDAWVDYDGGAKRLQVFLLCNANGTSISKPPTPILFYDIDLRNILPANIKVGFSAATGRLVETHTVISWNFSCEYSWNISAAARPNNNSSGRNSSIGNSGNGRNNSNPVKVILISAFCSVVALCVFIFVGWRRKLRKGIRHGEEGEENDVELDDCFSQGPRRFSYAELCAATRNFSDDEQLGQGGFGSVYKGILPGTAEVV…
MAKLCQPLSALLFLCCVASLMFSSHAGNHSFYIPPITDIAYKIDAYPQGDQLQLTKNQASGELTKSFGWAFYDKYVPLWDSSSRALASFSTYFKFIIEVGNNPHTDYGDGLTFFMAPFELEPPVAAYGGGLGLFNDTTYKGSSYQMVAVEFDTFKNDWDPFGDHVGIDVNSVLSKADVSLINLNKSYSLCDKSLKNGKQWHAWVDYDGGAKRLQVFLFCNSNSTTVSKPEIPILFHDIDLRNSLPENIKVGLSASTGASTETHTVYAWNFSYEYSWEISPAPSPSVTTVEQNPSKGKNNNNSVKVILIAVFCSFLALSVFIFVILRWNFRKSIRGGEEGEESDLELDEWFSQGPRRFTYAELSAATRNFSEDEKLGQGGFGGVYKGILPGTAEAVAVKR…
MALSISTVLLAIHIVSQCLTVSSVSFELDGNNQVQLDGDAKFMGGNVFQLTDSSKGLNGGTVGRVVYINTIPLGNSNFTTHFQFQINWTRDNADNKSDIGGDGLAFFMASPVSGFHVPYRADAGWLGLFNEQNNESVPLTQRLNNSKIWDARIDYRGQENMLTVSCGSEGQIAGNLSYPINLTKYLPENVVVGFSAAARTSSEIHRLISWNFTSVISGSEIKSSKKRKVWGKVGIAVGSVVLVAVILVSSVIWRNKKKNQRMEEEEQLDMDIVLGHVPRKFTYAELASSTSNFSEEKRLGRGGFGDVYKGILVRSDEIVAVKRVSAGSKQGKKEYLAEISTITRIRHRNLVQLLGWCHEKGQLLLVYEYMPNGSLDNFLFGKRRGALDWSRRYRIGTDI…
MLVVYAGSNGTASRQLSHKINLTKYLPEQIVVGFSAAAVASSEIHRLISWNFTSVISSSSEMQSSKKRKVTWKAGILVGSGLLIAVIFVSFTIYKWRNKEKNDAMEEEEQPDVDIDMEIAMEHVPRKFTYEELTSSTSNFSEEKRLGKGGFGDVYKGILVRSDEIVAVKRISAGSKQGKKEYLAEISTINRLRHRNLVQLLGWCHEKGQLLLVYEYMPNGSLDNFLFGKRRGALDWSRRYRIGTDIARALLYLHDLCEECVVHRDIKSSNVLLDSEFNAKLADFGLARLVKHDEWLQTTKIAGTLGYLAPECAVTGICSTESDVFSFGAVALEIACGRPALDHDLESPKIRLVQWVWDLYGEGRLIDAADNNLLGVFERAELEQLMMIGLWCSHPDPVT…
MALSISTVLLAIHIVSQCLTVSSVSFELDGNNQVQLDGDAKFMGGNVFQLTDSSKGLNGGTVGRVVYINTIPLGNSNFTTHFQFQINWTRDNADNKSDIGGDGLAFFMASPVSGFHVPYRADAGWLGLFNEQNNGKLSNFLVAVEFDTYKSSWDSDDNHIGIDINNIVSAESVPLTQRLNNSKIWDARIDYRGQENMLTVSCGSEGQIAGNLSYPINLTKYLPENVVVGFSAAARTSSEIHRLISWNFTSVISGSEIKSSKKRKVWGKVGIAVGSVVLVAVILVSSVIWRNKKKNQRMEEEEQLDMDIVLGHVPRKFTYAELASSTSNFSEEKRLGRGGFGDVYKGILVRSDEIVAVKRVSAGSKQGKKEYLAEISTITRIRHRNLVQLLGWCHEKGQL…
MALSISTAFAIYIVSYCLLLKFSATGAENVSVSFKLQGQKLVRLDGDAFFMDKNVIQLTDSSNGLAKGSAGRVVYENPIPLWNASHKSFANFTTHFQFQINWTRDNADNKSDIGGDGLAFFMASPVSGFHVPYRADAGWLGLFNEQNNGKLSNFLVAVEFDTYKSSWDSDDNHIGIDINNIVSAESVPLTQRLNNSKIWDARIDYRGQENMLTVSCGSEGQIAGNLSYPINLTKYLPENVVVGFSAAARTSSEIHRLISWNFTSVISGSEIKSSKKRKVWGKVGIAVGSVVLVAVILVSSVIWRNKKKNQRMEEEEQLDMDIVLGHVPRKFTYAELASSTSNFSEEKRLGRGGFGDVYKGILVRSDEIVAVKRVSAGSKQGKKEYLAEISTITRIRHRN…
MALSISTAFAIYIVSYCLLLKFSATGAENVSVSFKLQGQKLVRLDGDAFFMDKNVIQLTDSSNGLAKGSAGRVVYENPIPLWNASHKSFANFTTHFQFQINWTRDYEQADVRDPVDLGGDGLAFFMASPDSGKYLLYGTEGGWLGLFNRNDNGNLSNNLVAVEFDTYDSAWDENDNHIGIDVNNITSEVSVPLEQRLNNRKIWDARIDYLGRENMLVVYAGSNGTASRQLSHKINLTKYLPEQIVVGFSAAAVASSEIHRLISWNFTSVISSSSEMQSSKKRKVTWKAGILVGSGLLIAVIFVSFTIYKWRNKEKNDAMEEEEQPDVDIDMEIAMEHVPRKFTYEELTSSTSNFSEEKRLGKGGFGDVYKGILVRSDEIVAVKRISAGSKQGKKEYLAE…
MGRGSTPLALSLFFFLLHWCPTVQAQTNFIAQTNFSFVHPSGNATVIPDVGIRLTDLAEHVKGRAVYSQPLRIKDGTLSFSTTFVFCILPPSDISMAGDGLAFIIAPHPSQNTALDGLYLGLFDSFTSMGHSYNHLFAVEFDIVQNDEFNDINGNHVGVDLNSLISQKPESAGYWIGNQFLDLDLKSGHNIQAWIDYDHLSKELNVTVAPAGFLRPEIPLISMKNLSLSDILEEEMYVGFSAATGLTIEGNYILAWSFSTNGTAPALNTSMLPSLLQRKFKSPKLPLMAGFTTGMVVFLLLAVAVMWFKRKKRKDPVEEWEVEYWPHRFSYRDLAIATKGFREEQVIGCGGFGKVYKGVLRSKGLEVAVKCLLRESSEGVKEFIAEISSLGR
MAKLCQPLPALLFLCCAASLLFPSHAGNHSFYIPPITDIACKNDAYPQGDNLQLTKNQVSGSLTSSFGWAVYDKSVPLWDSSSRALASFSTYFKFIIAVGNNPDTDYGDGLTFFMAPFELEQPKNTTGGGLGLFNDTTYNGTSYQMVAVEFDTFKNPWDPFGDHVGIDVNSVLSKANVSLRNLNKSYSLCDNSLKNGKEWHAWVDYDGGAKRLQVFLFCNPNITTVSKPQIPILFQDIDLRNSLPENIKVGLSASTGASTETHTVYAWNFSYEYSWEISPAPSPSVTTVERNPSKGKNNNNSVKVILIAVFCSFLALCVFIFVILWWNFRKSICGGEEGEESDLELDEWFSQGPRRFTYAELSAATRNFSEDEKLGQGGFGGVYKGILPGTAEVVAVKR…
MYVGFSAATGNFVEDHYVMAWSFSTNGTAPPLDVSILPSFANDDNSSRLSKGSIAGVTVASAILVFVTATGIVMWARRMKEREEAVEEWELKYWPHRFIHQDLSVTTNGFRDERLLGHGGFGRVYHGVLPNSGLPVAVKCITREFTEGMKGFLAEITSMGRLQHRNLVQLRGWCRRQKQLFIVYDYMPNGSLDKLIFGSPTAVLRWSARYNILKGVAAGLLYLHEQWEKRVVHRDIKSSNVLLDSELNGRLGDFGLAKLYDHRENPQTTHVVGTLGYIAPELVQTGKATPSSDVFSFGALLLEVACGRRPVDFSKDEGQEVVVEWVWGLNTRGSLLDAADPKLQGEYGVEEMERVLKSGLLCSHPEAERRPVIRLALQILEAEAPLPSLDIASRSPAIM…
MYVGFSAATGNYVEDHYIMAWSFTTNGTAPPLDVSTLLSFTNDDNSSRICRISKGSIAGVTVASVVVVFLTATGIVMWARRMKEREEAVEEWELKYWPHRFIHQDLSVTTNGFRDERLLGHGGFGRVYHGVLPNSGLPVAVKCITREFTEGMKGFLAEITSMGRLQHRNLVQLRGWCRRQKQLFIVYDYMPNGSLDKLIFGSPTAVLRWSARYNILNGVAAGLLYLHEQWEKRVVHRDIKSSNVLLDSELNGRLGDFGLAKLYDHRENPQTTHVVGTLGYIAPELVQTGKATPSSDVFSFGALLLEVACGRRPVDFSKDEGQEVVVEWVWGLNTRGSLLDAADPKLQGEYGVEEMERALKLGLLCSHPEAERRPGIWLALQILEAEAPLPSLDIASRSP…
MHSLPSKILVMVLPFQSRRPRLATIVSLLFLLDFVHRAKSYEAVPRPTAFAFNRFNGTDRLILLGVATELRPESVLMLTNHSHFLMGRAFYSAPVQMKPRGINSTVSSFSTTFVFSMLPPPSDAGGHGITFLMSPSPTLSGALSAEYIGLLNFTSNGQDYNHLFAVEFDTSKNVEFLDPDDNHVGIDINNLQSVEAKFASYWDGKGFRALSLKSGRNIQAWIEYDHLKGKLYVSITFAGQPKPQRPLISLDIDLSTIVEEEMYVGFSAATGNFVEDHYVMAWSFSTNGTAPPLDVSILPSFANDDSSHLSKGFIAGVSVASVVLIFLTATGIVMWVRRMKEKEETVEDWELEYWPHRFPYEDLSIATNGFSEDQVLGHGGFGRVYHGILPNSGLSVAVK…
MHSLPSKILVMVLPFQSRRPRLATIVSLLFLLDFVHRAKSYEAVPRPTAFAFNRFNGTDRLILLGVATELRPESVLMLTNHSHFLMGRAFYSAPVQMKPRGINSTVSSFSTTFVFSMLPPPSDAGGHGITFLMSPSPTLSGALSAEYIGLLNFTSNGQDYNHLFAVEFDTSKNVEFLDPDDNHVGIDINNLQSVEAKFASYWDGKGFRALSLKSGRNIQAWIEYDHLKGKLYVSITFAGLPKPQRPLICLDKDLSTVLEDEMYVGFSAATGNYVEDHYIMAWSFTTNGTAPPLDVSTLPSFSNDDNSSRLSKGSIAGVTVASVVLIFLTATGIVMWARRMKEKEETVEDWELEYWPHRFPYEDLSIATNGFSEDQVLGHGGFGRVYHGVLPNSGLPVAV…
MYVGFSAATGNYVEDHYIMAWSFTTNGTAPPLDVSTLLSFTNDDNSSRICRISKGSIAGVTVASVVVVFLTATGIVMWARRMKEREEAVEEWELKYWPHRFIHQDLSVTTNGFRDERLLGHGGFGRVYHGVLPNSGLPVAVKCITREFTEGMKGFLAEITSMGRLQHRNLVQLRGWCRRQKQLFIVYDYMPNGSLDKSIFGNPKAVLRWSERYNILKGVAAGLLYLHEQWEKRVVHRDIKSSNVLLDSELNGRLGDFGLAKLYDHSENPQTTHVVGTLGYIAPELIHTGKATPSSDVFSFGALLLEVACGRRPVDPSNDAEQVVLVEWVWGLYTRESLLDAADPKLQGDYGVEEMERVLKLGLLCSHPAAERRPGIRLAWQILEAEAPLPPLDVASFDP…
MATSEFAQLIIMLCMIFLMKNLAIPILMAQSADVNFSFPQFTRCNTSDLLCVNDAAISGHEVHLTNVANADFKLNEATAGRVVYNQTIPLSSLASFTTDMQFVINYYNSSPDYYSSNNHFGGIAFFMTSKEMATIDCSSHFDSGLPGNGSQLSANIFAVEFYSYSFRSSISTIVGGYNPSEYYNYTHLNESLNEGTLWDVHIHYDSIDKYLQIFLSNASNSSVSQRDPILAHSLDLSTHLPDNFVVGISASAENLNETHTVLSWSFNTKTKTKKSSTKIIIVTIVGVIFCLAGVVVIWSIFAIAKKRRLGRSSGQTCEDNEMEIGMLVDQGPCRYKLNNLRAATNNFNQTLKLGQGGFGDVYKAVIRETNEVVAVKRISQGSRQGIKEFISEVSIVSRV…
MATSYFAQLIGVFCMLCAMNTLSIPIFMAESAGVNFSFNEFTRCNTNGILCVNDATISGNKIHLTNNTNAHYKLTNKTTGRVVYNQTIHLSSIASFTTDIQFVMKYYNQSPDDEGGDGIAFFMASKEIATIAYSVDGGSGLPGNGSISDNTLAVKFSSFNPVVYFCVGSNHPIQTYNYTILNDSLNDGKLWNAHIDCNVRKSYMQIFLFNASNSFMSQRDPILAFPFDCFKFLPDNFVVGISAADSYYSSETHTILSWSFNTTNKIKRSSRKIIILIAVGVFLCLAGVVVIWSLFAMAKKKRRLQSSSERTCEDNEIKIDMLVDQGPCRYKLEDLKAGTNNFSETLKLGQGGFGGVYKGVIGEANDVVAIKRISQGSRQGLKEFISEISIVSRVRHRNL…
MATSYFAQLIGVFCMLCAMNTLSIPIFMAESAGVNFSFNEFTRCNTNGILCVNDATISGNKIHLTNNTNAHYKLTNKTTGRVVYNQTIHLSSIASFTTDIQFVMKYYNQSPDDEGGDGIAFFMASKEIATIAYSVDGGSGLPGNGSISDNTLAVKFSSFNPVVYFCVGSNHPIQTYNYTILNDSLNDGKLWNAHIDCNVRKSYMQIFLFNASNSFMSQRDPILAFPFDCFKFLPDNFVVGISAADSYYSSETHTILSWSFNTTNKIKRSSRKIIILIAVGVFLCLIAAVVICGLFSTGIKKRRMGSSNIQEDKEIDISMLVDQGPCRYKLEDLKAGTSNVSETLKLGQGGFGGVYKGVIGEANDVVAIKRISQGSRQGLKEFISEISIVSRVRHRNLVQ…
MLKNQICALICLLPVFICTAQQSNGSSTNFSFAYFSQNNSQQLIYMGNASFSEGHDYIDLTPDPTATVNVSSSNETAPNVALQNCIGRVLYGQQLTMWPASFTTTFTLFVKNITTVTNFNGDGIAFVIAPNNKSFLPKSYGAFLGLFDGSTNGNMTEQLAIEFDTYANEFDPDNNHVGIDIQSITSNVTANMGEHGLDIKAGRAIQVRVDYDGWTKSLQIYARYANNTLGYASILNHTVELENTVPRSAYVGFSAATGNSYEIHRILDWNFSSVMLPDSSLNLPPVGTAMPGGLRGRVKIGILVGSITIGLVVVGLVGFVVWRQRKKKQPTLTLGRGSFSGELAIMQNAPHQYSYKELAAATNNFSEAELLGTGGFGSVYRGNLNAGRNEQVNLVAVKK…
MIMLKSLVRALIILLLILIYSSYAQQSNANSTNFSFAFFSRNNSQQLIYMGNASFSPAHGYIDLTPDPYGTMNISLNETATTTALQDCIGRVLYRQQLTMWPASFTTVFTIFVKNITTNGTGAQKNYNGDGIAFVIVPNNKSFLARSYGSFLGLFDPSTNEKTTRQLGIEFDTYQNELDPDDNHVGIDIQSIKSNVTANMGNHGMDIKAGRAIQVRVDYDGWAKSLQIYARYANNTLGYASILNHTVELENTVPRSAYVGFSAATGNSYEIHRILDWNFSSVSLPSSSLKFHPVVTPTEESGGGVKVGVLAGSITGGIVVVALLVSWFVVRRMKKKREAASNLGYFSGELAVIQNAPQRYPYRQLVAATNNFSESELLGTGGFGSVYRGNLNAGRNEQP…
MLKRIIMLITGIWALISLSEVFICAAQQSNGNSTNFLFANFSQNSSQQLIYMGDASFSAKYHSIDLTPDPNGTINVSSSNQTASSVQHHIGRVLYHQQVTMWPASFTTIFTIFVKDIASNGDGMAFIIVPDNKSFLAKSYGGFLGLFDHSTEGNRTGQLAIEFDTFQNEFDPDDNHVGIDIQSIKSNVTANMGNHGMDIKAGRAIQVRVDYDGWAKSLQIYTRYANNTQSAYASILNRTVELEKVVPRSAYLGFSATTGKSLEIHRILDWSFSSVMLPEASLNLSPVGTRSGTPRILVGGVKVRVLVGSITVGLIMLGLLAWFVVRRMKRKNGATSTLGRGNLIRELAKIQNAPHRFSYNELAAATNNFSEAELLGTGGFGSVYRGNLNSGGNINEALV…
MLKRRICALISLLPVLICAAQQSNGNGTNFSFAYFSQNNSQQLIYMGNASFSEGHDYIDLTPDPTVTVNVSSSNETAPNVALQNCIGRVLYGQQLTMWPASFTTTFTLFVKNITTVTNFNGDGIAFVIAPNNKSFLPKSYGAFLGLFDSSTNGNTTNQLAIEFDTFQNEFDPDNNHVGIDIQGIISNVTAGMGDHGMDIKAGRAINVRVNYDGWTKSLQIYARYANSSSPYASLLNRTVELEKTVPRSAYVGFSAATGNSYEIHRVLDWNFSSVILPESSLYLTPVVTGTHQGAGGGVKIGILVGSITVGLVVVGLVGFVVWRQRKKKQPTLTLGRGSFSGELAIMQNAPHQYSYKELAASTNNFSEVELLGTGGFGSVYRGNLNAGRNEQVNLVAVKK…
MIMLQKRVCVFISLLPFLVCVSYAQQANGNGTNFSFAYFSQNNSQQLIYMGNASIPAGHAYIDVTPDPYATLNVSLSNETASNVVFPGMIGRVLYRQPVTMWPASFTTVFTIFVKPVVFNGDGLAFIIVPNTKRFLAGSDGSMIGLFDDSTNGNTTEQLAIEFDTYQNRFDPDGNHVGIDIQGIKSNVTENMGKHGIDLKAGRAIQVRVHYDGWAKSLQIYARYAGNTSAFASILNYTVELENTVPRSAYVGFSATTGNSYEIHRILDWNFSSVSLPSSSLKFHPVVTPTEESGGGVKVGVLAGSITGGIVVVALLVSWFVVRRMKKKREAASNLGYFSGELAVIQNAPQRYPYRQLVAATNNFSESELLGTGGFGSVYRGNLNAGRNEQPALVAVKKI…
MLKNQICALICLLPVFICTAQQSNGSSTNFSFTNFSQNNSQQLIYMGGANFSAEYGYIDITPDPNPNVNFTSPNETASNLLDRTGRVLYHKEITIWPASFTTTFTIFVENITAIRNFNGDGMAFIIVPDNRSFLAKSSGAFLGLFNQSTDGNTTGQLAIEFDTFHNEFDPVGGGHVGIDIQGIRSDATASMKEHGMDIQGARAIQVRVDYDGWAKSLQIYARYANSSSAYTSLLNYTVELQKTFPRSAYVGFSASTGNSYEVHRILDWNFSSVILPNSSLKLLPVGTGTSGGFGIGVKIGVSAGSITVGLVVVGLLVWWFVVKKKKAASNLGYFSEELAVIQNAPHRYPYRQLAAATNNFSEAELLGTGGFGSVYRGNLGGGGNEPAALVAVKRISAGS…
MLKRRICALISLLPVLICAAQQSNGNGTNFSFAYFSQNNSQQLIYMGNASFSEGHDYIDLTPDPTVTVNVSSSNETAPNLALQNCIGRVLYGQQLTMWPASFTTTFTLFVKNITTVTNFNGDGIAFIIVSENKKSLIAKSSGAFLGLFNQSTDGNTTDQLAIEFDTFQNEFDPDNNHVGIDIQGIISNVTAGMGDHGMDIKAGRAINVRVNYDGWTKSLQIYARYANSSSPYASLLNRTVELEKTVPRSAYVGFSAATGNSYEIHRVLDWNFSSVILPESSLYLTPVVTGTHQGAGGGVKIGILVGSITVGLILVGLIALWFVAKRMKRKQQDTLNPGRGSFSEELAMIQNAPHRFSYSQLAAATNNFNEAELLGTGGFGSVYRGNLNAGGDKEVSLVA…
MLKNQICALICLLPVFICTAQQSNGSSTNFSFTNFSQNNSQQLIYMGGANFSAEYGYIDITPDPNPNVNFTSPNETASNLLDRTGRVLYHKEITIWPASFTTTFTIFVENITAIRNFNGDGMAFIIVPDNRSFLAKSSGAFLGLFNQSTDGNTTGQLAIEFDTFHNEFDPVGGGHVGIDIQGIRSDATASMKEHGMDIQGARAIQVRVDYDGWAKSLQIYARYANSSSAYTSLLNYTVELQKTFPRSAYVGFSAATGNSFEIQRILNWNFSSMMLPESSLDLYPGGLKSGVKVGVLVGSITVGLVIIGLLVSWFVVKRLRRKNQAAKTLGEGSFIGELEIIQSAPHQFSYKQLAAATKNFSKAELLGTGGFGSVYRGNLNAGGKEEESLVAVKRISAGS…
MGNASFSPAHGYIDLTPDPYGTMNISLNETATTTALQDCIGRVLYRQQLTMWPASFTTVFTIFVKNITTNGTGAQKNYNGDGIAFVIVPNNKSFLARSYGSFLGLFDPSTNEKTTRQLGIEFDTYQNELDPDDNHVGIDIQGIKSNVTENMGKHGIDLKAGRAIQVRVHYDGWAKSLQIYARYAGNTSAFASILNYTVELENTVPRSAYVGFSATTGNSYEIHRILDWNFSSVSLPSSSLKFHPVVTPTEESGGGVKVGVLAGSITGGIVVVALLVSWFVVRRMKKKREAASNLGYFSGELAVIQNAPQRYPYRQLVAATNNFSESELLGTGGFGSVYRGNLNRGRNEQVKLVAVKKISAGSRQGEREFISEIISIGRLRHRHLVKLHGWCHERDELLL…
MIMLKSLVRALIILLLILIYSSYAQQSNANSTNFSFAFFSRNNSQQLIYMGNASFSPAHGYIDLTPDPYGTMNISLNETATTTALQDCIGRVLYRQQLTMWPASFTTVFTIFVKNITTNGTGAQKNYNGDGIAFVIVPNNKSFLARSYGSFLGLFDPSTNEKTTRQLGIEFDTYQNELDPDDNHVGIDIQGIKSNVTANMGNHGMDIKAGRAIQVRVDYDGWAKSLQIYARYANNTLGYASILNHTVELENTVPRSAYVGFSAATGNSYEIHRILDWNFSSVMLPDSSLNLPPVGTAMPGGLRGRVKIGILVGSITVGLVVVGLVGFVVWRQRKKKQPTLTLGRGSFSGELAIMQNAPHQYSYKELAASTNNFSEVELLGTGGFGSVYRGNLNAGRNEQ…
MGKHGIDLKAGRAIQVRVHYDGWAKSLQIYARYAGNTSAFASILNYTVELENTVPSSAYVGFSATTGNSYEIHRILDWNFSSVSLPSSSLKFHPVVTPTEESGGGVKVGVLAGSITGGIVVVALLVSWFVVRRMKKKREAASNLGYFSGELAVIQNAPQRYPYRQLVAATNNFSESELLGTGGFGSVYRGNLNAGRNEQPALVAVKKISAGSKQGAKEFISEISTIGRLRHRNLVQLHGWCHERDELLLVYDYMPNGSLDKFLYDKTRGPPLNWQRRHRILCGLASALLYLHEEWEQRVIHRDVKPSNVMLDGEFNSRLGDFGLARLIEHDDNSPAVMTRLAGTPGYVAPECGYTGKATAESDVFSFGIVLLEVATGRRVVERKPPLAEGNLVDWVWEL…
MGKHGIDLKAGRAIQVRVHYDGWAKSLQIYARYAGNTSAFASILNYTVELENTVPSSAYVGFSATTGNSYEIHRILDWNFSSVSLPSSSLKFHPVVTPTEESGGGVKVGVLAGSITGGIVVVALLVSWFVVRRMKKKREAASNLGYFSGELAVIQNAPQRYPYRQLVAATNNFSESELLGTGGFGSVYRGNLNAGRNEQPALVAVKKISAGSKQGAKEFISEISTIGRLRHRNLVQLQGWCHERDELLLVYDYMPNGSLNRFLFDRTGETPLNWPRRHRILCGLASALLYLHEEWEQRVVHRDVKPSNVMLDGEFNARLGDFGLARLVEHDDSNPAVTTRLAGTPGYMAPECSYTGKATAESDVFSFGIVLLEVATGRRVVEREALLAEGNLAEWVWGL…
MLKNQICALICLLPVFICTAQQSNGSSTNFSFTNFSQNNSQQLIYMGGANFSAEYGYIDITPDPNPNVNFTSPNETASNLLDRTGRVLYHKEITIWPASFTTTFTIFVENITAIRNFNGDGMAFIIVPDNRSFLAKSSGAFLGLFNQSTDGNTTGQLAIEFDTFHNEFDPVGGGHVGIDIQGIRSDATASMKEHGMDIQGARAIQVRVDYDGWAKSLQIYARYANSSSAYTSLLNYTVELQKTFPRSAYVGFSAATGNSFEIQRILNWNFSSMMLPESSLDLYPGGLKSGVKVGVLVGSITVGLVIIGLLVSWFVVKRLRRKNQAAKTLGEGSFIGELEIIQSAPHQFSYKQLAAATKNFSKAELLGTGGFGSVYRGNLNAGGNINDALVAVKKISAGS…
MIGRVLYRQPVTMWPASFTTVFTIFVKPVVFNGDGLAFIIVPNTKRFLAGSDGSMIGLFDDSTNGNTTEQLAIEFDTYQNRFDPDGNHVGIDIQGIKSNVTENMGKHGIDLKAGRAIQVRVHYDGWAKSLQIYARYAGNTSAFASILNYTVELENTVPSSAYVGFSATTGKSLEIHRILDWSFSSVMLPEASLHLSPVGTRPGTPRRLVGGVKVRVLAGSITVGLIMLGLLAWFVVKRMKRKNQATSTLGRGNLIRELAKIQNAPHRFSYNELAAATNNFSEAELLGTGGFGSVYRGNLNAGGNINEALVAVKKISAKSRQGAREFISEISTIGRLRHRNLVQLHGWCHERDELLLVYDYMPNGSLDKFLYDKSRGPPLNWHRRHRILCGLASALLYLH…
MIMLQKRVCVFISLLPFLVCVSYAQQANGNGTNFSFAYFSQNNSQQLIYMGNASIPAGHAYIDVTPDPYATLNVSLSNETASNVVFPGMIGRVLYRQPVTMWPASFTTVFTIFVKPVVFNGDGLAFIIVPNTKRFLAGSDGSMIGLFDDSTNGNTTEQLAIEFDTYQNRFDPDGNHVGIDIQGIKSNVTENMGKHGIDLKAGRAIQVRVHYDGWAKSLQIYARYAGNTSAFASILNYTVELENTVPSSAYVGFSATTGNSYEIHRILDWNFSSVSLPSSSLKFHPVVTPTEESGGGVKVGVLAGSITGGIVVVALLVSWFVVRRMKKKREAASNLGYFSGELAVIQNAPQRYPYRQLVAATNNFSESELLGTGGFGSVYRGNLNAGRNEQPALVAVKKI…
MLKRRVCALISLIPFLIYGLHAQQPNGNSTNFSFAYFSQNNSQQLIYMGNASIPAEHDYIDLTPDPYATLNASTSNETAPNVVLPNSIGRVLYKQPVTMWPANFTTVFTIFVKSIVFNGDGLAFVIVPNNKSFLARSYGSFLGLFDPSTNEKTTRQLGIEFDTYQNELDPDDNHVGIDIQSIKSNVTANMGNHGMDIKAGRAIQVRVDYDGWAKSLQIYARYANNTLGYASILNHTVELENTVPRSAYVGFSAATGNSYEIHRILDWNFSSVMLPDSSLNLPPVGTAMPGGLRGRVKIGILVGSITVGLVVVGLVGFVVWRQRKKKQPTLTLGRGSFSGELAIMQNAPHQYSYKELAASTNNFSEVELLGTGGFGSVYRGNLNAGRNEQVNLVAVKKVS…
MVRTFMILVFFLLPSSLIVDAHTNFIYNQFNASTLELFGHASVKSNAISLTHHSQYSIGRAFYPHPLRMKDPGSLNSMSTSFSTSFVFSIVPSPNSRSGYGMAFLMTPHKSPEGYLSTQYLGLISNISSVGKAYNHLFAIEFSTLKNLEFRDINDNHVGVDLNDLRSVNASPAGFWTGNNQFQDLNLKSGQNIQAWIDYDHLQNELKVTIAEAGSQRPETPLIYMKNTSLPNIVLEEMYVGFSAATGVFLEDNYVLSWSFSTNGTASFLNTSNLPSFALREIKSSNSRQLVAGITTACVVVLLVVVAAYLVRLKRKRYRNLIEEWEMEYWPHRFKYKDLHIATKGFGEEELLGCGGFGRVYRGVLATNGLQVAVKRILRETDDGVKDFIAEISSLGRLQ…
MAETSNFLLRFLLLPLIIVQGHFSFHFNQFNASTLELFGDASVQSNAISLNHQSKFSIGRAFYRYPIKDSVSPNSALSFSTTFVFSIVPSSESVSGHGMAFIMTPHRSPKGFLPAGYLGLLKNISSMGKASNHLFAVEFDTVTNVEFSDIDDNHVGVDLNDLTSVKSETAGYWNDNSQWQELDLNSGQNIQAWIDYDHLLNELKVTIAEACSNRPEKPLIYLKNISLSNILEEDIYIGFSAATGGMSGEHYLVAWSFTTNGPALPSRLNLELCDAITQKKSKSSNSRLIAGITTACIVPLLVVVAATLMRWKRNRYRDIIEEWEMEYWPHRFKYKDLHIATKGFGEEELLGCGGFGRVYRGVLATNGLQVAVKFILRETEEGIREFIAEISSLGRLQHR…
MSLSNIFEEEMYVGFSAATGTIFDETYIVAWSFATNGAAPFLNTSNLPCFAHRKSKASNTKLIAGISTACGVLLLVIVVASLIQLSRNSYSDIIEEWEKEYWPQRLDYKDLHIATKGFGDEELLGSGGFGKVYKGVLPKNGLQVAVKCILRETYDGVKEFIAEMSSLGRLQHRNLVQIRGFCRLGKKLFIVYDYMPNGSLDKKIFGNPKIVLGWNQRYRILIDVAAGLLYLHEEWEQCVVHRDIKASNVLLDSELNGKLGDFGLARLYEHNEKSQTTRVVGTLGYIAPELIRTGKASPATDVFSFGIFLLEVACGRRPVDPSLQPGQVVLVDWVRELHANGSLMDAADPNLVGEYVEAEMERVLTLGLYCSNPKPEGRLGMKQVLQILEEESPIPGSDE…
MAETSNFLLRFLLLPLIIVQGHFSFHFNQFNASTLELFGDASVQSNAISLNHQSKFSIGRAFYRYPIKDSVSPNSALSFSTTFVFSIVPSSESVSGHGMAFIMTPHRSPKGYLEAEFLGLIGNLSSLGDASNHLFVVEFDTVKNQEFHDINDNHVGVNLNDLSSVESKPAGYWIDNSRFRNVDLKKGQNIQAWIDYDNVQSELKITIVEAGLDRPQKPLLQVKNISLSHILDEEIYVGFSAATGVMFEENYILAWSFTTNGTAQSLNTSSLPSFIHRKSKSSNSSLIAGISTACVVLLVLVVAAPFVWLKRNRYRDIIEEWEEEYWPHRFKYKDLHIATKGFGDAELLGSGGFGRVYKGVLPTNGLQVAVKCILRETYEGVKEFIAEVSSLGRLQHRNL…
MASANVVLILLLLPPLIFAEGNFSFHFNQFNASTLELFGNASVQSNAIAVNGYFQYSLGRAFYGHHVRMKDGGSPNSALSFSTTFVFTIVPSPDLVSGHGLAFLMTPQKFPDGLIGAEYLGLFNDLSSLGNASNHLLAVEFDTVKNEDVHDINDNHIAVDINDLISPYSTSAGYWIGNTQFRNVELKSGQNLQAWIDYDNLLSELNVTITEAGLNRPEKPLIHIKNMSLSDIFEEEMYVGFSAATGSVIDRTYILAWSFATNGAAPLLNTSNLPPFAQRKSKGSNSKLVAGISTACGVLLLVVVVASLVWLKRNRYSDIIEEWEKEYWPQRLDYKDLHIATKGFGDEELLGSGGFGKVYKGVLPKNGIQVAVKCILRETYDGVKEFIAEMSSLGRLQHR…
MVRTFMILVFFLLPSSLIVDAHTNFIYNQFNASTLELFGHASVKSNAISLTHHSQYSIGRAFYPHPLRMKDPGSLNSMSTSFSTSFVFSIVPSPNSRSGYGMAFLMTPHKSPEGYLSTQYLGLISNISSVGKAYNHLFAIEFSTLKNLEFRDINDNHVGVDLNDLRSVNASPAGFWTGNNQFQDLNLKSGKNIQAWIDYDHLQNELKVTIAEAGSQRPETPLIYMKNTSLPNIVLEEMYVGFSAATGVFLEDNYVLSWSFSTNGTASFLNTSNLPSFALREIKSSNSRQLVAGITTACVVVLLVVVAAYLVRLKRKRYRNLIEEWEMEYWPHRFKYKDLHIATKGFGEKQLLGSGGFSQVYKGVLPTNGLQVAVKRSLRETDDGVKDFIAEISSLGRLQ…
MAETSNFLLRFLLLPLIIVQGHFSFHFNQFNASTLELFGDASVQSNAISLNHQSKFSIGRAFYRYPIKDSVSPNSALSFSTTFVFSIVPSSESVSGHGMAFIMTPHRSPKGYLEAEFLGLIGNLSSLGDASNHLFVVEFDTVKNQEFHDINDNHVGVNLNDLRSVDSKAAGYWTVNSQFRNIDLKKGQNIQAWIDYDNFQSELKVTIALAGQERPQKPLIYMKNISLSNILQDETYVGFSAATGSLFEENYILAWSFTTNGTAQSLNTSSLPSFIHRKSKSSNSSLIAGISTACVVLLVLVVAAPFVWLKRNRYRDIIEEWEEEYWPHRFKYKDLHIATKGFGDEELIGSGGFGRVYRGVLPTNGLQVAVKCILRETYEGVKEFIAEVSSLGRLQHRNL…
MYGMEKPVRPLVSVTKLNLSAVLKEDVYVGFSASTGSEAIEDHHILGWSFSTEGKAPTVDLSDFPSLIRKKRTTKSIGFMVGVIAASLVVFFVAVFFALVKVKEIKERDLIEEWELEFWPHRIPYKELKAATQNFSDDQLVGFGGFGRVYKGVLSRSGDEVAVKCITKDSTAGMKEFISEISSVGRLQHRNLVQLRGWCRKSKQLFIVYDYMPNGSLEKLIFLNPEAKTEVLCWERRYAILKGIAAGLLYLHEQWERRVVHRDVKSSNVLLDSELNAKLGDFGLARLYDHTQNPQTTRVVGTVGYIAPEVTYTGKVTPSSDVFSFGVVLLEVACGRRPIDMAKDSEQIVMLDWVKDLYQNGKILHAADPNLDGLYDVEEMERVLKLGLFCSHPQPEKRL…
MKSGENIQAWIDFDHVKDRLNVTVAFVGMEKPVRPLMSVTKLNLSAVLKEEVYVGFTASTGTYAIEGHYILGWSFSTEGKAPSLDLSDLPSFIKEKPITKSRGFTAGVTVASLVVFLVAVLFALLKVKEIKDREKIEEWELEFWPHRIPYKELKAATQNFRNDQLIGCGGFGRVYKGVLCRSGVEVAVKCITKDSTAGMKEFISEISSVGRLQHRNLVQLRGWCRKNKELFIVYEYMPNGSLDKLIFPNPKAKTELLCWARRYAILKGIAAGLLYLHEQWERRVVHRDVKSSNVLLDSELNAKLGDFGLARLYDHTQNPQTTRVVGTVGYIAPEVTNTGKVTPSSDVFSFGVVLLEVACGRRPVDLAKDSEQIVLLDWVKDLYQNGKILHAADPNLNGV…
MNYTKSSTVLVFFGGTMGTFYKLSSCFTVLLLWLPFATHAAYSKTFRYGEFNKSNIILLKDASIHSDRVLTLTNQTLRSMGRALYPTQITVKSSNNSMVSFSTSFVLSIGVPSKGLAGHGMAFIMVPNKSLVGVEGSQFLGLATSKTNGLQSNQFLAVEFDTNYNPELGDINDNHVGVNLNGVTSLESQPVAYWIDKDHFQNLSLKSGKNFQVWIDYDHVEDRLNVTIAVVGIEKPVKPLISVAKLNLSAVLKEEVYVGFSAATGSYGVENHYILGWSFSTEGKAPALDLSRLPSFIRKNPITKSKGFVAAMTVASLVMLLIAVFFAFRKLKKIKDKETIEEWELEYWPHRIPYEELKTATQGFCNEQLLGRGGFARVYKGVLPTSGLEVAVKCITKDS…
MGTFYKLSSCFTVLLLWLPFAPHAAYSKTFRYGEFNKSNIILLKDASIHSDRVLTLTNQTLRSMGRALYPTQITVKSSNNSMVSFSTSFVLSIGVPSKGLAGHGMAFIMVPNKSLVGVEGSQFLGLATSKTNGLQSNQFLAVEFDTNYNPELGDINDNHVGVNLNGVTSFVSQPAGYWIDEDHFQNLSLKSGRNIQAWIDYDHAEDRLNVSVAEVGVNKPVKPLISVAKLNLSAVLKEEVYVGFSAATGSYGVENHYILGWSFSTEGKAPALDLSRLPSFIRKNPITKSKGFVAAMTVASLVMLLIAVFFAFRKLKKIKDKETIEEWELEYWPHRIPYEELKTATQGFCNEQLLGRGGFARVYKGVLPTSGLEVAVKCITKDSTEGMKEFISEIATVGR…
MVSFSTSFVMSIVIPSKGLSGHGIAFIMVPNISIVGAEDSQYLVLATPKTNGLQSNHLFAVEFDTNYNPELGDINDNHVGVNLNGVTSFVSQPAGYWIDEDHFQNLSLKSGRNIQAWIDYDHAEDRLNVSVAEVGVNKPVKPLISVTDFNLSKVLMEEVYVGFSSSTGFYAVENHYILGWSFSTEGKAPSLDLSDLPSFIKEKPITKSRGFTAGVTVASLVVFLVAVLFALLKVKEIKDREKIEEWELEFWPHRIPYKELKAATQNFRNDQLIGCGGFGRVYKGVLCRSGVEVAVKCITKDSTAGMKEFISEISSVGRLQHRNLVQLRGWCRKNKELFIVYEYMPNGSLDKLIFPNPKAKTELLCWARRYAILKGIAAGLLYLHEQWERRVVHRDVKSS…
MAFIMVPNKSIVGVQDSQYLGIASPKTNGLQSNHFLAVEFDTAYDPDVGDIDDNHIGVNLNGVRSFESQPAAYWLDDDHFNNFSLKSGENKQVWIDYDHEEDLLNMTVAMYGMEKPVRPLISVTKLNLSAVLKEDVYVGFSASTGSQTIEDHHILGWSFSTEGKAPTLDLSDLPSLIRKEHTTKSIGFAAGVIAAYLVVFFVAVFFALVKVKEIKDREKIEEWELEFWPHRIPYKELKAATQNFRNDQLIGCGGFGRVYKGVLCRSGVEVAVKCITKDSTAGMKEFISEISSVGRLQHRNLVQLRGWCRKNKELFIVYEYMPNGSLDKLIFPNPKAKTELLCWARRYAILKGIAAGLLYLHEQWERRVVHRDVKSSNVLLDSELNAKLGDFGLARLYDH…
MYFGVPSKGEGGSGMAFIMAPNNSVVGVQDSQYLGIASPKTNGLQSNHFLAVEFDTAYDPDVGDIDDNHVGVNLNGVRSFESQPAAYWLDDDHFNNFSLKSGENKQVWIDYDHEENRLNVTVAMYRMEKPVRPLISVTKLNLSAVLKEDVYVGFSASTGSQTIEDHHILGWSFSTEGKAPTVDLSDFPSLIRKKRTTKSIGFMVGVIAASLVVFFVAVFFALVKVKEIKERDLIEEWELEFWPHRIPYEELKAATQNFSDDQLVGCGGFGRVYKGVLSKSGVEVAVKCITKDSTAGMKEFISEISSVGRLQHRNLVQLRGWCRKSKQLFIVYDYMPNGSLDKLIFPEPEAKTEVLCWERRYAILKGIAAGLLYLHEQWERRVVHRDVKSSNVLLDSDLN…
MKMNYSKSSTVLVFFGGTMGTFYKLSSCFTVLLLWLPFATHAAYSKTFRYGEFNKSNIILLKDASIHSDRVLTLTNQTLRSMGRALYPTQITVKSSNNSMVSFSTSFVLSIGVPSKGLAGHGMAFIMVPNKSLVGVEGSQFLGLATSKTNGLQSNQFLAVEFDTNYNPELGDINDNHVGVNLNGVTSLESQPVAYWIDKDHFQNLSLKSGKNFQVWIDYDHVEDRLNVTIAVVGIEKPVKPLISVAKLNLSAVLKEEVYVGFSAATGSYGVENHYILGWSFSTEGKAPALDLSRLPSFIRKNPITKSKGFVAAMTVASLVMLLIAVFFAFRKLKKIKDKETIEEWELEYWPHRIPYEELKTATQGFCNEQLLGRGGFARVYKGVLPTSGLEVAVKCITK…
MAALLQIRSCFTFVLPWLLFASHFAYSKTFTYGEFNESSIILLKDASIHSERVLTLTNQTLRSKARALYPTPITIKGSNNSMVSFSTSFVMSIVIPSKGLSGHGIAFIMVPNKSIVGAEDSQYLVLATPKTNGLQSNHLFAVEFDTNYNPELGDINDNHVGVNLNGVTSFVSQPAGYWIDEDHFQNLSLKSGRNIQAWIDYDHAEDRLNVSVAEVGVNKPVKPLISVTDFNLSKVLMEEVYVGFSSSTGFYAVENHYILGWSFSTEGKAPPLDLSGLPSFIRKHRLTKSRGFEVAVTVASLVLLLIAIFFAVHKVKEMKKKESIEEWELEYWPHRIPYEELKTATQGFCNEQLLGRGGFGRVYKGVLPTSGLEVAVKCITKDSTEGMKEFISEISSVGR…
MSRVLYPKPIKIKPNNNSVLSFSTTFVFSIAAPSEGMHGNGLAFIMAPNKSIIGATDSQYLGLSTTTTNGLESNHFLAVEFDTVYDPDLGDIDDNHVGVNKNGVKSFASQPAAYWTDKGHFNNLSMKSGENIQAWIDFDHVKDRLNVTVAVVGMEKPVRPLMSVTKLNLSAVLKEEVYVGFTASTGTYAIEGHYILGWSFSTEGKAPSLDLSDLPSFIKEKPITKSRGFTAGVTVASLVVFLVAVLFALLKVKEIKDREKIEEWELEFWPHRIPYKELKAATQNFRNDQLIGCGGFGRVYKGVLCRSGVEVAVKCITKDSTAGMKEFISEISSVGRLQHRNLVQLRGWCRKNKELFIVYEYMPNGSLDKLIFPNPKAKTELLCWARRYAILKGIAAGLL…
MMRVSRIRIALVFSALCYVTAQAGTSVNFSFPRWNNSITGNIKLFYDAYFDASGVNSIELTTTRNNKTYSSGWAVYNRSIPIWNRSSGAIVNFSTHFQFIIRPDDNKLGSGGGLAFFMAPVGFKAPELSAGKYLGLVNNNTVGNPANQLVAVEFDTDQNSFDPNDNHVGIDVNTVVSEANATVTSGILKDGKIWDAWVDYDGNLKKLQVFLSHNSTKLAAPILSNDLDLAKFLPENAMVGFSASTSLGTNSHVLVSWNFSCSASWNAPSLAIPDPGNGTPEKKPRRKASRTILMAVLFPGVTVVCALALFGGWRRRRYSRRRGQSTIENESERALDEQFCQGPRKFTFCELSAATKGFSEEEKLGEGGFGSVYRGVLQESREVVAVKHISQASTQGKKE…
MHLDLSGVVEEFMYVGFSSSTGLLSSAHSVMGWSFKMNGPARDLDPSKLPRVLESQSEDKHKRLVIGVSVAAVVVMTVAVLAGVHMAKRLRDVEVIEDWELEYGPHRFSYKELREATKGFRDRELLGAGGFGRVYKGVLPSNGLEVAVKRVSHESKQGLREFIAEISSIGRLRHRNLVQLQGWCRYKGELLLVYDYMPNGSLDRFLFEDNKSVLSWEQRFMILKGVASGLLYLHEEWEQRVVHRDVKASNVLLDADMNGRLGDFGLARLYEHGTNPHTTHVVGTLGYLAPELTRTGKATTCTDVFAFGVLLLEVACGRRPTEPKYSPEELLLVEWVWEMYSNGKILEVIDLKLRKEYVVREAELVLQLGLLCSHPQPEARPCIRQVVQILSGHMLLPAL…
MASIVARFLFCLLITCSASFYGLDAEVISFNFPPQTDIQLSADAFISNDAIQLTNSQSSLGWATYSSIIPSQALTTFSTHFQFSIAAINGSGDGLTFFFAPSGLQSSDADHGEWLGLFNSETDGNSSNQILAVEFDTYEDEFDPDDNHVGIDVNGIESKTTFSLSDLFGDAALNNGEKWDAWVEYYGPLSQVQVFLLQNPGGAIPSKPERPVLWYTIDLSQFLPRFVKVGISASSGVETETHTVYAWTFSCQDSSGALTAPPAPITKKKHQNFIIISIVVVIAITVTIMVIRWLCRSASGEVGKKTKDKLNRPSFEAVDREGGEEESDDELDKRLARAIQSARKFSYDELCVATKNFSPEEEIGEGGFGKVYRGTLPGTNQAVAVKRMDLKTNQGQKVY…
MANMLAGFIFCLLITCSGFCYGSAAEAISFNFPQQTDIQTSADASIFNDRIQLTGGQSSMGWVTYSNIIPSQALASFSTHFEFSMSRYGAAINGSGDGISFFLAPFDFMPSAADPGKWLGLFKSETDGNSSNQILAVEFDTYKNDFDPDDNHVGIDVNSIKSMATFSVSDLYGDAFLNNGEKWEAWVEYYGALEQLQVFLSYNPGGATPSKPENPILWYNIDLSQFLPPNVKIGISASTGIEIETHMVYAWSFSSQDSSGALTTTQAPIRKKKDHNFIIIIIVLVIAITISIMLIRWLCRSTRNLGNSTDKLERGVVEEENDEELDKRIARAVQTLHKFSYAQLSDATNNFSENQKIGEGGFGSVYRGILPRTNRSVAVKRMDPSFKRGQQEYVSEVII…
MASIVARFLFCLLITCSASFYGLDAEVISFNFPPQTDIQLSADAFISNDAIQLTNSQSSLGWATYSSIIPSQALATFSTHFQFSMSRYGAAINGSGDGISFFLAPFDFMPSAADPGKWLGLFKSETDGNSSNQILAVEFDTYKNDFDPDDNHVGIDVNSIKSMATFSVSDLYGDAFLNNGEKWEAWVEYYGALEQLQVFLSYNPGGATPSKPENPILWYNIDLSQFLPPNVKIGISASTGIEIETHMVYAWSFSSQDSSGALTTTQAPIRKKKHHNFIIIIIVLVIAITISIVLIRWLCRSASGEVGKKTKDKLNRPSFEAVDREGGEEESDDELDKRLARAIQSARKFSYDELCVATKNFSPEEEIGEGGFGKVYRGTLPGTNQAVAVKRMDLKTNQG…
MANMLAGFIFCLLITYSGFCYGSAAEAISFNFPQQTDIQTSADASIFNDRIQLTGGQSSMGWVTYSNIIPSQALASFSTHFEFSMSRYGAAINGIGDGISFFLAPFDFMPSAADPGKWLGLFKSETDGNSSNQILAVEFDTYKNDFDPDDNHVGIDVNSIKSMATFSVSDLYGDAFLNNGEKWEAWVEYYGALEQLQVFLSYNPGGATPSKPENPILWYNIDLSQFLPPNVKIGISASTGIEIETHMVYAWSFSSQDSSGALTTTQAPIRKKKHHNFIIIIIVLVIAITISIMLIRWLCRSTRNLGNSTDKLERGVVEEENDEELDKRIARAVQTLHKFSYAELSDATNNFSENQKIGEGGFGSVYRGILPGTNRSVAVKRMDPSFKRGQQEYVSEVII…
MKNLSLSDILEEEMYVGFSAATGLTIEGNYILAWSFSTNGTAPALNTSMLPSLLQRKFKSPKLPLMAGFTTGMVVFLLLAVAVMWFKRKKRKDPVEEWEVEYWPHRFSYRDLAIATKGFREEQVIGCGGFGKVYKGVLRSNGLEVAVKCLLRESSEGVKEFIAEISSLGRLQHRNLVQIRGYCRRGAKLFIVYDYMSNGSLDKMIFQKTKSVLTWAQRYRILKDVAAGLLYLHEEWEKVVVHRDIKSSNVLLDSELNGKVGDFGLARLYEHTGDSRTTRVVGTLGYIAPEVVHTGKASPSTDVFSFGILMLEVACGRRPVETSLDASQIIMVDWVRELHEKGRLMDAADPNLGGEYVEDEMEKVLKLALMCSNRQQEARPAIRQVLQIIEGEVSIPPVY…
MAAISVVLVFYLLLCPWLPAQAQTTFVFPRLSGLTTTNLSNLYFHGSAITGTDLIGIRLTNQSEYLTGTVLYSEPVRMKQDGSKNATLSFSTSFVFAMAPPPDVSQSAEGLWFIITPNKTHEGGLAGAYLGLFNFTSMGQPYNHLFAVEFDTFRNPEFDDMNDNHVGVDLNSLISVESKSAGFWNGNQSVQLDLNGRQNIQAWIDYDHLQEQLNVTIAVAGSLRPETPLISHTNLSLPSILEEEMYVGFVSATGKFVQEHYILAWSFTTNGTAPALNASILPFLKDTESDSSNTKSPLIIGVTTAFLVFLVLVIAIVWIRRMNNREVIEDWEVEYWPHRISYKDLAIATKGFSEKRVLGFGGFGKVYKGILPTDGLQVAVKSIFRESSEGAKEFIAEIS…
MGRGSTPLALSLFFFLLHWCPTVQAQTNFIAQTNFSFIHLSGNATVIPDVGIRLTDQAEHVKGRAVYSQSLRIKDETFSFSTTFVFCILPPSDISMAGDGLAFIIAPHPSQNTALDGLYLGLFDNFTSMGHSYNHLFAVEFDIVQNDEFKDINGNHVGVDLNSLISQKSESAGYWIGNQFLDLDLKSGQNIQAWIDYDHLSKELNVTVAPAGSLRPEIPLISMKNLSLSDILEEEMYVGFSAATGLTIEGNYILAWSFSSNGTAPALNTSILPSLLQGKSKSHKLPLIAGVTTGLIVLLVLAVAAIWFKRKKSRDPVEEWEVEYWPHRFSYRDLATATKGFREEQVIGCGGFGKVYKGVLRSKGLEVAVKCLLRESSEGVKEFIAEISSLGRLQHRNLV…
MAPVGFKAPELSAGKYLGLVNNNTVGNPANQLLAVEFDTDQNSFDPDDNHVGIDVNTVVSQAIATVMDGSLKDGKVWDAWVDYNGKEKKLRLFLSHNSTKLTDPILLYHLDLAMILPQNAMVGFSASTSLGTNSHVLVSWNFSCSASWNAPSLAIPDPGNGTPEKKPRRKASRTILMAVLFPGVTVVCALALFGGWRRRRYSRRRGQSTIENESERALDEQFCQGPRKFTFCELSAATKGFSEEEKLGEGGFGSVYRGVLQESREVVAVKHISQASTQGKKEYVAEVSIITRLGHRNLVQLLGWCHEKGKFILVYEFMPNGSLDKQIFGDSPVLDWNLRYNIACGVAAAIVYLHEDWDQCILHRDIKSSNVMLDSNFNAKLGDFGLARLVERDIEASFH…
MAPVGFKAPELSAGKYLGLVNNNTVGNPANQLLAVEFDTDQNSFDPDDNHVGIDVNTVVSQAIATVMDGSLKDGKVWDAWVDYNGKEKKLRLFLSHNSTKLTDPILLYHLDLAMILPQNAMVGFSASTSLGTNHHTLLSCSFSSTASWNAPSLPILGPANGVPDIEFKGKLSNIILIAVIVPGLAIVCGLALLGVWRWRRRTKRRGQSTVENESEMALDEQLCQGPKKFTFSELSAATKGFREEEKLGRGGFGSVYKGVLQESGEVVAVKHISEASTQGKKEYVAEVSIISRLGHRNLVQLLGWCHEKGKFV
MANGSSQSPMPLQPLLSATLDLSGVLGSKVHFGFSASTGDNIELNCVQSWSLSIEAVTSRSRTALTIAISEVAGALFIAALVGIVLIFIKYRKSRAEARDVAGTIQNLPGHPREFKYKDLKKATQNFSAQSELGSGGFGSVHKALLHKDKTAVAVKRMFKESKQGKREFISEISIINQLRHRNLVPLLGWCHHSGQLMMVYEYMPNGSLEKLIYQGCLDWEQRYNILLGVASALLYLHEECEQQVIHRDLKASNIMLDSNYDARLGDFGLARLIEHNRTTNKSTNLAG
MAFFITSNIDIRDKPEDSYGLWMGLFNSSTNGQSRNQMVAVEFDTVKNDGTNDPDGNHIGINVNTINSTNITSLDRSQIDLKSGNDITVWIQFQGDQQQLQVYMANGSSQSPMPSEPLLSGTLNLSTVLRSEVRFGFSASTGENTELNCVKSWSLSIEPVSADRSTLVIILSVVGGFVFVAAVVVIVLFLIKYRKLWAEEADIAGTIQNLPGHPREFKYTDLKKATHNFSAQSQLGSGGFGSVHKALLHKGKTVVAVKRMFKESKQGKREFISEISIINRLRHRNLVPLLGWCHDKGQLMMVYEYMPNGSLEKHIYQGHLDWEQRYNILLGVASALLYLHEECEQQVIHRDLKASNIMLDSNFEARLGDFGLARLIEHNRTSFTPTNVAGTLGYIAPEC…
MASSQNSCFVVVLMCLVNLAVLNTQVVSCSKLGPASNVLKQLFFPDFRAHNRINHEMRFLGCAGLQENEGVIQIPSTNDLNHNLSFQAGKALYSSPIRMMDPDTDTPASFHTTFSFQLDSNSGSSSGLAFVIVPDEVTVGRPGGWLGMLNDACDEKYKAFAVEFDTFKNEEFGDPNDNHVGINLGSIVSNVTIDAGVAGIFFRDESNVRAWIDYDGVNQRIELSLARDDGSPMPSKPLYSAGLDLSNYLNEYMFVGFSASTGHAAQIHKILSWNFSATSSAFLRLPNETTCERKMFKASKTAPKEPPEAFFVFLAVVGVFLMVLVYFLCNRKAKDQTISLATKLILNKNTARPTPPNKPRRFSMSELSLATRSFSESEILGSGGKGVFYKGVLQNGTLV…
MFFCFPFMARVVLSLLVFFVKYSIVLASIKTYTFPLFDETVRSQFAITNGNINKGALQVTPDTADPRPEFSLRNQSGRILFDESFKLWKNSAEGTILASFNATFVLSIVNQTASGGEGLAFIIASSKNNPPDNSYGEYLGLFNQSTDGSYSRDVVAVEFDTRKSTGADDPDDNHVGIDVNSIKSVTRASLSPRNVLLKNASDIFAWVQYDGKNLSVYVNAGNVSNASNPLLSFAIDLSKNLPDNVYFGFSASTGNETELNCIRSWNLTVEDISDSNHKGTIIGLAVGVPLAVVLILGLLIFVFMRRVGYTHTKSERLMERALTDSTGGPRKFRLKELTNATHNFDKKYKLGEGGFGSVYRGLLSNKTPVAVKRVSDNSHQGLQEFIAEITIISRLRHKN…
MMYNSRLSLCLQLLFVLSLIAAAQESSDNKTYTTFLYNNFNVTPSLVFIQNAVVRSEVVRLTNDTKWMIGRLFYSTPLQIKSNGTVSSFSTSFVMAMVPPPQAEGTGHGIAFVMSPTTSLIGASSAEYLGLFNDTSDGKDYNHLFAVEFDTSQNVEFQDPSNNHVGLDLNSLVSNASHYAGYWNGQNFVNVTLKSGRNIQVWIDYDHIQDQINVTMALAGMSKPQKPLISRTNLNLSAILQDQVYVGFSSATGNFVAEHYILAWSFTTNGTAPNLDVSNLPSLMWKKKPLYKTKGFIAIITLVSFLIPLAGALFLLKRYLDREIIEEWELEFWPHRFSYRELKIATKGFADGEVLGSGGFGRVYRGVLPASGQEIAVKCVNKEVREGIKEFVAEITSMG…
MYVGFVAATGKFVQEHYILAWSFTTNGTAPVLNTSILPFLKDTESDSSNTKSRLIVGVTAAFVVFLVLVVAVVWFKRKKNRDLIDDWEVQYWPHRISYKDLAVATQGFGEKQILGFGGFGKVYKGILPSNGFQVAVKSLFRETSEGVKEFIAEISTLGRLQHRNLVQI
MLTTSFSFGQILRWVLMLIIYFFHKSSAQNTAFEFPVLTLRNLTLLGDAHLKNDMVSLSRELGVPTSSAGRALYSQPVRFLDPYTKISASFKTCFSFSITNVDPAPVPVSIGDGLAFIITSDDTTVGGSGGFLGVTSPTTEAVEAPQENQNTIAVEFDTLLDVEFHDPNGNHVGLDINNMTSIEVADLGTINVDLKTGNVITAWIVYDNTEKILSVSLGYSNQKPPEPILSVRTDLSQYLNEFMYVGFSASTGGSTELHNIEYWSFSSFGPPSPNDSPIISPVHPPTFFFSPQATDQKSPVSPTPVLSRKVGCHRYVCMNRRLVAGVATAGAFVIVLFAVCITWFCHRKYRGLKRKDSFSSDIVAFKLPRKFTYKELSTATKGFSPARIVGNGAFGTVY…
MGSRNPNDFMIRKIGPRSSHLYSVQRILSHPYHNSMANFLFSKLICLACLFCYANTANISLNSVRGLSFNFPKFRDPETDKIIDGIYPLQEIDGIDGLDFVGDSAVSGNVVHLTNSSSFQDNELKQSSGRIVYNEPIQLSSTANFSTHFVFSMYSDKNEIGGDGIAFFLSSKGDAYNIPQFKRGGYFGLVGDNLKILPNFFAVVFSSTQRTVGTLANSFSELHYLKNATVSDLNNGTELGAWINYNSHVGMLEVYLASDSHSLKSPKNCVLSQRINLSTYLSENVSVGFSSAAVGSNETHNIHSWSFNSSLYSKNTSTGNNSSANGLGWRKGKELSRRKGKEVSTYKKIFLGFGCSVAVCIAGALWGYFSFLTRKRAPFITGQNSTCMDLDNLLHHIPR…
MSFFRSLIILSLLLCVEGSEFVYNGFRNSTLKLGGSARILKSGVLQITNNTQIVLGHAFHPSPIHLNNQSFSFSTTFVFSIRPKYPDQGGHGFAFAVTPFPDLPGAFPIEYLGLLNNSTIGNKSNHLFAVEFDTVENASPFKDPNSNHVGIDINTLVSNVSANPELDLKSGQNIQAWIDVHPAGSLHRVRVFLALAGESKPMSPLLSAEIDLRGVVQDNVYVGFSASTGLLSSAHLILGWSFATNGTAAELELPYFGTGERRATRVIIIVSSVGFAMVICVIILSLFLRRRLARFDQWAECGPRKFTYSELKDATKNFKELLGSGGFGKVYRGVLNDGQEVAVKRVSQDSRQGVREFLAEILTIGRLRHRNLMRLHGYCRHQRKSELLLVYEYMPNASL…
MLLALLISKSMMTSRLECLLCFLLSISFFPMKSYAQNISFDFSTFSFRNLTLIGDAYLRNGAIGLTRDLAVPNSSAGRALYNKPVQLLDQKTNTSVSFRTMFSFSITNVDPVSFGEGLAFVITPDNNTVGSSGPFLGLVNASTQIDENRTIAVEFDTFLDVQFNDPNANHIGLDIGNLTSYKVADVGILQIDLKSGDLITAWIDYNNTEKMARVWLSYSSVKPEKPLMSVSIDFSKYFNEYMYIGFSASTGGSTEVHKIEEWSFQSFGLSSPVVSPLHKNITVPKNITNPSVVGPVMSTRGGCHGGLCFSRLTLVGIISGSSVLFVLFFGFIAWFSYRKWKASRPSDSFRSDVMKSPKKFTYKELSIATKGFSTSRIIGHGAFGTVYRGVLPNCDNAVA…
MGVLFGFLRVLMLLIVSWFNITVASSGRVKLGPSSNVSKNLYFPDFRLNKKAYNDIKLLGSASLAEDLGIIQIPALPTDPEANISFQAGRAIFSSPVRLFDPTTTTPASFHTTFAFQIDRTATSKSGSDANGQGGSGLTFILVPDEVTVGRPGPWLGMLNDACEEDYKAFAVEFDTYRNEEFGDPNDNHVGINLGSIVSNTTIDAADAGVSFKNGSVVRAWINYDGNRKWIDLSLGKEKDDKPSKTIYAAPLDLSSFLKEYMFVGFSASTGRFTQIHNILSWNFSSTSKAYLRVPTANACERKLFLWGRNHRKPPSAFLIFVAVVVLCLIALLSLYCNRKRPEKLKTAASALPGKKQRPRPPHKPRRFSMSELSLATRSFSEGEILGYGERGFFFKGTL…
MAAMPVIIVLYPLLHLWVSSQAQTTFSFPRLAGLTSGNLSALYLNGNAVTQPDLIGIRLTNQSEYVTGTVLYSEPVRMKERGSKNATLSFSTSFVFAMAPPDPSQGMEGLLFIITPNKTHEGGVPGSPLGLFNFTSMGQPYNHLFAVEFDIFQNAEFNDINDNHVGLNLNSLFSLESKSAGYWDSNNQFFQLDLNGRQNIQAWVDYSHLQEQLNVTIALAGSLRPEKPLISKKNMSLSDIFEEEMYVGFLAATGKFVQEHYILAWSFTTNGTAPALNASILPVLTAIESHSNNPKSGLILGITAALVGFPVFMVAVVWFKRRKSRDNIEEWEEEYWPHRISYRDLAIATKSFEEKQVLGSGGFGKVYKGVLPTNGVEVAVKAIFRETTEGVKEFIAEIS
MALNALLALLFTLISASVFVAHAGTVNCNFPPQGNITTSYNNTDAYFDANTIQLTRNRVNSTLQSSFGWATCSNSIPMWDNSSGAVANFTSHFRFLIGKGSTTSAGDGITLFMAPFNAEPPAAGTGQWLGLFNQIVNGSSSNQIVAVEFDTYQNPFDPDDNHVGIDVNSVSSQVNASLSQNRSAQLANETLKNGEYWDAWVDYDGGAKEIQVFLLYNPSGNGNNISKPGTPILSYKIDLRQFVPENVKVGFSASTGVSDETHMIYYWNFSSKYSWEISTGKEGSNGSSVRVVLISIFSSLLVLCGFIFVGVWWYRTKRKSSNEDEEESDVELDEWFAQGPRKFSYAELSAATRNFSDDEKLGQGGFGGVYRGILSSTNEFVAVKRISEGSKQGRKEYIS…
MADAQIFLPLVFAFYFSLHFISVPAQQQERNGADFIFEGFKDSNLSLNGMAHIDSRGILELTNVTQQMLGHAIYPNPLQFRNVSSNSTFSFSTTFVMSILPEHPTLGGCGLAFVVTPSRSFQGSLPEEYLGLFNSSNEGMAYNHIFAVEFDTVRDFQFKDIDDNHVGVDINSLISSESTTAAYTNEKGLYQKFDLKAQKSIQCWIDFDGGDNSLNVSLIPGGMTRPKVPLISMHLDLSKVVEEFMYVGFSSSTGLMSSAHSILGWSFRMNGPARDLNLTNLPTVSKSQSKDKIRFIIGASVAAVVVMTVAVFVGVHFVRRLRDVEVIEDWELEYGPHRFSYKELSIATKGFSDRELLGVGGFGRVYKGVLPSNGLEVAVKRVSRESKQGLREFIAEISS…
MAKLCQPLSALLFLCCVASLMFSSHAGNHSFYIPPITDIAYKIDAYPQGDQLQLTKNQASGELTKSFGWAFYDKYVPLWDSSSRALASFSTYFKFIIEVGNNPHTDYGDGLTFFMAPFELEPPVAAYGGGLGLFNDTTYKGSSYQMVAVEFDTFKNDWDPFGDHVGIDVNSVLSKADVSLINLNKSYSLCDKSLKNGKQWHAWVDYDGGAKRLQVFLFCNSNSTTVSKPEIPILFHDIDLRNSLPENIKVGLSASTGASTETHTVYAWNFSYEYSWEISPAPSPSVTTVERNPSKGKNNNNSVKVILIAVFCSFLALSVFIFVILRWNFRKSIRGGEEGEESDLELDEWFSQGPRRFTYAELSAATRNFSEDEKLGQGGFGGVYKGILPGTAEAVAVKR…
MAILQTWLQILILCLSIILTTCTSEGIQHENTSFSFIFNQFNATSTIKYVADASIQANAIRLTNHSERLVGRAFYDKAIPMKRNGSVISFSTTFIFAMVPQRRSGGGDGLCFVMTPTPALNGAVAAHYLGLLNMSSDGKDYNHLFAVEFDTMESVGMQEKNGNHVGIDLNGLKSLLAESAGYWEQNRFTPIKLKSGHNIRAWIDYDGASKQLDISIAAVGQARPQKALVSKKDLDLDGIIQDNMYVGFSASTGSFPLVEDHYILAWSFTIGNGKALDLDILHLPSFYVKIPKFYKSAKFISIIIICSTTSILGLILSIFYWLKRMDYIEFYEEWELQYWPHRFNYRKLNFATKGFRDENLLGYGGFGRVYRGTLPSGQKVAVKCIMKDCTEGMKEFIAE…
MHSLPSKILVMVLPFQSRRPRLATIVSLLFLLDFVHRAKSYEAVPRPTAFAFNRFNGTDRLILLGVATELRPESVLMLTNHSHFLMGRAFYSAPVQMKPRGINSTVSSFSTTFVFSMLPPPSDAGGHGITFLMSPSPTLSGALSAEYIGLLNFTSNGQDYNHLFAVEFDTSKNVEFLDPDDNHVGIDINNLQSVEAKFASYWDGKGFRALSLKSGRNIQAWIEYDHLKGKLYVSITFAGQPKPQRPLISLDIDLSTIVEEEMYVGFSAATGNFVEDHYVMAWSFSTNGTAPPLDVSILPSFANDDSSHLSKGFIAGVSVASVVLIFLTATGIVMWVRRMKEKEETVEDWELEYWPHRFPYEDLSIATNGFSEDQVLGHGGFGRVYHGILPNSGLSVAVK…
MSTLAKVMWIFLTIQCTPFLIAEAQNVRFNFPSSHSINEIQLFEDAHTPEFGQGIELTKSGVGNNLNWSVGWAVYNRPVEIWSKSHGALASFRSYFQFQIDRGTSARMDYYADGLTFFMAPLGSKPPQNGAGMWLGLFNSTTNGKRTTQKVAIEFDTFQNSIIDEYFGVCASDPDDNHVGIGINNITSVKTVSLSDRLNSGRIWEVWIDYDGLFQELLVFMAYNRSNFSSPRPENPTLSYPLDLSDSLPEKVTIGFSASTGLSKQMHKLISWNFTSQTSWSHHRGPSPKIIASLVGVGVVVVVAISIVIFKLTNKKTAKSDRELEIPDPNALQSEEVLERVDDEMSTNRSPRVYSYEELSRATADFKHDLILGQGGFGRVYKGSLEDGEIVAVKRIYQN…
MSVSILVILVLHAWVPAQAQTTFLFNKFNASTLYHIGNTSILSDSICLTNQSKRIFGRAFYNQPVRMKGRGSDKSISSFSTTFVFAMVPPSSDPSRSGQGMAFIMTPSKSSVLASPPDLLGLFNLSTYQNQSNRLFAVEFDTQKNPLFEDIDDNHVGVDLNEIISVKSEPAGYWTGDRFNKVDLNSGQNFQAWIDYEDTQQQLNVTIVKAGSFRPKKPLLSLKVANLSNIFEEEMYTGFSAGTDTDVEDHCVLAWSFSTNGSAPELDLSHLPSFAVTMRKNSNHVRLIAAITATLVFLLLLLVVVGVFRWKRKKYGDDIEEWELEYWPHRFHYKDLYIATKGFRADQVLGSGGFGQVYKGIIPVSGREVAVKSIFKESPEAVKEFIAEISSLGRLQHRN…
MLKNQICALICLLPVFISTAQQSNGSSTNYSFTNFSQNNSQRLIYMGGANFSAEYGYIDITPDPNPNEDFTSPNETASNLVDRTGRVLYHKEITIWPASFTTTFTIFVEKITTIRNFNGDGIAFIIVPDNKSFLAKSSGAFLGLFNQSTDGNTTGQLAIEFDTFHNEFDPVGGDHVGIDIQGIRSDVTASMEEHGMDIQGARAIQVRVDYDGWAKSLQIYARYANSSSPYRSLLNYTVELQNTVPRSAYVGFSAATGNSFEIQRILNWNFSSMMLPESSLDLSPGGSKSGVKVGVLVGSVTVGLVIMGLLASWFVVKRLRRKNQAAKTLGEGSFIGELEIIQSAPHQFSYKQLAAATSNFSKAELLGTGGFGSVYRGNLNTGGNEEESLVAVKRISAGS…
MAQSAGVNFSFNEFTRCNTSNIHCVNDATISGHKIHLTNNTNSQLSNKTTGRVVYNKTIGLSSIASFTTDIQFAMQYYNRSRDDRGGDRIAFFMTSIEIATIAHSADGDSGLPGNESNLSPKTVGVEFWCYYYKCSIYADVAGYLPSEFYNDTKLNQTLNNGALWNARIEYNDIAKYLQIFLTNSSNTSMSQKDLVFAFPFDCYKYLPDNIVAGISASAQNSSQTHTILSWSFNTKTKRRKSSSKIIIVTIVGVFCCLAGAVKIWKLFSIGKKRRLESSSRQTCENDEIEISMLVDQGPCRYKLEDLKAGTNNFSETLKLGQGGFGGVYKGVAGEANEVVAIKRISQGSRQGMKEF
MSTLAKFIWIFLTIQWTLVLVAEAQNAHFNFPSSSDDIQPLEDAHRSDFGKGIELTKSQVSDNRNWSLGWAVYKTPVEIWSKSSGGALASFQSYFQFKLLHEETSKLGYYADGFAFFMAPWGSQPPINGSGMWLGLFNSTTNGKPLTQKVAIEFDTFKNAIIDEYYGVNAHDPDDNHVGIDISNITSVKTVSLSDRLNSGETWGVWIDYDGKLKNLKVFMAYNRSNISYPRPQHPTLNYTLNLSDFLPEKVTIGFSASTGLSNQRHNIISWNFSSQTSWGHDKPPLVIIIAPSLFGIALILGIRVAYWWHRNKKTVQSDRGLQIPDSYGLRNDDVHVEISSTRSPRVYSYAELSNATAGFREDLMLGKGGFGRVYRGRSEDGEIVAVKKIYQNPEYGMR…
MALRVSRLLVIYIVSECLLLQISVTEAGNASASFELHGGKLVQLDGDAKFMGGSVFQLTDSSKGLSSGSAGRVVYMNTITLWNSSTKSSANFTTHFQFQINWTPKGDNKFIDNGGDGLAFFMASPESGNRLGYRTDGGWLGLFTPNNNGNLSNKLVAIEFDTYSSNRGENSNHIGIDINNITSEASVPVNQRLNNGKIWNARIDYRGNENMLNVSAGSEGQVSVHLSYEVNLTKYLPQCVVVGFSASASKSSEIHRLISWNFSSILSNSSGIQSSRKKKISWKAIITVSSAILVAVPLVSFVFYRYSRRNREEQQSDMDIALDHVPRRFTYAELSSSTSGFSEQKRVGQGGFGDVYKGILVKTDETVAVKRVSAASKQGKKEYLAEIRTITRLRHRNLV…
MASHLILFLLLAAASSLHSASGVGQSTSFIFNQFNGTDTIQYVKDASMQSNVIHLTNHSERAIGRAYYDKLVPMKRNGSVISFSTSFVFAIVPHPRSGGGDGLCFIMTPTTALNGAIATQYFGLVNTSSDGKDYNHLFAVEFDTIQSIGVEDKDSNHVGIDLNSVKSVVAQFAGYRVGNTLMTINLKSGHNVRAWIDYDGASKQLDISIAAIGQARPQKALLSKKNLNLDDIIEDHMYVGFSASTGSSPLVEDHYILAWSFATGSSKALDLDTSHLPSFYIKIPKFYDSAKFISTTTICSVAFILGLILATFYWLRRIDYIEFYEKWEVQYWPHRFSYRELKLATKGFSDDNLLGSGGFGRVYRGTLASDEEVAVKSITKDCTEGMKEFVAEISSLGRL…
MARLLFSELICVACLLYFPGVSGNSERGLSFNFPEFTESETDRISLVGDAGVSYNVVYLTNSSNLPSSGRIVYNETIQALSIANFSTHFVFSMYSDTEDSQGDGIAFFLTYVGYAYAIPQFKSQGLFGLAGDRLDVIPAVFAVAFDSRRNIVGTIGRDFSDYHYLQNASVSDLHKGRVWDAWIDYNSQTQILDVYLASGSQSSKSPQNCILSQNVNLSALLRGNIVMGFSSAAVNSNETHRIFSWSFNSIFYPKNPSAGFSGSANGSEMSSKGKDRKQIRTFVKIFLGVGSGIVVCIALWGYCIFRRKRGASIKGQKLADKDLDKLLCHIPRRFKLDDLIAGTNNFREAQKLGQGGFGGVYKCNLVETNEIVAVKRISEGSRQGIKEFISEVSIVSRLR…
MASIVARFLFCLLITCSASFYGLDAEVISFNFPPQTDIQLSADAFISNDAIQLTNSQSSLGWATYSSIIPSQALATFSTHFQFSIAAINGSGDGLTFFFAPSGLQSSDADHGEWLGLFNSETDGNSSNQILAVEFDTYEDEFDPDDNHVGIDVNGIESKTTFSLSDLFGDAALNNGEKWDAWVEYYGPLSQVQVFLSQNPGGAIPSKPERPILWYTIDLSQFLPRFVKVGISASSGVETETHTVYAWTFSCQDSSGALTAPPAPITKKKHQNFIIISIVVVIAITVTIMVIRWLCRSASGEVGKKTKDKLNRPSFEAVDREGGEEESDDELDKRLARAIQSARKFSYDELCVATKNFSPEEEIGEGGFGKVYRGTLPGTNQAVAVKRMDLKTNQGQKVY…
MANRYAGTLFLFFPLLVTLFSYKACAGNISFAFPPQTDIEVALDAYFEGDRIQLTRNEIGGDLKWSAGWATYNKPVPLWDNSSGSLASFTTHFQFVIRNSSLKSADGLTFFLAPFDSKPPTDACGKWLGLFNNTTDGKVSNQVVAVEFDTFKNSFDPDDNHVGIDVNSAVSVANVSLSSKGEFPNDTLQNWKAWDAWVDYHGSTKQLQVFLLYNPSANLYNISKPKKPILSYHIDLRSYIPEVVKVGLSASTGREIETHTVSAWNFSSTYSWEISSALPKNSIHSRAPNRRKKAIWVFLFGSFLGIWCLFLIVGWWHLKQRETRRDNEVEVVDRELDEQFSQGPRKFSYAQLSAATHNFSEDEMLGEGGFGGVYRGILPTTNETVAIKKISQGSRQGKK…
MNFMGTHGLILTLCLIFLFGSEGTSNLPSVEFSYPTFESPEGIETLGNATFERKVLHLTAGGLAHSIGRAVYFEPIKIWDQATGLTLSFKTAFTFSVTRPDVNHSGDGFAFGLFPHKLIPNNSGGGNLGLYDSTSNTSNYAVAVEFDMYMNSFDPDNNHVGLDLNNINSACLSMLRNYGLNLGAGNDINVKIEYDGVTGRLNVYAINASLGEPGITSLVLSCQLNVSRYIVGEEVFVGFSAATGDNHEYHKIQSWTFEAWPVQSSKRRNEMLVATLAASILSVGLLLAILIYMLRKKRINIPLTPTGDDVRSNQASDLSKEITRACDWDVFPKKFSYEDLSRATNNFDPKELLGEGGFGDVYKGTIRCGNSDRAIAVKRFSPSSSQSDREYLSEVVVIG…
MAGMFVVLVLYFLFHPLLYTQAQTTFVFPRLAGLASRNLSSLYLQGNAVTQPNLIGIRLTNHSEYITGSVLYSEAVRTKERGSKNATLSFSTTFVFAMAPSSQHSISGNGLTFIIMPKKSHKAGQQDSYLGLFNFTSMGQPFNHLFAVEFDTVKNPEFDVINNNHVGVDLNSLHNVESKTAGYWAGGQFIQLDLNGRRNIQAWIDYDHLQDQLNVTIAFAGSLRPERPLIWKKNLSLSSILEEEMYVGFLASTGKFVQEHYLLAWSFTTNGTAPALNASILPFLTDTESNSNNLISPLRIGVITAFAVFLVLVVAVVWFKRKKNRDLIDDWEVQYWPHRISYKDLAVATQGFGEKQILGFGGFGKVYKGILPSNGFQVAVKSLFRETSEGVKEFIAEIS…
MLKNQICALICLLPVFICTAQQSNGSSTNFSFTNFSQNNSQQLIYMGGANFSAEYGYIDITPDPNPNVNFTSPNETASNLLDRTGRVLYHKEITIWPASFTTTFTIFVENITAIRNFNGDGMAFIIVPDNRSFLAKSSGAFLGLFNQSTDGNTTGQLAIEFDTFHNEFDPVGGGHVGIDIQGIRSDATASMKEHGMDIQGARAIQVRVDYDGWAKSLQIYARYAGNTSAFASILNYTVELENTVPSSAYVGFSATTGNSYEIHRILDWNFSSVSLPSSSLKFHPVVTPTEESGGGVKVGVLAGSITGGIVVVALLVSWFVVRRMKKKREAASNLGYFSGELAVIQNAPQRYPYRQLVAATNNFSESELLGTGGFGSVYRGNLNAGRNEQPALVAVKKIS…
MKMNYTKSSTVLVFFGGTMGTFYKLSSCFTVLLLWLPFATHAAYSKTFRYGEFNKSNIILLKDASIHSDRVLTLTNQTLRSMGRALYPTQITVKSSNNSMVSFSTSFVLSIGVPSKGLAGHGMAFIMVPNKSLVGVEGSQFLGLATSKTNGLQSNQFLAVEFDTNYNPELGDINDNHVGVNLNGVTSLESQPVAYWIDKDHFQNLSLKSGKNFQVWIDYDHVEDRLNVTIAVVGIEKPVKPLISVAKLNLSAVLKEEVYVGFSAATGSYGVENHYILGWSFSTEGKAPALDLSRLPSFIRKNPITKSKGFVAAMTVASLVMLLIAAFFAFRKLKKIKDKETIEEWELEYWPHRIPYDELKTATQGFCNEQLLGRGGFARVYKGVLPTSGLEVAVKCITK…
MRSRIMQGVQTFLPLVMAFYFSIYFVLVPAQQPQGSADFIFEGFKDSNLSLSGVAKIDSRGILELTNVTQRLKGHAVYPFPLQFRSFSSNSTFSFSTSFVMSIVPEYPTLGGHGLAFVVTASRSFEGSLPNQYLGLFNSTDIGKPSNKIFAVEFDTVQDFEFNDIDGNHVGVDVNNLISNKSETAAFMNESGLYQKFNLKAEKSIQCWIDFDGRDNLLNVSVIPGGRTRPKVPLISMHLDLSGVVEEFMYVGFSSSTGLLSSAHSVMGWSFKMNGPARDLDPSKLPRVLESQSEDKHKRLVIGVSVAAVVVMTVAVLAGVHVAKRLRDVEVIEDWELEYGPHRFSYKELREATKGFRDRELLGAGGFGRVYKGVLPSNGLEVAVKRVSHESKQGLREFI…
MIAVEFDTYENSWDPDGNHVGIDVNSILSKVNVSLTDVAANSGLCDKNLKNGMQWDAWVDYDGEAKRLQVFLLCNPDGISISKPPTPILIYDIDLRDFLPDSVRVGLSASTGNSSETHTVNAWNFSCEYSWELPAVPPPTNGHNERKSHLIWLILIAVFCSAIAICGFVLIGWRRYFRKTESGGEASEERDVELDQWFSQGPRKFSYAELSTATGNFSDNEKLGQGGFGGVYRGVLPGTKEVVAVKKISQGSSQGRKEYVSEVTIISRLRHRNLVQLLGWCHRKGDLLLVYEYLPNGSLDNYIFGEQKGSLDWERRYNIAYDLASALVYLHEEWDQLVVHRDVKASNVMLDSNFNAKLGDFGLARLVERHNAASHTTVVAGTLGYLAPECVMTGKASPE…
MAPFELEQPKNTTGGGLGLFNDTTYNGTSYQMVAVEFDTFKNPWDPFGDHVGIDVNSVLSKANVSLRNLNKSYSLSDNSLKNGKEWHAWVDYDGGAKRLQVFLFCNPNITTVSKPQIPILFQDIDLRNSLPENIKVGLSASTGASTETHTVYAWNFSYEYSWEISPAPSPSVTTVEQSPSKGKNNNNSVKVILIAVFCSVLALCVFIFVILWWKFRKSICGDEEGEESDVELDEWFSQGPRRFTYAELSAATRNFSEDEKLGQGGFGGVYKGILPGTAEVVAVKKISQGSKQGRKEYVSEVTIISKLRHRNLVQLLGWCHQNRELLLVYEYLQNGSLDKYIFTEREHTLDWDRRYSIACDIASALFYLHEEWDQRVVHRDVKASNVMLDSNFNAKLGDF…
MYVGFSAATGVFLEDNYVLSWSFSTNGTASFLNTSNLPSFALREIKSSNSRQLVAGITTACVVVLLVVVAAYLVRLKRKRYRNLIEEWEMEYWPHRFKYKDLHIATKGFGEKQLLGSGGFSQVYKGVLPTNGLQVAVKRSLRETDDGVKDFIAEISSLGRLQHRNLVQIRGFCRRENQLFIVYDYMPNGSLDKMIFGDPEKVLKWGQRYRVLRDVAAGLVYLHEEWEQRVVHRDIKSSNILLDSELNGKLGDFGLARLYEHNENSQTTRVVGTLGYIAPELIHTGKASPATDVFSFGVFMLEVACGRRPVDTSLQSDQTILVEWVRELDAKGSLMDAVDPNLVGQYVEDEMERVLKLGLLCSNPEPEGRPGTRQVLQTLEEEYPIPDFNVPFNLEMSNS…
MGTFYKLSSCFTVLLLWLPFATHAAYSKTFSYGEFNKSSIILLKDASIHSDRVLTLTNQTLRSMGRALYPTQITVKSSNNSMVSFSTSFVLSIGVPSKGLAGHGMAFIMVPNKSLVGVEGSQFLGLATSKTNGLQSNQFLAVEFDTNYNPELGDINDNHVGVNLNGVTSLESQPVAYWIDKDHFQNLSLKSGKNFQVWIDYDHVEDRLNVTIAVVGIEKPVKPLISVAKLNLSAVLKEEVYVGFSAATGSYGVENHYILGWSFSTEGKAPALDLSRLPSFIRKNPITKSKGFVAAMTVASLVMLLIAVFFAFRKLKKIKDKETIEEWELEYWPHRIPYEELKTATQGFCNEQLLGRGGFARVYKGVLPTSGLEVAVKCITKDSTEGMKEFISEIATVGR…
MASGQNIQAWIDYDGHKHNLNVTIALAGMSRPLIPLISKQNIDLADIFREEVYVGFSAATGKDAVEDHYILAWSFNSDGMAPTLDLSHLSSSTRSREVPVRIIVGVSIGLFILVVLAALFVWYWLKQGKQGEVGEEWEAEFWPHRIPYQELRTATHGFSEERLLGMGGFGKVYRGVLPSTGLEVAIKCLTRDLQQGMKDFVAEISSLGRLQQRNLVRLQGWCRNKNQLFLVYDYMPNGSLDRFIFGNPENVLGWSLRYSILKGVAAGLLYLHQEWEWVVVHRDLKSQNILLDSQFNAKLGDFGLARLHDPTQKSQTSGVAGTLGYMAPEIMRTGKATVGTDVYSFGIVLLEVACGRRPLDESAETEEQVLVEWVRQLYAEERLMDAVDAKLGGEYNGEE…
MACAGNISFAFPPQTADIKVDLDAYFEGDKIQLTKNDLAVDLRNSVGWASYNRPVPLWHKSSGGLASFTSYFQFVINNTSNYSGDGLTFFIVPFDSKASKEGAGGGLGVFSKHNVTASGHVVAVEFDTYQNYFVDPDDNHVGIDVNSGISVATVSLNSESGFQNKTLKNSGAWDVWVDYYGSTNQLQVFLLNNPSANLNNISKPRSPILIYPIDLRQYFPEKVRVGLSASTGMAIETHTIHAWNFSCAYSWHNFSATPPSNVPSSVPSHTVSSPSRTQNSSLKIILSSLVCFVGIFCFWFIAGWWYFKKRATRRDDQGEEEDIELDEQFAQGPCKFSYAQLSAATHNFSNDEILGEGGFGSVCRGILPATNETVAIKRISQGSRQGRKEYISEVTIISK…
MARLLFSELICVACLLYFPGVSGNSERGLSFNFPEFTESETDRISLVGDAGVSYNVVYLTNSSNLPSSGRIVYNETIQALSIANFSTHFVFSMYSDTEDSQGDGIAFFLTYVGYAYAIPQFKSQGLFGLAGDRLDVIPAVFAVAFDSRRNIVGTIGRDFSDYHYLQNASVSDLHKGRVWDAWIDYNSQTQILDVYLASGSQSSKSPQNCILSQNVNLSALLRGNIVMGFSSAAVNSNETHRIFSWSFNSIFYPKNPSAGFSGSANGSEMSSKGKDRKQIRTFVKIFLGVGSGIVVCIALWGYCIFRRKRGASIKGQKLADKDLDKLLCHIPRRFKLDDLIAGTNNFREAQKLGQGGFGGVYKCNLVETNEIVAVKRISEGSRQGIKEFISEVSIVSRLR…
MAINPLQAVVLSVISFQISMILAENVFVSFQLNSSSANSLSLNGDAQIVSGCTVNLTDMSKGITSDGSAGRAVYNQTIPLWNASTKQIANFTTHFQFQMEWKPQRYNNREDGGGNGLAFFMASVESGYKVAYKGDGKYLGLVGPENDGNRSNHVVAVEFDTYKSPWDRDNNHVGIDVNSLTSSVSTHLEEPLHNGEIWDAWVGYDGLRHVLEVSVSKGSNYQSRTNLSYPINLIEYLPENVVVGFSATANMSSESHRVISWSFTTVISEPTEKRKKFPTSVVIIVSICSVVAIILCLGLWFVLQRCGRRKGRSPNSNMMAEEEEIDVGMILDHVPRRFTYSELSAATNCFREKEKLGHGGFGDVYRGNLLESNEIIAIKRISEGSKQGKKEYQSEVTTI…
MGFLYLLLLFAVVKTAAQQSAIKQTQTTFVFNNFTANSKVTLIQSAMISSPVVRLTNDTQWIIGRMFYPHPVQMKRNSSLSSFSTSFVMAIVPPEGAAGTGHGLAFVMAPSPDLIGAQASVYLGLLNTTSNGQQYNHLFAVEFDTSQSVDFQDPSANHVGLDLNSLNSLDTPPDAGYWDGQNFVNVTLKSGRNIQVWIDYDHIQDQINVTMALAGMSKPQKPLISRTNLNLSAILQDQVYVGFSSATGNFVAEHYILAWSFTTNGTAPNLDVSNLPSLMWKKKPLYKTKGFIAIITLVSFLIPLAGALFLLKRYLDREIIEEWELEFWPHRFSYRELKIATKGFADGEVLGSGGFGRVYRGVLPASGQEIAVKCVNKEVREGIKEFVAEITSMGRLQHR…
MSFGVLRFSVLFWASALVVLSKPGSLITFNFPSFDNSSSEYIELLYDSHIQRNGRFNFLQLTRNDSGNNYSEGWATYKKSIPVWDRSSRRLASFTTHFEFFIKPDINNTFGSGEGLTFFMAPLDFKAPESSAGKWLGLFNTTTVGKSLNRVVAVEFDTEKNSHDPDDNHVGIDVNSIVSAANYSLVNASLKDGRKWRVWVDYDGRQKKLQVFLSRENETKPGVPILKYGIDLRQIVPADVKIGFSATTGMGYGTHTLLYWDFICRTSWNASSVKIKGSNPVNDEKKKKRDEKVSKSKFISVSVVLGFLAAACCLGSGWLWRRYTKTKRTAISTSEEGQEDMETDLDEQVSQGPRRFTFSELSAATKSFSEDEKLGQGGFGSVYRGVLEETEEVVAVKRI…
MKYYNLSPEDQGGHGIAFLMTSKEIATQWRSCSHAGLPGNGSKLSADAFAVEFSSVTSRVHTRVGNARPIDYNNTELNEILNDGTLWNARIDYDGIRKYLQIFLSNASNSSMSKTDPVLAHYFDCSKYLPDNLVVGISASAHNSFETHTILSWSFNTKTKSKKSSMKIIIVTTVVTSFSLVVVIVMCVLFSIAKKKRRLGSRSKQTCEANEIKIDMLVDKGPCRYNLEDLKAGTNNFSETLKLGQGGFGGVYQGVIGEANEVVAVKRISQGSRQGLREFISEISIVSRVRHRNLVQLLGWCHEKGELLLVYEYMSNGSLDKHLFIKGDFPRLQWSRRYRIA
MGFHRVSLALVYMFLVQTVSGNFNFTSFSEKNDSPFIFDNSGITYESLQVTAETRNPEAPYSPKNRTGRVIFKQPYRLWKEPDSPASFNSTFVFNIAPDNGTGEGMAFIISSNKDIGYGPVASYGRWLGLFNSTINGLRSNKVVAVEFDTIKSEGTNDPDDNHVAIDVNSINSTKIASLDVDHINLTSEENITAWIQYSGTHRLLKVYIAKSPGPMPSYPVLQYPLNLSHILDPHVYFGFTASTGEGTELNCVHSWSLSIQDLGSKPNTGLKIALLVSGMVLAVFLATVIVIVYIKHRKNQAEAAIISDTLRKLPGQPHEFKYRTLQKATQNFSTRSQIGCGGCGAVYKAHIRKNKTPVAVKRIFKDSTQGKEEFISEIGIINQLRHRNLVPFIGWCHD…
MQLVFETEELICREDQLIFLYQEGQNRVSKMSFFLAFLTFYAATCVTPGKGESSLRFSFPSFDNSHVEHIKLLYDSYFQQSGDGNLIELTTDRGGKTYSVGWAVYEKSMPVWNKSSGDLATFSTHFEFRISPSASNEFGSGGGMAFFMAPLDFRTPELSAGKWLGLFNTSTIDNPRNQIVAVEFDTDKNSHDPDDNHVGIDVNTVVSEKVYSVVNESLKDGKRWDAWVDYDGRVKKLQVFLSRNASKSAAPVLSYDIDLANFLPENVMAGFSAATSMGTESHTLVSWNLTCKTSWNASFLSIGGQRNGKSKRKGFKSVLIAVIIAAAAILCGFTFAGVWLWRRRMHRGRTKTERESEMALDEEFTQGPRKFTYAELNAATRHFSESEKLGQGGFGSVYR…
MQLVFETEELICREDQLIFLYQEGQNRVSKMSFFLAFLTFYAATCVTPGKGESSLRFSFPSFDNSHVEHIKLLYDSYFQQSGDGNLIELTTDRGGKTYSVGWAVYEKSMPVWNKSSGDLATFSTHFEFRISPSASNEFGSGGGMAFFMAPLDFRTPELSAGKWLGLFNTSTIDNPRNQIVAVEFDTDKNSHDPDDNHVGIDVNTVVSEKVYSVANGSLKDGKRWDAWVDYDGRVKKLQVFLSRNASKSAAPVLSYDIDLANFLPENVMAGFSAATSMGTESHTLVSWNLTCKTSWNASFLSIGGQRNGKSKRKGFKSVLIAVIIAAAAILCGFTFAGVWLWRRRMHRGRTKTERESEMALDEEFTQGPRKFTYAELNAATRHFSESEKLGQGGFGSVYR…
MGTNHTRAVPISLSYTAIYFLTLYVSGHGADKVYIDFNKFNESSVNLLDFREDATVSGNAIALTNISKLNGYNVTSSLGRVVYKQTISLWNANFTTHFQFLMKQGDRQHGEGLAFFLASPEWGERIPYKSGGGGLGLFSHDKNDAHDINEGKSSYQVVAVEFDTYKNAWDTTSANHVGINVHTIVSAENVPVKQSMNDGQIWDAWIDYDGKQNKLLVFLSNSSNGIKPEGNNPILSYDIDLRAFLPLDVMIGFSAASYNSTETHQLISWSFTSVCLSGKKRNWLKWVLVIVSVSFIAAILLCALLYWVYIRRSRASKQMDEQINRQCDDIQGYRKFTYRQLKAATMKFSEKRKLGRGGFGDVYKGVLLKTNEIVAVKRMSEGSNQGKKEYIAEINTITR…
MTSKEMATIDCSSHFDSGLPGNGSQLSANIFAVEFYSYSFRSSISTIVGGYNPSEYYNYTHLNESLNEGTLWDVHIHYDSIDKYLQIFLSNASNSSVSQRDPILAHSLDLSTHLPDNFVVGISASAENLNETHTVLSWSFNTKTKTKKSSTKIIIVTIVGVIFCLAGVVVIWSIFAIAKKRRLGRSSGQTCEDNEMEIGMLVDQGPCRYKLNNLRAATNNFNQTLKLGQGGFGDVYKAVIRETNEVVAVKRISQGSRQGIKEFISEVSIVSRVRHRNLVQLLGWCHEKGELLLVYEYMSNGSLDKHLFSKADSPVLQWSYRYRIALEIASGLLYLHEGSTHCIVHRDVKSSNVMLDCDFNAKLGDFGLARMLEHGRLSQTTMAAGTLGYLAPECVITGR…
MLKRRICALISLLPVLICAAQQSNGNGTNFSFAYFSQNNSQQLIYMGNASFSEGHDYIDLTPDPTATVNVSSSNETAPNVALQNCIGRVLYGQQLTMWPASFTTTFTLFVKNITTVTNFNGDGIAFVIAPNNKSFLPKSYGAFLGLFDSSTNGNTTNQLAIEFDTFQNEFDPDNNHVGIDIQGIISNVTAGMGDHGMDIKAGRAINVRVNYDGWTKSLQIYARYANSSSPYASLLNRTVELEKTVPRLAYVGFSATTGNSFEIQRILNWNFSSVMLPESSLNLSPVGTPRGSGGGVKVGFLVGSIMVGLVMVGLLASWFAVKRLKRKIQTTITLGRGSFVEELAIIHNAPHRFLYSQLAAATNNFSEAELLGTGGFGSVYRGNFNAGGNEDVALVAVKR…
MGRGRGSTPVALLLFIFFLFLLHWCPAVQAQTNFIAQTNFSFIHLSGNATVIPDVGIRLTDLAEHVKGRAVYSQSLRIKDETFSFSTTFVFCILPPSDISMAGDGLAFIIAPHPSQNTALDGLYLGLFDNFTSMGHSYNHLFAVEFDIVQNDEFKDINGNHVGVDLNSLISQKSESAGYWIGNQFLDLDLKSGQNIQAWIDYDHLSKELNVTVAPAGSLRPEIPLISMKNLSLSDILEEEMYVGFSAATGLTIEGNYILAWSFSTDGTAPALNTSILPSLLQGKSKSHKLPLIVAVSSGLGGFLILGVAAGAIMWFKRKKSRDPVEEWEVEYWPHRFSYRDLAIATKGFREEQVIGCGGFGKVYKGVLRSKGLEVAVKCLLRESSEGVKEFIAEISSLG…
MAGDGLAFIIAPHPSQNTALDGLYLGLFDNFTSMGHSYNHLFAVEFDIVQNDEFKDINGNHVGVDLNSLISQKSESAGYWIGNQFLDLDLKSGQNIQAWIDYDHLSKELNVTVAPAGSLRPEIPLISMKNLSLSDILEEEMYVGFSAATGLTIEGNYILAWSFSSNGTAPALNTSILPSLLQGKSKSHKLPLIAGVTTGLIVLLVLAVAAIWFKRKKSRDPVEEWEVEYWPHRFSYRDLAIATKGFREEQVIGCGGFGKVYKGVLRSKGLEVAVKCLLRESSEGVKEFIAEISSLGRLQHRNLVQIRGYCRRGKQLFIVYDFMPNGSLEKLMFGNPGGVLRWAQRYRILWDVAAGLLYLHQGWEQRVVHRDIKSSNVLLDSELRGKLGDFGLARLYRHD…
MYVGFSASTGAVVEDHCVLAWSFSTNGSATELDVSHLPSLIKRKKSNSRLIVAIITTLVLVVLLLVSAAVYRGKRNKYRDDPEEWEMEYWPHRFNYKDLHIATKGFRDDQVLGYGGFGRVYKGVLPANGEEIAVKS
MGVQSSCRYFFCITLLLICTIYLNPKKPILSYHIDLRSYIPEVVKVGLSASTGREIETHTVSAWNFSSTYSWEISSALPENSIHSRAPNRRKKAIWVFLFGSFLGIWFLFLIVGWWHLKQRETRRDNEVEVVDRELDEQFSQGPRKFSYAQLSAATHNFSEDEMLGEGGFGGVYRGILPTTNETVAIKKISQGSRQGKKEYVSEVTIISRLRHRNLVRLLGWCHEQGELLLVYEFLPNGSLDNHIFNENKSCLSWDRRYNIACGLASALIYLHEESDQRVVHRDVKARNVLLDSNFNPKLADFGLARLVESDRVSSHTTVIAGTCGYLAPECMETGKASPESDVYSFGAVALEIACGRRPIDISLNEHNCRLVAWVWDLRGQGKLLDAADKKLEGNFDC…
MMRVSRIRIALVFSALCYVTAQAGTSVNFSFPRWNNSITGNIKLFYDAYFDASGVNSIELTTTRNNKTYSSGWAVYNRSIPIWNRSSGAIVNFSTHFQFIIRPDDNKLGSGGGLAFFMAPVGFKAPELSAGKYLGLVNSNTVGNPANQLVAVEFDTDQNSFDPNDNHVGIDVNTVVSEANATVTSGILKDGKIWDAWVDYDGNLKKLQVFLSHNSTKLAAPILSNDLDLAKFLPENAMVGFSASTSLGTNSHVLVSWNFSCSASWNAPSLAIPDPGNGTPEKKPRRKASRTILMAVLFPGVTVVCALALFGGWRRRRYSRRRGQSTIENESERALDEQFCQGPRKFTFCELSAATKGFSEEEKLGEGGFGSVYRGVLQESREVVAVKHISQASTQGKKE…
MRSTPVAVVLFLLLLCPGPAVEAQTNFIGETDFSFLNLSGRATVIPDVGIRLTDQAEFIKGRALYSQPVRMKDVGSVDETLSFSTTFVFCILPPSDLSMAGDGLAFIMTPHASQDKAATGQYLGLFDKFTSMGQSSNHLFAVEFDIVKNEEFNDINANHVGIDLNSLISIESESAGYWIGKEFLELDLKSGQNIQAWIDYDHLQKELNVTVAPAGSLRPEIPLISMENLSLSSILEEEMCVGFSASTGLTIAGSYILAWSFSTNGTAPALNTSMLKPILQRNPKSNNLPLIVAVSSGLGGFLILGVAAGAIMWFKRKKRRDPVEEWEVEYWPHRLSYRDLAIATKGFREEQVIGCGGFGKVYRGVLPSNGLEVAVKCLLRESREGVKEFVAEISSLGRL…
MAELCYSPSLLFFSCVAASLLFISNAGNLSFSFPPSKDFIIQNDAYFQADKVIELTKNQATGNLGSSLGWAAYNQSVPLWDNSSRALANFSNHFQFIIGRGNDNLNRFGDGLAFFLAPFDLEQPLNAKGGGLGLFNDSNFTGSYYKMIAVEFDTYENSWDPDGNHVGIDVNSILSKVNVSLTDVAANSGLCDKNLKNGMQWDAWVDYDGEAKRLQVFLLCNPDGISTSKPPTPILIYDIDLRDFLPDSVRVGLSASTGNSSETHTVNAWNFSCEYSWELPAVPPPTNGHNERKSHLIWLILIAVFCSAIAICGFVFIGWRRYFRKTESGGEASEERDVELDQWFSQGPRKFSYAELSTATGNFSDNEKLGQGGFGGVYRGVLPGTKEVVAVKKISQGSS…
MTFFMAPFELEQPKNTTGGGLGLFNDTTYNGTSYQMVAVEFDTFKNPWDPFGDHVGIDVNSVLSKANVSLRNLNKSYSLCDKSLKNGKQWHAWVDYDGGAKRLQVFLFCNSNSTTVSKPEIPILFHDIDLRNSLPENIKVGLSASTGASTETHTVYAWNFSYEYSWEISPAPSPSVTTVERNPSKGKNNNNSVKVILIAVFCSFLALSVFIFVILRWNFRKSIRGGEEGEESDLELDEWFSQGPRRFTYAELSAATRNFSEDEKLGQGGFGGVYKGILPGTAEAVAVKRISQGSKQGRKEYVSEVTIISKLRHRNLVQLLGWCHQKGELLLVYEYLPNGSLDKYIFTEREHTLDWDRRYSIACDIASALFYLHEEWDQRVVHRDVKASNVMLDSNFNAK…
