# Supplementary material for: Identification and functional analysis of LecRLK genes in Taxodium ‘Zhongshanshan’
Source: PeerJ. 2019 Aug 13;7:e7498. doi: 10.7717/peerj.7498 (PMC6697044; doi:10.7717/peerj.7498)
Supplement: File S3 [file peerj-07-7498-s003.fasta]

>ThzLecRLK-C-type-1
----------------------------------------------------------------------MVK--------------RRLHTCMIMYN----LLLFCLEIILC-------------------------------------------------------------------------------------------D-SS---------------RCRQA-------M-----------------------------KPP--YIILLFT-------------------------HCIFTGITAIQAGLCPSG------------------------------WNSAPNR-------RNCFLL-V--P--------------------N-------VSSWDD---AEAVCQNRSGH-L-----------AALTS--------------------VQEL----KYMQILCR---NVSK-------GCWVGG---HGVRS------------------------KKGF--------------SWQ-----W---------------------------------------------------------------------------------------------------------SDHQ---------------------------------------------------------------SH----------WNNSA--------------------------------------------------------FPRAPSFFNCP-QSSCIKTNL-------------------------------TE--------------------------------------------------------------------------------------------------LCTLVMN--------------RKGPLVGDE----------------CKNSHQFVCMLS--KGNKCEPGHCHREYT-----------------I-IL---AVVSGFILFTTFA-VVIWLLVYKRNRRRRRSRK-ISS----PSAAS---------------------------LVPPSWR-VYTNDELRMITK-------------NFGDGNKLLGDAMTKTGGTYGG-IL-----PDGSLVAVKKLKKS---S----LQSKKEFLSEIGRIARLRHDNLVAIKGCCY--EHNERYIVYEFVANGPLDRWL-HH----------------LP-------RG-GRSLDWGMRMRIATTLAQGIAFLHDKVKPHVVHRDIRASNVLLDEEYRAHLLGVGLYKFV----PWE--GIHE-----RTVMAG-----TYGYL-------APEFVYRNELTTKSDVYSFGVLLLELVSGRKPV------QTIESVD----W-QAI----FEW-ATPLVQSHRYTE-LLDPVI-------TDIP---DIG-------QIQKVVDLAYTCTQHVPSMRPHMSYVVHQLQQLEMK-------------------VVLEAGRI-------------------AVGN-------------------------------------SSTMSME--------------------------------------------------------------VEFIA------------------------------------------
>ThzLecRLK-C-type-2
-------------------------------------------------------------------------------------------------------------------------------------------------------------------------------------------------------------------------------------------M-----------------------------KAA--QLLAV----------------------------CIFIGLLEVHSGLCPEG------------------------------WNSAPNI-------RKCFLL-I--S--------------------N-------VSSWDG---SEAVCQNHSGH-L-----------AALTS--------------------VQEL----QHVQALCK---NVSS-------GCWVGG---RAINS------------------------EKGF--------------SWQ-----W---------------------------------------------------------------------------------------------------------SD-Q---------------------------------------------------------------SL----------WNNSV--------------------------------------------------------FPGPPSPLDCS-NSSCLKTNL-------------------------------TK--------------------------------------------------------------------------------------------------FCTLVTN--------------GKVPLVGDR----------------CKTSHDFVCMLR--KGSKCEFRPCHKEYI-----------------V-IL---AVVSGLILFTMLA-VVIWLLAYRRSKRRKRFRQ-ISS----PSSAA---------------------------LVPPSWR-VYANDELRAITK-------------NFSEGNRLLGD--KKKSGTYRG-TL-----PDGSLVAVKRLNKS---R----FQSKKEFLSEIGRIARLRHPNLVAVKGCCY--EHGERYIVYEFLANGPLDRWL-HH----------------LP-------RG-GRSLDWGMRMRIATTLAQGIAFLHDKVKPHVVHRDIQANNVLLDEEFGAHILGVGLSKFI----PWE--GMHE-----RTVMAG-----TYGYL-------APEFVYRNELTTKSDVYSFGVLLLELISGRKPT------QTVESVD----W-QGI----FEW-ATPLVQSHQYTE-LLDPVI-------TDIP---EVG-------EIQKVVDLVYTCTQHVPSMRPRMSYVVHQLQQLELK-------------------VASEAGRG-------------------AAAS-------------------------------------SSTMALE--------------------------------------------------------------VELVA------------------------------------------
>ThzLecRLK-G-type-1
----------------------------------------------------------------MA---LCPR--------------GLF---STWLI----IG----------FLSLGSSEN--------ATLS----LDSE-N---CV-------------NNSNIGENILQSTN---------------GMFALKFFKPIEKS---LYLVIAYIQ---Y-NQT---------I----------------VWTAN---RNIPI-RG-KPCLKLGPQADLVLQD--------------TDTS-------VVWSANISQ----AD---------------------H-LELQTSGN-----------LVL-K-----------------------N-------SR----------------NV-T-----------IWASF-DHPTDTIIEG-----------------GYLGPGQA----LVSSKSQTDLSEG-----PYMLKM------EP-----GGVVWY-----GSFP--SPLPYGA------WTF---------------------NPLG-------FESSSSLNFA-LYSSCNKTRLGYGSNGESITLIQ-EGNLTAECMQEIKGLDSTTRHIITGAQLGDDI------FRFMRLDVD--G---DLRTYI-QSPL-KQFPDT--------------D------IFSIFL--QDVCK-LPNICGPLGICSP-----GGI------------CKCETEN----IFEQAQS----KLGCSPRKKS---ICG---------ASNQLVEL-EGIDYFANPYMQQ---------------------SISTL-AECKNSCVSNCSCAAAFF---WG-------NSNACYHYQ--EVKSLR---N---VSD---QSIT----------AFIKVGPGS-----------------------------------------FRDSSKT---------------NDS----------KRK----------------------------T-IVLAI--LVPTVCIVVFATA-LSLFFI---RYKRKKSEKSERFR---------------------------SEEDEFLE-NLPGLPP-RFSYREMEEATQ-------------GF---STMLGS--GGFGGVFEG-HL-----RDGRKVAVKKLGN----A----DRGNLQFRAEVAALGSINHVNLVRLFGFCA--DGTNRLLVYEYMSNSSLDRWL-F-----------RQS------------HESSLFLGWKKRYTIIHDTARGLEFLHEKSRNRILHLDVKPQNILLDENFRAKLADFGLAKLM----DRSH---SR---A-YTRIRG-----TPGYL-------APEWLLNASATEKSDVFSFGMVLLEIISGRKNL------DL--SYP------EGMEFF-PKW-AVNMIDEGKITD-VADPELR------YL-------A-DY-NGEQAEQVIKIAFWCIQEDEKIRPTMKEVILMLEG-HTE-------------------IEEPPL-----------SM--------QFLSRT--------------------HI---SIKSHFF---DSGT-------------------SG-------------------------------------------SNAATFSMTLSAR-----------------------------------
>ThzLecRLK-G-type-2
------------------------------------------------------------MVTEMA----TK---------------YLF----LAI-----TMIIAAHYCSS------------------LEVDGRDTLLLG-A-------------SLTG----NQ--T-LISQN---------------GTFALGFFSPRGTNNW-YI-GIWYAP---I-SQ-KA-------I----------------VWVAN---RENPVRNM-PGVLKFSRDGHLRLFD--------------RRDR-------SVWSTDDSQ----KG-S-------------------R-AVITDSGN-----------FIM-L--DVQ------------------N-------KT-----------------Q-I-----------VWESF-GYPGNTWLPG-----------------MKLWKGMK----LTSWKSSVDPAVG-----LFSVEM-DKSP-----GK-TATMMLF----NNTV-----QY--------WSSGE--C-----VG-QNAFTK--VPELE------GQKK--VQYS-CVRVSPSRIYINF-----------------------------------SIN-PIE-HTL---TGRYLLNEN--G---EVELY-------FWM-----------------D--DGK-WSLRWSTYRGQCS-DYEICGAYGLC------NAND----V-------CSCVQGFTP-KH----PSESWWSTGCARRKPL---KCSV-----TEGTTDGFLEA-KNRYL-------PEKE-AVL--INKE----------PTQ-HGCLTACRNNCSCTAFAF-A-IS-------DPPVCRLWF-GDLFGMR----VS---S---EGQS----------VFVRLA--------------------ASEL--------------------PQV-TSE---------------QKN-----------KSP---------------------------A-LTILLS-AAGSLFAIS-ALL-SAA--F--ILWKRRR------L----------------------------RKKN-VEE-QVLMSLK-KFTYKELRVATE-------------NF---KHKLGS--GAFGSVFKG-TL-----PDNTPVAVKRLEG----S----TQAEKQFRAEIITTGRIQHVNLVRLWGFCI--EHSERLLVYAYMSNGSLNSFL-FC----------KSE------------D-AEKVLDWKTRFQIALGTARGLVYLHEECRDRIIHCDIKPENILLDGDFSPKLGDFGLAKLV----GRDF---SR---V-LTTTRG-----TRGYV-------APEWISGLPITAKADVYSFGMTLLEIISGRRNL------DL--TVE----E-SRLY-F-PIW-ASSQIQRGNILD-VVDARIA------SE-------A----DVEEVRRAAVVAGLCIQDDENERPSMSEVVKILEG-TME-------------------AAVPRI---------------------P-------------------------RSLQVLVGQ----IDD-DD-----------------DHCS------KHPS-------------------------------------I-------------------------------------------
>ThzLecRLK-G-type-3
---------------------------------------------------------------------------------------------------------------------------------------------------------------------------------------------------------------------------------------------------------------------------M-PGVLKLSSDGRLRLSD--------------KKGR-------SVWSTDIGL----KG-T-------------------R-AMLMDAGN-----------FIM-LG-EGQ------------------N-------NS-----------------E-I-----------VWESF-AHPTNTWLPG-----------------MKMWKGMK----LTSWKSSVDPASG-----LFSLEM-NKSP-----GK-TEMMMVY----NNSV-----PY--------RSSGE--W-----SG--HYFTK--LPEAY------TPKK--FEMS-CVKVSLSRIYINY-----------------------------------TIF-KSE-HTL---TGRILLDEK--G---ELKIY-------DWM-----------------D--DGT-WTLGWSTYRGQCS-VYDICGAYGLC------NTND----V-------CSCLEGFKP-KN----DSQGWWSSGCARERPL---QCSA-----TSGTTDSFLES-KNRYL-------AEEG-AVS--YNNE----------LTM-QGCRIACLNNCSCTAFTF-V-IS-------DLPVCRLWF-GNLMGMS----VS---S---DGQS----------IFIRLA--------------------ASEL--------------------PTS-TLE---------------RSR-----------KAP---------------------------A-LSILLP-SAAAFAVVL-AVL-LAA--F--IMWKRRR------L----------------------------GKKS-VEE-DVPTTLK-MFTYKELRIATE-------------NF---KNKLGS--GAFGSVFKG-TL-----PDSTLVAVKRIEG----S----ARAEKQFRAEISTIGRIQHVNLVRLCGFCV--EGSRRLLVYAYMPNGSLNSSL-FC----------KEA------------E-EKKVLDWKTRFEI--------------------------------------------------------------------------------------------------------------------------------------------------------------------------------------------------------------------------------------------------------------------------------------------------------------------------------------------------------------------------------------------------------------------------------------------------
>ThzLecRLK-G-type-4
MHLRGNDVTTSAMLFITYP-------VYLLFKLKKYTTNI----------------AHHLSSTSMT----IK---------------YLV----LAI-----TISIAAHNCSV------------------VALDGGDTLQLG-A-------------SLTG----NQ--T-LISKN---------------GTFALGFFSPRGTNNW-YI-GIWYAA---I-SQ-QT-------I----------------VWVAN---RENPIRNI-TGVLKLSRDGHLRLLD--------------INGR-------PVWTTDIGQ----KG-S-------------------R-AVITDSGN-----------FVI-L--DAH------------------N-------ES-----------------V-I-----------VWESF-AQPTDTWLPG-----------------MKMWKGMK----LTSWKSSSDPASG-----LFSFGM-DMSP-----GK-TQMVMFF----NNTI-----PY--------WSSGE--C-----IG-HNHFSK--VPELE------GQKK--IQAS-CVALSPSRIYIHF-----------------------------------GLN-PID-HMI---TGRFLLDEN--G---EFELL-------FWM-----------------D--DGK-WSFRWSTYRGQCS-DYDICGANGLC------NAND----V-------CSCVQGFRP-KH----GSQGWWSSGCARRKPL---KCSV-----TEGTTDGFMEA-TNQYL-------PQKE-AVL--INNE----------PTQ-QGCRIACLNNCSCTAFAF-V-IS-------DPPVCRLWF-GDLFKMR----DS---S---DNQS----------TFIRLA--------------------DSGL--------------------GQS-TSD---------------GSS-----------KHP---------------------------H-LSILLP-AAGAAIAVVFALL-LVR--F--LLWKRRR------Q----------------------------TKKS-MEE-DVPTSLR-TFTYKELRTATR-------------NF---KHKLGS--GAFGSVFKG-TL-----PDNRLVAVKRLEG----S----KQAEKQFRAEISTIGRIQHVNLVRLWGFCV--QGSKRLLVYAYMPNGSLNSSL-FC----------KDE------------E-VEKVLDWKTRFEIALGIARGLLYLHEECRDRIIHCDIKPENILLDGDFSPKVADFGLAKLV----GRDF---SR---V-LTTARG-----TRGYL-------APEWVSGLPITPKADVFSFGMTLFEIISGRRNF------DS--TVD----E-SRIY-F-PTW-MSSQIQRGNIVG-ILDARIA------NV-------A----DIEEVRRAAMLGMLCVQDDENMRPSMGEVVNILKG-TME-------------------APVTQI---------------------P-------------------------RFMQVLQDQ----VDD-QD-----------------SNSF------QITL-------------------------------------T-SETTEGR---------------DGFN----------------
>ThzLecRLK-G-type-5
------------------------------------------------------------MVIEMA----MK---------------YLL----LAI-----SMIIALKDCTS------------------SALDGGDTLQLG-D-------------SLAG----NQ--T-IMSKN---------------GTFAFGFFSPRRTNNW-YV-GIWYAG---I-FP-KV-------I----------------VWVAN---RDNPLRGV-PGVLKFSSDGRLKLFD--------------RKGR-------SVWSTDFGL----KG-W-------------------Q-AVIKDSGN-----------FIV-MD-HSH------------------N-------KS-----------------E-I-----------VWESF-DHPGDTWLPG-----------------MKMWKGMK----LTSWKSSVDPANG-----LFSFGM-DMSS-----GK-TGMVMTY----NKSV-----PY--------WSSGE--W-----TG--SYFTN--APEGN------NNKI--FETF-VVRVSPSTVDFYF-----------------------------------RVN-PSQ-HIL---TGRILINEN--G---ELKVY-------LWM-----------------D--DGT-WTEVWSSYRGQCS-QYDICGAYGLC------NAND----V-------CSCIEGFTP-KH----RTRGLLSSGCARRRHL---QCSV-----TGATTDGFLET-KNRSL-------PEEQ-AVS--YN-E----------PTL-LGCRTACLNNCSCTAFAF-V-IS-------DLPACRLWF-GDLFKMR----VS---L---DSQS----------IFIRLA--------------------ASEL--------------------PHS-ASV---------------RSS-----------KAP---------------------------V-LLILVP-SAVAFSVVL-ALL-LAA--F--FLWKRRR------L----------------------------PKEK-VEE-GVQSMLR-TFTYKELRIATE-------------NF---KHKLGS--GAFSSVFKG-TL-----PDSTLVAVKRLEG----S----AGAEKQFRAEISTIGRIQHVNLVRLCGFCV--EKSRRLLVYAYMPNGSLNSFL-FS----------KEE------------E-AEKVLDWKTRFEIALGTARGLVYLHEECKDRIMHCDIKPENILLDGDFSPKIADFGLAKLV----GRDF---SR---V-LTTTRG-----TRGYL-------APEWISALPITPKVDVYSYGMMLLEIISGRRNL------DL--KVE----E-SRLY-F-PTW-ASSQIQRGNIIG-VVDVRIA------SE-------A----NIEEVRRAVVVGELCIQDDENQRPSMGEVVKILEG-TME-------------------APVPQI---------------------P-------------------------RSLQVLLDQ----VDD-DD-----------------SDTI------ASQS-------------------------------------T-------------------------------------------
>ThzLecRLK-G-type-6
------------------------------------------------------------MVTEMA----TK---------------YLF----LAI-----TMIIALNDCNS------------------LALDGTDTLLPG-D-------------SLAG----NQ--T-ITSKN---------------GTFELGFFSPKGTNNW-YI-GIWYAR---I-SP-KV-------I----------------VWVAN---RDNPVRSV-PGILKFSSHGSLRLFD--------------REGR-------SVWSTEVGL----KG-S-------------------R-AIITEPGN-----------FIM-LG-DGH------------------N-------KS-----------------E-I-----------VWESF-AHPGNTWLPG-----------------MKMWKGMK----LTSWKSSLNPASG-----LFSVGM-DISP-----GK-TQMVMVY----NSSV-----PY--------WSTGE--W-----TG--RYFAN--VPEAY------APKE--FMMS-SVTDSPSRIYTNF-----------------------------------SVF--AV-HTL---TGRFHFDEN--G---ELRLY-------YLM-----------------D--DGT-WTQEWSTYRGQCS-DYDICGAYGLC------NVND----V-------CSCVEGFTP-KH----HTQGLLSSGCARRRPL---QCS----------TDGFLES-KNRYL-------PEEE-AVS--YNNE----------STL-QGCRAACLNNCSCTAFAF-I-IS-------DLPICRLWF-GEFSKMR----VS---S---DSQS----------IFIRLA--------------------ASEL--------------------PQL-TSE---------------RRR-----------KSP---------------------------A-LHIVLP-AAAASSAVL-AIL-LAA--F--ILWKCRR------P----------------------------RNKS-SEQ-DAPISLK-TFTYKELRIATE-------------NF---KHKLGS--GAFGSVFKG-TL-----PDSTLVAVKRLEG----S----AGAEKQFRAEISTIGRIQHLNLVRLYGFCV--EGSRRLLVYAYMPFGSLNSFL-FS----------KEE------------E-AEKVLDWKTRFEIALGTARGLVYLHEECKDRIMHCDIKPENILLDGDFSPKIADFGLAKLV----GRDF---SR---V-LTTTRG-----TRGYL-------APEWISGLPITPKVDVYSFGMTLLEIISGRRNL------DL--KVE----E-SRFY-F-PTW-AASQIQRGNIID-VVDARIA------RE-------V----NIEEVRRAAVVGELCIQDNEDMRPSMGEVLKILEG-TME-------------------APAPPI---------------------S-------------------------RSPEVLVDQ----VED-DD-----------------SDIS------A------------------------------------------------------------------------------------
>ThzLecRLK-G-type-7
MHLRGNDVTTSAMLFITYP-------VYLLFKLKKYTTNI----------------AHHLSSTSMT----IK---------------YLV----LAI-----TISIAAHNCSV------------------VALDGGDTLQLG-A-------------SLTG----NQ--T-LISKN---------------GTFALGFFSPRGTNNW-YI-GIWFGA---I-SQ-QT-------I----------------VWVAN---RENPIRNI-TGVLKLSRDGHLRLLD--------------INGR-------PVWTTDIGQ----KG-S-------------------R-AVITDSGN-----------FIM-L--DVQ------------------N-------KT-----------------Q-I-----------VWESF-GYPGNTWLPG-----------------MKLWKGMK----LTSWKSSVDPAVG-----LFSVEM-DKSP-----GK-TATMMLF----NNTV-----QY--------WSSGE--C-----VG-QNAFTK--VPELE------GQKK--VQYS-CVRVSPSRIYINF-----------------------------------SIN-PIE-HTL---TGRYLLNEN--G---EVELY-------FWM-----------------D--DGK-WSLRWSTYRGQCS-DYEICGAYGLC------NAND----V-------CSCVQGFTP-KN----GSQGWWSNGCARRRSL---HCSV-----TEGTTDSFMEV-KTEYL-------SGKE-AVI--YNNE----------PTQ-QGCRIACLNNCSCTAFAF-V-IS-------DPPVCRLWF-GDLFKMR----DS---S---DNQS----------TFIRLA--------------------DSGL--------------------GQS-TSD---------------GSS-----------KHP---------------------------H-LSILLP-AAGAAIAVVFALL-LVR--F--LLWKRRR------Q----------------------------TKKS-MEE-DVPTSLR-TFTYKELRTATR-------------NF---RQKLGS--GSFGSVFKG-TL-----PDNRLVAVKRLEG----S----KQAEKQFRAEINTIGSIQHVNLVRLWGFCV--EGSRRLLVYAYMPNGSLQSFL-FS----------KDE------------K-VEKVLDWKTRFEIALGTARGLVYLHEECRDRIIHCDIKPENILLDGDFSPKVADFGLAKLV----GRDF---SR---V-LTTTRG-----TRGYL-------APEWISGLPITPKADVFSFGMTLLEIISGRRNL------EF--NVE----E-SRFY-F-PTW-ASSQIQRGNIID-VVDAKIA------NE-------V----DIEEVGRAAMVGMLCIQDDENRRPSMREVVKILEG-TME-------------------VPALQI---------------------P-------------------------RSVVVQVDQ----VDDEED-----------------SDSF------QFTS-------------------------------------A-SKTTGSR---------------AGLNWCCYYNNKY-------
>ThzLecRLK-G-type-8
MHLRGNDVTTSAMLFITYP-------VYLLFKLKKYTTNI----------------AHHLRATSMA----IK---------------YLF----LAI-----TVSIAVHNCSG------------------VTLDGGDTLRLG-A-------------SLTG----NQ--T-LISKN---------------GTFALGFFNPTGTNNW-YI-GIWYAP---V-SQ-KA-------I----------------VWVAN---RDNPVRNM-PGVLKFSRDGYLRLLD--------------REGR-------SVWWTDIGV----KG-S-------------------R-AVIMDSGN-----------FIM-L--DAH------------------N-------ES-----------------A-I-----------VWESF-AHPTDTWLPG-----------------MNMWKGMK----LISWKSSSDPASG-----LFSFGM-DMSP-----GK-TQMVMFF----NNTI-----PY--------WSSGE--C-----IG-HNHFSK--VPELE------GQKK--IQAS-CVALSPSRIYIHF-----------------------------------GLN-PID-HMI---TGRFLLDEN--G---EFELL-------FWM-----------------D--DGK-WSFRWSTYRGQCS-DYDICGANGLC------NAND----V-------CSCVQGFTP-KH----GSQDWWSSGCARRKPL---KCSV-----TEGTTDGFMEA-TNQYL-------PQKE-AVL--INNE----------PTQ-QGCRAACLSNCSCTAFAL-A-IS-------DPPVCRLWF-GDLFGMS----VS---S---EDQS----------VFVRLA--------------------ASEF--------------------PHL-ISE---------------QSN-----------KTP---------------------------A-LTILLS-AAASFLVVS-ALL-SAA--F--ILWKRRR------L----------------------------SKKN-FEE-EVPMSLR-KFSYKELRVATE-------------NF---KHKLGS--GAFGSVYKG-TL-----RDKTPVAVKRLEG----S----MGAEKQFRAEIITTGRIQHVNLVRLWGFCI--EHSERLLVYAYMPNGSLNSFL-FS----------KPE------------D-VEMVLDWKNRFQIALGTARGLVYLHEECRDRIIHCDIKPENILLDGDFSPKVGDFGLAKLV----GREF---SR---V-LTTTRG-----TRGYL-------APEWISGLAITPKADVFSFGMTLLEIISGRRNL------DF--KAE----E-SRIY-F-PSW-APSQIRKGNFIG-IVDARTA------SE-------A----DIEEVRRAAVVAVLCIQDDETERPSMSEVVKILEG-TME-------------------APAPQI---------------------P-------------------------RFLQVLLDQ----VQD-ND-----------------SRC-------KHHT-------------------------------------I-SSGSVPR---------------K-------------------
>ThzLecRLK-G-type-9
---------------------------------------------------------------------------------------------------------------------------------------------------------------------------------------------------------------------------------------------------------------------------------------------------------------------------------------------------------------MDSGN-----------LVI-L--DAH------------------N-------ES-----------------D-F-----------VWESF-AHPTDTWLPG-----------------MKMWKGMK----LTSWKNSVDPAVG-----LYSNGM-DMSP-----GR-TQMVLMY----NNSV-----PY--------WSTGE--W-----NG--IYYKN--TPEVY------APNR--FQLS-CVWISPSRIYYNY-----------------------------------TVF-RYA-STL---RGRVIIDWK--G---ESHMY-------YLM-----------------A--NGN-WYQGWSSYRGQCS-DYNICGAYGLC------NAND----V-------CDCIEGFTP-KN----DTHGLLSSGCARRRPL---QCSV-----TEGTTDGFLES-KNRQL-------PEEE-AIS--YKHE----------QTL-QGCRSACLNNCSCTAFAL-F-IS-------DLPVCRLWF-GELFKMG----VS---S---DSQS----------IFIRLA--------------------ASEL--------------------PHL-TSE---------------RRR-----------KAP---------------------------A-LHILLL-ASVASCAVL-VIL-LSA--F--ILWKLRR------L----------------------------QKKS-SEE-DVPISLK-TFTYKELRIATE-------------NF---KHKLGS--GAFGSVFKG-TL-----PDSMLVAVKRLEG----C----AGAEKQFRTEINTIGRIQHVNLVKLWGFCV--EGSRRLLVYAYMPNGSLNSFL-FC----------KEE------------E-SDKVLDWKTRFQIALGTARGLVYLHEECRDCIIHCDIKPENILLDDFFSPKIADFGLAKLV----GRDF---SR---V-LTTTRG-----TRGYL-------APEWISGVPITPKVDVYSFGMTLLEIISGRRNL------DL--KVE----E-SKLY-F-PTW-AVSQIQRGNIIG-VVDVRIA------SE-------A----NIEEVRRASVAGELCIQDDEDKRPSMGEVVRILEG-TLE-------------------PPMPEI---------------------P-------------------------RSLQVLLDQ----VED-DD-----------------SYTF------VERP-------------------------------------SISSGSVPK-----------------------------------
>ThzLecRLK-G-type-10
---------------------------------------------------------------------------------------------------------------------------------------------------------------------------------------------------------------------------------------------------------------------------M-PGTLNFSSDGNLRLFD--------------REGR-------SVWSPDIGL----KG-S-------------------R-AMITDSGN-----------FIM-LG-DGR------------------N-------KS-----------------E-I-----------VWESF-AHPGDTWLPG-----------------MKMSKGIT----LTSWKSSVDPASG-----LFSYGM-DMSS-----GK-TGMVMTY----NKSV-----PY--------WSSGE--W-----TG--SYFTN--APEGN------NNKI--FETF-VVRVSPSTVNFYF-----------------------------------RVN-PRQ-HIL---TGRIIINKN--G---ELKVY-------LWM-----------------D--DST-WTEVWSSYRGQCS-QYDICGAYGLC------NPND----V-------CSCVEGFTP-KN----DSKGWWSTGCARRKLL---QCSV-----TAGTTDGFLES-QNRSL-------PEEE-AVS--YDKK----------PTM-EGCRAACLNNCSCTAFSF-V-IS-------NLPICRLWF-GDLFKML----VS---S---DNQS----------IFVRLA--------------------SSEL--------------------PHS-TSE---------------KSR-----------KAH---------------------------V-LLILLP-STIVSAAVL-AVL-LAA--F--FLLKHRR------L----------------------------QKKS-VED-DLPISLK-AFTYKELRIATE-------------NF---KHTLGS--GAFGYVFKG-TL-----PDSTLVAVKRLEG----S----TRAEKQFRAEIDTIGRIQHLNLVRLYGFCV--EGSRRLLVYAYMPFGSLNSSL-FC----------EEE------------E-AGKVLDWKTRFQIALGTARGLVYLHEECRDRIIHCDIKPENILLDGDFSPKVADFGLAKLV----GRDF---SR---V-LTTTRG-----TRGYL-------APEWISGLPITPKADVYSFGMTLLEIISGRRNL------DL--KVE----E-SRLY-F-PTW-ASSQIQGGNIIG-IVDARIA------SE-------G----NIEEVRRAALVAGLCIQDDEDRRPSMGEVVKILEG-TME-------------------VPEQQI---------------------P-------------------------RSLPVLLRE----L---------------------------------------------------------------------------------------------------------------------
>ThzLecRLK-G-type-11
-------------MQETY---------------------------------------HHLRATSMA----IK---------------YLF----LAI-----TVSIAVHNCSG------------------VTLDGGDTLRLG-A-------------SLTG----NQ--T-LISKN---------------GTFALGFFNPTGTNNW-YI-GIWYAP---V-SQ-KA-------I----------------VWVAN---RDNPVRNM-PGVLKFSRDGYLRLLD--------------REGR-------SVWWTDIGV----KG-S-------------------R-AVITDSGN-----------FIM-L--DAH------------------N-------ES-----------------A-I-----------VWESF-AHPTDTWLPG-----------------MNMWKGMK----LISWKSSSDPASG-----LFSFGM-DMSP-----GK-TQMVMFF----NNTI-----PY--------WSSGE--C-----IG-HNHFSK--VPELE------GQKK--IQAS-CVALSPSRIYIHF-----------------------------------GLN-PID-HMI---TGRFLLDEN--G---EFELL-------FWM-----------------D--DGK-WSFRWSTYRGQCS-DYDICGANGLC------NAND----V-------CSCVQGFRP-KH----GSQGWWSSGCARRKPL---KCSV-----TEGTTDGFMEA-TNQYL-------PQKE-AVL--INNE----------PTQ-QGCRAACLSNCSCTAFAL-A-IS-------DPPVCRLWF-GDLFGMS----VS---S---EDQS----------VFVRLA--------------------ASEF--------------------PHL-ISE---------------QSN-----------KTP---------------------------A-LTILLS-AAASFLVVS-ALL-SAA--F--ILWKRRR------L----------------------------SKKN-LEE-EVPMSLR-KFSYKELRVATE-------------NF---KHKLGS--GAFGSVYKG-TL-----RDKTPVAVKRLEG----S----MGAEKQFRAEIITTGRLQHVNLVRLWGFCI--EHSERLLVYAYMPNGSLNSFL-FS----------KPE------------D-VEMVLDWKNRFQIALGTARGLVYLHEECRDRIIHCDIKPENILLDSDFSPKVADFGLAKLV----GRDF---SR---V-LTTTRG-----TRGYV-------APEWISGLPITAKADVYSFGMTLLEIISGRRNL------DL--TVE----E-SRLY-F-PIW-ASSQIQRGNILD-VVDARIA------SE-------A----DVEEVRRAAVVAGLCIQDDENERPSMSEVVKILEG-TME-------------------AAVPRI---------------------P-------------------------RSLQVLVGQ----IDD-DD-----------------DHCS------KHLS-------------------------------------I-------------------------------------------
>ThzLecRLK-G-type-12
------------------------------------------------------------MVTEMA----TK---------------YLF----LAI-----TMIIAAHYCSS------------------LEVDGRDTLLLG-A-------------SLTG----NQ--T-LISQN---------------GTFALGFFSPRGTNNW-YI-GIWYAP---I-SQ-KA-------I----------------VWVAN---RENPVRNM-PGVLKFSRDGHLRLFD--------------RRDR-------SVWSTDDSQ----KG-S-------------------R-AVITDSGN-----------FIM-L--DVQ------------------N-------KT-----------------Q-I-----------VWESF-GYPGNTWLPG-----------------MKLWKGMK----LTSWKSSVDPAVG-----LFSVEM-DKSP-----GK-TATMMLF----NNTV-----QY--------WSSGE--C-----VG-QNAFTK--VPELE------GQKK--VQYS-CVRVSPSRIYINF-----------------------------------SIN-PIE-HTL---TGRYLLNEN--G---EVELY-------FWM-----------------D--DGK-WSLRWSTYRGQCS-DYEICGAYGLC------NAND----V-------CSCVQGFTP-KN----GSQGWWSNGCARRRSL---HCSV-----TEGTTDGFLEA-KNQYL-------SGKE-AVL--YNEE-----------TQ-HGCLTACRNNCSCTAFAF-A-IS-------DPPVCRLWF-GDLFGMR----VS---S---EGQS----------VFVRLA--------------------ASEL--------------------PQV-TSE---------------QKN-----------KSP---------------------------A-LTILLS-AAGSLFAIS-ALL-SAA--F--ILWKRRR------L----------------------------RKKN-VEE-QVLMSLK-KFTYKELRVATE-------------NF---KHKLGS--GAFGSVFKG-TL-----PDNTPVAVKRLEG----S----TQAEKQFRAEIITTGRIQHMNLVRLWGFCV--EHSQRLLVYAYMSNGSLNSFL-FC----------KSE------------D-AEKVLDWKTRFQIALGTARGLVYLHEECRDRIIHCDIKPENILLDGDFSPKVGDFGLAKLV----GREF---SR---V-LTTTRG-----TRGYL-------APEWISGLAITPKADVFSFGMTLLEIISGRRNL------DF--KAE----E-SRIY-F-PSW-APSQIRKGNFIG-IVDARTA------SE-------A----DIEEVRRAAVVAVLCIQDDETERPSMSEVVKILEG-TME-------------------APAPQI---------------------P-------------------------RFLQVLLDQ----VQD-ND-----------------SRC-------KHHT-------------------------------------I-SSGSVPR---------------K-------------------
>ThzLecRLK-G-type-13
-------------------------------------------------------------------------------------------------------MIIALKDCTS------------------SALDGGDTLQLG-D-------------SLAG----NQ--T-IMSKN---------------GTFALGFFSPRGTDNW-YI-GIWYAQ---I-SP-RV-------I----------------VWVAN---RDNPVRNM-PGVLTFSRDGYLRLLD--------------REGR-------SVWWTDIGV----KG-S-------------------R-AVITDSGN-----------FIM-LD--AH------------------N-------ES-----------------A-I-----------VWESF-AHPTDTWLPG-----------------MNMWKGMK----LTSWKSSVDPGSG-----LFSDGM-DTSP-----GK-TQFVMVY----NKSV-----PY--------WSSGE--W-----TG--NYFTK--VPEVY------EPER--FEMF-CVRVSPSRIFFHY-----------------------------------RVI-PSG-HTL---TSRLVLDEK--G---ELSMY-------DWT-----------------D--DGT-WIKGCWANRPQCS-EYNICGANGLC------NANA----V-------CSCVEGFTP-KN----DSQGCLSSGCARQRPL---QCSL-----TSGTTDGFLES-NNRSL-------PEEE-AIS--Y-NE----------PTL-QGCRIACLNNCSCTAFAF-V-IS-------DLPVCRQWF-GDLFRMH----VS---S---DSQS----------IFIRLA--------------------ASEL--------------------PQS-TSK---------------RGN-----------KAP---------------------------V-LLILLP-SLAAVSVVL-ALL-LAA--F--ILWKRGR------L----------------------------RKKS-LEE-DVPTMLK-TFTYKELQIATK-------------NF---KHKLGS--GAFGSVFKG-TL-----PDNRLVAVKRLEG----S----KQAEKQFRAEISTIGRIQHVNLVRLWGFCV--QGSKRLLVYAYMPNGSLNSSL-FC----------KDE------------E-VEKVLDWKTRFEIALGIARGLLYLHEECRDRIIHCDIKPENILLDGDFSPKV-----------------------------------------------------------------------------------------------------------------------------------------------------------------------------------------------------------------------------------------------------------------------------------------------------------------------------------------------------------------------------------------------------------
>ThzLecRLK-G-type-14
-----------------------------------------------------------------------------------------------------------------------------------------------------------------------------MSKN---------------GTFALGFFSPRGTDNW-YI-GIWYAQ---I-SP-RV-------I----------------VWVAN---RDNPVRYM-PGVLKFSSKGRLRLFD--------------RKGR-------SVWWSDNSL----RG-W-------------------R-AMITDLGN-----------FII-LG-YGH------------------N-------KS-----------------E-I-----------VWESF-AHPTDTWLPG-----------------MKMWKGMR----ITSWKSSSDPAVG-----LYSNGM-DMSP-----GR-TQMVLMY----NNSV-----PY--------WSTGE--W-----NG--NYYTN--SPEVY------APDR--FKMS-CVRISPSRIYYNY-----------------------------------TVF-RSG-STF---TGRVVIDWK--G---ESHVY-------YLM-----------------A--NGN-WYQGWSSYRGQCS-DYNICGAYGLC------NAND----V-------CDCIEGFTP-KN----DTHGLLSSGCARRRPL---QCSV-----TEGTTDGFLES-KNRQL-------PEEE-AIS--YKHE----------QTL-QGCRTACLNNCSCTAFSF-F-TS-------GQPVCRLWF-GDLFKMY----VS---S---DSQS----------IFIRLA--------------------ASEL--------------------LES-TSK---------------KSG-----------KDP---------------------------L-LFILLP-SAMAFLVVS-ALL-LVG--F--ILWKRQR------L----------------------------RKNR-VEE-DVPIMLK-TFTYKELRIATE-------------NF---KHKLGS--GAFSSVFKG-TL-----PDSTLVAVKRLEG----S----ARAEKQFRAEISTIGSIQHVNLVRLWGFCV--EGSRRLLVYAYMPNGSLQSFL-FS----------KDE------------K-VEKVLDWKTRFEIALGIARGLLYLHEECRDRIIHCDIKPENILLDGDFSPK------------------------------------------------------------------------------------------------------------------------------------------------------------------------------------------------------------------------------------------------------------------------------------------------------------------------------------------------------------------------------------------------------------
>ThzLecRLK-G-type-15
------------------------------------------------------------MVIETA----MK---------------YLV----LAI-----SMIIALNNCTS------------------SALDGGDTLLLG-D-------------CLTE----NQ--T-IMSKN---------------GSFELGFFRPRGTNNW-YV-GIWYAP---I-LQ-KV-------V----------------VWVAN---RDNPVKGM-PGTLNFSSDGNLRLFD--------------REGR-------SVWSPDIGL----KG-S-------------------W-AMITDSGN-----------FIM-LG-DGQ------------------N-------KS-----------------E-T-----------VWESF-AHPGDTWLPG-----------------MKMSKGIT----LTSWKSSVDPASG-----LFSYGM-DMSS-----GK-TGMVMTY----NKSV-----PY--------WSSGE--W-----TG--SYFTN--SPEGN------NNKI--FETF-VVRVSPSTVDFYF-----------------------------------RVN-PSQ-HIL---TGRILINEN--G---ELKVY-------LWM-----------------D--DGT-WTEVWSSYRGQCS-QYDICGAYGLC------NPND----V-------CSCVEGFTP-KN----DSQGWWSSGCARRRLL---QCSV-----TAGTTDGFLES-KNRSL-------PEEE-AVS--YDNK----------PTT-EDCRAACLNNCSCTAFSF-V-IS-------NLPICRLWF-GDLFKIL----VS---S---DNQS----------IFVRLA--------------------SSEL--------------------PHS-TSE---------------KSR-----------KAY---------------------------V-LLILLP-STIVSAAVL-AVL-LAA--F--FLLKHRR------L----------------------------QKKS-VED-DLPISLK-AFTYKELRIATE-------------NF---KHTLGS--GAFGYVFKG-TL-----PDSTLVAVKRLEG----S----TRAEKQFRAEIDTIGRIQHLNLVRLYGFCV--EGSRRLLVYAYMPFGSLNSSL-FC----------EEE------------EAAEKVLDWKTRFEIALGTARGLVYLHEECRDRIIHCDIKPENILLDGDLQP-------------------------------------------------------------------------------------------------E----D-S----------------------------------------------------------------------------------------------------------------------------------------------------------------------------------------------------------------------------------------------------------------------------------------------------
>ThzLecRLK-G-type-16
--------------------------------------------------------------------------------------------------------------------------------------------------------------------------------------------------------------------------------------------------------------------------------------------------------------------------------------------------------------MEETGN-----------LVL-F-----------------------N-------SS----------------NG-T-----------LWQSF-DHPTDILLQG-----------------QKLKVGQK----LTANISPTNVSEG-----IFYATL------IL-----NGFALY-----TAPA--PPQMY--------FRY----------------------P----------SLPTTLNVA-YMQFDNESVGYYP-------------------------NDFPSNPIALNGTIPIN-------SLYFKIDSH--G---HVLFY-------SFQQKT---------KISVHD------YLSSFTRALSTCD-YPMTCGDYGNCTD------GQ------------CSCPKETD---AFRQIDASKP-NLGCLPQSLL---HCPEKLTMSST-KAYLFLEL-DHVSYFSYHLGNASVP------------------GLVLR-EECTALCLKNCSCKAAFFR--YD--ISDNYSSGYCYLES--IVYSVK---MNT-PSD---GFYNST--------AYIKVQR------------------------------------------------NP---------------KNT----------KRS----------------------------V-IGISV--SVVSGMVVVF--L-VLWVWR--ERSRKARQKQR---R---------------DESD-----GD--EEDDPLN-LQTRLPL-RFSFQELQHATN-------------DF---SLKLGG--GGFGSVYEG-VL-----PDSTKIAVKWLDR----A----RQGAKEFKAEVDTLGNVHHLNLVKLKGFCA--EKSHRMLVYEFLPNGSLDKWI-FA----------ND--------------THQHFLDLKTRSKIALHIARGLSYLHEQCQQRIIHLDIKPQNILLDENFNAKVSDFGLAKLI----DGEQ---SE---V-ITMIRG-----TPGYM-------APELLSKH-VSVKADVFSFGIMLVEIVCGKRRR------EI--S----------DDPL-FSV-LQNKGEEGRLSD-LIDPVLK------GE-------D-MD-AEGEAVKMLRVGMLCIQDDLTSRPTMSIVVKALEG-MIE-------------------LHSAPS-----------TSSPPSDH--PFQSTT--------------------KP------DRL----KLSY-----------------SSLSFLYCLEDDLSFLFPGPFLKENIRKSRGTITPKVAAVGRFTNF-----LPLTFLEGRS----------------------------------
>ThzLecRLK-G-type-17
----------------------------------------------------------------MG---YLR---------------ILG---SLVFV-----CLISL--CEAMIFVLPS-------NWTVVNNSSLPTYSTE-Q---------GTFRAVTD-GEGNA----IMSED---------------YRFGFGFINVNSSGD--FILSIV-LG---V-NITSSDLGT---E----------------IWTAN---RQRTV-AE-GAVLSLGSSGDIVLED--------------TDGT-------VAWNISTGK----TQNK-------------------A-IAMQKSGN-----------LQI-Y-----------------------NTRNSSLFSS----------------SS-L-----------VWQSW-DHPTHTLLPG-----------------QNLKTGNT----LVSNYSATSASQG-----SYKLVM------EP-----GGMVLY-----YKSK--FNEPY--------WSLGL------SGLDYEGILR----P-----------------CF-YTSSSQNAKAVYTGMELEILYNQTIGNSSTSC-----SNGT----NSLYLAPALNDTQ----YRFMRLDSD--G---NLRSY-------RVLQMTW-PGTSNNFSAWAPD------FGLDR---SDKCV-LPKVCGPYGICMN------GQ------------CSCPGSGTPD-DFDQIQNLDI-TQGCYSRS--------GEPDCNLTSPGHHFLLI-DEADYYLNGFFQP-LS------------------NVSTI-DNCRAMCSSNCSCTAAFF---HN-------SSASCYLTT-GPLNSMK---S---MSN---QTYK----------AYIKVQNAM-----------------------------------------PRILNSA---------------SSS----------FSN----------------------------G-VVAGI--TVGSAAAALFMCL-IIIVII--HHMRKSKTNRD---DIC-------------EEID-----PEEMEEEAFLK-TLPGLPP-RFTYHELKEATD-------------NF---SKKLGT--GGFGSVYEG-IL-----KDNSRVAVKKLDG----P----RQGYKEFRAEVATIGSISHLNLVRLRGFCA--DSKQRLLVYELLENGSLDKWL-FPPRTGSPGSPTSE-------------ENSHTFLTWEQRYNVAIGTARGLAYLHEQCREPIMHLDIKPQNILLDKNFMPKVSDFGMSKLL----NEDI---TQ---I-VTAVRG-----TPGYL-------APEWLKHSIATKKCDVYSFGMVLLELVSGRRNF------DP--SAS----D-PRLCYF-PAW-AMLRALEGRYLD-LADKRLE------NT---------VD--REAVIRMTKVAFWCIQDNPDKRPWMSAALKMLEG-ELN----------------------------------------VPDA--PMWLVQ--------------------RA------PEF--LEEYGY-----------------EPTK----------------------------RSSDESLLGNVREYDSIPTVSTTQLSGPR----------------------------------
>ThzLecRLK-G-type-18
------------------------------MAFAK--------------------------HFSHC----LCL--------------LCL----F-------LTFALFHASFIS----------------------SQRLSLGYS-------------SPSP--ESNH-TL-LLSPD---------------GTFSAGFHCVGINA---YGLAVWYSNT----PS--T-------L----------------VWMAN---RDQPVNGR-NSRLRLQRDGDLVLLN--------------ADGT-------VIWRTNT--R--ALSVK-------------------E-AALLNSGN-----------LVL-R-----------------------S-------SS----------------GQ-I-----------VWQSF-DSPTDTLLPG-----------------QRFSNNAQ----LISRMDNLAYKSG-----YHRLYF-NDEN---------YLALIY----QGFN--VSSRY--------WPK-P--WLSGFDNGRRYYNLS--RLAV-------PDEFG------GFSSSDQ---FSF-----------------------------------RAS-DYGKGPK----RRLVMDVD--G---NLRLY-------SLD----------------RK--RNS-WNITWTAIAEQCR-VHGLCGRNGVCI----YTP----EPK-------CVCPPGYER------VDSTDW-FKGC-RSIKK--FSCTP--------NSSKFLQL-LHTDFFG-----FDNR-GFAD--------------AVSF-EKCKETCAIDCDCVGFGY-M-LK-------GTGHC-YPK-SVLINGY----QS------PGVRSH---------MYLKVSVMDSSA------------TNISSLSTL-LHSDTLQCSKLLFAPNPAVQPNV-----------SLPIAAT----------KRTRNQ-------------------------A-IVLMV--SFVSAIGVAEIVC-IALGWW--FIFRNFDDAKL-YSRQG----------------------YFAV----------PTGLK-KFTFAELREATY-------------DF---KDIVGK--GGFGTVYKGCLL-----PENKVVAVKRLEG----V----SQGEDEFWAEVSMIGRVNHINLVRMFGFCA--EGKHRLLVYEYVENGSLDKHI-FT----------QNS------------S---MVLDWKKRLQIAVGTAKGLAYLHEECLEWILHCDVKPQNILLDEQFQAKVSDFGLAKFVDSGQGRDR---AL---N-FSTIRG-----TRGYL-------APEWTMNLPITAKADVYSFGILLLELVSGREAA------KF--NVG----R-SGVN-F-VQW-AFENGKAGKWMYDVVDAKLAETGGLTCE------------DMREVERVLNTALLCLEQDRDYRPTMSEVVEVLTA-EF------------------------------------------------------------------------------------------------------------------------------------------------------------------------------------------------------------
>ThzLecRLK-G-type-19
--------------------------------------------------------------------------------------------------------------------------------------------------------------------------------------------------------------------------------------------------------------MAN---RDQPVNGR-DSCLRFLKDGDLVLVD--------------AGGI-------PIWRTNT--K--AVGAK-------------------E-ALLLNTGN-----------LVL-R-----------------------S-------DS----------------KQ-I-----------VWQAF-DFPTDTLLPE-----------------QIFKRNSN----LTSRMELGNYKSG-----HYRFYF-NDDN---------YLALIY----EGLN--LSSKY--------WPTVPNYAYGIFNIGRTTYNNT--RQAF-------LDRSG------RFTSSDR---FSF-----------------------------------NAS-DYGEGPL----RRLTLDID--G---NLRLY-------SLD----------------SR--NLT-WEITWVALAKQCD-VHGLCGFNGVCT----YTP----EPK-------CICPPGFEM------EDSTDW-FKGC-RLIQN--LSCSP--------NSAQFLRL-PYTDYSG-----YERN-GTTY--------------GVTL-QMCRKNCIDDCLCLGFAY-A-TT-------GTGEC-SPK-YLLTSRL----QS------TRVTRD---------TYIKISANDSSA------------KNVSSMLML-IQSGSLQCS-----PEPRLQQQN-----------SLSGVSK----------KGRRSR-------------------------M-VTATA--SILTAVGVTEIVC-IALGWG--FLLQIFRSPSV-HNYQG----------------------YSAV----------PGGLR-RFKLSELRRATK-------------NF---KDSVGK--GGFGSVYKGRLL-----PDNKFVAVKRLEG----V----SQGEDEFRAELSMIGRVNHMNLVQMLGYCA--EGDQRLLVYEYVENGSLENYL-CT----------EDS------------S---RVLDWNKRFQIAVDTARGLAYLHEDCLEWILHCDIKPDNILLDKHFHAKVSDFGLSKLVGKGNENDRKISAL---A-FSKIRG-----TRGYL-------APEWTMNFRITAKADVYSFGILLLELVSGRKGA------EF--NVA----G-S--N-F-VQW-AFDNVRENRWRENLVDPK---LGGSDMEW------K----SMVEMERVLKTALLCIKQDKNKRPSMSRVVEILM------------------------L---PI------------------------------------------------------NA-------------------------DDTDLQ---------------------------------------------LEMETYIAR-------------------------------------
>ThzLecRLK-G-type-20
----------------------------------------------------------------MG---YLR---------------IVC---SLVFA-----CLINL--CGARFFVLPS-------NWTVANNSSLPALTTE-Q---------GTFSAVTD-GEGNP----IMSED---------------NRFRFGFINVNSSGD--FILSIV-LG---V-NITSSDLGT---E----------------IWTAN---RQRTV-AE-GAVLSLGSSGDIVLED--------------TDGT-------VAWNISTGK----SQNK-------------------A-IAMQKSGN-----------LQI-Y-----------------------NTRNSSLFSS----------------SS-L-----------VWQSW-DHPTHTLLPG-----------------QELKTGNT----LVSNYSATSARQG-----SYKLVM------EP-----GGMVLY-----YKSK--FNEPY--------WSLGL------SGLDYEGILR----P-----------------CF-YTSSSQNAKAVYTGMELEILYNQTIGNSSTSC-----SNGT----NSLYLAPALNDTQ----YRFMRLDSD--G---NLRSY-------RVLQMTW-PGTSNNFSAWAPD------FGLDR---SDKCV-LPKVCGPYGICMN------GQ------------CSCPGSGTPD-DFDQIQNLDI-TQGCYSRS--------GEPDCNLTSPGHHFLLI-DEADYYLNGFFQP-LS------------------NVSTI-DNCRAMCSSNCSCTAAFF---HN-------SSASCYLTT-GPLNSMK---S---MSN---QTYK----------AYIKVQNAM-----------------------------------------PRILNSA---------------SSS----------FSN----------------------------G-VVAGI--TVGSAAAALFMCL-IIIVII--HHMRKSKTNRD---DIC-------------EEID-----PEEMEEEAFLK-TLPGLPP-RFTYHELKEATD-------------NF---SKKLGT--GGFGSVYEG-IL-----KDNSRVAVKKLDG----P----RQGYKEFRAEVATIGSISHLNLVRLRGFCA--DSKQRLLVYELLENGSLDKWL-FPPRTGSPGSPTSE-------------ENSHTFLTWEQRYNVAIGTARGLAYLHEQCREPIMHLDIKPQNILLDKNFMPKVSDFGMSKLL----NEDI---TQ---I-VTAVRG-----TPGYL-------APEWLKHSIATKKCDVYSFGMVLLELVSGRRNF------DP--SAS----D-PRLCYF-PAW-AMLRALEGRYLD-LADKRLE------NT---------VD--REAVIRMTKLAFWCIQDDPNKRPWMSVALKMLEG-ECN----------------------------------------VPDA--PLWLVQ--------------------RG------PEF--LEEYGY-----------------EPMERR---EEDSS-----------------VRNEEDSSVGNERAYDSIATISTTELSGPR----------------------------------
>ThzLecRLK-G-type-21
----------------------------------------------------------------MG---YLR---------------ILG---SLVFV-----CLISL--CEAMIFVLPS-------NWTVVNNSSLPTYSTE-Q---------GTFRAVTD-GEGNA----IMSED---------------YRFGFGFINVNSSGD--FILSIV-LG---V-NITSSDLGT---E----------------IWTAN---RQRTV-AE-GAVLSLGSSGDIVLED--------------TDGT-------VAWNISTGK----SQNK-------------------A-IAMQKSGN-----------LQI-Y-----------------------NTRNSSLFSS----------------SS-L-----------VWQSW-DHPTHTLLPG-----------------QELKTGNT----LVSNYSATSARQG-----SYKLVM------EP-----GGMVLY-----YKSK--FNEPY--------WSLGL------SGLDYEGILR----P-----------------CF-YTSSSQNAKAVYTGMELEILYNQTIGNSSTSC-----SNGT----NSLYLAPALNDTQ----YRFMRLDSD--G---NLRSY-------RVLQMTW-PGTSNNFSAWAPD------FGLDRS-ESEKCV-LPKVCGPYGICTN------GQ------------CSCPGSGTPD-NFDQIQNLDI-TQGCHSRS--------GEPDCNSTSVGHHFLPI-DEANYYLNEFFQP-LR------------------NVFTI-DDCKAMCSSNCSCTAAFF---HN-------SSASCYLTT-GPLNSMK---S---MSN---QTYK----------AYIKVQNNM-----------------------------------------PPNQTSA---------------STS----------LST----------------------------G-IIAGI--TVGSAAVALFLCL-IIMVTI--QHMRKRKINED---DMC------------EEEID-----PAEMEEEAFLK-TLPGLPP-RFTYHELKEATD-------------NF---SKKLGT--GGFGSVYEG-IL-----KDNSRVAVKKLDG----P----RQGYKEFRAEVATIGSISHLNLVRLRGFCA--DSKQRLLVYELLENGSLDKWL-FPPRTGSPGSPNSE-------------ENCNVFLTWEQRYNVAIGTARGLAYLHEQCREPIMHLDIKPQNILLDKNFMPKVSDFGMSKLL----NEDI---TQ---I-VTAVRG-----TPGYL-------APEWLRYSIATKKCDVYSFGMVLLELVSGRRNF------EP--SAS----D-PRLCYF-PAW-AMLRALEGRYLE-LVDQRLE------NN---------VD--RETVIRMTKVAFWCIQDNPDRRPWMSVALKMLEG-ECN----------------------------------------VPDA--PLWLVQ--------------------RG------PEF--LEEYGY-----------------EPMERR---EEDSS-----------------VRNEEDSSVGNERAYDSIATISTTELSGPR----------------------------------
>ThzLecRLK-G-type-22
----------------------------------------------------------------ME---FLR---------------ILC---SLVFV-----CLINV--LEARFFALPS-------NWTVVNNSSLSTLSTE-Q---------GTFSAVTD-GKGNP----IMSED---------------KRFQFGFINVNSSGK--FILSIV-LV---V-NITSSDFGT---E----------------IWTAN---RQRTV-AE-GAVLSLGSSGDMVLED--------------TDGT-------VAWNISTGK----TQNK-------------------A-IAMQKSGN-----------LQI-Y-----------------------NTTNSSIFSS----------------SR-L-----------VWQSW-DHPTHTLLPG-----------------QTLKTGYT----LVSNYSATSSSQG-----SYKLVM------EP-----GGMVLY-----YKSK--FYEPY--------WSLGL------PGLNYEGILR----P-----------------CF-YTSSSQNAKALYTGIELQISFNETVADSSTSC-----SNGT----TALNLTPAFNDTQ----YRFMRLDID--G---NLRSY-------RIPLMTF-PGTGNNSTAWVPD------FGLDRS-ESEKCV-LPKVCGPYGICTN------GQ------------CSCPGSGTPD-NFDQIQNLDI-TQGCHSRS--------GEPDCNSTSVGHHFLPI-DEANYYLNEFFQP-LR------------------NVFTI-DDCKAMCSSNCSCTAAFF---HN-------RSASCYLTT-GPLNSLK---G---MSN---QTYK----------AYIKVQDNM-----------------------------------------PPNQTSA---------------STS----------LSS----------------------------G-IIAGI--SIGSAAVALFLCL-IIIVTI--QFMRKSKVSED---DMC------------EEEID-----PTEMEEEAFLK-TLPGLPP-RFTYHELKEATD-------------NF---SRILGT--GGFGSVYEG-IL-----KDNSEVAVKKLDG----P----RQGYKEFRAEVATIGSISHLNLVRLRGFCA--DCKQRLLVYELLENGSLDKWL-FPPRTGSPGSPNSE-------------EN---FLTWEQRYNVAIGTARGLAYLHEQCREPIMHLDIKPQNILLDKNFMPKVSDFGMSKLL----NEDM---TQ---I-VTAVRG-----TPGYL-------APEWLRYSIATKKCDVYSFGMVLLELVSGRRNF------DP--CAS----D-PRLCYF-PAW-AMLRALEGRYLE-LVDKRLD------NN---------VD--REAVIRMTKVAFWCIQDNPDKRPWMSAALKMLEG-ELN----------------------------------------VPDA--PMWLVQ--------------------RG------PEF--LEEYGY-----------------EPTE----------------------------RREDESLLVHLREYDSICTVSTTELSGPR----------------------------------
>ThzLecRLK-G-type-23
----------------------------------------------------------------MG---YLR---------------IVC---SLVFV-----CLINL--CGARFFVLPS-------NWTVANNSSLPALTTE-Q---------GTFSAVTD-GEGNP----IMSED---------------NRFRFGFINVNSSGE--YILSIV-LA---V-NTTSSGFGT---E----------------IWTAN---RQRTV-AE-GAVLSLESSGDMVLKD--------------TDGT-------VAWNIGTGK----TQNK-------------------T-IAMQMSGN-----------LQI-Y-----------------------NTTNSSLFSS----------------SS-L-----------VWQSW-DHPTHTLLPG-----------------QSLKTGYM----LVSNYSATSARQG-----SYKLVM------EP-----GGMVLY-----YQSM--FDEPY--------WSRGL------PGLDYEGILR----P-----------------CF-YTSSSQNAEAVYTGPELRISFNETIVNSSTSC-----SNGT----TSLNLAPFLNDTQ----YRFLRLDID--G---NLRSY-------MIPQV---PGTNNISSAWTAD------FGLDQ---SDRCV-LPKVCGPNGICRD------GQ------------CSCPGSGTPD-DFDQIQILDV-TKGCYSRT--------GKPDCNQTSVHHHFLLI-DQADYYLNEFFQP-LR------------------NVSTV-DNCKAMCSSNCTCTAAFF---HN-------RSASCYLTT-GPLNSLK---G---MSN---QTYK----------AYIKVQNNL-----------------------------------------PQNQTSA---------------STS----------LST----------------------------G-IIAGI--TVGSAAVALFLCL-IIMVTI--QHMRKRKINED---DMC------------EEEID-----PAEMEEEAFLK-TLPGLPP-RFTYHELKEATD-------------NF---RKILGT--GGFGSVYEG-IL-----KDNSKVAVKKLDG----P----RQGYKEFRAEVATIGSISHLNLVRLKGFCA--DCKQRLLVYELLENGSLDKWL-FPPRTGSPGSPTSE-------------ENSHTFLTWEQRYNVAIGTARGLAYLHEQCREPIMHLDIKPQNILLDKNFMPKVSDFGMSKLL----NEDI---TQ---I-VTAVRG-----TPGYL-------APEWLKHSIATKKCDVYSFGMVLLELVSGRRNF------DP--SAS----D-PRLCYF-PAW-AMLRALEGRYLD-LADKRLE------NT---------VD--REAVIRMTKLAFWCIQDDPNKRPWMSVALKMLEG-EWD----------------------------------------VPDA--PLWLLQ--------------------RG------PEF--LEGYGY-----------------EPTER----------------------------GEEDLLLGNERIYDSIATVSFTELSGPR----------------------------------
>ThzLecRLK-G-type-24
----------------------------------------------------------------ME---FLR---------------ILC---SLVFV-----CLINV--LEARFFALPS-------NWTVVNNSSLSTLSTE-Q---------GKFSAVTD-GKGNP----ITSED---------------KRFQFGFINVNSSGK--FILSIV-LV---V-NITSSDFGT---E----------------IWTAN---RQMTV-AE-GAVLSLGSSGDMVLED--------------TDGT-------VAWNISTGK----TQNK-------------------A-IAMQKSGN-----------LQI-Y-----------------------NTTNSSLFSS----------------SR-L-----------VWQSW-DHPTHTLLPG-----------------QTLKTGYT----LVSNYSATSSSQG-----SYKLVM------EP-----GGMVLY-----YKSK--FYEPY--------WSLGL------PGLNYEGILR----P-----------------CF-YTSSSQNAEALYTGIELQISFNETVADSSTSC-----SNGT----TALNLTPAFNDTQ----YRFMRLDID--G---NLRSY-------RIPLMTF-PGTGNNSTAWVPD------FGLDRS-ESEKCV-LPKVCGPYGICTN------GQ------------CSCPGSGTPD-NFDQIQNLDI-TQGCHSRS--------GEPDCNSTSVGHHFLPI-DEANYYLNEFFQP-LR------------------NVFTI-DDCKAMCSSNCTCTAAFF---HN-------SSASCYLST-GPLNSIK---S---VSN---QTYK----------AYIKVQNNL-----------------------------------------PQNQTSA---------------STS----------LST----------------------------G-IIAGI--TVGSAAVALFLCL-IIMVTI--QHMRKRKINED---DMC------------EEEID-----PAEMEEEAFLK-TLPGLPP-RFTYHELKEATD-------------NF---RKILGT--GGFGSVYEG-IL-----KDNSKVAVKKLDG----P----RQGYKEFRAEVATIGSISHLNLVRLKGFCA--DCKQRLLVYELLENGSLDKWL-FPPRTGSPGSPNSE-------------EN---FLTWEQRYNVAIGTARGLAYLHEQCREPIMHLDIKPQNILLDKNFMPKVSDFGMSKLL----NEDM---TQ---I-VTAVRG-----TPGYL-------APEWLRYSIATKKCDVYSFGMVLLELVSGRRNF------DP--CAS----D-PRLCYF-PAW-AMLRALEGRYLE-LVDKRLD------NN---------VD--REAVIRMTKVAFWCIQDNPDKRPWMSAALKMLEG-ELN----------------------------------------VPDA--PMWLVQ--------------------RG------PEF--LEEYGY-----------------EPTE----------------------------RREDESLLVHLREYDSICTVSTTELSGPR----------------------------------
>ThzLecRLK-G-type-25
----------------------------------------------------------------MG---YLR---------------ILG---SLVFV-----CLISL--CEAMIFVLPS-------NWTVVNNSSLPTYSTE-Q---------GTFRAVTD-GEGNA----IMSED---------------YRFGFGFINVNSSGD--FILSIV-LG---V-NITSSDLGT---E----------------IWTAN---RQRTV-AE-GAVLSLGSSGDIVLED--------------TDGT-------VAWNISTGK----SQNK-------------------A-IAMQKSGN-----------LQI-Y-----------------------NTRNSSLFSS----------------SS-L-----------VWQSW-DHPTHTLLPG-----------------QELKTGNT----LVSNYSATSARQG-----SYKLVM------EP-----GGMVLY-----YKSK--FNEPY--------WSLGL------SGLDYEGILR----P-----------------CF-YTSSSQNAKAVYTGMELEILYNQTIGNSSTSC-----SNGT----NSLYLAPALNDTQ----YRFMRLDSD--G---NLRSY-------RVLQMTW-PGTSNNFSAWAPD------FGLDRS-ESEKCV-LPKVCGPYGICMN------GQ------------CSCPGSGTPD-DFDQIQNLDI-TQGCYSRS--------GEPDCNLTSPGHHFLLI-DEADYYLNGFFQP-LS------------------NVSTI-DNCRAMCSSNCSCTAAFF---HN-------SSASCYLTT-GPLNSMK---S---MSN---QTYK----------AYIKVQNNM-----------------------------------------PPNQTSA---------------STS----------LSS----------------------------G-IIAGI--SIGSAAVALFLCL-IIIVTI--QFMRKSKVSED---DMC------------EEEID-----PTEMEEEAFLK-TLPGLPP-RFTYHELKEATD-------------NF---SRILGT--GGFGSVYEG-IL-----KDNSEVAVKKLDG----P----RQGYKEFRAEVATIGSISHLNLVRLRGFCA--DSKQRLLVYELLENGSLDKWL-FPPRTGSPGSPNSE-------------ENCNVFLTWEQRYNVAVGTARGLTYLHEQCREPIMHLDIKPQNILLDKSFTPKVSDFGMSKLL----NEDM---TQ---I-VTAVRG-----TPGYL-------APEWLRYSIATKKCDVYSFGMVLLELVSGRRNF------EP--SAS----D-PRLCYF-PAW-AMLRALEGRYLE-LVDKRLD------NN---------VD--REAVIRMTKVAFWCIQDNPDKRPWMSAALKMLEG-ELN----------------------------------------VPDA--PMWLVQ--------------------RG------PEF--LEEYGY-----------------EPTE----------------------------RREDESLLVHLREYDSICTVSTTELSGPR----------------------------------
>ThzLecRLK-G-type-26
----------------------------------------------------------------MG---YLR---------------IVC---SLVFV-----CLINL--CGARFFVLPS-------NWTVANNSSLPALTTE-Q---------GTFSAVTD-GEGNP----IMSED---------------NRFRFGFINVNSSGE--YILSIV-LA---V-NTTSSGFGT---E----------------IWTAN---RQRTV-AE-GAVLSLESSGDMVLKD--------------TDGT-------VAWNIGTGK----TQNK-------------------T-IAMQMSGN-----------LQI-Y-----------------------NTTNSSLFSS----------------SS-L-----------VWQSW-DHPTHTLLPG-----------------QSLKTGYM----LVSNYSATSARQG-----SYKLVM------EP-----GGMVLY-----YKSK--FYEPY--------WSLGL------PGLNYEGILR----P-----------------CF-YTSSSQNAKALYTGIELQISFNETIADSSTSC-----SNGT----TALNLAPAFNDTQ----YRFMRLDSD--G---NLRSY-------RVLQMTW-PGTSNNFSAWAPD------FGLDR---SDKCV-LPKVCGPYGICMN------GQ------------CSCPGSGTPD-DFDQIQNLDV-TKGCYSRT--------GKPDCNQTSVHHHFLLI-DQADYYLNEFFQP-LR------------------NVSTV-DNCKAMCSSNCTCTAAFF---HN-------SSASCYLTT-GPLNSMK---S---MSN---QTYK----------AYIKVQNAM-----------------------------------------PRILNSA---------------SSS----------FSN----------------------------G-VVAGI--TVGSAAAALFMCL-IIIVII--HHMRKSKTNRD---DIC-------------EEID-----PEEMEEEAFLK-TLPGLPP-RFTYHELKEATD-------------NF---SKKLGT--GGFGSVYEG-IL-----KDNSRVAVKKLDG----P----RQGYKEFRAEVATIGSISHLNLVRLRGFCA--DCKQRLLVYELLENGSLDKWL-FPPRTGS-------------------------------------------------------------------------------------------------------------------------------------------------------------------------------------------------------------------------------------------------------------------------------------------------------------------------------------------------------------------------------------------------------------------------------------------------------------------------------------
>ThzLecRLK-G-type-27
----------------------------------------------------------------MG---YLR---------------IVC---SLVFV-----CLINL--CGARFFVLPS-------NWTVANNSSLPALTTE-Q---------GTFSAVTD-GEGNP----IMSED---------------NRFRFGFINVNSSGE--YILSIV-LA---V-NTTSSGFGT---E----------------IWTAN---RQRTV-AE-GAVLSLESSGDMVLKD--------------TDGT-------VAWNIGTGK----TQNK-------------------T-IAMQMSGN-----------LQI-Y-----------------------NTTNSSLFSS----------------SS-L-----------VWQSW-DHPTHTLLPG-----------------QSLKTGYM----LVSNYSATSARQG-----SYKLVM------EP-----GGMVLY-----YQSM--FDEPY--------WSRGL------PGLDYEGILR----P-----------------CF-YTSSSQNAEAVYTGPELRISFNETIVNSSTSC-----SNGT----TSLNLAPFLNDTQ----YRFLRLDID--G---NLRSY-------MIPQV---PGTNNISSAWTAD------FGLDQ---SDRCV-LPKVCGPNGICRD------GQ------------CSCPGAGTPD-DFDQIQILDV-TQGCYSLT--------GKPDCNQTSVHHHFLLI-DQADYYLNEFFQP-LR------------------NVSTV-DNCKAMCSSNCTCTAAFF---HN-------SSASCYLST-GPLNSIK---S---VSN---QTYK----------AYIKVQNNL-----------------------------------------PQNQTSA---------------STS----------LST----------------------------G-IIAGI--TVGSAAVALFLCL-IIMVTI--QHMRKRKINED---DMC------------EEEID-----PAEMEEEAFLK-TLPGLPP-RFTYHELKEATD-------------NF---RKILGT--GGFGSVYEG-IL-----KDNSKVAVKKLDG----P----RQGYKEFRAEVATIGSISHLNLVRLKGFCA--DCKQRLLVYELLENGSLDKWL-FPPRT---GSPNSE-------------ENCNVFLTWEQRYNVAVGTARGLTYLHEQCREPIMHLDIKPQNILLDKSFTPKVSDFGMSKLL----NEDI---TQ---I-VTAVRG-----TPGYL-------APEWLRYSIATKKCDVYSFGMVLLELVSGRRNF------DP--SAS----D-PRLCYF-PAW-AMLRALEGRYLE-LVDQRLE------NN---------VD--RETVIRMTKVAFWCIQDNPDRRPWMSVALKMLEG-ECN----------------------------------------VPDP--PLWLVQ--------------------RG------PEF--LEEYGY-----------------EPMERR---EEDSS-----------------VGNEEDSSVGNERAYDSIAAISTTELSGPR----------------------------------
>ThzLecRLK-G-type-28
----------------------------------------------------------------MG---YLR---------------ILG---SLVFV-----CLISL--CEAMIFVLPS-------NWTVVNNSSLPTYSTE-Q---------GTFRAVTD-GEGNA----IMSED---------------YRFGFGFINVNSSGD--FILSIV-LG---V-NITSSDLGT---E----------------IWTAN---RQRTV-AE-GAVLSLGSSGDIVLED--------------TDGT-------VAWNISTGK----SQNK-------------------A-IAMQKSGN-----------LQI-Y-----------------------NTRNSSLFSS----------------SS-L-----------VWQSW-DHPTHTLLPG-----------------QELKTGNT----LVSNYSATSARQG-----SYKLVM------EP-----GGMVLY-----YKSK--FNEPY--------WSLGL------SGLDYEGILR----P-----------------CF-YTSSSQNAKAVYTGMELEILYNQTIGNSSTSC-----SNGT----NSLYLAPALNDTQ----YRFMRLDSD--G---NLRSY-------RVLQMTW-PGTSNNFSAWAPD------FGLDRS-ESEKCV-LPKVCGPYGICMN------GQ------------CSCPGSGTPD-DFDQIQNLDI-TQGCYSRS--------GEPDCNLTSPGHHFLLI-DEADYYLNGFFQP-LS------------------NVSTI-DNCRAMCSSNCSCTAAFF---HN-------SSASCYLTT-GPLNSMK---S---MSN---QTYK----------AYIKVQNAM-----------------------------------------PRIFNSA---------------SSS----------FSN----------------------------G-VVAGI--TVGSAAAALFMCL-IIIVII--HHMRKSKTNRD---DIC-------------EEID-----PEEMEEEAFLK-TLPGLPP-RFTYHELKEATD-------------NF---SKKLGT--GGFGSVYEG-IL-----KDNSRVAVKKLDG----P----RQGYKEFRAEVATIGSISHLNLVRLRGFCA--DSKQRLLVYELLENGSLDKWL-FPPRTGSPGSPTSE-------------ENSHTFLTWEQRYNVAIGTARGLAYLHEQCREPIMHLDIKPQNILLDKNFMPKVSDFGMSKLL----NEDI---TQ---I-VTAVRG-----TPGYL-------APEWLRYSIATKKCDVYSFGMVLLELVSGRRNF------EP--SAS----D-PRLCYF-PAW-AMLRALEGRYLE-LVDQRLE------NN---------VD--RETVIRMTKVAFWCIQDNPDRRPWMSVALKMLEG-ECN----------------------------------------VPDA--PLWLVQ--------------------RG------PEF--LEEYGY-----------------EPMERR---EEDSS-----------------VRNEEDSSVGNERAYDSIATISTTELSGPR----------------------------------
>ThzLecRLK-G-type-29
----------------------------------------------------------------MG----FPW--------------ILL----LVF-----MVFIWVDGSQAQEQS------------STVLRISYDQLN---S-------------SGFK--PTDN-KY-LVSPN---------------GFFCAGFYSLSASS---YAFAVWYAND----SQ-RT-------L----------------AWMAN---STSLV-GT-NSSL-ILKNEDLSIID--------------EKGL-------NVWSQKVSGS--------------------------D-LTLQSTGN-----------LVF-D----------------------------------------------------------------RWESF-QSPTDTLLPK-----------------QNFTKGQK----LMSRLANGTYGSGD---NYYVLSL-DDKS--------NKISLYYMQEQQQGQ--MQNHY--------WQS----------------DGS--FPAIN------LDDNG------FLNTSSVDKSNLI-----------------------------------MAS-DAGEGKR---LRRLVLESK--G---NFRLY-------SRT----------------MD-PYSS-WSLVWEAVSEHCT-IHGVCGENAVCK----VNESW--EPE-------CQCPPGFEH------SPGDN---RSC-KAITD--IK-DP--------SDVRFVPL-DYVDFAG-----SNIT--DQS--------------VTRL-QDCEDSCKNNNSCKGFAY-D-LD--------NGHCVYQL-GKLVNGY----WS------PEAHKR---------MYLKVSATDEQANKNPFIGLFSVVQNVCPTLIK--------------LAFPRKDSD-----------------------------HTTRDL-------------------------V-I-------ICSLFGA-ELLC-GVLAFW--AFLRKYSRFRD-IAR------------------------IFALDLM------PSGGPK-KFTYAELKAATN-------------SF---SDKLGE--GGFGPVYRG-LL-----PDQRQIAVKKLEG----L----QHGEQQFWAEVTIIGRIHHLNLVRMWGFCA--EGEHRLLVYEFIPHGSLDRHL-FY----------GDG------------A---NAMEWGIRYRIALGVARAIAYLHEECLEWVLHCDIKPENILLDEGFCPKVSDFGLAKLVE----KER---SL---T-MSAIRG-----TRGYL-------APEWFELNPITAKADVYSFGMVLLEIVSGRRNLVVTNFPNS--NMD----S-GEWY-F-PAW-AFEMVVNEKIVGEVVDKRL--VGVTENR-------S----QLEAVERMVKTAFWCIQTRPEDRPSMGKVAKMLEG-SVE-------------------VENPPK---------------------P-----------------------------QLMSE-------------------------VDGD---------TYSGA-------------------------------QS--IKKSAISRY-----------------------------------
>ThzLecRLK-G-type-30
----------------------------------------------------------------MG----FSW--------------VLL----FVF-----MVFIWVDGSQAQEQS------------STVLRISYDQLN---S-------------SGFK--PTDN-KY-LVSPN---------------GFFCAGFYSLSASS---YAFAVWYAND----SQ-RT-------L----------------AWMAN---STSLV-GT-NSSL-ILKNGSFSIVD--------------ENGL-------IVWNPNVSNS--S--AM-------------------D-LTLQDSGN-----------LVL-N-----------------------T-------SQ----------------SQ-P-----------AWQSF-DFPSDTLLPN-----------------QTLSKGGE----LISRLANGTYGSGD---NYYVLSL-DDKS--------NKISLYYMQEQQQGQ--MQNHY--------WQS----------------DGS--FPAIN------LDDNG------FLNTSSVDKSNLI-----------------------------------MAS-DAGEGKR---LRRLVLESK--G---NFRLY-------SRT----------------MD-PYSS-WSLVWEAVSEHCT-IHGVCGENAVCK----VNESW--EPE-------CQCPPGFEH------SPGDN---RSC-KAITD--IK-DP--------SDVRFVPL-DYVDFAG-----SNIT--DQS--------------VTRL-QDCEDSCKNKNSCKGFAY-D-LD--------NGHCVYQY-GKLVNGY----WS------PEAHKR---------MYLKVSATDEQANKNPFIGLFSVVQNVCPTLIK--------------LAFPRKDSD-----------------------------HTTRDL-------------------------V-I-------ICSLFGA-ELLC-GVLAFW--AFLRKYSRFRD-IAR------------------------IFALDLM------PSGGPK-KFTYAELKAATN-------------SF---SDKLGE--GGFGPVYRG-LL-----PDQRQIAVKKLEG----L----QHGEQQFWAEVTIIGRIHHLNLVRMWGFCA--EGEHRLLVYEFIPHGSLDRHL-FY----------GDG------------A---NAMEWGIRYRIALGVARAIAYLHEECLEWVLHCDIKPENILLDEGFCPKVSDFGLAKLVE----KER---SL---S-MSTIRG-----TRGYL-------APEWFELNPITAKADVYSFGMVLLEIVSGRRNMVTNNLLSS--NME----N-DDWY-F-PAW-AFEMVVNEKIVGEVVDKRL--VGVTENR-------S----QLEAVERMVKTAFWCIQTRPEDRPSMGKVAKMLEG-SVE-------------------VENPPK---------------------P-----------------------------QLMSE-------------------------VDGD---------TYSGA-------------------------------QS--IKKSAISRY-----------------------------------
>ThzLecRLK-G-type-31
----------------------------------------------------------------MA-APTIL---------------TLI----VVI-----LMFI----CAS------------------AQK-QN--ITLG-S-------------TLSP--PQNS--K-WVSPN---------------GQFAFGFYELTPTQ---YVLGVWFDK---I-PN-KT-------L----------------VWTVMKDQMDVPV-EK-MSTLQLTNSD-LSLYD--------------ARKS-------LKWSAAPPG----KI-S-------------------A-AAMLDNGN-----------FVL-L-----------------------N-------ASF----------------E-P-----------IWQSF-DYPTDTLLPG-----------------QVLKWKST----MYSKASSTNFSSG-----RFELAL---------QED-ANLVLYP----VDRVGEAQGAY--------WA-----------KG--QFFQE---VNLN------FDSSGLLYLV-----NTTNMIVSN-----------------------------------LTAGGLGKSGL---LRRMTLESN--G---ILAQY-------VWN-----------------T-SDSS-WSSVWQSVSDPCKDVKGQCGRNGICQ---LNSENE---PE-------CTCPPQFNY------IDSQDH-FKGCVRSSSP-GQSCSTSKTMSRLENTDW---------G-------GGKE-YSVL---------ED----LTE-TQCQEACINDCFCVVVTH-S-----------SLVCRKKR-MPLLDGRKG----------DDISSV---------AFVKGSDDNNP---------------PSNLS-------------------PPL-SEQ---------------RRV----------RKRK------------------------SLVG-IGISL--LACSSALIV-AAF-LVC-----LCGSKL----------------------------------HKMRKVTEQP-IVVEGLK-AFCYKEIETATA-------------GF---REELGR--GAFGKVYKG-SL-----QDGRAIAVKALVDKSLQD----QHGEREFRTEMTAIGSSYHKNLVQLYGFCD--EGTHRLLVYEYMSNGSLDTVL-FV---------------------------DGGFLDWRVRVQIAMGTARGLLYLHEECRTQILHCDIKPQNILLDQNYNPKISDFGLAKLL----RAEQ---TR---T-MTGTRG-----TKGYI-------APEWINNMPITAKVDVYSFGVMLLEIICCRKTM------DF--NAP----E-KEIF-L-SEW-VYECLKRGALAK-LVEQQQL-----EGE-------G-MRIESRQLERMVLVGLWCIQEDPALRPPMKKVVQMMDG-TVE-------------------IAVPPP---------------------P-------------------------GSFVGSLCL--------------------------------------------------------------------------------------------------------------------------
>ThzLecRLK-G-type-32
----------------------------------------------------------------MA-APTIL---------------TLI----VVI-----LMFI----CAS------------------AQK-QN--ITLG-S-------------TLSP--PQNS--K-WVSPN---------------GQFAFGFYELPETDL--YVVGIWFDK---I-PT-KT-------L----------------VWTVMKDQRDLPV-EK-MSSLQLTNNG-LSLYD--------------ARKS-------LNWTAAPSE----KI-A-------------------A-AAMLDSGN-----------FVL-L-----------------------N-------ASF----------------E-P-----------IWQTF-DYPTDTLLPG-----------------QELKWKST----IYSKASNTNLSSG-----RFELAL---------QKD-GNLVLYP----VERVGESQGAY--------WS-----------SR--TLSGE---PSLK------FDMGGLLYLV-----NTTNN--TT-----------------------------------LTEGEAGNGQF---LRRVTLESD--G---ILAQY-------VWN---------------LAG-NDSS-WTPVWKPVNDPCKDVKGQCGRNGICQ---LNSQNE---PY-------CRCPPQFNF------IDSQDH-FKGCTR-EWP-RCNVNSTSTMSRLDNTDW---------L-------NDND-YSVL---------AG----LSI-SECQDACIDDCMCTVVTY-S-P--------GRVLCWKKR-MPLIDGRIG----------MDITNI---------AFVKVSDDFKA---------------DSPFSA----------------PPPPT-PEQ---------------RNE----------RKGK------------------------TLVA-NGIIL--LACSSSLLL-VAF-LVV--C--LGGLKV----------------------------------HKMRKIAPQI-MVLEGLK-AFSYKEIEAATE-------------GF---REELGR--GSFGKVFKG-RL-----EDGRAIAVKILDDKAVQE----KHGEREFRTEMSVIGTSHHKNLVQLYGFCD--EGCHRLLVYEYMGNGSLDTAL-FV---------------------------GSGFLDWRTRVKIAMGTARGLLYLHEECRTQTIHCDIKPQNILLDQNYNPKISDFGLAKLL----MAEQ---TA---T-RTAARG-----TRGYI-------APEWMNNMPITVKVDIYSFGVMLLEIICCRKTM------KL--DTP----E-NEIF-L-DQW-VYECFKRGELAK-LVEQQQV-----EGE-------G-A--LRRQLERMVLVGLWCIQEDPALRPSTKKVVQMMEG-TVE-------------------IAVPPP---------------------P-------------------------GSFVGSLCV--------------------------------------------------------------------------------------------------------------------------
>ThzLecRLK-G-type-33
----------------------------------------------------------------MD-TLTIL---------------PLT----IVI-----LMLI----CAS------------------AQK-QN--IKRG-S-------------TLIP--PHNS--K-WVSPN---------------GQFAFGFYELPETDL--YVVGIWFDK---I-PY-KT-------L----------------VWTVMKDQRDLPV-EK-MSSLQLTNNG-LSLYD--------------STKS-------LKWSAAPSE----KV-T-------------------A-AAMRDDGN-----------FVL-L-----------------------S-------ASL----------------E-P-----------IWQSF-DYPTDTLLPG-----------------QELKWKST----IYSKASNTNLSSG-----RFELAL---------QKD-GNLVLYP----VERVGESQGAY--------WS-----------SR--TLSGE---PSLK------FDMGGLLYLV-----NTTNN--TT-----------------------------------LTEGEAGNGQF---LRRVTLESD--G---ILAQY-------VWN---------------LAG-NDSS-WTPVWKPVNDPCKDVKGQCGRNGICQ---LNSQNE---PY-------CRCPPQFNF------IDSQDH-FKGCTR-EWP-RCNVNSTSTMSRLDNTDW---------L-------NDND-YSVL---------AG----LSI-SECQDACIDDCMCTVVTY-S-P--------GRVLCWKKR-MPLIDGRIG----------MDITNI---------AFVKVSDDFKA---------------DSPFSA----------------PPPPT-PEQ---------------RNE----------RKGK------------------------TLVA-NGIIL--LACSSSLLL-VAF-LVV--C--LGGLKV----------------------------------HKMRKIAPQI-MVLEGLK-AFSYKEIEAATE-------------GF---REELGR--GSFGKVFKG-RL-----EDGRAIAVKILDDKAVQE----KHGEREFRTEMSVIGTSHHKNLVQLYGFCD--EGCHRLLVYEYMGNGSLDTAL-FV---------------------------GSGFLDWRTRVKIAMGTARGLLYLHEECRTQTIHCDIKPQNILLDQNYNPKISDFGLAKLL----MAEQ---TA---T-RTAARG-----TRGYI-------APEWMNNMPITVKVDIYSFGVMLLEIICCRKTM------KL--DTP----E-NEIF-L-DQW-VYECFKRGELA-------------------------------------------------------------------------------------------------------------------------------------------------------------------------------------------------------------------------------------------------------------------------------
>ThzLecRLK-G-type-34
----------------------------------------------------------------MA-PIQIH---------------SF-------I-----FLFIQILFCAS------------------AQKQQN--IRPG-S-------------TLSP--SQNS--K-WVSPN---------------GQFAFGFYQQTPTL---YVVGVWYDN---M-TP-KT-------L----------------AWTVVTDKVDIPV-EK-KSSLQLTSSG-LSLSD--------------DRQN-------VLWSSGSSD----KV-A-------------------A-AVMQDNGN-----------FVL-L-----------------------N-------ALF----------------E-P-----------IWQSF-DSPTDTLLPG-----------------QTLKTYSN----MFSKASPTNFSAG-----RFELSM---------QGD-GNLVLYA----VDRRGDAQGAY--------WASN---------TD--GVQDK---LSLK------FNESGLLYLA-----NSTGMMVSK-----------------------------------VTEGKAGDGRF---LRRVRLEID--G---TFAQY-------VWN---------------MDS-NDSS-WSSVWQPLKDPCKDVKGQCGNNGICR---LIDQNK---PD-------CICPRQFNF------IDREDH-FMGCVRSSSP-GQSCSTRSKMLRLDNTDWLR-----GSE-------GDSD-YSIM---------LD----LSE-IECKQSCLNDCMCVVVTY-D-----------NAVCRKKR-LPLIDGRQA----------LEISTK---------AFVKVSDGFNR---------------DPAL--------------------PPL-TEQ---------------RKE----------REGK------------------------ALVV-IGITL--LGCSSSLLV-AAF-LVT--W--LYGSKLR---------------------------------PGNGKITQKH-KVVEGLK-AFSYKEIEAATA-------------GF---RQELGR--GAFGKVYKG-QL-----PDGRAIAVKSLLDNVTQE----ADGDREFRTEMSVIGTSHHKNLVQLYGFCD--EGSHRLLVYEYMSKGSLDTAL-FV---------------------------DSGFLEWRTRVQIAMGIARGLLYLHEECKTQILHCDIKPQNILLDQNFSPKISDFGLAKLL----KADQ---TA---T-LTAARG-----TKGYI-------APEWINKMPITVKVDVYSFGVMLLEIICCRKTM------DF--NAP----E-KEIF-L-SEW-VYECLKRGALAK-LVEQQQL-----EGE-------G-MRIESRQLERMVLVGLWCIQEDPALRPPMKKVVQMMDG-TVE-------------------IAVPPP---------------------P-------------------------GSFVGSLCL--------------------------------------------------------------------------------------------------------------------------
>ThzLecRLK-G-type-35
----------------------------------------------------------------MA-APTIL---------------TLI----VVI-----LMFI----CAS------------------AQK-QN--IELG-S-------------TLSP--PQNS--K-WVSPN---------------GQFAFGFYELTPTQ---YVLGVWFDK---I-PN-KT-------L----------------VWTVMKDQMDVPV-EK-MSTLQLTNSD-LSLYD--------------ARKS-------LKWSAAPPG----KI-S-------------------A-AAMLDNGN-----------FVL-L-----------------------N-------ASF----------------E-P-----------IWQSF-DYPTDTLLPG-----------------QVLKWKST----MYSKASSTNFSSG-----RFELAL---------QED-ANLVLYP----VDRVGEAQGAY--------WA-----------KG--QFFQE---VNLN------FDSSGLLYLV-----NTTNMIVSN-----------------------------------LTAGGLGKSGL---LRRMTLESN--G---ILAQY-------VWNI--------------LDG-NDSS-WTPVWKPVNDPCKDVKGQCGRNGICQ---LNSQNE---PY-------CRCPPQFNF------IDSQDH-FKGCTR-EWP-RCNVNSTSTMSRLDNTDW---------L-------NDND-YSVL---------AG----LSI-SECQDACIDDCMCTVVTY-S-P--------GRVLCWKKR-MPLIDGRIG----------MDITNI---------AFVKVSDDFKA---------------DSPFSA----------------PPPPT-PEQ---------------RNE----------RKGK------------------------TLVA-NGIIL--LACSSSLLL-VAF-LVV--C--LGGLKV----------------------------------HKMRKIAPQI-MVLEGLK-AFSYKEIEAATE-------------GF---REELGR--GSFGKVFKG-RL-----EDGRAIAVKILDDKAVQE----KHGEREFRTEMSVIGTSHHKNLVQLYGFCD--EGCHRLLVYEYMGNGSLDTAL-FV---------------------------GSGFLDWRTRVKIAMGTARGLLYLHEECRTQTIHCDIKPQNILLDQNYNPKISDFGLAKLL----MAEQ---TA---T-RTAARG-----TRGYI-------APEWMNNMPITVKVDIYSFGVMLLEIVCCRKTM------DL--GAP----E-NKIL-L-DEW-VYECFQRGELSK-LVEQQQV-----EGE-------G-MGIEWRQLERMVLVGLWCIQEDPALRPSTKKVVQMMEG-TVEIAVPPPPKKVLQMTEGAVQIAVPPP---------------------P-------------------------GSFVGSLCV--------------------------------------------------------------------------------------------------------------------------
>ThzLecRLK-G-type-36
--------------------------------MGALQNL--------------------------C----LF---------------TLL------F-----LGAAQIKSSSA----------------------AEDSIAVG-E-------------TLTR----TQ--T-KSSAN---------------GVFKLGFFKLNGTENW-YA-GLLYAQ---F-PI-QT-------V----------------AWLFN---QDTPLQNN-SAVLNLTENGSL-VLS--------------YGTS-------VIWASNKTS----KPVS-------------------T-ANITNGGN-----------LAV-FG--AQ------------------N-------RS-----------------E-T-----------LWQSF-DYPQNTWIPG-----------------MKISDTQR----LTSWKSPWDPTPG-----LYNLVL-DKAN--------DQFILQG----RNSV-----KY--------WESGN--W-----NG--QIFSK--VPEMT------QGFM--YLFD-YFN-NGSYKYFTY-----------------------------------SVK-PGI--TL---TTRFVMSES--G---DIKVY-------SQL-----------------D--NTDVWTMFWAQPRDQCQ-VYDLCGAFGTCT----TN-NV---QF-------CSCLTGFEP-IDKRSWDSQAW-SGGCKRKTSL---DCSS------NTSTDGFMEL-TGKSS-------P----VDAVAVTGS----------TSE-QDCRSSCLRNCSCIAYAY-D-DT--------EH-CRHWA-DELLNL----VDS-SSS---STGS----------LYVRLA--------------------AVDV---------------------PLTGSK---------------GKS-----------------------------------------S-AAAAVVGGAIGGAAALLGVG-FVV--F--FCI-RRR----------------------------------RSPLQ-SAE-YT-GPLT-VYSYRELQSATK-------------NF---SERLGG--GGFGSVFKG-SL-----GNKTLVAVKKLEG----I----SQGEKQFRMEVSTIGTIQHVNLIRLRGFCS--EGSSRMLVYDYLPNGSLDKWL-FS----------KNE------------S--APVLDWKTRFGIALGMARGILYLHEKCRDCIIHCDIKPENILLDGEFCPKVADFGLSKLM----GREF---SH---V-LTTMRG-----TRGYL-------APEWISGLPITPKADVYSFGMTLLEIIAGRRNM------E---ENA----E-HSGWFF-PTW-AATQINQENTMD-LLDKKLI------DK-------A----DAEQLKRAAMVGGWCIQDDEDLRPSMSQVVQILEG-ISS-------------------VSVPPV---------------------P-------------------------RSLQALVAK--------PNSLV----FYWDKETAPRSITS------SSTS-------------------------------------SNAVNNSAKGS-ENFS-NS----LTSLGSSENGENHKT------
>ThzLecRLK-G-type-37
-------------------------------------------------------------------------------------------------------MFI----CAS------------------AQK-QN--IELG-S-------------TLSP--PQNS--K-WVSPN---------------GQFAFGFYQQTPTL---YVVGVWYDN---M-TP-KT-------L----------------AWTVVTDKVDIPV-EK-KSSLQLTSSG-LSLSD--------------DRQN-------VLWSSGSSD----KV-A-------------------A-AAMQDNGN-----------FVL-L-----------------------N-------ALF----------------E-P-----------IWQSF-DSPTDTLLPG-----------------QTLKTNSN----MFSKASPTNFSAG-----RFELSM---------QGD-GNLVLYA----VDRRGDPLGAY--------WASG---------TD--GVQDK---LSLK------FNESGLLYLA-----NSTGMMVSK-----------------------------------FTEGKAGDGRF---LRRVRLEID--G---TFAQY-------VWN---------------IDS-NDSS-WSSVWQLLKDPCKDVKGQCGNNAICR---LTDQNK---PD-------CICPPQFNF------IDRQDH-FKGCMRSSSP-GQTCSTKSTMLRRDNTDWLR-----GKE-------TDSD-YSVM---------LD----LSE-IECKQSCLNDCMCVVVTY-D-----------NAVCRKKR-LPLIDGRQA----------LEITTR---------AFVKVSDGFNT---------------GSAL--------------------PPL-TEQ---------------RKE----------REGK------------------------TLVV-IGITL--LGCSASLLV-AAF-LVT--W--LYGGKLR---------------------------------PGNGKITQKH-KVVEGLK-AFSYKEIEAATA-------------GF---RQELGR--GAFGKVYKG-QL-----PDGRAIAVKSLLDNVTQE----ADGDREFRTEMSVIGTSHHKNLVQLYGFCD--EGSHRLLVYEYMSKGSLDTAL-FV---------------------------DSGFLEWRTRVQVAMGIARGLLYLHEECKTQILHCDIKPQNILLDQNFSPKISDFGLAKLL----KADQ---TA---T-LTAARG-----TKGYI-------APEWINKMPITAKVDVYSFGVMLLEIICCRKTM------DF--NAP----E-KEIF-L-SEW-VYECLKRGALAK-LVEQQQL-----EGE-------G-MRIESRQLERMVLVGLWCIQEDPALRPPMKKVVQMMDG-TVE-------------------IAVPPP---------------------P-------------------------GSFVGSLCL--------------------------------------------------------------------------------------------------------------------------
>ThzLecRLK-G-type-38
--------------------------------MR----------------------RIDSFIFPIA---AI------------------I---SVFLI----LSSVF-----LQSFALPSTTAYGGTTWT-NNVQSLESWTPQ-S---------VGLSAVT----VRP---VLLSNNIS---YGG-----ENLRFGCGFFCFSIPCQTGYSFAIFFVI---Y-QTDYTDPDDL-QM----------------VWTAN---RERLL-QD-NATLVLTSTGNLVLKD--------------ADGS-------LVWSTNTSS----KDFQ-------------------G-IMIAETGN-----------FVL-L-----------------------N-------SS----------------NG-T-----------MWQSF-DHPADTLLLG-----------------QKFKVNQK----LIANISPTNTSQG-----FYYGSL------KV-----DGFAMY-----TAPA--PAQMY--------FRY----------------------P----------REPTTVIIA-YLQLDNETLSFSP-------------------------VGYPSNPIIVSLPIPKN-------CLYLKIDTD--G---HLQFY-------SFQPKT---------GKSVTD------YLTSFTSALSICE-YPRTCGDYGVCSG------AQ------------CSCPEEGN---TFTRINASRP-SSGCVPLSPL---VCPEKSTINSSPQDYELLEM-DHVSYFTYSYGNASTT------------------ELVSR-DECKTLCLKNCTCKAAFFR--YG--IFGNTSSGYCYLES--NVYSLQ---MNT-LSD---TFYNST--------AYIKIQRI----------------------------------------------SIS---------------KHA----------HRS----------------------------V-KVISI--AVGCVLLVLF--L-VLGLWM--AKSGKCNTGEN---S---------------DER-------E--NEDASRN-WPAGLTF-RFSFKELENATK-------------NF---STKLGS--GGFGSVYEG-VL-----SDGTKIAVKRLDR----A----GQGTKEFKAEVETVGSIHHLNLVRLKGFCA--EKSHRMLVYEYQPNGSLDKWI-FP----------ND--------------TDRYVLDWKTRSKVALHIARGLAYLHEECEQRIIHFDIKPQNILLDEHFNAKVSDFGLAKLT----NREQ---SE---V-ITMLRG-----TPGYM-------APELLSMH-ISEKADIFSFGVVLVEIVSGKRSR------QL--G----------GHR------------------------------------------------------------------------------------------------------------------------------------------------------------------------------------------------------------------------------------------------------------------------------------------------
>ThzLecRLK-G-type-39
--------------------------------M------------------------------------------------------AKF---SLLLL----LCIFSV--SHAQSDADGDGFLSTNTSWSISD-------------------PVTLVGSLTLNNENNA-DAYLLTHIVS-QSFPG----RINSWAFLSFMEFRTNE---YFFCIV---------QSGSIVQAMGQV----------------VWTAN---YEHPV-SK-NAVLELQTDGNLVLSD-------------STNGSR----RKTVWSTGTGG----MGVV-------------------G-LKVLGGGV-----------LQL-L-----------------------R-------KK----------------NN-T-----------VWQST-DFPTDTLLFG-----------------QVLRVGDM----LYSRSSDYNLSRG-----SYVLVV------KP-----GGLGLYV---RGINQ--SLELYWM------WKV---------SNNNGSTLD---DPGYR-----CSNLSFMVSIN-WPNSEHLPCLLFQ-------------NSSPVC----NGSLFSNSPHYYLPKVPAQSSMLDSDFGFIRLDYD--G---NLRAYA------SGRKEG-------------------------LYQAMSKCQ-LPGSCGSYGVCSE-----KEA------------CKCPNNGTH-------QIRDK-NGDCGLSGIP---SC------GNRNGSWQMFSV-AGVEYHRNQYAIP--M------------------KMPSK-ENCSDYCYRNCSCRASFYIA----------PTNSCFVVL-SQVGTLS---QTT-NEN---SF------------AFIKLQS-------------------------------------------MDLVVVS---------------KHS----------GRLSRTT------------------------I-IWIAV--AVSAAAFCVL--W-FCPWKL--FRDSKPEQISS---RTG-------------------------HLNHRVMS-SIPNLTAKKFSFKEIRSITR-------------NF---RTVLGS--GGFGTVYDG-VL-----GDSTQVAVKKLEI----A----RQGEKEFYSEVAILGIIHHWNLVQLLGFCS--QDNHKILVYEHMANGSLDKWL-F-----------NN--------------IKIKSLTWPIRFNIALGTARGLAYLHEQCKYKIIHLDVKPQNILLDENFVAKVSDFGMATLM----SRKD---SR---V-VTSMRG-----TPGYL-------APEWLLQSAITEKSDVYSFGMVVLEIIGGRKNY------SM--NVT----E-SDKHYF-PAW-AMSMASCGRELE-VIDSRLE------DE-------M-H---KLHALRVLKIGFLCIQEDAQTRPTMGSVVKMLEG-EEE---------------------------------------------VPEPSLR--------------------HSFQFAIASRI-------------------------SPSA---------S---------------------------------LTASLATNHVSSPSLLSVVSR---------------------------
>ThzLecRLK-G-type-40
-------------------------------------------------------------------------------------------------------------------------------------------------------------------------------------------------------------------------------------------M----------------VWTAN---RERLV-KE-NATLGLTSTGNLVLKD--------------ADGS-------LVWSTNTSA----QDFQ-------------------G-LMMEEIGN-----------LVL-L-----------------------N-------SS----------------NG-T-----------LWQSF-DHPTDTLLRG-----------------QKLKVGQK----LIANISPTNTSHG-----MVYATL------LA-----SGYALY-----TAPA--PPQMY--------FKY----------------------P----------NLSGTLNLA-YRQFDNESLRYYP-------------------------EDFPSNPIVFSSSIPIN-------SLYFKFASN--G---HEVFY-------SFEQKT---------RVSLHD------YLSTFKSSLGKCD-YPTTCGNYGICTD------GQ------------CSCPKEAN---VFRQIDASKP-NLGCFPRSPL---VCPEKPTMGGT-KSYQLLEL-DHVSYFSYDWGIASVP------------------GLVSR-EECQDLCLKNCSCKAAFFR--YD--VSDNYSSGYCYLES--IVYSLK---MNT-PSD---EFYKST--------AYIKVQR------------------------------------------------NP---------------KNT----------KPS----------------------------V-IGISV--SVVSGIIVVF--L-VFWVWI--ARSRKARQKQR---R---------------DESD-----DD--EEDDPLN-LQTRLPL-RFSFQELQHATN-------------DF---SLKLGG--GGFGSVYEG-VL-----HDGTKIAVKRLDR----A----GQGAKEFKAEVETLGNIHHLNLVRLKGFCA--QKSHRMLVYEFLPNGSLDKWI-FA----------ND--------------THQHFLDLKTRFKIALHIARGLSYLHEQCQQRIIHLDIKPQNILLDENFNAKVSDFGLAKLL----DGEQ---SE---V-ITMIRG-----TPGYM-------APELLSK--------------------------------------------------------------------------------------------------------------------------------------------------------------------------------------------------------------------------------------------------------------------------------------------------------------------------------------------------
>ThzLecRLK-G-type-41
--------------------------------MR----------------------RIDSFI---F---PIA---------------AII---SVFLI----LSSVF-----LQSFALPSTTAYGGTTWT-NNVQSLESWTPQ-S---------VGLSAVT----VRP---VLLSNNIS---YGG-----ENLRFGCGFFCFSIPCQTGYSFAVFFVI---Y-QTDYTDPDDL-QM----------------VWTAN---RERLV-QE-NATLELTSTGNLVLKD--------------SDGS-------LVWSTDTSA-------Q-------------------G-MMMEETGN-----------LVL-F-----------------------N-------SS----------------NG-T-----------MWQSF-DHPTDMLLLG-----------------QKLKVGQK----LIANISPTNTSQG-----FYHGSL------NV-----DGIALY-----TG-----TQMY--------YRY----------------------P----------KPPTNGSTA-YIQIDNESLNFSS-------------------------DGFLSNQISFNLSIPKN-------SLYVKIDSN--G---HVQFY-------SFQPET---------GKSFTD------YLSGFTNALKPCE-YPRTCGDYGICTD------GQ------------CSCPKEAN---VFRQIDASKP-NLGCFPRSPL---VCPEKPTMGGT-KSYQLLEL-DHVSYFSYDWGIASVP------------------GFVSR-EECQDLCLKNCSCKASFFR--YD--VSDNYSSGYCYLES--NVYSMK---MNT-YSD---TFYNST--------AYIKVQR------------------------------------------------SS---------------EHV----------KRL----------------------------V-IGISV--SVASGMIAFF--L-VLLVWI--TRFRKGEQKQK---R---------------DEID-----ND--DEDDSLN-LRKRLPL-RFSFQELQDATN-------------DF---SVKLGG--GGFGSVYGG-VL-----SDGTKIAVKRLDK----A----GQGTKEFKAEVETVGNIHHLNLVRLKGFCA--EKSHRMLVYEFLPNGSLDKWL-FT----------NN--------------THQNILDLKTRSKVALHIARGLAYLHE-------------------------------------------------------------------------------------------------------------------------------------------------------------------------------------------------------------------------------------------------------------------------------------------------------------------------------------------------------------------------------------------------------------------------------------
>ThzLecRLK-G-type-42
--------------------------------MM----------------------AVYNLISTFA---SIS---------------VLL---SVFLL----SSPVF-----EQSFALPSAIGYGGTNWV-NNIQSLDSWILQ-S---------AGPCQQT----VRP---ILLSKNIS---YGG-----ESLRFGCGFFCYSNPCDMGYSFAVFFVI---Y-ETNYTDPDDL-QM----------------VWTAN---RERLV-KE-NATLGLTSTGNLMLKD--------------ADGS-------LVWSTNTSA----QDFQ-------------------G-IMMEETGN-----------LVL-L-----------------------N-------SS----------------NG-T-----------LWQSF-DHPSNMLLRG-----------------QKLKVGQK----LTANISPTNTSQG-----VVYATL------FV-----NGFALY-----IAPD--PPQIY--------FRF----------------------P----------SQPTTYNVA-YMQFDNESLRYYP-------------------------EDFPSNPIVFSSSIPIN-------SLYFKFASN--G---HEVFY-------SFEQKT---------RVSLHD------YLSTFTSALGTCD-YPTTCGNYGICTD------GQ------------WSCPKEAN---VFRQIDASKP-NLGCFPRSPL---VCPEKPTMSAT-KSYQFLKL-DHVSYFTYDWGISSVP------------------GLVSR-EECQDLCLKNCSCKAAFFR--YD--VSDNYSSGYCYLES--NVYSMK---MNA-LSD---KFYNSS--------AYIKVQR------------------------------------------------SS---------------EHA----------KRL----------------------------V-ICISV--SVASGMIAFF--I-VLLVWI--TRFRKGEQKQK---R---------------DEID-----ND--DEDDSLN-LRKRLPL-RFSFQELQDATN-------------DF---SLKLGG--GGFGSVYGG-VL-----SDGTKIAVKRLDR----A----GQGTKEFKAEVETLGSIHHLNLVSLKGFCA--R-------------------------------------------------------------------------LEDQIQS--------------SSSYSSRIGLFT-------------------------------------------------------------------------------------------------------------------------------------------------------------------------------------------------------------------------------------------------------------------------------------------------------------------------------------------------------------------------------------------------------
>ThzLecRLK-G-type-43
--------------------------------MM----------------------AVYNLISTFA---SIS---------------VLL---SVFLL----SSPVF-----EQSFALPSAIGYGGTNWV-NNIQSLDSWILQ-S---------AGPCQQT----VRP---ILLSKNIS---YGG-----ESLRFGCGFFCYSNPCDMGYSFAVFFVI---Y-QVNYSDPDDL-QM----------------VWTAN---RERLV-QE-NATLELTSTGNLVLKD--------------SDGS-------LVWSTDTSA----Q----------------------G-MMMEETGN-----------LVL-F-----------------------N-------SS----------------NG-T-----------MWQSF-DHPTDMLLLG-----------------QKLKVGQK----LIANISPTNTSQG-----FYHGSL------NV-----DGIALY-----TG-----TQMY--------YRY----------------------P----------KPPTNGSTA-YIQIDNESLNFSS-------------------------DGFLSNQISFNLSIPKN-------SLYVKIDSN--G---HVQFY-------SFQPET---------GKSFTD------YLSGFTNALKPCE-YPRTCGDYGICTD------GQ------------CSCPKEAN---AFSQIDPYRV-TLGCVPLNPL---VCTETFSISSSPQHYELLEI-DHVSYFAYLYENASTT------------------GLVSR-DECKNLCLKNCSCKAAFFRYEYN--ISASFSSGYCYLES--NVYSMK---IDR-PRD---IFYNST--------AYIKFQR------------------------------------------------IP---------------KLP----------NQS----------------------------V-LVISI--SVCTGLFLLF--L-LLGAWI--FKSRKCKTAEK---R---------------DEL-------E--DEDASQN-WPAGLIS-RFSFRELENATN-------------NF---SRKLGS--GGFGTVYEG-VL-----TDSTKIAVKQLDR----A----GQGTKQFKAEVETVGSIHHLNLVRLKGFCA--EKSLRMLVYEYQPNGSLDKWI-FP----------ND--------------TDRYVLDWKTRSKVALHIARGLAYLHEECEQRIIHFDIKPQNILLDEHFNAKVSDFGLAKLT----NREQ---SE---V-ITMLRG-----TPGYM-------APELLNMH-ITEKADIYSFGVMLVEIVSGKRSR------EL--T----------GFRL-SSV-LQMKAGEGRLAD-LLDSRLE------DE-------A-DI-LKEEATKMLGVGMLCIQDDFMSRPSMSIVVKVLEE-VTE-------------------LDSFPC-----------SSSAVKHQ--PFLPSQ--------------------QS------PNL----EFSY-----------------TADS--------------------------------------------------SKLSGR-----------------------------------
>ThzLecRLK-G-type-44
--------------------------------------------------------------------MAIP-----------------------IL-----CIV---------------------------AIFIQAMFAEG-A----VKLGASLKLSASG----QQ-QA-WQSPG---------------KNFSLG-FHPSGNRGL-YVVGISYAS---I-ND-LT-------L----------------VWTAGF-NGGIEV-GE-GGSFTLQNDGKLVLSN--------------GT-Q-------ILWQTNTSN----LGVA-------------------S-ADMQDDGN-----------FVL-H-----------------------N-------SR----------------SG-T-----------VWDTF-SNPTDSLVVN-----------------QNLTVNQS----LRS---------G-----LYTFTM-QPS---------GNFTLIW----NNNV-----TY--------LNEGI--P-----LAT---TAT--LTGQG------I-----FKL---SNSSNDSIWWAR-----------------------------------SID-YSDSSTA---VRRMKLESN--G---NLRSY-------RWD-----------------T--DSVTWQRVWSAVEDQCK-VYGWCGNFGVC----VYNNTD---PY-------CEC-----PSADFDRIDPNDA-TKGCRRQQD--IAQCSN----NQS-----MVRL-NHTEFFSY---PPDLE-SNSEIYTLA------------F-QDCWQNCLKNPSCTASTI-M-AD-------GAGTCRMKT-NEFTSAYQT--PSISST-----------------SYVKVCGSGR-----------------PLT--------------------PPP-PPV---------------RIV----------N--KFT-------------------------A-IEIAL--AVIAPVIGLMTIH-ICLWWI--CCRHNPR------FRFR----------------------DSPALYA-PLD-YASGAPV-QFSYKDLLHCTK-------------NF---TEKVGS--GGFGTVYKG-EL-----SNKAMVAVKQLEG----I----EQGEKQFRMEVATISSTHHLNLVRLIGFCS--EGRHRLLVYEFMKNSSLDTFL-FT----------S--------------SEHDKRLDWDTRYNIAVGTAKGISYLHEECRDCIVHCDIKPENILLDENFNAKVSDFGLSKLIH---ARGH---QN---LPLTSVRG-----TRGYL-------APEWLANLPITSSSDVYSYGMVLLEIVSGRRNF------DI---LT----T-GRKR-F-SIW-AYEEYERGNIMN-IIDEKLG------TN-------L----NIDQIQRVIEISFWCIQEQPSQRPSMGKVVQMLEG-VLP-------------------MEKPPA---------------------P-------------------------KPL-----ESL--QNSSS------------------SGTS------QSA--------------------------------------ISILTSSDPQT-PTFSVNVVLPTNSSIYLAETLSGGR-------
>ThzLecRLK-G-type-45
--------------------------------------------------------------------MAIP-----------------------IL-----CIV---------------------------AIFIQAMFAEG-E----VKLGASLKLSASG----QQ-QA-WQSPG---------------KNFSLG-FHPSGNRGL-YVVGISFAN---I-ND-ST-------L----------------VWSAGF-NGGIEV-GE-GGSFTLQNDGKLVLSN--------------GT-Q-------ILWQTNTSN----LGVA-------------------S-ADMQDDGN-----------FVL-H-----------------------N-------SS----------------SG-T-----------VWDSF-SNPTDSLVVN-----------------QNLTVNQS----LRS---------G-----LYTFTM-QPN---------GNFTLTW----NNNV-----TY--------LNEGI--P-----LAT---TAT--LTGQG------I-----FKL---SNSSNDSIWWAR-----------------------------------SID-YSDSSTA---VRRMKLESN--G---NLRSY-------RWD-----------------T--DSVTWQRVWSAVEDQCK-VYGWCGNFGVC----VYNDTD---PY-------CEC-----PSADFDQIDPTDA-SQGCRRQQD--ITQCSN----NQS-----MVQL-DHTEFFSY---PPESE-SNSEIYYLG------------I-PDCWQNCLKNPSCTASTI-M-AD-------GTGTCRMKT-SNFTSAYQT--VSIPST-----------------SYVKVCGQGR-----------------PLS--------------------PPP-PSI---------------KFV----------NKSKVS-------------------------A-IAIAM--AVIAPVIGLIIIQ-ICLWWI--FCRHNPR------FRLG----------------------ESAAHYT-LLE-YASGAPV-QFSYKDLQRCTK-------------NF---TEKVGS--GGFGTVYKG-EL-----SNKAMVAVKQLEG----I----EQGEKQFRMEVATISSTHHLNLVRLIGFCS--EGRHRLLVYEFMKNSSLDTFL-FT----------S--------------SEHDKRLDWDTRYNIAVGTAKGISYLHEECRDCIVHCDIKPENILLDENFNAKVSDFGLSKLIH---ARGH---QN---LPLTSVRG-----TRGYL-------APEWLANLPITSSSDVYSYGMVLLEIVSGRRNF------DI---LT----T-GRKR-F-SIW-AYEEYERGNIMN-IIDEKLG------TN-------L----NIDQIQRVIEISFWCIQEQPSQRPSMGKVVQMLEG-VLP-------------------MEKPPA---------------------P-------------------------KPL-----ESL--QNSSS------------------SGTS------QSA--------------------------------------ISILTSSVPPT-APFSINSVLPAN-SIYVAETLSGGR-------
>ThzLecRLK-G-type-46
--------------------------------------------------------------------MPISK-----------C---------VIL-----CIV---------------------------CIFIQGMFAEG-A----VSLGTTLKPSASG----QQ--V-WQSPG---------------KNFSLG-FYPSGKRGF-YVVGISFAS---I-ND-ST-------L----------------VWTAGL-NGGIEV-GE-GGSFTLQSDGNLVLSN--------------GT-S-------TVWETKTSN----QGVA-------------------S-ADMRDVGD-----------FVL-Q-----------------------N-------GS----------------SS-I-----------IWDTF-ANPTDSLVIN-----------------QNFTVNQR----LQS---------G-----PYTLTM-HAN---------GNFTLKW----KNNI-----TY--------LNEGT--P-----QAT---TAS--LTSQG------I-----FKL---SNSSADSIWVAR-----------------------------------SSD-YTDNSIT---VRRIKLEPN--G---NLRSY-------GWV-----------------T--STGKWQPGWSAVEDQCK-VYGWCGNFGVC----VYNDTD---PY-------CEC-----PSADFDQIDPTDA-SQGCRRQQD--ITQCSN----NQS-----MVRL-NHTEFFSY---PPDLE-SNSEIYTLA------------F-QDCWQNCLKNPSCTASTI-M-AD-------GAGTCRMKT-NEFTSAYQT--PSISST-----------------SYVKVCGSGR-----------------PLT--------------------PPP-PPV---------------RIV----------N--KFT-------------------------A-IEIAL--AVIAPVIGLMTIH-ICLWWI--CCRHNPR------FRFR----------------------DSPALYA-PLD-YASGAPV-QFSYKDLLHCTK-------------NF---TEKVGS--GGFGTVYKG-EL-----SNKAMVAVKQLEG----I----EQGEKQFRMEVATISSTHHLNLVRLIGFCS--EGRHRLLVYEFMKNSSLDTFL-FT----------S--------------SEHDKRLDWDTRYNIAVGTAKGISYLHEECRDCIVHCDIKPENILLDENFNAKVSDFGLSKLIH---ARGH---QN---LPLTSVRG-----TRGYL-------APEWLANLPITSSSDVYSYGMVLLEIVSGRRNF------DI---LT----T-GRKR-F-SIW-AYEEYERGNIMN-IIDEKLG------TN-------L----NIDQIQRVIEISFWCIQEQPSQRPSMGKVVQMLEG-VLP-------------------MEKPPA---------------------P-------------------------KPL-----ESL--QNSSS------------------SGTS------QSA--------------------------------------ISILTSSVPPT-APFSINSVLPAN-SIYVAETLSGGR-------
>ThzLecRLK-G-type-47
--------------------------------------------------------------------MPISK-----------C---------VIL-----CIV---------------------------AIFIQAMFAEG-A----VKLGASLKLSASG----QQ-QA-WQSPG---------------KNFSLG-FHPSGNRGL-YVVGISYAS---I-ND-LT-------L----------------VWTAGF-NGGIEV-GE-GGSFTLQNDGKLVLSN--------------GT-Q-------ILWQTNTSN----LGVA-------------------S-ADMQDDGN-----------FVL-H-----------------------N-------SS----------------SG-T-----------VWDSF-SNPTDSLVVN-----------------QNLTVNQS----LRS---------G-----LYTFTM-QPN---------GNFTLTW----NNNV-----TY--------LNEGI--P-----LAT---TAT--LTGQG------I-----FKL---SNSSNDSIWWAR-----------------------------------SID-YSDSSTA---VRRMKLESN--G---NLRSY-------RWD-----------------T--DSVTWQRVWSAVEDQCK-VYGWCGNFGVC----VYNNTD---PY-------CEC-----PSADFDRIDPNDA-TKGCRRQQD--IAQCSN----NQS-----MVRL-NHTEFFSY---PPDLE-SNSEIYTLA------------F-QDCWQNCLKNPSCTASTI-M-AD-------GAGTCRMKT-NEFTSAYQT--PSISST-----------------SYVKVCGSGR-----------------PLT--------------------PPP-PPV---------------RIV----------N--KFT-------------------------A-IEIAL--AVIAPVIGLMTIH-ICLWWI--CCRQNPR------FRFG----------------------DSPALYA-PLD-YASGAPV-QFSYRDLLHCTK-------------NF---TEKVGS--GGFGTVYKG-EL-----SNEAMVAVKRLEG----I----EQGEKQFRMEVATISSTHHLNLVRLIGFCS--EGRHRLLVYEFMKNSSLDTFL-FT----------S--------------SEQAKTLDWDTRFNIAFGTAKGIAYLHEECRDCIVHCDIKPENILLDENFNAKVSDFGLSKLIH---TKGH---RK---LSLKSVRG-----TRGYL-------APEWLANLPITSNSDVYSYGMVLLEIVSGRRNF------DI---LP----S-ERKR-F-SIW-AFEEYERGNIMN-IIDEKLG------TN-------L----NIDQIQRVIEISFWCIQEQPSQRPSMGKVVQMLEG-VLP-------------------MGKPPA---------------------P-------------------------KHL-----ESL--QNDSS------------------SNTS------QTT--------------------------------------TSMLTSSDPQT-PTFSVNVVLPTNSSIYLAETLSGGR-------
>ThzLecRLK-G-type-48
--------------------------------------------------------------------MAIP-----------------------IL-----CIV---------------------------AIFIQPMFAEG-A----VKLGASLKPSASG----QQ-QA-WQSPG---------------KNFSLG-FHPSGNRGL-YVVGISYAS---I-ND-LT-------L----------------VWTAGF-NGGIEV-GE-GGSFTLQNDGKLVLSN--------------GT-Q-------ILWQTNTSN----LGVA-------------------S-ADMQDDGN-----------FVL-Q-----------------------N-------SS----------------SV-T-----------VWETF-ANPTDTLVVN-----------------QSFTVNQS----LRS---------G-----PYTFTL-HPS---------GNFTLKW----ENYI-----TY--------LNEGT--P-----LAT---TAS--LTSQG------I-----FKL---SNSSTDSIWVSR-----------------------------------SSD-YTDNSIT---VRRIKLEPN--G---NLRSY-------GWV-----------------T--STGKWQPGWSAVEDQCK-VYGWCGNFGVC----VYNDTD---PY-------CEC-----PSADFDQIDPTDA-SQGCRRQQD--ITQCSN----NQS-----MVQL-DHTEFFSY---PPESE-SNSEIYYLG------------I-PDCWQNCLKNPSCTASTI-M-AD-------GTGTCRMKT-SNFISAYQT--VSIRAT-----------------SYVKVCGQGR-----------------PLS--------------------PPP-PSI---------------KFV----------NKSKVS-------------------------A-IEIAL--AVIAPVIGLMTIH-ICLWWI--CCRHNPR------FRFR----------------------DSPALYA-PLD-YASGAPV-QFSYKDLQRCTK-------------NF---TEKVGS--GGFGTVYKG-EL-----SNEAMVAVKRLEG----I----EQGEKQFRMEVATISSTHHLNLVRLIGFCS--EGRHRLLVYEFMKNSSLDTFL-FT----------S--------------SEQAKTLDWDTRFNIAFGTAKGIAYLHEECRDCIVHCDIKPENILLDENFNAKVSDFGLSKLIH---ARGH---QN---LPLTSVRG-----TRGYL-------APEWLANLPITSNSDVYSYGMVLLEIVSGRRNF------DI---LP----S-ERKR-F-SIW-AFEEYERGNIMN-IIDEKLG------TN-------L----NIDQIQRVIEISFWCIQEQPSQRPSMGKVVQMLEG-VLP-------------------MGKPPA---------------------P-------------------------KHL-----ESL--QNDSS------------------SNTS------QTT--------------------------------------TSMLTSSDPQT-PTFSVNVVLPTNSSIYLAETLSGGR-------
>ThzLecRLK-G-type-49
----------------------------------------------------------------MG----AAR--------------ISL----VIF-----MALIGVGESKSQE-P------------KKVARLSSAFLN---S-------------SGWK--PNDN-TY-LVSSN---------------GMFCAGFYNVTPNR---YAFAVWYAND----SD-RT-------L----------------AWMAN---STSLV-GA-NSSL-ILQNGSLSVSD--------------EHGV-------NVWTSRVMPN--SKNGM-------------------D-LILKDSGN-----------LVI-N----------------------------------------------------------------QWESFKDFPTFNLLPT-----------------QDFTAGDI----LQSRLANGTYGRDG---DYYSLSI-EQQS--------KKLCLYYHRKKEEVQ--EPKWY--------WRS-----------------GS--FAAVN------LDNTG------YLNASNIDVDSMI-----------------------------------MAS-DLGKKDR---LRRLTLDKD--G---NLRMY-------SRR----------------KYPPSSS-WEIVWEAVSEHCH-IHGVCGENAVCR----TNSDW--KPT-------CECPPGFDP------SPVDN---RSC-KPHND--VK-KL--------TNVTFLTL-DFVNFDG-----PNSA--PEP--------------STRL-QVCIESCRKNSSCLGFAH-K-LD--------TGNCVYQF-GKLFNGY----WS------PEAETR---------MYLKVSASSEEAR-NGYHGLLSVVENVCPISLE--------------IPFPRNQPD-----------------------------HRTRNL-------------------------I-I-------IGCFFGL-EILC-GVYAFG--AFLKKYSQFRD-IAR------------------------IFAMDLL------PSGGTK-KFSYAELKAATN-------------DF---SNILGK--GGFGPVYRG-LL-----PDQRQIAVKKLEG----L----HHGEQQFWAEVSIIGRIHHLNLVRMWGFCA--EGEHRLLVYDFIPNGSLEKHL-FD----------TGG------------E---TVMEWGVRYRIALGVARAIAYLHEECLEWVLHCDIKPENILVDENFCPKVSDFGLAKLVE----KEH---TL---K-VSTIRG-----TRGYL-------APEWFQSYPITAKVDVYSFGMVLFEMVSGKRNI-----DSS--PEQ----D-SEFY-F-PEW-AFQMVMVESKAEVVVDKRL--EGLRECQ-------S----AMEEVRRVVKTALWCIQSRAEERPSMGKVAKMLEG-SIE-------------------IEDPPK---------------------P-----------------------------SLFQD-------------------------SGEDLQ------SPYCNA-------------------------------MNLPIKASLI--------------------------------------
>ThzLecRLK-G-type-50
----------------------------------------------------------------MG----FPW--------------ILL----LVF-----MVFIWVDGSQAQEQS------------STVPSLSSDQLK---S-------------SGLK--PSDK-KY-LVSPD---------------GVFCAGFYNLTANG---YAFAVWYAND----SQ-RT-------L----------------AWMAN---STSLV-GT-NSSL-ILKNGNLSIID--------------EQRL-------NVWSQKVSGS-----AT-------------------S-LTLHETGN-----------LVL-G----------------------------------------------------------------SWQSFLQPPTNTLLPN-----------------QNFTTKGDGVVSLVSRLANGTYGSGD---DYYSLSL-DQKS--------NKISLYYMKE---GP--SRKPY--------WQS----------------DGS--FPAVN------LNNDG------FLNTSSVDKSNLI-----------------------------------MAS-DAGEGKR---LRRLVLERN--G---NFRLY-------SRT----------------MD-PYSS-WNLVWEAVSEHCT-IHGVCGENAVCK----VNELW--EPE-------CKCPPGFEY------SPGDN---RSC-RALTD--IK-NP--------SNVKFVPL-DYVNFDG-----SNFE--DVS--------------VTRL-QDCEDSCKNNNSCKGFAY-D-LD--------NGHCVYQY-GKLVNGY----WS------PEAHKR---------MYLKVSVTDEQANKNPFIGLFSVVQNVCPTLIK--------------LAFPRKDSD-----------------------------HTTRDL-------------------------V-I-------ICSLFGA-ELLC-GVLAFW--AFLRKYSRFRD-IAR------------------------IFALDLM------PSGGPK-KFSYAELKAATN-------------SF---SDKLGE--GGFGPVYRG-LL-----PDQRQIAVKKLEG----L----QHGEQQFWAEVTIIGRIHHLNLVRMWGFCA--EGEHRLLVYEFIPHGSLDRHL-FY----------GDG------------A---NVMDWGIRYRIALGVARAIAYLHEECLEWVLHCDIKPENILLDESFCPKVSDFGLAKLVE----KER---SL---S-MSTIRG-----TRGYL-------APEWFELNPITAKADVYSFGMVLLEIVSGRRNMVTNNLLSS--NME----N-DDWY-F-PAW-AFEMVVNEKIVGEVVDKRL--VGVTENR-------S----QLEAVERMVKTAFWCIQTRPEDRPSMGKVAKMLEG-SVE-------------------VENPPK---------------------P-----------------------------QLMSE-------------------------VDGD---------TYSGV-------------------------------QS--IKKSAISRY-----------------------------------
>ThzLecRLK-G-type-51
----------------------------------------------------------------MA----SSW--------------VLL----FAL-----MVFIWVDGSQAQEQS------------STVLRISYDQLN---S-------------SGFK--PTDN-KY-LVSPN---------------GFFCAGFYSLSASG---YGFAVWYAND----SQ-RT-------L----------------AWMAN---STSLV-GT-NSSL-ILKNGSFSIVD--------------ENGL-------IVWNHNVSNS--S--AM-------------------D-LTLQDSGN-----------LVL-N-----------------------T-------SQ----------------SQ-P-----------AWQSF-DFPSDTLLPN-----------------QTLSKGGE----LISRLANGTYGSGN---DYYYLAF-DDQS---------KISLYYKKEEQGGL--TAKPY--------WTS----------------EGT--FTDLS------LDENG------FLNTTSV----LI-----------------------------------MAS-DRGEANR---LRRLVLESD--G---KLRIY-------SRN----------------MNSPSPS-WVLVWEAVLQYCI-IHGSCGENAVCK----VNELW--EPE-------CKCPPGFEY------SPGDN---RSC-RALTD--IK-NP--------SNVKFVPL-DYVNFDG-----SNFE--DVS--------------VTRL-QDCEDSCKNNNSCKGFAY-D-LD--------NGHCVYQY-GKLVNGY----WS------PEAHTR---------MYLKVSASRAEAS-NPFDGLFSIVENVCPSLIK--------------LAFPPKDSD-----------------------------HTTRDL-------------------------A-I-------ICSLFGV-ELLC-GVLAFW--AFLRKYSRFRD-IAR------------------------IFALDLM------PSGGPK-KFSYAELKAATN-------------SF---SDKLGE--GGFGPVYRG-LL-----PDQRQIAVKKLEG----L----QHGEQQFWAEVTIIGRIHHLNLVRMWGFCA--EGEHRLLVYEFIPHGSLDRHL-FY----------GDG------------A---NVMDWGIRYRIALGVARAIAYLHEECLEWVLHCDIKPENILLDESFCPKVSDFGLAKLVE----KER---SL---S-MSTIRG-----TRGYL-------APEWFELNPITAKADVYSFGMVLLEIVSGRRNMVTNNLLSS--NME----N-DNWY-F-PAW-AFEMVVNEKIVGEVVDKRL--VGVTENR-------S----QLEAVERMVKTAFWCIQTRPEDRPSMGKVAKMLEG-SVE-------------------VENPPK---------------------P-----------------------------QLMSE-------------------------VDGD---------TYSGV-------------------------------QS--IKKSAISRY-----------------------------------
>ThzLecRLK-G-type-52
----------------------------------------------------------------MG----FPW--------------ILL----LVF-----MVFIWVDGSQAQEQS------------STVPSLSSDQLK---S-------------SGLK--PSDK-KY-LVSPD---------------GVFCAGFYNLTANG---YAFAVWYAND----SQ-RT-------L----------------AWMAN---STSLV-GT-NSSL-ILKNGNLSIID--------------EQRL-------NVWSQKVSGS-----AT-------------------S-LTLHETGN-----------LVL-G----------------------------------------------------------------SWQSFLQPPTNTLLPN-----------------QNFTTKGDGVVSLVSRLANGTYGSGD---DYYSLSL-DQKS--------NKISLYYMKE---GP--SRKPY--------WQS----------------DGS--FPAVN------LNNDG------FLNTSSVDKSNLI-----------------------------------MAS-DAGEGKR---LRRLVLERN--G---NFRLY-------SRT----------------MD-PYSS-WNLVWEAVSEHCT-IHGVCGENAVCK----VNELW--EPE-------CKCPPGFEY------SPGDN---RSC-RALTD--IK-NP--------SNVKFVPL-DYVNFDG-----SNFE--DVS--------------VTRL-QDCEDSCKNNNSCKGFAY-D-LD--------NGHCVYQY-GKLVNGY----WS------PEAHKR---------MYLKVSVTDEQANKNPFIGLFSVVQNVCPTLIK--------------LAFPRKDSD-----------------------------HTTRDL-------------------------V-I-------ICSLFGA-ELLC-GVLAFW--AFLRKYSRFRD-IAR------------------------IFALDLM------PSGGPK-KFTYAELKAATN-------------SF---SDKLGE--GGFGPVYRG-LL-----PDQRQIAVKKLEG----L----QHGEQQFWAEVTIIGRIHHLNLVRMWGFCS--EGEHRMLVYEYIPHGSLDRHL-FY----------GDG------------A---NVMDWGIRYRIALGVARAIAYLHEECLEWVLHCDIKPENILLDESFCPKVSDFGLAKLVE----KER---SL---T-MSAIRG-----TRGYL-------APEWFELNPITAKADVYSFGMVLLEIVSGRRNLVVTNFPNS--NMD----S-GEWY-F-PAW-AFEMVVNEKVVGEVVDKRL--VGVTENR-------S----QLEAVERMVKTAFWCIQTRPEDRPSMGKVAKMLEG-SVE-------------------IENPPK---------------------P-----------------------------GLIYE-------------------------IDGDSQ------PSYSGA-------------------------------QS--IKSSAISRF-----------------------------------
>ThzLecRLK-G-type-53
----------------------------------------------------------------MA----SSW--------------VLL----FAL-----MVFIWVDGSQAQEQS------------STVLRISYDQLN---S-------------SGFK--PTDN-KY-LVSPN---------------GFFCAGFYSLSASG---YAFAVWYAND----SQ-RT-------L----------------AWMAN---STSLV-GT-NSSL-ILKNGSFSIVD--------------ENGL-------IVWNPNVSNS--S--AM-------------------D-LTLQDSGN-----------LVL-N-----------------------T-------SQ----------------SQ-S-----------AWQSF-DFPSDTLLPN-----------------QTLSKGGE----LISRLANGTYGSGN---DYYYLAF-DDQS---------KISLYYKKEEQGGL--TPKPY--------WTS----------------EGT--FTDLS------LDENG------FLNTTSV----LI-----------------------------------MAS-DRGEANR---LRRLVLESD--G---KLRMY-------SRN----------------MNSPSPS-WVLVWEAVLQYCI-IHGSCGENAVCK----VNQKW--NTS-------CECPPGFDH------NPVDN---RSC-RAITD--IK-DS--------SNVTFVPL-DYVNFDG-----LNTSTAKQG--------------AVRL-QDCKDNCTKDGGCMGFTH-N-LD--------SGICVYQM-GQLINGY----WS------PEAHTR---------MYLKVSASRAEAS-NPFDGLFSIVENVCPSLIK--------------LAFPPKDSD-----------------------------HTTRDL-------------------------A-I-------ICSLFGV-ELLC-GVLAFW--AFLRKYSRFRD-IAR------------------------IFALDLM------PSGGPK-KFTYAELKAATN-------------SF---SDKLGE--GGFGPVYRG-LL-----PDQRQIAVKKLEG----L----QHGEQQFWAEVTIIGRIHHLNLVRMWGFCS--EGEHRMLVYEYIPHGSLDRHL-FN----------AEG------------A---NVMDWGIRYRIALGVARAIAYLHEECLEWVLHCDIKPENILLDESFCPKVSDFGLAKLVE----KER---SL---T-MSAVRG-----TRGYL-------APEWFELNPITAKADVYSFGMVLLEIVSGRRNLVVTNFPNS--NMD----S-GEWY-F-PDW-AFEMVVNEKLVGEVVDKRL--VGVTENR-------S----QLEAVERMVKTAFWCIQTRPEDRPSMGKVAKMLEG-SVE-------------------VENPPK---------------------P-----------------------------QLMSE-------------------------VDGDSQ------PSYSGA-------------------------------QS--IKSSAISRF-----------------------------------
>ThzLecRLK-G-type-54
--------------------------------MDWFQND---------------------HSALSC----LI---------------YFC----LAL-----AMLISLCKCDL------------------SEVTGKDALSLG-D-------------SLRA----NQ--T-ITSKN---------------GTFELGFLNVKGTNNW-YV-GIWYAQ---I-SE-KT-------I----------------IWVAN---RETPIRKT-PGILMLSRDGYLTVSD--------------SGGR-------QIWSSNNTQQ--TKA-S-------------------S-ASILDTGN-----------FVL-F--GAQ------------------N-------TS-----------------E-I-----------VWESF-AHPTDTMMPH-----------------MKFWKGIQ----LRSWKNRSDPAAG-----PFFLEI-NPAL-----EQ-KDFILHY----KNGA-----PY--------YSTGP--W-----MG--TYYAT--MPESL------SRSI--LEED-FIELSPTRMYYIY-----------------------------------WFT-PKA-GPL---MSRQVLTPD--G---YFLSF-------LWI--------------------DNR-WSMDWSQPQESCG-VYGVCGAHGVCF----TQANI---QL-------CSCAEGFNP-RDAAAWHSRQWWLSGCVRRTPL---NCSAAINGSVSTTTDGFLQV-GNISL-------SDNE-APQ--YTQE----------LSL-QGCKTACLNNCSCTAFAL-T-DS-------NPAVCKLWF-GDLLSLRAK-DTS---S---VGQS----------FFIRLA--------------------ASDL--------------------QQS-SAH---------------GGI-----------SSIV-------------------------LA-LSISSL-LGIAALGTL--FV-GVW-LF--IQRRRRR------L----------------------------LQKL-EEY-DTPTSFR-TFTYKELRIATK-------------NF---AHKLGK--GAFGSVFKG-TL-----SDNTLVAVKKLQG----S----EQAEKQLRAEISTIGNIHHVNLVRLRGFCV--EGSQRMLVYEYMQNGSLSSFL-SR----------KAR------------E-AGKVLDWNTRFGIALGTAKGLLYLHEECRDRIIHCDIKPENILLDADFSPKVADFGLAKLV----GRDF---SR---V-LTTTRG-----TRGYL-------APEWLAGLPITVKADVYSFGMTLLEIISGRRNL------DL--SVE----G-SQCY-F-PTW-AATQIDKGNFIS-IVDERVA------DQ-------A----DVEQIRRAAVVSILCIDKDESVRPSMGQVVLMLEG-KSQ-------------------GDVIQF---------------------Q-------------------------RSLQQLVDS----H---------------------------------------------------------------------------------------------------------------------
>ThzLecRLK-G-type-55
--------------------------------MG----E---------------------IREKFC----L----------------CLF----FVF-----AVFIQLKSY-G------------------AAVEDGDALSLG-A-------------SITG----NQ--T-LISKN---------------GTFQLGFFNPKGTNNW-YI-GIWYAH---M-TE-KT-------F----------------VWVAN---RETPARNR-SSVLKLSKEGDLGLFD--------------ATGA-------SLWSVNVTK----KA-S-------------------R-AVILDSGN-----------FVM-L--SVD------------------N-------KS-----------------E-I-----------VWQSF-DYPVDTLLPG-----------------MRFGGQKK----LVSWKSSLDPAPG-----LFSYQV-DPS------GV-KQLVLLW----NNSV-----QY--------WASGA--W-----DG--NVFSQ--IPEMT------N-KAL-YNI--SVENTNSSLYVTY-------------------------------------T-SIAFKNV---LSRSVIVNS--G---GMQVY-------ALL-----------------D--DAK-WTLLWSQPRDQCA-VYGLCGAYGSCN-----SNNL---QF-------CSCVEGFIP-TDTRAWDSQEWWSSGCVRQKSL---SCGT-----ENGSSDGFLEL--SVTL-------PDAD-SVSSYLYPS----------TTN-KDCQKACLLNCSCTAFTF-N-PS-------SGL-CHIWF-GDLLTMR----SSLPSK---STSN----------VFIRLA--------------------ASAL--------------------PK--TDP---------------PYS----------PKCR------------------------TTII-VGAL-------------AVA-LVIFSL--LMWRRHR------LR--------------------------SMERL-ADS--SDSFLR-MFSYMELKILTR-------------NF---RSKLGS--GGFGTVFKG-HL-----IDGTLVAVKKMEG----S----RQDEKQFRAEISSLANIQHVNLIRLQGFCA--EGSRRFLIYDYMPNGSLNSLL-FT----------SNS------------KKKRKVLDWQTRFQIALGTARALVYLHEECRDRIIHGDVKPENILLDNNFSPKLADFGLAKLV----GRDF---SH---V-LTTTRG-----TRGYL-------APEWISGLPITPKVDVYSFGITLLEIISGRRSL------DL--SVQ----D-SSQYYF-PAW-AATQICQGKMIN-IVDEGIA------AE-------A----DVEEVRRASVVGLLCIEREEERRPSMEQVVWMLEG-KME-------------------P---TA---------------------P--HMLSCAV-----------MDRTETD--SDS-----------------------------DHNA------S------------------------------------------------------------------------------------
>ThzLecRLK-G-type-56
----------------------------------------------------------------------------------------------------------------------------------------------------------------------------------------------------MGFFSPDGTDNW-YI-GIWYGK---V-AE-KT-------I----------------VWVAN---RERPSKKR-PGVLMLSKQGSLGLFD--------------AENV-------SLWSANISN----KA-S-------------------R-AVILDSGN-----------FVV-L--SGG------------------N-------KS-----------------E-I-----------AWQSF-DHPSDTWLPG-----------------MKLGGKKK----LVSWKNSLDPAPG-----HFSYQM-DPS------GT-KQIVLRW----NDSV-----QY--------WESGA--W-----NG--KSFSQ--IPEMW------L-TGL-YNY--SVEDTSSAFYLSY-----------------------------------SFT-PVAGYSM---LSRFVVHKS--G---GLQSY-------VLI-----------------A--DNE-WSIVWSRPGDQCT-VYNVCGAYGTCN-----SYNV---EF-------CRCVEGFIP-RDNRSWSLRDWSSSGCVRQSPL---NCDA-----KNGSIDGFVDS--RATL-------P-AN-DAFS--YPA----------TTK-KDCEKACLRNCSCTAYAF-N-MP-------SGP-CQIWS-GDLLNMQ----NA-SSD---SRST----------VSIRVA--------------------AFAL--------------------QKFQKPP---------------SFF----------KQR-------------------------IIII-VSVLA---------L--ALA-LSIFLF--LMWQRYR------LR-------------------------PPMETA-CED-SSDSCLR-MFSYMELKIATR-------------NF---RSKLGR--GEFGSVFKG-SL-----TDGTLVAVKQLEG----S----RPHEKQFRAEISSLGNIQHANLIRLRGFCA--EGSRRLLVYDYMPNGSLNSLL-FT----------SNC------------KSERKILDWKTRFQIALGTARGLVYLHEECRDRIIHGDIKPENILLDSNLSPKLADFGLSKLV----GRDF---SN---V-LTTTRG-----TIGYL-------APEWISGLPITPKVDVYSFGITLLEIISGRRSL------DL--SVQ----D-SSQYYF-PAW-AATQICQGKMIN-IVDEGIA------AE-------A----DVEEVKRASVVGLLCIEREEEMRPSMEQVVRMLEG-KME-------------------PTAPHM---------------------L-------------------------SC--AVMDR----TETDSD---------------SDHNAS-------------------------------------------------------------------------------------------
>ThzLecRLK-G-type-57
--------------------------------MG-----------------------------NIC----L----------------GLL----FAV-----TLFIQLKSNSG------------------A----RDTLSLG-S-------------SLTG----NQ--T-IISKN---------------GTFELGFFSPNGS-NW-YI-GIWYAQ---I-PE-KT-------I----------------VWVAN---RETPARNR-SGVLKLSREGNLELFD--------------AEGA-------SLWSANVSS----KA-S-------------------R-AVILDSGN-----------FLV-L--SNG------------------S-------KS-----------------E-T-----------VWQSF-DNPADTWLAG-----------------MVFGGRQK----LVSWRNSLDPAPG-----LFSLQM-DPS------GA-KQLVLTW----NNSV-----QY--------WDSGT--W-----DG--KIYSG--VPEIA------D-KRQ-VNI--SVESNISGLFESY-------------------------------------T-LIPPFNA---LIRLVVTRF--G---QVRVY-------VFV-----------------G--SS--WSMIWSVPGDGCA-VYGTCGSYGTCD-----SRNL---QH-------CSCGEGFKP-TDNSAWLLQDWASIGCVRKSPL---RCDA-----INGSTDGFIDL--GVTL-------PD-G-FASS--YPA----------STK-KDCEEACLRNCSCTAFSF-N-LP-------SGP-CQIWS-GDLLNMR----NSTTSK---SNSD----------VFIRVS--------------------ASQL--------------------ST----------------------------------KRKSTS--------------------TVGVV-LGIVG---------AL-TFA-LGIFSI--LIWRRHQ------LR--------------------------SMDWR-ADF--PDSFLT-MFSYKELKIATR-------------NF---RSKIGR--GGFGSVFKG-SL-----PDGTLVAVKKMEG----S----RQDEKQFRAEISSLGNIQHVNLVRLRGFCA--QGSRRLLIYDYMPNGSLNSFL-FT----------SQS------------KSKGRVLDWKIRFEIALGTARGLLYLHEECRDCIIHGDVKPENILLDSNLSPKLADFGLAKLM----GRDF---SR---V-LTTTRG-----TRGYL-------APEWIFGLPISTKVDVYSFGMTLLEIISGQRNV------DL--NVQ----D-SSNFYF-PSW-AATQVYQGNTIN-IVDEDVA------EE-------A----DAEEVRRACVVALLCIQEDEELRPSMGQVVQMLEG-KVE-------------------PQTPRI---------------------S-------------------------SS-------------EQP-----------------------------------------------------------------------------------------------------------------
>ThzLecRLK-G-type-58
--------------------------------MSTKNLE---------------------IGSDGV----LP---------------YRL----LAF-----TLLIIFHHCDE------------------CSAYGGDTLSLG-T-------------SLIG----NQ--T-IISKN---------------GTFELGFFSPNGTTNW-YI-GIWYAK---V-AE-KT-------I----------------VWVAN---RERPAKKS-LGILKLSRQGCLQLFD--------------AEGS-------SLWSVNMSN----KA-S-------------------R-AVILDSGN-----------FVV-L--SGG------------------N-------KS-----------------E-I-----------AWQSF-DHPVDTWLPE-----------------MKIGGKKK----LACWNNSLDPAPG-----LFSYQM-DLS------GT-RQFVLRW----NNSV-----QY--------SESGA--W-----DG--KRFSL--IPEMT------V-KGS-FSY--SVENTTSGFYISY-----------------------------------ALS-P--ALKV---LTRFVLHKS--G---VFQLY-------ALF-----------------D--NTT-WSVIWSQPRDECS-VYKVCGAYGSCS-----SNNV---QF-------CSCVQGFIP-RDNHSWSLQDWSSSGCVRQSPL---NCGA-----KNGSSDGFLEL--SVTL-------PDAD-SASS--YPV----------TTK-EDCQKGCLLNCSCTAFTF-N-PS-------SGL-CRIWS-GDLLNMR----SSLLSK---SSSN----------VFIRLA--------------------ASAL--------------------PK--SDP---------------TFF----------SQ--------------------------VCLV-FGIFS---------VV-AFA-LGISSF--LRWQGYR------LR--------------------------SMERS-AE-----SFLR-VFSYKELKIATR-------------NF---RSKLGS--GGFGSVFKG-SL-----KDGTLVAVKKLEG----S----QQDEKQFRAEINSLGSIQHKNLVRLRGFCV--EGSERLLVYEYMPNGSLNSLL-FT----------DNS------------ESKQMVLDWKTRFEIALGIAKGLHYLHEECRECIIHNDVKPENILLDSDLTAKLAYFGLAKLL----YRDF---SR---V-LTTTRG-----TRGYL-------APEWLSGLPITCKVDVYSFGMTLLEIISGRRNM------DM--NVQ----D-SSKHYF-PSW-AAAQIYQGNMSK-VVEEYVA----IAEE-------T----DVEQVKRGIVVGLLCIEKDENERPSMGQVVRMLEG-IIE-------------------LTTLQI---------------------P-------------------------SN--GDVIV----NWE--D---------------TSLSMS------GSFK-------------------------------------F-------------------------------------------
>ThzLecRLK-G-type-59
--------------------------------MG----E---------------------IREKFG----L----------------SLC----FVF-----TVLIQLKSC-G------------------AAVEGGDTLSLD-A-------------SLTG----NQ--T-ITSKN---------------GTFELGFFNPNGTSNW-YV-GIWYAN---I-SE-KT-------Y----------------VWVAN---RETPARNR-SSVLKLSKEGDLGLFD--------------ATGA-------SLWSVNVTK----KA-S-------------------R-AVILDSGN-----------FVM-L--SVD------------------N-------KS-----------------E-I-----------VWQSF-DHPVDTVLPG-----------------MRFGGQQK----LVSWKSSLDPAPG-----LFSYHV-DPS------GA-EQLLLKW----NNSV-----QY--------WASGT--W-----DG--KVFSQ--IPEMT------G-KGS-YNF--SFEKTKSGLYVTY-------------------------------------T-LMSIV------SRFVLAKS--G---EIQQY-------ALL-----------------N--DSRIWNLFWSQPRDQCA-VYGLCGAYGSCN-----PNNI---QF-------CSCVEGFTP-KDIQAWDSRESWSSGCVRQSPL---NCDA-----KNGSTDGFLEP--SVTS-------PAVD-SASS--YPA----------TTR-KDCQKACLLNCSCTAFTF-K-SP-------SGP-CQIWS-GDLLNMH----KSELK----SNSN----------VFIRVA--------------------ASAL--------------------PK--TDK---------------SSS----------SKHKTAA--------------------IVGGV-LGGVV---------AL-AIA-LGIFTF--LVRRRQR------VI--------------------------EPQKWPAES--SNPLLR-TFTYKELKTATR-------------NF---THKLGG--GESGSVHKG-SL-----SDNTQVAVKRIGN----S----RDGEKRFQKELSTVGRLKHQNLIELRGFCS--EGSQNLLVYEYMPNGSLDSFL-F-----------DNS------------KAQYKVLDWNTRFQIALGTAKGIAYLHDK---EIVHCDIKPENILLDAKFSPKVGGLGLAKIE----GVAF---SH---E-ETFIRG-----TRGYL-------APEWMSGLPITAKADVYSFGMTLLEIIAGRRNS------NL--IVE------SSSMFF-QAW-SAEQIKRGNSLL-SEEDGDL----VHGD-------S----EGEEIRRATMVGGWCVQEREEARPHMWQVIKFLQD-PLD-------------------PQTSQA---------------------L-------------------------------------------Q---------------LLLHGR------GHHI-------------------------------------LPSSS---------------------------------------
>ThzLecRLK-G-type-60
--------------------------------MSTKNLE---------------------MGSDGV----LP---------------YRL----LAF-----TLLIIFHHCDE------------------CSAYGGDTLSLG-T-------------SLIG----NQ--T-IISKN---------------GTFELGFFSPNGTTNW-YI-GIWYAK---V-AE-KT-------I----------------VWVAN---RERPAKKS-PGILKLSRQGCLQLFD--------------AEGS-------SLWSVNMSN----KA-S-------------------R-AVILDSGN-----------FVV-L--SGG------------------N-------KS-----------------E-I-----------AWQSF-DHPSDTWLPG-----------------MKLGGKKK----LVSWKNSLDPAPG-----HFSYQM-DPS------GT-KQIVLRW----NDFV-----KY--------WESGA--W-----NG--KSFSQ--IPEMW------L-TGL-YNY--SVEDNSSAFYLSY-----------------------------------SFT-PVAGYSM---LSRFVVHKS--G---GLQSY-------VLI-----------------A--DNE-WSIVWSRPGDQCT-VYNVCGAYGTCN-----SYNV---EF-------CRCVEGFIP-RDNRSWSLRDWSSTGCVRQSPL---NCDA-----ENGSTDGFIYS--TATL-------PDKP-HFSE--YPA----------TTK-NDCEKACLHNCSCTAFAF-N-PP-------SGP-CQIWS-GDLPTMH----NS-PSQ---GNLN----------VFIRVA--------------------ASAV--------------------SK--SDP---------------QSS----------SKPKTKI--------------------IVGAV-LGIF-------------VFA-LGIFSF--LMGRLYR------LR--------------------------LMERS-ADS--SNSFLR-AFSYKELKIATR-------------NF---SCKLGN--GGFGSVFKG-SL-----IDGTLVAVKRLEG----S----RKGEKQFRAEINSLGNIQHKNLVRLLGFCV--KGSERLLVYEYMPNGSLNSLL-FS----------GNS------------ESKRKVLDWKTRFEIALGIAKGLLYLHEECRECIIHNDVKPENILLDSEFTPKLADFGLAKLL----CRDF---SR---V-LTTTRG-----TRGYL-------APEWLSGLPITCKVDVYSFGMTLLEIISGRRNM------DM--NVQ----D-SSKHYF-PSW-AAAQIYQGNMSN-VVEEVVA----VTEE-------A----DTEEMKRGIVVGLLCIEKDENERPSMGQVVRMLEG-IIE-------------------LTTLQI---------------------P-------------------------SN--GDVIV----NWE--D---------------TSLSMS------GSFK-------------------------------------F-------------------------------------------
>ThzLecRLK-G-type-61
----------------MLP-------FQGTSAMG-----------------------------NIC----L----------------SLL----FAV-----TLFIQLKSNSG------------------A----PDTLSLG-A-------------SLNG----NR--T-IISKN---------------GTFELGFFSPNGS-NW-YI-GIWYAQ---I-PE-KT-------I----------------VWVAN---RETPARNR-SGVLKLSREGNLELFD--------------AEGA-------SIWSVNTTN----KA-S-------------------R-AVILDSGN-----------FLI-L--SDD------------------N-------KS-----------------E-T-----------VWQSF-DNPIDTLLPG-----------------MRFGGQKK----LVSWKSSLDPAPG-----LFSLHI-DPY------GG-KQFVLTW----NNSV-----QY--------WTTGT--W-----DG--KIFSA--IPEIA------D-NHI-FNV--SVEGNSSGLYFTY-------------------------------------M-LVPNFNA---LARFVVTKF--G---QGQQS-------SFG-----------------S--TG--WYMFWSVPRDGCA-VYGPCGAYGSCD-----SRNL---LL-------CSCEEGFKP-SDNRAWLSQDWASSGCVRQSPL---NC----------STDRFIDI--GVML-------PD-N-DASL--YPA----------STK-KDCQEACLRNCSCTAFAF-N-PP-------SGP-CQIWS-GDLLNMR----NSTPSK---INSN----------AFIRVG--------------------ASQL--------------------SL----------------------------------KRKTTS--------------------IVGLV-LGIVG---------AL-SVA-LGICSF--LIWRRHQ------QR--------------------------STDRR-ADS--LDSFLR-MFSYKELKIATR-------------NF---RSELGS--GGSGSVFKG-SL-----PNGTLVAVKKLQG----S----RQNEKQFRAEISSLGTIQHVNLVRLRGFCA--QGSKRLLIYDYMPNGSLNSML-FT----------SNS------------NSKGKVLDWKTRFEIALGTARGLLYLHEECRGCIIHSDVKPENILLDGDLSPKLADFGLSKVM----GRDL---SR---V-LTTTRG-----TRGYL-------APEWISGLPITPKVDVYSFGMTLLEIISGRGNL------DL--TVQ----D-PSKLYF-PTW-AATQINQENTMN-IVEEGVA------EE-------A----DMEEVRRACVAALLCIQEDDEVRPSMRQVVQILEG-KIQ-------------------PQYPHI---------------------L-------------------------SS--ALTDN----HGEQGD---------------NNSYAI------GDVT-------------------------------------R-------------------------------------------
>ThzLecRLK-G-type-62
-------------------------------------------------------------------------------------------------------------------------------------------------------------------------------------------------MAHL---------SW-DS-SVQMAATGIL-AS-GM---------------------------PN---RETPARNR-SGVLKLSSEGNLVLLD--------------AEGV-------SIWSVNTTT----KA-S-------------------R-AVILDSGN-----------FLM-L--SND------------------N-------KS-----------------E-T-----------VWQSF-DNPVNTWLPG-----------------MRFGGQQK----LVSWKNSLDPTPG-----LFSFHA-DPS------GA-KQFVLTW----NNSI-----QY--------WETGT--W-----DG--KMFSE--LPAMA------NVGKG-FHV--RAESRKSGFYISY-------------------------------------T-LMPEITD---LSRFVLTNL--G---GLQIN-------AFI-----------------R--GSK-WTMVGIRPRDQCA-AYGFCGPYGTCN-----SNNL---EF-------CSCVEGFTV-ADKRARDSQDWWSSGCVRQSPL---NCDT-----EKGSTDEFIEP--GVTL-------PD-D-SASS--YPA----------PKK-EDCQIACLGNCSCTAFSF-N-SP-------SGP-CQIWS-GDLLNMN----NS-PSN---RRGS----------VFIRVA--------------------FSEV--------------------PK----------------------------------HKKLSS--------------------SKLKA-IIIVSA-------LAL-AVA-LSIFSF--LMWQRYR------LR-------------------------PPMETC-ADS--SEYFLR-MFSYMELKIATR-------------NF---RSLLGS--GGFGSVFKG-SL-----TDGTLVAVKKLDS---VS----RQHDKQFRAEINSLGSIQHANLIRLRGFCA--EGSKRLLVYDYMLNGSLNSLL-FT----------NNS------------KSKPKVLDWKTRFQIALGTARGLVYLHEECRDRVIHSDVKPENILLDDNFSPKLADFGLAKLV----GRDF---SR---V-LTTMRG-----TRGYL-------APEWVSGLPITTKVDVYSFGMTLLEIISGRRNL------DL--TVQ----D-PSKLYF-PTW-AATQINQGNTMN-IVKKVAT----GVKD-------A----DTEEMKRGIVVGLLCIEKDENERPSMGQVVRMLEG-IIE-------------------LTTLQI---------------------L-------------------------SS--AIADN----HGEQSD---------------TNSYST------GDVT-------------------------------------L-------------------------------------------
>ThzLecRLK-G-type-63
--------------------------------MG----E---------------------IREKFC----L----------------CLF----FVF-----AVFIQLKSY-G------------------AAVEGRDTLSLG-A-------------SITG----NQ--T-IISKN---------------GTFELGFFSPNGTNKW-YI-GIWYAN---L-SE-KT-------I----------------VWVAN---RETPARNR-SGVLKLSKEGHLGLFD--------------AEGV-------SVWSVNVTK----KP-S-------------------Q-AVILDSGN-----------FVM-L--RDV------------------N-------KS-----------------E-T-----------VWQSF-DYPVDTLLPG-----------------MRFGGQQK----LVSWKSSLDPAPG-----LFSYQV-DPS------GV-KQLVLLW----NNSV-----QY--------WASGA--W-----DG--NVFSQ--IPEMT------N-KGL-YNI--SVETTNSGLYVTY-------------------------------------T-SIAIRNV---LSRSVIVKS--G---GMQIY-------ALL-----------------D--DAK-WKMVWSRPRDQCA-VYGLCGAYGSCN-----SNNL---QF-------CSCVEGFSP-KDSRAWVSRESWSSGCVRQRPL---NCGA-----KSGSTDGFIEP--NVTL-------PDAD-SASS--YPV----------TTK-EDCQKGCLLNCSCTAFTF-N-PS-------SGL-CRIWS-GDLLNMR----SSLLSKSKLSNSN----------AFIRVA--------------------VSAL--------------------PK--TDK---------------SSS----------SKRKIAT--------------------IVGAV-LAVVV---------AL-AVA-LGIFRF--LLKRRQR------VV--------------------------PPQRW-AES--CNPSLR-AFTYKELKTATR-------------NF---NHKLGG--GEFHSVFKG-SL-----SDNTQVAVKKIGN----S----RDGEKQFQKELSTVGRLQHQNLIELRGFCL--EPSRNLLVYEYMPIGSLDSFL-F-----------DNS------------KAQYKVLDWNTRFQIALGTAKGIAYLHEE---KIVHCDIKPENILLDAKFNPKIGGLGLAKIE----GIAF---SH---E-ETFIRG-----TRGYL-------APEWMSGLPITAKADVYSFGMTLLEIIAGRRNA------DL--IVE------SSSMFF-QTW-AAEQMKRDNSLL-SEEDGDL----VHGN-------S----EGEEIRRATMVGGWCVQEREEARPHMWQVIKFLQD-PLD-------------------PQTSQA---------------------L-------------------------------------------Q---------------LLLHGR------GHHI-------------------------------------LPSSS---------------------------------------
>ThzLecRLK-G-type-64
--------------------------------MSTKNLE---------------------MGSDGV----LP---------------YRL----LAF-----TLLIIFHHCDE------------------CSAYGGDTLSLG-T-------------SLIG----NQ--T-IISKN---------------GTFELGFFSPNGTTNW-YI-GIWYAK---V-AE-KT-------I----------------VWVAN---RERPAKKS-LGILKLSRQGCLQLFD--------------AEGS-------SLWSVNMSN----KA-S-------------------R-AVILDSGN-----------FVV-L--SGG------------------N-------KS-----------------E-I-----------AWQSF-DHPSDTWLPG-----------------MKLGGKKK----LVSWKNSLDPAPG-----HFSYQM-DPS------GT-KQIVLRW----NDFV-----KY--------WESGA--W-----NG--KSFSQ--IPEMW------L-TGL-YNY--SVEDNSSAFYLSY-----------------------------------SFT-PVAGYSM---LSRFVVHKS--G---GLQSY-------VLI-----------------A--DNE-WSIVWSRPGDQCT-VYNVCGAYGTCN-----SYNV---EF-------CRCVEGFIP-RDNRSWSLRDWSSSGCVRQSPL---NCDA-----KNGSIDGFVDS--RATL-------P-AN-DAFS--YPA----------TTK-KDCEKACLRNCSCTAYAF-N-MP-------SGP-CQIWS-GDLLNMH----NS-KSE---SDSN----------VFIRVA--------------------ASAL--------------------PK--SDP---------------TFF----------SQ--------------------------VCLV-FGIFS---------VV-AFA-LGISSF--LRWQGYR------LR--------------------------SMERS-AE-----SFLR-VFSYKELKIATR-------------NF---RSKLGS--GGFGSVFKG-SL-----KDGTLVAVKKLEG----S----QQDEKQFRAEINSLGSIQHKNLVRLRGFCV--EGSERLLVYEYMPNGSLNSLL-FT----------DNS------------ESKQMVLDWKTRFEIALGIAKGLHYLHEECRECIIHNDVKPENILLDSDLTAKLADFGLAKLL----YRDF---SR---V-LTTTRG-----TRGYL-------APEWLSGLPITCKVDVYSFGMTLLEIISGRRNM------DM--NVQ----D-SSKHYF-PSW-AAAQIYQGNMSK-VVEEYVA----IAEE-------T----DVEQVKRGIVVGLLCIEKDENERPSMGQVVRMLEG-IIE-------------------LTTLQI---------------------P-------------------------SN--GDVIV----NWE--D---------------TSLSMS------GSFK-------------------------------------F-------------------------------------------
>ThzLecRLK-G-type-65
--------------------------------MG----E---------------------IREKFG----L----------------SLC----FVF-----TVLIQLKSC-G------------------AAVEGGDTLSLD-A-------------SLTG----NQ--T-ITSKN---------------GTFELGFFNPNGTSNW-YV-GIWYAN---I-SE-KT-------Y----------------VWVAN---RETPARNR-SSVLKLSKEGDLGLFD--------------ATGA-------SLWSVNVTK----KA-S-------------------R-AVILDSGN-----------FVM-L--SVD------------------N-------KS-----------------E-I-----------VWQSF-DHPVDTVLPG-----------------MRFGGQQK----LVSWKSSLDPAPG-----LFSYHV-DPS------GA-EQLLLKW----NNSV-----QY--------WASGT--W-----DG--KVFSQ--IPEMT------G-KGS-YNF--SFEKTKSGLYVTY-------------------------------------T-LMSIV------SRFVLAKS--G---EIQQY-------ALL-----------------N--DSRIWNLFWSQPRDQCA-VYGLCGAYGSCN-----PNNI---QF-------CSCVEGFTP-KDIQAWDSRESWSSGCVRQSPL---NCDA-----KNGSTDGFLEP--SVTS-------PAVD-SASS--YPA----------TTR-KDCQKACLLNCSCTAFTF-K-SP-------SGP-CQIWS-GDLLNMH----KSELK----SNSN----------VFIRVA--------------------ASAL--------------------PK--TDK---------------SSS----------SKHKTAA--------------------IVGGV-LGGVV---------AL-AIA-LGIFTF--LVRRRQR------VT--------------------------EPQKWPAES--SNPLLR-TFTYRELKTATR-------------NF---TQKLGG--GESGSVHKG-SL-----SDNTQVAVKRIGN----S----RDGEKRFQKELSTVGRLKHLNLIELRGFCS--EGSQNLLVYEYMPNGSLDSFL-F-----------DNS------------KAQYKVLDWKTRFQIALGTAKGISYLHEE---KIVHCDIKPENILLDAKFNPKIGGLGLAKIE----GIAF---SH---E-ETFIRG-----TRGYL-------APEWMSGLPITAKADVYSFGMTLLEIIAGRRNA------DL--IVE------SSSMFF-QTW-AAEQMKRDNSLL-SEEDGDL----VHGN-------S----EGEEIRRATMVGGWCVQEREEARPYMWQVIKILQG-PLD-------------------LQTSQA---------------------L-------------------------------------------Q---------------ILLNGR------EHHI-------------------------------------LS------------------------------------------
>ThzLecRLK-G-type-66
-------------------------------------------------------------------------------------------------------------------------------------------------------------------------------------------------MFELGFFSPNERNNW-YL-GIWYAN---I-AE-KM-------V----------------IWVAN---RENPGKHR-PGVLKFSKVGTLRLFD--------------AEGM-------SLWSANVSY----KP-S-------------------R-AVLLDCGN-----------FFM-P--SDD------------------N-------KS-----------------E-N-----------VWQSF-DYPVDSWLPG-----------------MRFGGQQK----LVCWKNSMDPAPG-----LLSFQL-DPS------GA-KQFVLTW----NNSV-----QY--------WESGN--W-----DN--KTFSG--IPETT------N-GER-FNV--SVESTSSGFYFSY-------------------------------------E-LL---TR---IPRFIKINS--G---GIQEY-------ALF-----------------D--NTK-WTMVGIRPRDQCA-AYGFCGPYGTCN-----SNNL---EF-------CSCVEGFTV-ADKRARDSQDWWSSGCVRQSPL---NCDT-----EKGSTDEFIEP--GVTL-------PD-D-SASS--YPA----------PKK-EDCQIACLGNCSCTAFSF-N-SP-------SGP-CQIWS-GDLLNMN----NS-PSN---RRGS----------VFIRVA--------------------FSEV--------------------PK----------------------------------HKKLSS--------------------SKLKA-IIIVSA-------LAL-AVA-LSIFSF--LMWQRYR------LR-------------------------PPMETC-ADS--SDSFLR-MFSYMELKIATR-------------NF---RFKLGS--GGFGSVFKG-CL-----RDGTLVAVKKLEG----S----RQHDKQFRAEINSLGSIQHANLIRLRGFCA--EGSR--------------------------------------------------------------------------------------------------------------------------------------------------------------------------------------------------------------------------------------------------------------------------------------------------------------------------------------------------------------------------------------------------------------------------------------------------------------------------------------------------------------
>ThzLecRLK-G-type-67
--------------------------------MSTKNLE---------------------IGSDGV----LP---------------YRL----LAF-----TLLIIFHHCDE------------------CSAYGGDTLSLG-T-------------SLIG----NQ--T-IISKN---------------GTFELGFFSPNGTTNW-YI-GIWYAK---V-AE-KT-------I----------------VWVAN---RERPAKKS-PGILKLSRQGSLELFD--------------AEGA-------SLWSVNMSN----KA-S-------------------R-AVILDSGN-----------FVV-L--SVG------------------N-------KS-----------------E-I-----------AWQSF-DHPVDTWLPE-----------------MKIGGKKK----LVSWKNSLDPAPG-----HFSYQM-DPS------GT-KQIVLRW----NDSV-----QY--------WESGA--W-----NG--KSFSQ--IPEMW------L-TGL-YNY--SVEDTSSAFYLSY-----------------------------------SFT-PVAGYSM---LSRFVVHKL--G---GLQSY-------VLI-----------------A--DNE-WSMFWSQPRDQCS-VYKVCGAYGSCN-----SNNV---QF-------CSCVQGFIP-RDNRSWSLQDWSSTGCVRQSPL---NCDA-----ENGSTDGFIYS--TATL-------PDKP-HFSE--YPA----------TTK-NDCEKACLHNCSCTAFAF-N-PP-------SGP-CQIWS-GDLPTMH----NS-PSQ---GNLN----------VFIRVA--------------------ASAV--------------------SK--SDP---------------QSS----------SKPKTKI--------------------IVGAV-LGIF-------------VFA-LGIFSF--LMGRLYR------LR--------------------------LMERS-ADS--SNSFLR-AFSYKELKIATR-------------NF---SCKLGN--GGFGSVFKG-SL-----IDGTLVAVKRLEG----S----RKGEKQFRAEINSLGNIQHKNLVRLLGFCV--KGSERLLVYEYMPNGSLNSLL-FS----------GNS------------ESKRKVLDWKTRFEIALGIAKGLLYLHEECRECIIHNDVKPENILLDSDLTAKLADFGLAKLL----YRDF---SR---V-LTTTRG-----TRGYL-------APEWVSGLPITTKVDVYSFGMTLLEIISGRRNL------DL--TVQ----D-PSKLYF-PTW-AATQINQGNTMN-IVEESVA------EE-------A----DMEEVRRACVAALLCIQEDDEARPSMREVVQMLEG-KIK-------------------PQNPQI---------------------L-------------------------SS--AIADN----HGEQSD---------------TNSYST------GDVT-------------------------------------L-------------------------------------------
>ThzLecRLK-G-type-68
--------------------------------MG----E---------------------IREKFG----L----------------SLC----FVF-----TVLIQLKSC-G------------------AAVEGGDTLSLD-A-------------SLTG----NQ--T-ITSKN---------------GTFELGFFNPNGTSNW-YV-GIWYAN---I-SE-KT-------Y----------------VWVAN---RETPARNR-SSVLKLSKEGDLGLFD--------------ATGA-------SLWSVNVTK----KP-S-------------------Q-AVILDSGN-----------FVM-L--RDV------------------N-------KS-----------------E-T-----------VWQSF-DYPVDTLLPG-----------------MRFGGQKK----LVSWKSSLDPAPG-----LFSYQV-DPS------GV-KQLVLLW----NNSV-----QY--------WASGA--W-----DG--NVFSQ--IPEMT------N-KAL-YNI--SVENTNSSLYVTY-------------------------------------T-SIAIKNV---LSRSVIVNS--G---GMQLY-------ALL-----------------D--DAK-WTLLWSQPRDQCA-VYGLCGAYGSCN-----SNNL---QF-------CSCVEGFIP-TDTRAWDSQEWWSSGCVRQKSL---SCGT-----ENGSSDGFLEL--SVTL-------PDAD-SVSSYLYPS----------TTN-KDCQKACLLNCSCTAFTF-N-PS-------SGL-CHIWF-GDLLTMR----SSLPSK---STSN----------VFIRLA--------------------ASAL--------------------PK--TDP---------------PYS----------PKCR------------------------TTII-VGAL-------------AVA-LVIFSL--LMWRRHRQRH--WLR--------------------------SMERL-ADS--SDSFLR-MFSYMELKILTR-------------NF---RSKLGS--GGFGTVFKG-HL-----IDGTLVAVKKMEG----S----RQDEKQFRAEISSLANIQHVNLIRLQGFCA--EGSRRFLIYDYMPNGSLNSLL-FT----------SNS------------KKKRKVLDWKNRFQIALGTARGLVYLHEECRDRIIHCDVKPENILLDNNFSPKLADFGLAKLV----GRDF---SH---V-LTTTRG-----TRGYL-------APEWISGLPITPKVDVYSFGMTLLEIISERRTL------DL--NVQ----D-SSQYYF-PAW-AATQICKGITIN-IV-EGDA------EE-------R----DIEEVRRATIVGLLCIEKDEEVRPSMRQVVLMLEG-KMQ-------------------P---QV---------------------PQIQSSMLMD-----------NKTNESD--TDS-----------------------------ENNR------GESF---------------------------------------------------------------------------------
>ThzLecRLK-G-type-69
---------------------------------------------------------------------------------------------------------------------------------------------------------------------------------------------------------------------------------------------------------------------------------------------------------------------------------------------------------------------------------M-L--GDD------------------N-------KS-----------------E-T-----------VWQSF-DYPSDTWLPE-----------------MRFGGQQK----LVSWKSSLDPAPG-----LFSYQV-DPS------GV-KQLVLLW----NNSV-----QY--------WASGA--W-----DG--NVFSQ--IPEMT------N-KAL-YNI--SVENTNSSLYVTY-------------------------------------T-SIAIKNV---LSRSVIVNS--G---GMQLY-------ALL-----------------D--DAK-WTLLWSQPRDQCA-VYGLCGAYGSCN-----SNNL---QF-------CSCVEGFIP-TDTRAWDSQEWWSSGCVRQKSL---SCGT-----ENGSSDGFLEL--SVTL-------PDAD-SVSSYLYPS----------TTN-KDCQKACLLNCSCTAFTF-N-PS-------SGL-CHIWF-GDLLTMR----SSLPSK---STSN----------VFIRLA--------------------ASAL--------------------PK--TDP---------------PYS----------PKCR------------------------TTII-VGAL-------------AVA-LVIFSL--LMWRRHR------LR--------------------------SMERL-ADS--SDSFLR-MFSYMELKILTR-------------NF---RSKLGS--GGFGSVFKG-SL-----SDGTLVAVKKMEG----S----TSQEKQFRAEINSLGSIQHKNLVRLRGFCV--EGSERLLVYEYMPNGSLNSLL-FT----------DNS------------ESKQMVLDWKTRFEIALGIAKGLHYLHEECRECIIHNDVKPENILLDSDLTAKLADFGLAKLL----CRDS---SH---V-LTTVRG-----TRGYL-------APEWFFGLPITPKVDVYSFGMTLLEIISGRRNV------DM--SME----D-SNKHYF-PSW-VAAQVYQDNMSN-IVEEVVA----VTEE-------A----DTEEIKRGIVVGLLCIEKDENVRPSMGQVVWMLEG-KMD-------------------PPTRQI---------------------P-------------------------SD--NDVI--------------------------ACTNVS------GDAV---------------------------------------------------------------------------------
>ThzLecRLK-G-type-70
---------------------------------------------------------------------------------------------------------------------------------------------------------------------------------------------------------------------------------------------------------------------------------------------------------------------------------------------------------------------------------M-L--NDD------------------S-------KS-----------------E-T-----------VWQSF-DNPVNTWLPG-----------------MRFGGQQK----LVSWKNSLDPTPG-----LFSFHA-DPS------GA-KQFVLTW----NNSI-----QY--------WETGT--W-----DG--KMFSE--LPAMA------NVGKG-FHV--RAESRKSGFYISY-------------------------------------T-LMPEITD---LSRFVLTNL--G---GLQIN-------AFI-----------------R--GSK-WNTFWYQPADACA-VYGLCGAYGTCN-----SNNL---HF-------CSCVEGFTP-TDNGAWDSQFWGSSGCVRRSPL---NCDA-----KNGSTDRFVDL--SVTL-------PN-D-YTSS--YPA----------PTK-KDCQKLCLHNCSCTAFTF-S-PP-------SGP-CQLWS-GDVLNMR----NSPPSK---SRSN----------VSIRVG--------------------ASEL--------------------PK----------------------------------KRKSTS--------------------IVGTV-LGIVG---------AL-AGA-LGFFSV--FICRRRQ-----------------------------------TDRY-TDS--SDSFLR-MFSYKELKIATR-------------NF---KSELGR--GGFGSVFKG-SL-----PDGTIVAVKRMKC----S----RQDEKQFRAEISSLGNIHHVNLVRLRGFCA--AGSKRLLIYDYMPNGSLNSFL-FT----------SRS------------KSERRLLDWKTRLEIALGTARGLLYLHEECRDRIIHCDIKPENILLDADFSPKVADFGLAKLV----GRNF---SK---V-LTTTRG-----TRGYL-------APEWLCGLPITVKADVYSFGMTLLELISGRRNS------DL--SVQ----D--SQYYF-PTW-AAAQINKGNTIG-IVDERI------VNK-------A----DIEEVRRVAVVSFLCIQMDENERPSMAQVVRILEG-KSE-------------------GDVEQY---------------------E-------------------------RSLQALVND----HCD-------------------------------------------------------------------------------------------------------------------
>ThzLecRLK-G-type-71
--------------------------------MD----E---------------------IGENIC----L----------------ILF----LAF-----TVCIQLKSY-G------------------AAVEGGDTLSLG-A-------------SITG----NQ--T-IISKN---------------GTFELGFFSPNGTNNW-YI-GIWYAK---I-PE-KT-------I----------------VWVGN---RETPARNR-SGVLKLSREGNLELFD--------------AEGA-------SLWSANVSS----KA-S-------------------R-ALILDSGN-----------FIM-L--GDD------------------N-------KS-----------------E-T-----------VWQSF-DYPSDTWLPE-----------------MRFGGQQK----LVCWKNSLDPAPG-----LFSFHV-DPS------GV-KQFVLTW----NNSV-----KY--------WESGE--W-----DG--KIFSG--VPEMT------Q-KGY-YNL--SVDVTSSGLYVSY-------------------------------------P-YV---NA---PSRFVLYKS--G---EVQQF-------YFI-----------------D--GSQ-WKMVWSRPRDQCA-VYGLCGAYGSCN-----SNNL---QF-------CSCVEGFIP-TDTRAWDSQEWWSSGCVRQKSL---SCGT-----ENGSSDGFLEL--SVTL-------PDAD-SVSSYLYPS----------TTN-KDCQKACLLNCSCTAFTF-N-PS-------SGL-CHIWF-GDLLTMR----SSLPSK---STSN----------VFIRLA--------------------ASAL--------------------PK--TDP---------------PYS----------PKCR------------------------TTII-VGAL-------------AVA-LVIFSL--LMWRRHR------LR--------------------------SMERL-ADS--SDSFLR-MFSYMELKILTR-------------NF---RSKLGS--GGFGTVFKG-HL-----IDGTLVAVKKMEG----S----RQDEKQFRAEISSLANIQHVNLIRLQGFCA--EGSRRFLIYDYMPNGSLNSLL-FT----------SNS------------KKKRKVLDWQTRFQIALGTARALVYLHEECRDRIIHGDVKPENILLDNNFSPKLADFGLAKLV----GRDF---SH---V-LTTTRG-----TRGYL-------APEWISGLPITPKVDVYSFGMTLLEIISERRTL------DL--NVQ----D-SSQYYF-PAW-AATQICKGITIN-IV-EGDA------EE-------R----DIEEVRRATIVGLLCIEKDEEVRPSMRQVVLMLEG-KMQ-------------------P---QV---------------------PQIQSSMLMD-----------NKTNESD--TDS-----------------------------ENNR------GESF---------------------------------------------------------------------------------
>ThzLecRLK-G-type-72
----------------------------------------------------------------------------------------------------------------------------------------------------------------------------------------------------------------------------------------------------------------------------------------------------------------------------MSN----KA-S-------------------R-AVILDSGN-----------FVV-L--SGG------------------N-------KS-----------------E-I-----------AWQSF-DHPSDTWLPG-----------------MKLGGKKK----LVCWKNSLDPAPG-----HFSYQM-DPS------GT-RQFVLRW----NNSV-----QY--------WESGA--W-----DG--KSFSQ--IPEMW------L-TGL-YNY--SVEDTSSGFYLSY-----------------------------------TFT-PVAGYSM---LSRFVVHKS--G---GLRHY-------VLL-----------------D--NNE-WSMVWSQPRDQCT-VYNVCGAYGICN-----SYNV---EF-------CSCMEGFIP-RDNRSWSLQDWSSSGCVRQSPL---NCDA-----ENGSTDGFIYS--TATL-------PDKP-HFSE--YPA----------TTK-NDCEKACLHNCSCTAFAF-N-PP-------SGP-CQIWS-GDLPTMH----NS-PSQ---GNLN----------VFIRVA--------------------ASAV--------------------SK--SDP---------------QSS----------SKPKTKI--------------------IVGAV-LGIF-------------VFA-LGIFSF--LMGRLYR------LR--------------------------LMERS-ADS--SNSFLR-AFSYKELKIATR-------------NF---SCKLGN--GGFGSVFKG-SL-----IDGTLVAVKRLEG----S----RKGEKQFRAEINSLGNIQHKNLVRLLGFCV--KGSERLLVYEYMPNGSLNSLL-FS----------GNS------------ESKRKVLDWKTRFEIALGIAKGLLYLHEECRECIIHNDVKPENILLDSDLTAKLADFGLAKLL----CRDS---SH---V-LTTVRG-----TRGYL-------APEWFFGLPITPKVDVYSFGMTLLEIISGRRNV------DM--SME----D-SNKHYF-PSW-VAAQVYQDNMSN-IVEEVVA----VTEE-------A----DTEEIKRGIVVGLLCIEKDENVRPSMGQVVWMLEG-KMD-------------------PPTRQI---------------------P-------------------------SD--NDVI--------------------------ACTNVS------GDAV---------------------------------------------------------------------------------
>ThzLecRLK-G-type-73
--------------------------------MG----E---------------------IREKFG----L----------------SLC----FVF-----TVLIQLKSC-G------------------AAVEGGDTLSLD-A-------------SLTG----NQ--T-ITSKN---------------GTFELGFFNPNGTSNW-YV-GIWYAN---I-SE-KT-------Y----------------VWVAN---RETPARNR-SSVLKLSKEGDLGLFD--------------ATGA-------SLWSVNVTK----KA-S-------------------R-AVILDSGN-----------FVM-L--SVD------------------N-------KS-----------------E-I-----------VWQSF-DHPVDTVLPG-----------------MRFGGQQK----LVSWKSSLDPAPG-----LFSYHV-DPS------GA-EQLLLKW----NNSV-----QY--------WASGT--W-----DG--KVFSQ--IPEMT------G-KGS-YNF--SFEKTKSGLYVTY-------------------------------------T-LMSIV------SRFVLAKS--G---EIQQY-------ALL-----------------N--DSRIWNLFWSQPRDQCA-VYGLCGAYGSCN-----PNNI---QF-------CSCVEGFTP-KDIQAWDSRESWSSGCVRQSPL---NCDA-----KNGSTDGFLEP--SVTS-------PAVD-SASS--YPA----------TTR-KDCQKACLLNCSCTAFTF-K-SP-------SGP-CQIWS-GDLLNMH----KSELK----SNSN----------VSIRVA--------------------ASAL--------------------PK--TDK---------------SSS----------SKHKTAA--------------------IVGGV-LGGVV---------AL-AIA-LGIFTF--LVRRRQR------VT--------------------------EPQKWPAES--SNPLLR-TFTYRELKTATR-------------NF---TQKLGG--GESGSVHKG-SL-----SDNTQVAVKKIGN----S----RDGEKQFQKELSTVGRLQHQNLIELRGFCL--EPSRNLLVYEYMPIGSLDSFL-F-----------DNS------------KAQYKVLDWNTRFQIALGTAKGIAYLHDK---EIVHCDIKPENILLDAKFNPKIGGLGLAKIE----GIAF---SH---E-ETFIRG-----TRGYL-------APEWMSGLPITAKADVYSFGMTLLEIIAGRRNS------NL--IVE------SSSMFF-QAW-VAEQMKRGNPLL-SEEDGDF----VHGN-------S----EDGEIRRATMVGGWCVQEREEARPYMWQVIKILQG-PLD-------------------LQTSQA---------------------L-------------------------------------------Q---------------LLLNGR------GHHP-------------------------------------LY------------------------------------------
>ThzLecRLK-G-type-74
------------------------------MNLKTNNIE---------------------MGNNGA----FP---------------YML----FAL-----TLLIIFH---K------------------CTAVGGDTLSLG-A-------------SLTG----NQ--T-IISKN---------------GTFELGFFTPNGTNNW-YI-GIWYGK---V-PE-KT-------I----------------VWVAN---RERPVKNR-PGVLKLFRQGSLGLFD--------------AEGA-------PLWSVNVSN----KA-S-------------------Q-AVILDSGN-----------FVV-L--SDD------------------N-------KS-----------------E-I-----------SWQSF-DHPVDTWLPG-----------------MKLGGKKK----LVCWNNSLDPAPG-----HFSHQA-DPS------GI-RQFVLTW----DNSV-----RY--------WESGV--W-----DG--KIFSQ--IPEMA------L-LGL-YNF--SVEDTSSGFYLSY-----------------------------------TLT-PANRNNA---FSRFIIHTS--G---EYQQY-------VLL-----------------D--NNE-WSMFWSQPRDQCN-VYNACGAYGICN-----SNNI---QF-------CSCMEGFIP-RDNRSWSLRDWSSTGCVRQSPL---NCDA-----KNGSIDGFVDS--RATL-------P-AN-DAFS--YPA----------TTK-KDCEKACLRNCSCTAYAF-N-MP-------SGP-CQIWS-GDLLNMH----NS-KSE---SDSN----------VFIRVA--------------------ASAL--------------------PK--SDP---------------TFF----------SQ--------------------------VCLV-FGIFS---------VV-AFA-LGISSF--LRWQGYR------LR--------------------------SMERS-AE-----SFLR-VFSYKELKIATR-------------NF---RSKLGS--GGFGSVFKG-SL-----KDGTLVAVKKLEG----S----QQDEKQFRAEINSLGSIQHKNLVRLRGFCV--EGSERLLVYEYMPNGSLNSLL-FT----------DNS------------ESKQMVLDWKTRFEIALGIAKGLHYLHEECRECIIHNDVKPENILLDSDLTAKLAYFGLAKLL----CRDS---SH---V-LTTVRG-----TRGYL-------APEWFFGLPITPKVDVYSFGMTLLEIISGRRNV------DM--SME----D-SNKHYF-PSW-VAAQVYQDNMSN-IVEEVVA----VTEE-------A----DTEEMKRGIVVGLLCIEKDENVRPSMGQVVWMLEG-KMD-------------------PPTRQI---------------------P-------------------------SD--NDVI--------------------------ACTNVS------GDAV---------------------------------------------------------------------------------
>ThzLecRLK-G-type-75
--------------------------------MD----E---------------------IRGNFC----L----------------ILF----LAF-----TMCIQLKGY-G------------------AAVEGGDTLSLG-A-------------SITG----NQ--T-IISKN---------------GTFQLGFFSPNGTNNW-YI-GIWYAN---L-SE-KT-------I----------------VWVAN---RETPARNR-SGVLKLSKEGDLGLLD--------------ATGT-------SLWSVNVTK----KP-S-------------------Q-AVILDSGN-----------FVM-L--GDD------------------N-------KS-----------------E-I-----------VWQSF-DNPVDTWLPG-----------------MRFGGQLK----LVCWKNSLDPAPG-----LYSLHM-DPS------GA-KQFELTW----NNSV-----QY--------WESGK--W-----NG--KSFSD--VPEMT------STKGL-YRL--SVESVSSGLYFSY-------------------------------------T-LMPGINA---LSRFTLTVS--G---GMQMY-------ALS-----------------D--GSN-WNAFWSRPRDQCA-IYGLCGSYGTCN-----SNNL---QF-------CSCLEGFNP-TDNRAWELKE-WSIGCVRQSPL---NCGD-----INGSTDGFINP--SVKL-------PN-D-SASS--YPA----------YTR-KDCEKACLRNCSCTAFTF-N-PS-------SGF-CQIWL-GDLLNMH----SSLPSE---SNSN----------VFIRVD--------------------ASAV--------------------PK--TNE---------------SSS----------SKGKIAT--------------------IVGAV-LAAVV---------AL-AVA-LGIFRF--LLRQRQR------VV--------------------------QPQRW-AES--CNPSLR-AFTYKELKTATR-------------NF---THKLGG--GEVSSVFKG-SL-----SDNTQVAVKKIGN----S----RDGEKQFQKELSTVGRLQHQNLIELRGFCL--EPSRNLLVYEYMPIGSLDSFL-F-----------DNS------------KAQYKVLDWNTRFQIALGTAKGIAYLHEE---KIVHCDIKPENILLDAKFNPKIGGLGLAKIE----GIAF---SH---E-ETFIRG-----TRGYL-------APEWMSGLPITAKADVYSFGMTLLEIIAGRRNS------NL--IVE------SSSMFF-QAW-VAEQMKRGNPLL-SEEDGDF----VHGN-------S----EDGEIRRATMVGGWCVQEREEARPYMWQVIKILQG-PLD-------------------LQTSQA---------------------L-------------------------------------------Q---------------LLLNGR------GHHP-------------------------------------LY------------------------------------------
>ThzLecRLK-G-type-76
--------------------------------MG-----------------------------NIC----L----------------SLL----FAV-----TLFIQLKSNSG------------------A----RDTLSLG-S-------------SLTG----NQ--T-IISKN---------------GTFELGFFSPNGS-NW-YI-GIWYAQ---I-PE-KT-------I----------------VWVAN---RETPARNR-SGVLKLSREGNLVLFD--------------AEGA-------SIWSVNTTN----KA-S-------------------R-AVILDSGN-----------FLV-L--SNG------------------S-------KS-----------------E-T-----------VWQSF-DNPVDTLLPG-----------------MRFGGQKK----LVSWKSSLDPAPG-----LFSLHI-DPY------GG-KQFVLTW----NNSV-----QY--------WTTGT--W-----DG--KIFSA--IPEIA------D-NHI-FNV--SVEGNSSGLYFTY-------------------------------------M-LVPNFNA---LARFVVTKF--G---QGQQS-------SFG-----------------S--TG--WYMFWSVPRDGCA-VYGPCGAYGSCD-----SRNL---LL-------CSCEEGFKP-SDNRAWLSQDWASSGCVRQSPL---NC----------STDRFIDI--GVML-------PD-N-DASL--YPA----------STK-KDCQEACLRNCSCTAFAF-N-PP-------SGP-CQIWS-GDLLNMQ----NSTPSK---INSN----------AFIRVG--------------------ASQL--------------------SL----------------------------------KRKTTS--------------------IVGLV-LGIVG---------AL-SVA-LGICSF--LIWRRHQ------QR--------------------------STDRR-ADS--LDSFLR-MFSYKELKIATR-------------NF---RSELGS--GGSGSVFKG-SL-----PDGTLVAVKKMQG----S----RRDEKQFRAEISSLGTIQHVNLVRLRGFCA--QGSKRLLIYDYMPNGSLNSML-FT----------SNS------------NSKGKVLDWKTRFEIALGTARGLLYLHEECRGCIIHSDVKPENILLDGDLSPKLADFGLAKLM----GRDL---SR---V-LTTTRG-----TRGYL-------APEWISGLPITTKVDVYSFGMTLLEIISGRRNL------DL--TVQ----D-PSKLYF-PTW-AATQINQGNTMN-IVEESVA------EE-------A----DMEEVRRACVAALLCIQEDDEARPSMREVVQMLEG-KIK-------------------PQNPQI---------------------L-------------------------SS--AIADN----HGEQSD---------------TNSYST------GDVT-------------------------------------L-------------------------------------------
>ThzLecRLK-G-type-77
--------------------------------MG-----------------------------NIC----L----------------GLL----FAV-----TLFIQLKSNSG------------------A----RDTLSLG-A-------------SLTG----NQ--T-IISKN---------------GTFELGFFSPNGS-NW-YI-GIWYAQ---I-PE-KT-------Y----------------VWVAN---RETPARNR-SGVLKLSREGNLVLFD--------------AEGA-------SIWSVNTTN----KA-S-------------------R-AVILDSGN-----------FLI-L--SDD------------------N-------KS-----------------E-T-----------VWQSF-DNPIDTLLPG-----------------MRFGGQQK----LVSWKSSLDPAPG-----LFSLHV-DPS------GA-KQFVLTW----NNSI-----QY--------YSTGP--W-----DG--NIFSG--IPEIS------D-KHI-LNV--SVESNSSGLYLTY-------------------------------------M-LVPNFND---LARFVVSKF--G---QGQQF-------SFE-----------------S--TG--WSMFWSVPGDACA-VHGACGPYGTCD-----SRNN---PL-------CSCEEGSKP-SDNRAWISQDWASSGCVPQSPL---NC----------STDGFIDI--GVTL-------PN-D-EASS--YPA----------PTK-KDCRKACLRNCSCNAFSF-N-LP-------SGP-CQIWS-GDLLNMR----NSTPSK---INSN----------AFIRVG--------------------ASQL--------------------SL----------------------------------KRKTTS--------------------IVGLV-LGIVG---------AL-SVA-LGICSF--LIWRRHQ------QR--------------------------STDRP-ADS--SDSFLR-MFSYKELKIATR-------------NF---RSELGS--GGSGSVFKG-SL-----PNGTLVAVKKLQG----S----RQNEKQFRAEISSLGNIQHVNLVRLRGFCA--EGSRRLLIYDYMPNGSLNSLL-FT----------SNS------------NSKEKILDWKTRFEIALGTARGLLYLHEECRGCIIHSDVKPGNILLDGDLSPKLADFGLSKVM----GRDL---SR---V-LTTTRG-----TRGYL-------APEWISGLPITPKVDVYSFGMTLLEIISGRGNL------DL--TVQ----D-PSKLYF-PTW-AATQINQENTMN-IVEEGVA------EE-------A----DMEEVRRACVAALLCIQEDDEVRPSMRQVVQILEG-KIQ-------------------PQYPHI---------------------L-------------------------SS--ALTDN----HGEQGD---------------NNSYAI------GDVT-------------------------------------L-------------------------------------------
>ThzLecRLK-G-type-78
--------------------------------MG----E---------------------IREKFG----L----------------SLC----FVF-----TVLIQLKSC-G------------------AAVEGGDTLSLD-A-------------SLTG----NQ--T-IISKN---------------GTFELGFFNPNGTSNW-YV-GIWYAN---I-SE-KT-------Y----------------VWVAN---RETPARNR-SSVLKLSKEGDLGLFD--------------ATGA-------SLWSVNVTK----KA-S-------------------R-AVILDSGN-----------FVM-L--RDV------------------N-------KS-----------------E-T-----------VWQSF-DYPVDTLLPG-----------------MRFGGQKK----LVSWKSSLDPAPG-----LFSYQV-DPS------GV-KQLVLLW----NNSV-----QY--------WASGA--W-----DG--NVFSQ--IPEMT------N-KAL-YNI--SVENTNSSLYVTY-------------------------------------T-SIAIKNV---LSRSVIVNS--G---GMQVY-------ALL-----------------D--DAK-WTLLWSQPRDQCA-VYGLCGAYGSCN-----SNNL---QF-------CSCVEGFIP-TDTRAWDSQEWWSSGCVRQKSL---SCGT-----ENGSSDGFLEL--SVTL-------PDAD-SVSSYLYPS----------TTN-KDCQKACLLNCSCTAFTF-N-PS-------SGL-CHIWF-GDLLTMR----SSLPSK---STSN----------VFIRLA--------------------ASAL--------------------PK--TDP---------------PYS----------PKCR------------------------TTII-VGAL-------------AVA-LVIFSL--LMWRRHR------LR--------------------------SMERL-ADS--SDSFLR-MFSYMELKILTR-------------NF---RSKLGS--GGFGTVFKG-HL-----IDGTLVAVKKMEG----S----RQDEKQFRAEISSLANIQHVNLIRLQGFCA--EGSRRFLIYDYMPNGSLNSLL-FT----------SNS------------KKKRKVLDWQTRFQIALGTARALVYLHEECRDRIIHGDVKPENILLDNNFSPKLADFGLAKLV----GRDF---SH---V-LTTTRG-----TRGYL-------APEWISGLPITPKVDVYSFGMTLLEIISGRRTL------DL--NVQ----D-SSQYYF-PAW-AATQIYSGNTIN-IVEEGMA------EE-------R----DIEEVRRASIVGLLCIEKDEEVRPSMRQVVLMLEG-KMD-------------------P---LI---------------------PQMHMPSCAV-----------KDRTETD--SDS----------------------------------------------------------------------------------------------------------------------------
>ThzLecRLK-G-type-79
--------------------------------M-------------------------------------------------------------------------------TRSRALPC------LQWQPFKVNVVFVALIL-S---VVQ---RCLSAAPRVGPVRP---VFLGNQMTWIDYGGNALYSVNKTFVLGIFAPTPDG------AAFFLS---I-KNANSGL-----I----------------VWTAN---RDTPI-SS-NDQFLFSEDGNVSLA---------------KDGT-------VIWSTQTGG----KGVG-------------------I-LELQESGN-----------LVL-L-----------------------D-------NS----------------SN-I-----------IWQSF-DHPTDTLLSS-----------------QSLKVGMK----LVSNSSAQNLSSG-----HYILEM------QA-----GNLVLY-----ADYN--PPQIY--------WTM---------EADSRNTITLGGSPVM-----------AILTDR-YLGMYDEKKNLLS----QFIFS----------------------------SVPNE--A---GFRAAVLGQG--G---ALTFEFIQTAGPTILDQTVIP--------------------------ADNCQ-LPSACASYFVCQS-----NGQ------------CQCPHLLN----------SMY-GSSCAPASLS---LC------GSSNEPVSFYKLGDDLNYFANEFVSP--L------------------KMSQL-GDCQKACNNNCSCSVFFFQK----------SSGNCYLFN--QIGNLK---T---STD---DSTAFA--------AYFKGLG------------------------------------------------NS---------------TNG----------TSSGSGKG------------------NANHFI-FIVII--AVVTVIVVIG----IVYIGY--RFFRKKEA----------------------PDIL-----NESSDDERFLN-NIPGLPT-RFSYRQLQDATN-------------NF---SKRLGK--GGFGSVYEG-TL-----PDGSIVAVKKLEG----I----GQGKKEFHAEVATIGSIHHVHLVRLRGFCA--EGLHRLLVYEFMANTSLDRFL-FR----------NK--------------KQGIMLDWDRRYNIALGTAKGLAYLHEDCSVRIIHCDIKPENILLDDNYVAKVSDFGLAKLM----TREQ---SH---V-FTTLRG-----TRGYL-------APEWLTTFAISEKSDVYSFGMVLLEIIGGRKNF------NP--EEA------SEKAYF-PAY-AFKQIEEQKLEN-LLDPELD------YD-------P-SD---ERLSRAVKVALWCIQEDFSLRPSMGKVVQMLEG-LMY----------------------------------------IPQP--PVSYQT--------------------GF---RIHNSL--LKSTSE-----------------EGTS------------------------------------SNPSDYNSQDMLSAVRLSGPR----------------------------------
>ThzLecRLK-G-type-80
----------------------------------------------------------------MA---------------------SHF---PIWLP----LGLVIA--CSIVFQYLNANAQ--------AQISSIIYLNSG-S---CL-------------GDDQ--QKILQSQN---------------GRFALKFSKLGNQN---QYLVIAYIQ---Y-NET---------I----------------IWTAN---RNIPI-NG-KPCLKLGTHADLNLQD--------------LNGT-------VYWSANVNQ----VD---------------------H-VELQDSGN-----------LVL-Q-----------------------N-------IQ----------------NK-T-----------LWASF-DYPTDTIIQG-----------------GYLGPGKT----LISYKSSDDLSAG-----PYMLKM------EP-----GGVVLY-----GSFP--NPLPYGV------WTY---------------------NPLG-------VGSSSFVNFA-LRSACNNTLLQYGSRGESISLEQKDGTVSTECKQETQGRSSSSRQIVTGEILGNDF------FRYLRLDGD--G---NVRTYS-QSNV-KLVSDL--------------D------MFSVYF--QDVCK-LPNICGSLGICSS-----KGN------------CECYDEV----VFNQFQS----NTGCIPRKYP---VCG---------ASNQFLKL-EGVDYFANGYINP---------------------GSSSL-EQCKQLCLSNCSCAAAFF---WN-------NSQACYHYE--EVKSLR---R---VSD---QSIL----------AFIKVGPGS-----------------------------------------FKEID-----------------NKH----------KSN----------------------------K-IVLAA--AVAGICIIIIIFS-ILGFLV--WRCKTKKTVKS---K---------------------------TEEDQFLE-NLPGLPP-RFSYREMEEATD-------------GF---SRQLGA--GGFGAVFEG-KL-----PNGRKVAVKKLGN----A----DQGHLQFRTEVATLGSINHVNLVRLYGFCA--DGTHRLLVYEYMSNVSLDRWL-FQ----------RPF------------DDSSSVLDWKRRYKIIHDTAQGLAFLHEKSRDRILHLDVKPQNILLDENFGAKLADFGLAKLM----DRSQ---SR---A-FTHIRG-----TPGYL-------APEWLLHASATDKSDVYSFGMVLLEIISGRKNL------DL--SMP------EEMQFF-PCW-AIKMIEEGKIME-VIDPKLG------FL-------V-GS-ECEQTERVIKIAFWCIQENERERPSMSQVMLMLEG-HIT-------------------VENPPL-----------SL--------PFLSRT--------------------RA---RISAYLS---EWQTP------------SIT-EATS-------------------------------------------SNAATLSMSLSAR-----------------------------------
>ThzLecRLK-G-type-81
--------------------------------MK--------------------------MGRNGL----LA---------------YAL----VAL-----TIALLLNECNS------------------VAL---DTLSLG-A-------------SLTG----NQ--T-IVSRN---------------GKFELGFFSPSGTNNS-YI-AIW-----SI-PR-KT-------V----------------VWVAN---RETPVRNM-KAVLRLSTDGYLGLFT--------------ETGA-------SVWSANVKK----AA-S-------------------K-ALILDSGN-----------FLL-L--ATY------------------N-------RS-----------------E-T-----------VWQSF-DHPGNTWLPG-----------------MRFGRDQK----LVSWKNSLDPTPG-----IVSFQI-DPS------GD-NHFVLLW----NNTV-----EYGA-----SWWGAE--W-----TA--ET------------------TPF-YNVKFNMENSSSGFYLTY----------------------------------------IPREDD---FLGLSLRTD--G---VFALE-------YYN-----------------K--QSE-----VALATDPCE-VHELCGPYGICQ-----GGD----DP-------CICAKGWKP-RDSRAWDLHEWWSSGCVLHSPF---NCDS-----QNSSASSFTYA-RTIIM-------PD-K-AAYS--YHA----------PTW-GACAEIYLRNCSCFAYS-----P-------S-P-CQTWF-GDLFNTG----NSMYSL--VLTDF----------IGLRVAD------------------EYSIL--------------------GPA---P---------------PPR----------PRFKATT--------------------TVLSV-VSVLL---------VL-AL----VFTI--LAWRRRR------LR--------------------------STHRC-ADS--SDALLR-TFSHEELKIATR-------------NF---RCKLGT--GGFGSVFKG-TL-----TDGTLVAVKKLDS----S----NHCEKQFRAEINSVGILNHVNLVKLRGFCA--EGSRRLLVYDY-------------------------------------------------------------------------------------------------------------------------------------------------------------------------------------------------------------------------------------------------------------------------------------------------------------------------------------------------------------------------------------------------------------------------------------------------------------------------------------------------------
>ThzLecRLK-G-type-82
--------------------------------M---------------------------FPREIS--AAITG--------------RLF---MVKFW---IGIILSISSVVY------------------SDDHIWSSIPLG-S-------------KLSP----SS-DNIWVSRQ---------------GTFAMGFYPPLDQVDA-YSVGIWFHS---IPAESRT-------V----------------IWTAG---EGLKV-GL-NASLELTMDGDLVLSN--------------PHDV-------SVWRSNTSN----SGVV-------------------G-VVLRDNGN-----------LVL-S-----------------------D-------NS----------------HR-I-----------VWESF-ETPSDTLVPG-----------------QRLRVGRM----LRA--ASRNSVSS-----YYSLAM-ESS---------GDLTLKW----ESSL-----SY--------WTS---------KTG--------SLPSASKPIGAIFGGNGVFGLF-------------------------DGRGKMVWA---------------RYSNDYTNTKVV--LRYLRLDVD--G---NLRMY-------SWI-----------------E--KSNSWLPGWQAVENQCD-VFATCGVYGVCS----FNSTG---PV-------CKCP--FES-GAYSDMDLTVP-SKGC-RHVPL--GGCTE---------GAAMLSL-KRTVLYGIY---PPHD------------ICTN----TSS-EQCKEDCLNDDSCVAATV---MND------GSGVCRLKR-TGFISGYTY--DSVPAM-----------------SFLKMC--------------------------------------LV----PQAVSNPHKVIEQPTSVMPFP-SSS----------NHSGVASK-----------------------V-CRVCLMSASLGTVGVFLAIE-FGI-GL--YVYKRRK-----FRR------------------------NASGSKQPLLN-LSSGALT-RLSYSEIEDLTK-------------NF---GQKLSS------SIFKG-VL-----PDNRTVAIKQLNV---------EVGEKQFRMTVSGLGSVHHKNLVSLQGFCC--ECKHRLLIYEHINNGSLDQWL-FE----------VNM------------K-QAKRLTWQRRLGIATSIARAIAYLHSECRECICHGNLKLENVLLDDEFTAKVSDFGLEKLR---------ISSKPH---SNSKQG-----T----------------SSSDPTPERDVFCFGQMLLEIISGKRNP----------------PG-PEEEKL-CMW-AYREYERGHMEN-IPDSRME------GN-------V----EWSEVERALRIAFWCMHEQESLRPSMNEVAKVLDG-TLQ-------------------VDPPPP----------ITCQESHVGACPKLHMP---------------------------------MERNGDK------------YLELASTS------------------------------------------------SGAILSGE-----------------------------------
>ThzLecRLK-G-type-83
-------------------------------MESPLSQ--------------------------------LF---------------HLL----PAF-----LAVAALKLCNG----------------------A-DTLYAG-E-------------SLTG----NQ--T-RVSNN---------------GTFELGFFQPSGSTKW-YI-GVWFAQ---I-SK-QS-------V----------------VWVAN---RENPLENN-AGLFTLTRAGNLAVFD--------------EGGT-------SVWSGQGTD----RG-S-------------------R-ATLQENGN-----------FVV-L----N------------------G-------KG-----------------N-T-----------VWESS-RQSGNTLLPG-----------------MKIVKGQK----LTSWKSSSDPAPG-----LFTLEL-DPSGP-------GKFVLLW----KESI-----RY--------WDSGD--W-----NG--QFFSR--LPEMA------TKYV--YEFS-FVN-NRTDTFFTY-----------------------------------SLT-PDA--RL---LTRFVLDQV--G---DVRLY-------TWI-----------------N--N-DNWNMFWSQPQDQCQ-IYDFCGTYGICR----HNDNI---RF-------CNCLQGFEP-RHSEAWDSQDW-SGGCARKTPL---QCNG------E-SSDGFMEL-QGGSL-------PEPR-WGDYSLENR----------TRE--NCQSACRSNCSCVAFSY-T-AS--------KS-CRMWV-GDLLNL----SDDVDDG---KNYS----------IFVRLA--------------------EADL--------------------PPKFKTH---------------GRS-----------------------------------------L-IETLV---AVSGCLAVMGVV-FLV-GF--LC---WR----------------------------------SGPEK-YKD-NVPGSLR-MFTYKELQIATR-------------SF---SERLGG--GGFGSVYKG-LL-----PDKTPVAVKALEG----S----SQGEKQFRMEVSTIGTIQHVNLVRLRGFCT--EGSNRMLVYDYMPNGSLSSLL-FP----------KPK------------T-QQKVLDWNTRFEIALGTARGILYLHEKCRDCIIHCDIKPENILLDADLIPKVADFGLAKLV----GHDF---TH---V-LTTMRG-----TRGYL-------APEWISGTPITAKADVYSFGMTLLEIISGRRNL------D---FSA----P-SSKLFY-PTW-AGSQMKLGNMTD-LLDAKLN------SN-------A----DMEQLRRAALVGGWCIQDDEDARPTMAHVVNVLEG-IVDI------------------VDIPPI---------------------P-------------------------RSLQLLMEQGE--GGGAAQCDF----LFSEKALMMKKHLY------KETP-------------------------------------TNAV----------------------------------------
>ThzLecRLK-G-type-84
----------------------------------------------------------------MV-GIELPLGERVPATRFVCCKLYKF----LLL-----CLVS-------------------------SAFGYDDVLAEG-SNNGTVELGSVLRPSE------QL-ML-WYSTE---------------RKFGLG-FHPSGNDGL-YVLGIAYSD---I-KD-PA-------L----------------VWTAG---GGIQI-GV-QSSFRLDNNGNLVLQD--------------EIGR-------VLWQSNTGN----SGVV-------------------S-AGLEDNGN-----------FVL-K-----------------------N-------GN----------------ST-V-----------VWDTF-TNPTDTLLVG-----------------QKLAVGRR----LEL---------Y-----PYSFSL-EPY---------GNLTLKW----RGNI-----TY--------WNVGA--S-----ESSKTLTAS--LSNEG------L-----FAI---SNSSGAQLWVTR-----------------------------------SSD-YTDNSTT---LRRIKLDPD--G---NLRSY-------GWH-----------------E--NSQSWHVGWSAVEDQCL-VYGWCGNFGMC----VYNDTG---PF-------CTC-----PSANFVAVDPKDP-QQGCKREPDIDIQECSN----NQS-----MLEL-EHTEFLSY---PPESD-D----FYGG------------I-SDCEENCAKSGSCIAATI-L-ND-------GSGMCRFKT-TNFTGAYQS--ITIPST-----------------SYIKVCGEPQRLP----------SSTMPVV--------------------PSS-KSI-------------------------------RVS-------------------------V-AGIIV--AVVGTLLCLVIIE-TAVWWF--FCRNNS----------G----------------------GLSAQYT-LLD-YASGAPV-QFSYEELKRSTK-------------NF---KEKVGS--GGFGTVYKG-TM-----PNRSLVAVKKLEG----I----EQGDKQFRMEVATISSTHHLNLVRLIGFCS--EGRHRLLVYEFMKNTSLDVFL-FP----------S--------------SEKSQILDWETRLNIALGTARGIAYLHEECRDCIIHCDIKPENILLDDNLNAKVSDFGLAKLNN---VRDH---RN---HTLNSIRG-----TRGYL-------APEWLANLPITSKSDVFSYGMVLLEILSGKRNF------DI--SVT----S-GRRK-F-STW-AFDEFEKGNILN-IIDEKLG------GQ-------I----NAEQVERAIQVSFWCIQEQPSQRPSMGKVVKMLEG-LLP-------------------IEKPPA---------------------P-------------------------KPF-----EGL--QSSAS------------------INCS------VSASGS----------------------------------MVSVLAASAPPA-SSSS-------SADVFLS--------------
>ThzLecRLK-G-type-85
--------------------------------------------------------------------MPISK-----------C---------VIL-----CIV---------------------------CIFIQGMFAEG-A----VSLGTTLKPSASG----QQ--V-WQSPG---------------KNFSLG-FYPSGKRGF-YVVGISFAS---I-ND-ST-------L----------------VWTAGL-NGGIEV-GE-GGSFTLQSDGNLVLSN--------------GT-S-------TVWETKTSN----QGVA-------------------S-ADMRDVGD-----------FVL-Q-----------------------N-------GS----------------SS-I-----------IWDTF-ANPTDSLVIN-----------------QNFTVNQR----LQS---------G-----PYTLTM-HAN---------GNFTLKW----KNNI-----TY--------LNEGT--P-----QAT---TAS--LTSQG------I-----FKL---SNSSADSIWVAR-----------------------------------SSD-YTDNSIT---VRRIKLEPN--G---NLRSY-------GWV-----------------T--STGKWQPGWSAVEDQCK-VYGWCGNFGVC----VYNDTD---PY-------CEC-----PSADFDQIDPTDA-SQGCRRQQD--ITQCSN----NQS-----MVQL-DHTEFFSY---PPESE-SNSEIYYLG------------I-PDCWQNCLKNPSCTASTI-M-AD-------GTGTCRMKT-SNFTSAYQT--VSIPST-----------------SYVKVCGQGR-----------------PLS--------------------PPP-PSI---------------KFV----------NKSKVS-------------------------A-IAIAM--AVIAPVIGLIIIQ-ICLWWI--FCRHNPR------FRLG----------------------ESAAHYT-LLE-YASGAPV-QFSYKDLQRCTK-------------NF---TEKVGS--GGFGTVYKG-EL-----SNKAMVAVKQLEG----I----EQGEKQFRMEVATISSTHHLNLVRLIGFCS--EGRHRLLVYEFMKNSSLDTFL-FT----------S--------------SEHDKRLDWDTRYNIAVGTAKGISYLHEECRDCIVHCDIKPENILLDENFNAKVSDFGLSKLIH---ARGH---QN---LPLTSVRG-----TRGYL-------APEWLANLPITSSSDVYSYGMVLLEIVSGRRNF------DI---LT----T-GRKR-F-SIW-AYEEYERGNIMN-IIDEKLG------TN-------L----NIDQIQRVIEISFWCIQEQPSQRPSMGKVVQMLEG-VLP-------------------MEKPPA---------------------P-------------------------KPL-----ESL--QNSSS------------------SGTS------QSA--------------------------------------ISILTSSVPPT-APFSINSVLPAN-SIYVAETLSGGR-------
>ThzLecRLK-G-type-86
---------------------------------------------------------------------------------------------------------------------------------------------------------------------------------------------------------------------------------------------------------------------------M-PGVFTLSSAGYLAVSD--------------LQGK-------VIWSSNDTQQ--AKA-S-------------------S-ASILDTGN-----------FVL-L--GAQ------------------N-------TS-----------------E-T-----------VWESF-SHPTDHFMPT-----------------MKLWKGMK----VKSWKSSVDPAPG-----PFSLQM-NPSP-----GK-KDFLLQY----KNGV-----SY--------YSSGD--W-----TG--KYYST--MPQAV------SDTS--FEQE-LVEFSPTKLYYAY-----------------------------------DLT-PKVRSTT---MVRNILNFK--G---ELTVY-------YLI--------------------NNT-WSLVYYSPVSDCA-VYGLCGAYGVCS----KQQNI---QS-------CSCMDGFKP-RNATLWRSQEWWSSGCVREIPL---QCSA-----TNGSTDGFLEV-INKSV-------PLAQ-AVH--YTKE----------VTQ-KECEAACLNNCSCTAFSL-G-NS-------AFPSCQLWF-ADLLNVR----DSPQ-A---QAET----------IFIRLA--------------------ASQL--------------------SHP-SSS---------------SKS-----------KAH---------------------------F-LRILLP--GITVFPVLLALV------F--LVWRLRR------------------------------------PNL-LKD-DAPSLLR-TFTYRELQVATE-------------NF---KHLLGS--GAFGTVYKG-SL-----PDNTLIAVKKLDV----P----EHVEKQFRAEISTMGNIHHVNLLQLRGFCA--DKSRRLLVYEYMPNGSLEEHL-FH----------A----------------ECKMLDWKTRFQIALGTARGLVYLHEECKDRIIHCDIKPANILLDGELCPKVANFGMAKVV----GRDF---SR---V-LTTARG-----TRGYL-------APEWLYGLPITPKADVFSFGMTLLEIISGRRNR------EV--NAE----S-SRLF-F-ATW-AATQLNKGNSVG-VVDGRIA------NN-------A----DVEQVKKAAAVAKLCVEEDEDIRPSMAQVLQMLEG-TME-------------------LPATTV---------------------P-------------------------EC---------------------------------SSNTK-------------------------------------------------------------------------------------------
>ThzLecRLK-G-type-87
---------------------------------------------------------------------------------------------------------------------------------------------------------------------------------------------------------------------------------------------------------------------------M-PGVFNLSTDGCLRLFD--------------LRGR-------SIWSSNNTL----KA-S-------------------R-ASILESGN-----------LVM-L--GTR------------------A-------GR-------------------------------VWESF-QHPVDTWLPG-----------------MKMRKGMK----LTSWKSSSDPAPG-----PFYLQI-DPSP-----GS-TQFLGFS----HNSS-----PY--------WSSGE--W-----NG--KYFAN--MPGFY------LAGSH-VKIE-CVTLPPSRMYCTY----------------------------------------TTKGMI---MERLILKKN--G---ELWVY-------YMT-----------------Q--DGG-WMPDAFAPRDQCI-VYGVCGANAACID--YTKLNA---HVEGNANDTCTCLQGFRP-KSNHAWDSQEWWLSGCVRQSPL---QCSL------TNSTDRFLEV-KEKRL-------ADDE-AVS--YREE----------QTL-SGCQLACLNNCSCMAFWL-S-RS-------SPPVCRLWF-GDLMNVR----DS---P---GGQS----------FYLRLA--------------------ASEL--------------------RGS-TSK---------------PRN-----------KS---------------------------FG-LHILLPVGAAG--LVL-VLV-LAV--F--IMWKRGR------T-------------------------------L-KED-DVPTSLR-AFSFRKLRVATK-------------NF---RHKLGR--GSFGSVFKG-TL-----ADKTLIAVKKLEG----L----AGTEKQFRAEISTIGEIQHVNLVRLFGFCA--EESRRLLVYEYMPNGSLDSFLLRG----------KQG------------EVQGKLLSWKTRFQIALGTARGLAYLHEGCRDRIIHCDIKPENILLDADFCPKVADFGLAKLM----GRNF---SR---V-LTTTRG-----TIGYL-------APEWIS---------------------------------------------------------------------------------------------------------------------------------------------------------------------------------------------------------------------------------------------------------------------------------------------------------------------------------------------------
>ThzLecRLK-G-type-88
---------------------------------MEMQKK--------------------------CRDSHLH---------------WVL---AAIF-----VVL------VR----------------------ADDTIDLG-P-------------GLTR----DQ--T-IVSQN---------------GQFELGFFSPGSNNKW-YI-GIWYAQ---I-TP-RT-------V----------------VWVAN---REQPVSSF-AA-LKFTENGTLAVLE--------------ANNT-------PVWETGNLL----RA-S-------------------G-AVILDSGN-----------LVL-MADDSS------------------N-------RN-----------------N-SSKRKKHASDIVVWESF-DNPADTWLPG-----------------MKINYGKL----LTSWKTLTNPAPG-----DFSLRL-NLEENGGNSGKFSEFQLVW----RNSI-----PY--------WSSGK--W-----IG--NSFMF--IPEMT------VKYI--YNFS-FVNPNSSDGYFTY-----------------------------------TVL-PQS--NV---MSRFAVDNF--G---KIKQY-------TWT-----------------N--QANAWNMFWQEPRGNCK-VYGLCGPNGVCD----DSENVTTSDF-------CKCLGGFKS-RFPQAWDSQDW-SGGCVRSSPL---QC----------KTDTFYEF-GNVDL-------DKDN-INSVLISGG----------VSV-DSCRRSCLDNCSCIGYAY-R-EG-------FNE-CRMLW-GDLWNLRNCSADDDNDS---GTISDSTCTRNSALVYVRIS--------------------ACDL--------------------PKKDFSK---------------RKV-----------------------------------------S-PGVLI--GALSGFGAFTIIV-FLN--F--LCWKHWK----------------------------------KAKNT-AES-FHGTTLT-MFTYKDLQIATR-------------NF---SEKLGS--GGFGSVYKG-VL-----SGSIPIAVKKLER----P----EGGEKQFRMEVSTIGTIQHVNLVRLRGFCS--EGDRRLLVYDYMPNGSLNTFL-F-------------K------------E-QQNILGWDTRYHIALGTARALAYLHEECRDCIIHCDIKPENILLDADFNAKVSDFGLAKLV----GRDF---SR---V-LTTMRG-----TRGYL-------APEWISGLPITAKADVYSFGMTLLEIIGGRRNI------ET--SNV----E-SEKWFF-PPW-AAKQVSVGNILE-LVDNHLA------MG-------I----DEEEVRRAAMVAIWCIQDDEDSRPTMGTIVKMLEG-ILD-------------------VSTPPI---------------------P-------------------------RTLQALMDE-----NRVSQTMT----VDSE----MDSPVS------SPSS-------------------------------------IVVVNAS-----------------KDLESS--------------
>ThzLecRLK-G-type-89
------------------------------MA------------------------------FSHC----LWL--------------LCL----F-------LTSALFHASFIS----------------------SQLLRLGYS-------------SPSP--ESNH-TLVLLSPD---------------AKFSAGFHRVGINA---YVFAVWYSNT----PS--T-------L----------------VWMAN---RDQPVNGR-NSRLRLQKDGDLVLFN--------------ADGT-------VIWRTGT--T--GLSVK-------------------Q-ATLLDTGN-----------LVL-R-----------------------S-------SS----------------GQ-I-----------VWQSF-DSPTDTLLPG-----------------QRFSNNAQ----LISRTDNFTYKSG-----YYRFYF-NDEN---------YLVLIY----KGSN--LSSKY--------WPT-P--YLNAFDNGRTTYNIS--RTAV-------LDELG------GFTASDQ---FSF-----------------------------------NAS-DYGKGPK----RRLVMDVD--G---NLRVY-------SLD----------------TK--SNR-WNITWTAIANQCT-VHGLCGRNGVCI----YTP----EPK-------CVCPPGYER------ADSADW-FKGC-RPIKK--LSCAP--------NSFKLIKL-LYTDFYG-----FD-R-PHTD--------------GVSF-EKCRETCINECDCPGFAY-S-ST-------GAGQC-YPK-SLLINGH----QS------PGVSNH---------MYLKISVNDSSA------------TNVSSLSTL-LPSDTLQCSKLPI----TVQPNI-----------SLPIDAT----------KRSRNQ-------------------------T-IILMA--SFVSAIGVVEIVC-IALGWW--FSFRNFDDAKL-YSRQG----------------------YFAV----------PTGFK-RFTFAQLREATR-------------NF---KDIVGK--GGFGTVYKGCLL-----PENKVVAVKQLEG----V----SHGEDEFWAEVSMIGRVNHVNLVHMFGFCA--EGKHRLLVYEYVENGSLDKHI-FT----------QNS------------S---MVLDWKKRLQIAVGTAKGLAYLHEECLEWILHCDVKPQNILLDEEFQAKVSDFGLSKLVESGQGRDG---AL---T-FSTIRG-----TRGYL-------APEWTMNLPITAKADVYSFGILLLELVSGREAA------KF--NMG----G-SGLN-F-VQW-VLENVRSGKWIYNVVDAG---AGALTCE------------EECEVERVVKTALVCVELERDCRPSMSEVVEMLTG-SGP-------------------L---PI---------------------R-----------------------------RRLDR-------------------------DDNDVE---------------------------------------------R---------------------------------------------
>ThzLecRLK-G-type-90
--------------------------------MGALQNL--------------------------C----LF---------------TLL------F-----LG-AQIKFSSA----------------------AEDAIAVG-E-------------ILTG----TQ--T-KSSAN---------------GVFKLGFFKLDGTENW-YA-GILYAQ---F-PV-QT-------V----------------AWLIN---QDRPLQNN-SAVLNLTENGSL-VLS--------------YGSS-------VIWASKETS----KPVS-------------------T-ANITNGGN-----------LAV-FG--AQ------------------N-------RS-----------------E-T-----------LWQSF-DYPQNTWIPG-----------------MKISDTQR----LTSWKSPWDPTPG-----LYNLVL-DKPN--------DQFILVG----RNSV-----KY--------WESGS--W-----NG--QIFSK--VPEMT------QGFV--YLFD-YFN-NGSYKYFTY-----------------------------------SVK-AGV--TA---PTRFVMSES--G---DIKVY-------SQL-----------------D--NTVVWTMFWAQPRDQCQ-VYALCGAFGTCT----TN-NV---QF-------CSCLTGFTP-IDERSWEAQAW-YGGCKRRSSL---DCSS------NTSTDGFMEL-TGKSF-------P----VGAVAVNGS----------LSA-QNCRSSCLGSCSCTAYAY-D-DT--------GN-CTHWA-DELLDL----VD--SSS---STGS----------LFVRLA--------------------AVDV---------------------PRTGSK---------------GKS-----------------------------------------S-AAAAVVGGAIGGAAALLGVG-FVV--F--FCI-RRR----------------------------------RSPLQ-SAE-YT-GPLT-VYSYRELQSATK-------------NF---SERLGG--GGFGSVFKG-SL-----GNKTLVAVKKLEG----I----SQGEKQFRMEVSTIGTIQHVNLIRLRGFCS--EGSSRMLVYDYLPNGSLDKWL-FS----------KNE------------S--APVLDWKTRFGIALGMARGILYLHEKCRDCIIHCDIKPENILLDGEFCPKVADFGLSKLM----GREF---SH---V-LTTMRG-----TRGYL-------APEWISGLPITPKADVYSFGMTLLEIIAGRRNM------E---ENA----E-HSGWFF-PTW-AATQINQENTMD-LLDKKLI------DK-------A----DAEQLKRAAMVGGWCIQDDEDLRPSMSQVVQILEG-ISS-------------------VSVPPV---------------------P-------------------------RSLQALVAK--------PNSLV----FYWDKETAPRSITS------SSTS-------------------------------------SNAVNNSAKGS-ENFS-NS----LTSLGSSENGENHKT------
>ThzLecRLK-G-type-91
----------------------------------------------------------MDFQNTEV---KLS---------------VFV---LLVFV----LIVIYPYGCVARFYV----------DFIQANFSA------------------SALNHVDDGG------VFLVSQN---------------GTFNLQLENPENGPD--FYACVV------H-SQSNV-------V----------------VWTAN---RAATI-SN-SDQFILTQEG-ASIKT--------------TQGR-------ILWSAKGKN----VG---------------------N-LQLRDDGN-----------LVM-R-----------------------D-------LS----------------NG-S-----------VWESF-DHPTDTLLFG-----------------QRLVQGSN----LISNKAEDDFSLG-----NYEVLL------TE-----NDLLLRW---RVQGF--DQETY--------WSM----------TGDSRVIKL--------------RSNAAFTLA-YAALEQSGLNLYA-------------NSSS-------SSSSASSSMVLQILISSNTV-----LTRAVIEPS--G---NFEIL-------SFISGR---------------------WLSEMAAVGGKCL-LPATCGPLGICLGLSNSQGYQ------------CSCPA------GFQMVNQSDP-SQGCKAPESP---NCSSNYGDLLLGNSIDFIKLGGGLDYFALKFETP--I------------------KASAM-KDCQQICLKNCSCTAFFFDN----------ASASCYVNG--PVGTIR---NTGKGSQ---D-------------AYFKIISG----------------------------------------------NTG---------------GEK----------QRTTR--------------------------M-LPILL--GVAGAIFIFFATL-ALIVVL--YRKRISYPPFK---KAA------------TPDCD--------IEDENLLL-SIPGLPT-RFNYAELQSATE-------------NF---KHKIGS--GGFGTVYQG-TL-----QDNTRVAVKKLQS----IL---GQGKKEFYSEIATIGSIHHVNLVKLRGFCA--EGLNRLLVYEYMNRGSLDRSL-FG-------GP---------------------VLEWQERYEIALATARGLSYLHHGCREKIIHCDIKPENILLDDKLQTKVSDFGLAKLL----SREE---SQ---A-FTTMRG-----TRGYL-------APEWLTNSVISDKTDVYSYGMLLLEIVGGRKNS------LT--PESGAQEQ-DNFNYF-PTH-ALRLCEERRFSE-VADPRLE------GR-------F-Q---VDQVEKLVKIALCCVHEDSNLRPPMSKVVHMLEG-NME-------------------VDDPQVDSLMFLKIYARTLNSSPMEKFPEISAT--------------------RT-------------VKKY-----------------SPTN---------SCG-------------------------------NNSMISSVQVSGPR----------------------------------
>ThzLecRLK-G-type-92
--------------------------------MEGKQEDW------------------------------------------------CL----LI---AIVLGSLFLCASQVSA-D------------GKVERNTSDKLSLG-R-------------TLIP--LQNT-SW-FVSPN---------------RTFSAGFYEVGDNA---YAFGVWYTHT----AN-LT-------V----------------VWTAN---RDQPVNGR-DSRLDLQTDGNLLLSD--------------ANGT-------TVWETHTGSK--DLDAK-------------------E-VVLLESGN-----------LVL-L-----------------------N-------SS----------------GG-S-----------VWESF-DYPTDTLLPH-----------------QALKGNTQ----LVSRLEAGSITSG-----YYRLYF-DYDN---------ILRLRY----QTSF--AASNY--------WPI-P--YLAIFANGRSSYNIS--RSAV-------LDASG------VFKSSDN---FGF-----------------------------------TAW-DYGLGLT----RRLTLDSD--G---NLRLY-------TLQ----------------ED--KGI-WDVSWIALTEECS-VHGLCGTNGLCI----YNP----EAT-------CTCLPGFHM------KDPADR-FKGCERNVEL--LDPGS--------SAAELVYL-SHTDFYG-----NDLA-GYST--------------GLSL-EECKRSCMNDSQCQGFSY-V-PD-------GSGRC-YPK-NQLLNGY----RS------AGVAND---------MYIKVSINDSSLL-NS-TATREIRPNCSSFGTLVTESNNFQ--------------------------------------------ARKKRS-------------------------V-IKYPL--GFAVAFGVMEIVC-ITLGWW--YMFREHDDSFD-FDRQG----------------------YSAI----------PMGFK-KFSFAELKKATN-------------NF---SIKLGE--GGFGSVYKG-IL-----ADEKVVAIKQLEG----V----SQSEDQFWAEVSIIGRVHHMNLVSMFGFCA--EGHHRLLVYEYVENGSLDRHL-FT----------EGE------------S-----LGWKERFMIAMGTAKALAYLHEECLEWILHCDVKPQNILLDRKFSPKVSDFGLSKLVD----RDR---AL---S-FSKVRG-----TRGYV-------APEWVINLPITAKADVYSFGIVLLEIVSGR-------------NAS----N-QSEN-L-AQW-VSKKMEEGKLLE-VVDARL--NGIIDTE---------------EVEAVVRTALLSLEQDPGLRPSMSRVVEMLSR-RP---------------------------------------------------------------------------------------------------------------------------------------------------------------EMKKV----------------------------------------
>ThzLecRLK-G-type-93
----------------------------------------------------------------MA-APTIL---------------TLI----VDI-----LLFI----CAS------------------AQK-QN--ITLG-S-------------TLSP--PQNS--K-WVSPN---------------GQFAFGFYELTPTQ---YVLGVWFDK---I-PN-KT-------L----------------VWTVMKDKMDVPV-EK-MSTLQLTNSD-LSLYD--------------ARKS-------LKWSPAPPG----KI-S-------------------A-AAMLDNGN-----------FVL-L-----------------------N-------ASF----------------E-P-----------IWQSF-DYPTDTLLPG-----------------QVLKWKST----MYSKASSTNFSSG-----RFELDL---------QED-TNLVLYP----VDRVGEAQGAY--------WANNV--YW---PNG--GFNQE---VNLN------FDSSGLLYLV-----NTTNMIVSN-----------------------------------LTAGGSGKRGL---LRRMTLESN--G---ILAQY-------VWN-----------------T-SDSS-WSSVWQPKSDPCKDVKGQCGRNGICQ---LNSENE---PE-------CTCPPQFNY------IDSQDH-FKGCVRSSSP-GQTCSTKSRMVRLENTDWIR-----AHP-------DDND-YAIM---------LN----RSE-LECQQSCLNDCMCVVVTY-D----------RNAVCRKKC-LPMIDGIQG----------ADVTFR---------AFVKVSDDFNA---------------LSPL--------------------PPL-PER---------------RKE----------REGK------------------------TLVV-IGIIL--LGFSSSLLV-AAF-LVT--W--LCGSKLP---------------------------------TRNRKITPQH-KVVEGLK-AFSYREIDAATA-------------GF---RQELGR--GAFGKVYKG-RL-----QDGRAIAVKALVDKSLQE----QHGEREFRTEMTAIGSSYHKNLVQLYGFCD--EGTHRLLVYEYMSHGSLDTVL-FV---------------------------DGGFLDWRVRVQIAMGTARGLLYLHEECRTQILHCDIKPQNILLDQNYNPKISDFGLAKLL----RAEQ---TR---T-MTGTRG-----TKGYI-------APEWINNMPITAKVDVYSFGVMLLEIVCCRKTM------DL--GAP----E-NKIL-L-SDW-VYECLKHGRLSE-LVEQQQV-----EGE-------G-SRIDSRQLERMVLVGLWCIQDDPSLRPSMKRVVQLLEG-TLE-------------------IPVPPR---------------------P-------------------------G-FSSQISLS----------------------------------------------------------------------------------------------------YSNIGF---------------
>ThzLecRLK-G-type-94
--------------------------------ME----------------------IAGSFISSSV---SIS---------------LIV---HVLLL----SSPLS-----VHSFALPSTVAYGGIVWI-NNNKSLDSWTPQ-S---------DGTGALT----VRP---ILLTNNIS---YGG-----ESLRFGCGFFCYNIPCDTGYSFAVFFVI---Y-ETNYTDPDDL-QM----------------VWTAN---RERLV-KD-NATLRLTSTGNLVLKD--------------ADGS-------LVWSTNTSA----QDFQ-------------------G-IMMEETGN-----------LVL-L-----------------------N-------SS----------------NG-T-----------LWQSF-DHPSNMLLRG-----------------QKLKVGQK----LTANISPTNTSQG-----VVYATL------FV-----NGFALY-----IAPD--PPQIY--------FRF----------------------P----------SQPTTYNVA-YMQFDKKSVGFYP-------------------------EDFPFKPIPQSVSIPPN-------CLYLQLHSN--G---HVLFY-------SFEQET---------KKSVQD------YLSSFTSALGTCD-YPITCGDFGICTD------GQ------------CSCPKEAN---SFSQIDASKP-DLGCLPHSPV---SCPEKPTMKST-KNYQLLDL-DHVSYFSYYWGNGSVP------------------GLVSR-EECKALCLKNCSCKAAFFR--YD--ISDNYSSGYCYLES--IVYSLK---MNT-PSD---EFYKST--------AYIKVQR------------------------------------------------NP---------------KNT----------KPS----------------------------V-IGISV--SVVSGIIVVF--L-VFWVWI--ARSRKARQKQR---R---------------DESD-----DD--EEDDPLN-LQTRLPL-RFSFQELQHATN-------------DF---SLKLGG--GGFGSVYEG-VL-----HDGTKIAVKRLDR----A----GQGAKEFKAEVETLGNIHHLNLVRLKGFCA--QKSHRMLVYEFLPNGSLDKWI-FA----------ND--------------THRNVLDFRTRCKIALHIARGLTYLHEECQQRIIHLDIKPQNILLDENFNAKVSDFGLAKLI----DGEE---SE---V-ITMTRG-----TPGYM-------APELLNKH-VSVKADVFSFGIMLVEIVSGKRSR------EI--S----------DDPL-FSV-LQDKAEEGRLSD-LIDPVLE------DE-------E-MD-AKDEAVKFLRVGMLCIQDNLTSRPKMSIVVKALEG-MIE-------------------LHSAPS-----------VLPPPSDH--PFPSTT--------------------NP------DRL----ALSY-----------------TPLS--------------------------------------------------SILSGR-----------------------------------
>ThzLecRLK-G-type-95
--------------------------------MDRFQNN---------------------HSALSW----LI---------------YFS----LAL-----AMLTSFCKCDL------------------SEVTGKDALSLG-D-------------SLRA----NQ--T-ITSKN---------------GTFELGFFNVNGTNNW-YV-GIWYAQ---I-SE-KT-------I----------------IWVAN---RETPIRKT-PGILMLSRDGYLTVSD--------------SGGR-------QIWSSNSTQQ--TKA-S-------------------S-ASILDTGN-----------FAL-F--GAQ------------------N-------TS-----------------E-I-----------VWESF-AHPTDTMMPH-----------------MKFWKGIQ----LRSWKNRSDPAAG-----PFFLEI-NPAL-----EQ-KDFILHY----KNGA-----PY--------YSTGP--W-----MG--TYYAT--MPESL------SRSI--LEED-FIELSPTRMYYIY-----------------------------------WFT-PKA-GPL---MARQVLTPD--G---YFLSF-------LWI--------------------DNR-WSMDWSQPQESCG-VYGVCGAHGVCF----TQANI---QL-------CSCAEGFNP-RDAAAWHSRQWWLSGCVRRTPL---NCSAAINGSVSTTTDGFLQV-GNISL-------SDNE-APQ--YTQE----------LSL-QGCKTACLNNCSCTAFAF-F-IS-------DLPVCRLWF-GDLFKMG----VS---S---DSQS----------IFIRLA--------------------ASEL--------------------PHL-TSE---------------RRR-----------KAP---------------------------A-LHILLL-ASAASCAVL--VI-LLS-AF--ILWKLRR------L----------------------------QKKS-SEE-HVPISLK-TFTYKELRIATE-------------NF---RHKLGS--GAFGCVFKG-TL-----PDGMLVAAKRLEG----S----TRAEKQFRAEINTIGKIQHVNLVRLCGFCV--EGSRRLLVYAYMPNGSLNSSL-FC----------EEG------------D-ADKVLDWKTRFEIALGTARGLVYLHEECKDRIIHCDIKPENILLDGDFSPQIADFGLAKLV----GRDF---SR---V-LTTTRG-----TRGY-----------------------------------------------------------------------------------------------------------------------------------------------------------------------------------------------------------------------------------------------------------------------------------------------------------------------------------------------------------------
>ThzLecRLK-G-type-96
-------------MFVFY--------------LNSKNSNT----------------AA--MVIKMA----MM---------------YLL----LAI-----TMIIAVNNCIS------------------LGLDGEDTLLLG-D-------------SLAG----NQ--S-ITSKN---------------GTFALGFFSPRGTNNW-YI-GIWYAR---M-SP-KA-------I----------------VWVAN---RDNPFRSM-PGVLKFSSHGRLRLFD--------------REGR-------SVWSPDLGL----KG-S-------------------R-AMITDAGN-----------FIM-LG-DGH------------------N-------KS-----------------E-I-----------VWESF-AHPGDTWLPG-----------------MKMWKGMK----ITSWKSSVDPGTG-----FFSNGM-DISP-----GK-TQMLMVY----NNSV-----PY--------WSSGE--W-----TG--NYFAN--VPEAY------IPNK--LVIS-CERVSLSRIYISY-----------------------------------SIF-PSV-HIL---TGRFQVDEK--G---HLRLY-------FWM-----------------D--DGT-WSQVWSSYGGQCS-HYDICGPYGL-------------------------CIEGFTP-KD----YTQGVLSSGCARRTPL---HCTV-----TAGTTDGFLES-KKRYL-------PEED-AVS--FK-E----------STL-LGCRSACLNNCSCTAFAL-T-DS-------NPAVCKLWF-GDLLSLR----AKDTPS---EGQS----------FFIRLA--------------------ASDL--------------------QQS-SAH---------------GGI-----------SSI---------------------------V-LALSIS-SLLGIAALG-TLF-VGVWLF--IQRRRRR------L----------------------------LQKL-EEY-DTPTSFR-TFTYKELRIATK-------------NF---AHKLGK--GAFGSVFKG-TL-----SDNTLVAVKKLQG----S----EQAEKQLRAEISTIGNIHHVNLVRLRGFCV--EGSQRMLVYEYMQNGSLSSFL-SR----------KAR------------E-AGKVLDWNTRFGIALGTAKGLLYLHEECRDRIIHCDIKPENILLDADFSPKVADFGLAKLV----GRDF---SR---V-LTTTRG-----TRGYL-------APEWISGLPI-----------------------------------------------------------------------------------------------------------------------------------------------------------------------------------------------------------------------------------------------------------------------------------------------------------------------------------------------
>ThzLecRLK-G-type-97
--------------------------------MNYMLKG--------------------RISISLS-D--------------------------LAV-----TIILLI--CTSGVYA------------FAITADEPGIISLG-S-------------SVRR----DQ--K-WLSSD---------------GMFAMGIFSLKAGAN--YL-GIWYAKI-TS-PM-RTR------I----------------IWVAN---RDNPASNS-ASV-QFRLDGNLVLLD---------------QGK-------QIWNSNTSS---LNV-S-------------------F-ARLDKTGN-----------FVL-I--SRH------------------N-------SSS--------------NGA-VA----------VWESF-DTPCDTLIPG-----------------MKIGLGSK----LTAWKDSNDPARG-----RYSVTV-DND---------YVVRLYW----NSTV-----AY--------WTSGK--F-----DGGSSTYSN--VPSLK------RVNKR-YNQI-KLVLSSGKFMLLW-----------------------------------NST------EL---YERIVMSHR--GY-MELQQY-------IVA-----------------D--NINTWEQLWFAPDDPCM-VHKACGSYGVCT---PQQDRVME----------CSCATGFLV-SDSKSWDAEDT-SKGCVRSIPL---NCSA-----NGGTNDKFLQL-SDVEM-------NDGG-SPSS-ATGA----------QSE-GWCSRKCLSDCSCVAYSF-Q-RN-------GS--CFTYSDASSFGLR----NS---S--ASAAT-------AMDIHIRFSARQR--L----------AAVAPSL--------------------APA-PGV---------------AIT----------HSHKTHT--------------------IVKIV-LFLVLP--------LL-ALA-SGCLSW--IWCRKRRS-----V---------------------------SMAGLPNYD-LTAETPH-RFTYDELRILTK-------------NF---SHKVGS--GGFGDVYKG-FL-----SGNRILAVKRLKK----S----KQMEKEFQTEVLIIGAIHHQNLVRLLGFCA--EGSHRLLVYEYLENSSLDRFL-FK----------DRK------------K---KTLSWSRRFSIAVGTARGLAYIHEECRDRIMHFDVKPANILLDHDFAAKLSDFGTAKLV----DRDM---SR---V-ITRTRG-----TRGYM-------APEWLAKLPITTKADVYSYGITLLEIVSGRRNV------NL--NTA------SEKWFL-PVW-ASSQLSKGELGQ-LPDIEMQ------EE-------K----EKEEMERAVKVALWCIQEDPQARPSMATVVQVLQG-DIT-------------------LPDPPI---------------------P-------------------------SAFTKSGGQ------------------------TSSSDV--------------------------------------------------------------------------------------------
>ThzLecRLK-G-type-98
----------------------------------------------------------------MG---IFK---------------GSA---ALFFV----ACL-----------WLSF-------VYTVCGASNAISLSSS-S---------NPIGIAT----GNAPETILQTTD---------------GKFGLKFNAVGKS----FLLAIVFLL---Y-NETT-------------------------VWSAN---RNFPV-SR-NATLMVNSESNLVLRD--------------ADGK-------SVW--STNF----TGAS-------------------N-LTLGENGN-----------LVV-Y-----------------------N-------RG----------------GR-I-----------LWQSF-DHPTDTLIPG-----------------QIVRAGTF----LVSSISSSNTSES-----AYQAGV------LP-----GGAGFF----AYAPQ--FF-PY-------------------------GILEF--NPMR-------LNAREALISL-YNSTCNHTIIAFSDDGLKLIWEQE-GSISDEC-----RRETGGNPNGFSITVSSNSSE---GFRYIRMETD--G---NLRLYL-QSPENLILEK---------------D------FFQDFF--TDLCR-LPNICGPYGICSQP----GAQ------------CSCP--AFPQ-YFP--------SQGSCKPK--------KSLSCNSS---HTMVEI-QSVDYFPSRYLDP-L-------------------NI-TL-DECKAQCLADCSCAAAFY---YQ-------SSSSCFLYQ--ELLSMR---A---SSD---QTQL----------GFLKVEG------------------------------------------------ES---------------SQA----------ISSKHRKR------------------FWDRPG-NIVGV--ALGGALFIVLLCF-I----F--PRLKKQKP----------------------KIIN-----PE--QEDSFLK-ALPVLPP-RFTFTELKAITS-------------DF---SEKLGS--GGFGSVYTG-VL-----EDRTLVAVKQLED----T----SQGYGEFRTEIATLGSLSHVNLVRLRGFCA--EEAHHLLVYDYMANRSLDTWL-FA----------RD-------------ETR--VLSWATRLSIALNTARGLTFLHEESRECIVHLDIKPENILLDDQFTAKLSDFGLSKLI------DR---TQQSRI-LTGMRG-----TPGYL-------APEWLMETGVSSKSDIYSFGIVLLELVSGRRCM------DL--TAP------AEDCYL-PAA-AIRGFQEGNLAQ-LLDPRLD------SS-------G-ID--MEEVKNVVAVALWCIQEAGGMRPKASSVTRMLEG-HMK----------------------------------------IQQP--PLLPLQ---------------------------------------------------------------------------------------------AALAKQRNI----WIAVEDGNGEQA------------------SSG------------
>ThzLecRLK-G-type-99
--------------------------------------------------------------------------------------------------------------------------------------------------------------------------------------------------------------------------------------------------------------------------------------------------------------------------------------------------------------MMENGN-----------FIM-L--GAQ------------------N-------GS-----------------E-I-----------VWESF-RYPGDTLLPG-----------------MKMWKGMK----LISWKSSVDPAPG-----PFSYGM-DTSP-----GR-TQFLML-----SGSY-----QY--------WSTGE--W-----IG--GQFRN--MPGY-------------AGLE-FVTLSPTQMYCL-------------------------------------LI-PS--GVI---MSRVVMGEN--G---EIGRY-------FLG-----------------D--NGG-WTLNGFTPRDQCN-VYNVCGAYAACNA--YAKSNV---YSTSNSYDVCRCLDGFRP-RDIRAWESQQWWSSGCVRRRRL---QCSV-----SNGTTDGFREV-KNTYL-------ADNQ-AVS--YTTT----------QTL-QGCRLQCLRNCSCMAFVL-T-NS-------TIPICRLWF-GDLLNVR----DT---S---DGQS----------VFIRVA--------------------ASEL--------------------QGR-PES---------------KRG-----------RSHK------------------------SLM-LRIFLPVTAGALALAF-VLL-LAW--I--ILRKRQK------K----------------------------AAGE-EEN-GVPTSLK-MFTFTELRSATK-------------NF---KHKLGR--GAFGSVFKG-TL-----RDSKLVAVKRLEG----S----ARAEKQFRAEISTIGRIQHVNLV---------------------------------------------------------------------------------------------------------------------------------------------------------------------------------------------------------------------------------------------------------------------------------------------------------------------------------------------------------------------------------------------------------------------------------------------------------------------------------------------------------------------------
>ThzLecRLK-G-type-100
----------------------------------------------------------------MA-LNPLL---------------PLI---SIRL-----LIFL----VAL------------------AQPIQTKYILIG-S-------------SLTAN-SKNS--K-WISSN---------------GDFAFGFYPVTPAV---YLVGVWFDN---I-SD-KT-------L----------------VWTAKMGNRGITV-EE-GSTLQLSAAG-LQLLD--------------STRK-------PLWDASPAEN--INV-S-------------------M-AALLDSGN-----------FVL-I-----------------------N-------PTE----------------G-H-----------VWQSF-DFPTDTLMPG-----------------QMLKWKST----MYSKASATNYSSG-----RFELIL---------QED-GNLVLYP----VERVGEQQGAY--------WSSN---------TY--EYSDN--PINLI------FDESGDLYLK-----NDTRI--KN-----------------------------------ITDGEIEGGRF---LRRVTLDSD--G---ILRMY-------VWN----------------AD-GDTS-WSSEWEAVTDPCSEVKGQCGRNGICQ---ISSLNQ---PL-------CVCPPGFHF------TGKEDH-FRGCSPNSPP-GQSCSASAVMYKLDNTDWTTQG-DYSTD-------FSND-YMVL---------DN----VTE-IECKKACMDDCMCTVVTF-E-----------DRLCHKKR-LPLVDGYQE----------LSVSTI---------TFVKVKGEHSS---------------------------------------PPI-SSQV-------HLPRLPNEFS----------KKGKV----------------------DQRLV-IGISL--MGCSSALVA-ASM-LII--W--LYW-------------------------------------CGRVKLADAD-E--EGLA-AFSYKDIEFATG-------------GF---REELGS--GAFGRVYKG-TL-----PDSSAIAVKTL-DKLLPD----GLAEKQFRTEMSVIGMSHHKNLVQIYGFCD--QDSHKLLVYEYVTNGSLDRTL-FV---------------------------DSGFLSWRTRVQIATGTARGILYLHEECTAQVVHCDIKPQNILLDDNYNPKISDFGLAKLM----EAEQ---TR---T-FTGARG-----TKGYV-------APEWHKNMAITVKVDVYSFGVMLLEIICC----------------------------------------------------------------------------------------------------------------------------------------------------------------------------------------------------------------------------------------------------------------------------------------------------------------------------
>ThzLecRLK-G-type-101
----------------------------------------------------------------MA-VIYLT---------------WVL----LMF-----CQCIQ------------------------SSAQTAHRFSIG-S----IRLDSQI--SVKG----KE--V-WKSKN---------------GTFAFG-FSPVLPDE--YVLGIWYAR---IPAN-RT-------L----------------VWMAN---RDQPV-GG-GGLLSLSQDGNLQLVD--------------EG-S-------TIWMAETTG----LNVQ-------------------S-GEMQESGN-----------FVL-Y-----------------------N-------TN----------------GN-I-----------VWQSF-ASPIDTLLPG-----------------QQLTETLN----LTSWNSSTDVSTG-----RYSLQMVHKP---------NSMQLTL----NYNI-----PYDSFNYSYWYGPKI--P-----DGVGTAVIS--LDHSG------S-----FSMG-YGNSSNTLVYIYQ-----------------------------------NGNSLGDNDQI---LRRITIEHD--G---NLRLY-------RWD-----------------A-YNGPRWTVDWAAVLSPCT-TAGICGN-GICN---LDSKSR---PQ-------CHC-----PTGSY-QIASNRP-SLGCLPSGT--ISNCRN----DNASTAFKMVTL-SQTN------------------YYGGSSIIANYSNISSM-SACGDLCLSDCSCVGSVYWI-SN-------LEPFCWTLR-NLLFGGLQE--SSY--T-----------------FFVKVSLENDTLG----------KHGAHGV--------------------SAP-NSN---------------KEK----------DQSRLK-------------------------M-I-------ILGTVLGITFV--LCLFCL--FFSQTIF------LRKR----------------------SGSLDAT-I---FVPGNPV-KFSFVDLQMATN-------------NF---RQRLGT--GGFGTVYKG-SL-----SDGTLIAVKQLER---LL----PHGEREFKAEVTTIGAIHHMNLVHLLGFCS--EGLHRLLVYEFLPNGSLDRWL-FH----------SNA------------NHEPRLLDWETRYNIALGTAHGIAYFHEQCRNTIIHCDIKPENILLGEDFCSKVSDFGLAKMM----GREH---SQ---V-ITMVRG-----TRGYL-------APEWVTNRPITVKADVYSFGMVILEIIGGRRNL------DI--SLG----A-ENFF-F-PGW-AFQEMMKGNITK-IADKRLC------GE-------F----NESQLIRALRVAFWCIQDDVGTRPYMGSVIKMLEG-TIE-------------------VNVPPM---------------------P-------------------------QSVLEMMEEGL--PNIYNN--------MKRDLNFKYSSTT------TNA--------------------------------------ISLHSSKRVQSDAAFD-------YSSISIPR-------------
>ThzLecRLK-G-type-102
------------------------------MSMESASNSF--------------------YYFKLS----FTL--------------TSV----LFHASLISLTSVLFHASLISC-------------------HGQESLSLGYS-------------SASP--ESNQ-TV-LNSTD---------------GTFSAGFHSVGTNA---YGFAIWYTNT----PESPT-------L----------------VWMAN---RDQPVNGK-NSRLRLQKDGDMVLLN--------------ADGT-------VIWKTGT--R--GLHVK-------------------E-AALLNTGN-----------LVL-R-----------------------T-------SS----------------RK-I-----------VWQSF-DSPTDTLLPG-----------------QRFSNNAQ----LFSRLDNLTYKSG-----YHRFYF-NDEN---------YLTLVY----QGSN--LSSKY--------WPK-P--WLSPFENGRTTYNIS--RTAV-------LDELG------GFTASDQ---FSF-----------------------------------NAS-DYGIGPK----RRLTMDVD--G---NLRLY-------SLE----------------EK--HNS-WIITWTAVAEQCR-VHGLCGLSGVCI----YTP----EPK-------CVCPPGYER------ADSADW-FKGC-RPIKK--LSCNP--------NSFKLLKL-PYTDFYG-----FDNR-GYAE--------------AVSF-EKCKETCIKDCDCLGFGY-R-FT-------GTGQC-YPK-PLLVSGY----QS------PGVKND---------MYLKISVSDSSV------------TNVSSLSILKLPADSLQCSRSQAPPPPAVQPNV-----------SLPTAAK----------KRKRNQ-------------------------V-IVPMA--TFVSAIGIVEIVC-IALGWW--FIFRNFDDAKL-YTRQG----------------------YFAV----------PTGLK-KFTFAELREATH-------------NF---KDIVGK--GGFGTVYKGCLL-----PENKVVAVKRLEG----V----SRGEDEFWAEVSMIGRVNHINLVRMFGFCA--EGKHRLLVFEYVENGSLDKHI-FT----------ENS------------S---MVLDWKKRLQIAVGTAKGLAYLHEECLEWILHCDVKPQNILLDEQFRAKVSDFGLAKLVDSGQGRDR---AL---T-FSTIRG-----TRGYL-------APEWTMNLPITAKADVYSFGILLLELVSGRESA------KF--NVS----G-SSVN-F-VQW-ACENVRGGGWMERVVDAK---MGVAGHE------------EAKEIERVVKTAVACVEQDRDRRPSMSELVEMLMA-E-------------------------------------------------------------------------------------------------------------------------------------------------------------------------------------------------------------
>ThzLecRLK-G-type-103
----------------------------------------------------------------MG----FPW--------------ILL----LVF-----MVFIWVDGSQAQEQS------------STVPSLSSDQLK---S-------------SGLK--PSDK-KY-LVSPD---------------GVFCAGFYNLTANG---YAFAVWYAND----SQ-RT-------L----------------AWMAN---STSLV-GT-NSSL-ILKNGSFSIVD--------------ENGL-------IVWNPNVSNS--S--AM-------------------D-LTLQDSGN-----------LVL-N-----------------------T-------SQ----------------SQ-P-----------AWQSF-DFPSDTLLPN-----------------QTLSKGGE----LISRLANGTYGSGN---DYYYLAF-DDQS---------KISLYYKKEEQGGL--TAKPY--------WTS----------------EGT--FTDLS------LDENG------FLNTTSV----LI-----------------------------------MAS-DRGEANR---LRRLVLERN--G---NFRLY-------SRT----------------MD-PYSS-WNLVWEAVSEHCT-IHGVCGENAVCK----VNELW--EPE-------CKCPPGFEY------SPGDN---RSC-RALTD--IK-NP--------SNVKFVPL-DYVNFDG-----SNFE--DVS--------------VTRL-QDCEDSCKNNNSCKGFAY-D-LD--------NGHCVYQY-GKLVNGY----WS------PEAHKR---------MYLKVSVTDEQANKNPFIGLFSVVQNVCPTLIK--------------LAFPRKDSD-----------------------------HTTRDL-------------------------V-I-------ICSLFGA-ELLC-GVLAFW--AFLRKYSRFRD-IAR------------------------IFALDLM------PSGGPK-KFSYAELKAATN-------------SF---SDKLGE--GGFGPVYRG-LL-----PDQRQIAVKKLEG----L----QHGEQQFWAEVTIIGRIHHLNLVRMWGFCA--EGEHRLLVYEFIPHGSLDRHL-FY----------GDG------------A---NVMDWGIRYRIALGVARAIAYLHEECLEWVLHCDIKPENILLDESFCPKVSDFGLAKLVE----KER---SL---T-MSTIRG-----TRGYL-------APEWFELNPITAKADVYSFGMVLLEIVSGRRNMVTNNLLSS--NME----N-DNWY-F-PAW-AFEMVVNEKIVGEVVDKRL--VGVTENR-------S----QLEAVERMVKTAFWCIQTRPEDRPSMGKVAKMLEG-SVE-------------------IENPPK---------------------P-----------------------------GLIYE-------------------------IDGDSQ------PSYSGA-------------------------------QS--IKSSAISRF-----------------------------------
>ThzLecRLK-G-type-104
--------------------------------MGEIREKF----------------C-------LC----LF---------------FVF----AVF-----IQLKSYGAAVE----------------------GRDTLSLG-A-------------SITG----NQ--T-IISKN---------------GTFELGFFSPNGTNKW-YI-GIWYAQ---I-TP-RT-------V----------------VWVAN---REQPVSSF-AA-LKFTENGTLAVLE--------------ANNT-------PVWETGNLL----RA-S-------------------G-AVILDSGN-----------LVL-MADDSS------------------N-------RN-----------------N-SSKRKKHASDIVVWESF-DNPADTWLPG-----------------MKINYGKL----LTSWKTLTNPAPG-----DFSLRL-NLEENGGNSGKFSEFQLVW----RNSI-----PY--------WSSGK--W-----IG--NSFMF--IPEMT------VKYI--YNFS-FVNPNSSDGYFTY-----------------------------------TVL-PQS--NV---MSRFAVDNF--G---KIKQY-------TWT-----------------N--QANAWNMFWQEPRGNCK-VYGLCGPNGVCD----DSENVTTSDF-------CKCLGGFKS-RFPQAWDSQDW-SGGCVRSSPL---QC----------KTDTFYEF-GNVDL-------DKDN-INSVLISGG----------VSV-DSCRRSCLDNCSCIGYAY-R-EG-------FNE-CRMLW-GDLWNLRNCSADDDNDS---GIISDSTCTRNSALVYVRIS--------------------ACDL--------------------PKKDFSK---------------RKV-----------------------------------------S-PGVLI--GALSGFGAFTIIV-FLN--F--LCWKHWK----------------------------------KAKNT-AES-FHGTTLT-MFTYKDLQIATR-------------NF---SEKLGS--GGFGSVYKG-VL-----SGSIPIAVKKLER----P----EGGEKQFRMEVSTIGTIQHVNLVRLRGFCS--EGDRRLLVYDYMPNGSLNTFL-F-------------K------------E-QQNILGWDTRYHIALGTARALAYLHEECRDCIIHCDIKPENILLDADFNAKVSDFGLAKLV----GRDF---SR---V-LTTMRG-----TRGYL-------APEWISGLPITAKADVYSFGMTLLEIIGGRRNI------ET--SNV----E-SEKWFF-PPW-AAKQVSVGNILE-LVDNHLA------MG-------I----DEEEVRRAAMVAIWCIQDDEDSRPTMGTIVKMLEG-ILD-------------------VSTPPI---------------------P-------------------------RTLQALMDE-----NRVSQTMT----VDSE----IDSPVS------SPSS-------------------------------------IVVVNAS-----------------KDLESS--------------
>ThzLecRLK-G-type-105
---------------------------------------------------------------------------------------------------------------------------------------------------------------------------------------------------------------------------------------------------------------------------M-PGVLKLSTDGNLRLFD--------------LDGR-------SIWSSDNRV----ES-S-------------------R-ARMLDSGN-----------FVL-V--GAH------------------D-------TS-----------------V-I-----------VWESF-KHPTDTWLPG-----------------IKQWKGLQ----LTSWRSSWDPAPG-----HFSFGM-DPSP-----QS-KQILLLY----NDSI-----TY--------WYSGQ--W-----TG--DHFSD--LPELV------DQKM--VSLS-FVTVSPSKSYLIF-----------------------------------TLN-PQI-ASA---KARFVLDRS--G---QLRMY-------FWD-----------------E--EIG-WNLVWSAPADGCN-VYGVCGDYGACN-----SNNM---QF-------CSCLQGFIA-KNNRAWNSQQWWESGCVRRDPL---QCTV------NGTTDGFLQV-TEKSL-------SNQQ-AVS--YPQE----------ITR-EGCKAACLNNCSCTAFAI-A-GS-------SPSICQLWF-GELLNVR----DS---S---DGSS----------VFIRLA--------------------ASDL--------------------GEP-SSM---------------RAR----------------------------------------RI-REICISVAAIAFFIAILALL------F--AAWRIRR------SN-------------------------LPPEKL-VED-DTPAFLR-MFAYKELQTATE-------------NF---KHKLGS--GAFGSVYKG-FL-----PDNTLVAVKKLEV----S----GHAEKQFRAEISTIGSIHHMNLVRLRGFCA--EKRRRLLVYEYVPYGSLDSFL-FQ----------RDS------------E--EKVLNWKARFQIAVGTARGLVYLHEECRDRIIHCDIKPENILLDVDFCPKVADFGMAKIV----GRDF---SR---V---------------------------------------------------------------------------------------------------------------------------------------------------------------------------------------------------------------------------------------------------------------------------------------------------------------------------------------------------------------------------------
>ThzLecRLK-G-type-106
-------------------------------------------------------------------------------------------------------------------------------------------------------------------------------------------------------------------------------------------M----------------VWTAN---RERLV-QE-NATLELTSTGNLVLKD--------------SDGS-------LVWSTDTSA-------Q-------------------G-MMMEETGN-----------LVL-F-----------------------N-------SS----------------NG-T-----------MWQSF-DHPTDMLLLG-----------------QKLKVGQK----LIANISPTNTSQG-----FYHGSL------NV-----DGIALY-----TG-----TQMY--------YRY----------------------P----------KPPTNGSTA-YIQIDNESLNFSS-------------------------DGFLSNQISFNLSIPKN-------SLYVKIDSN--G---HVQFY-------SFQPET---------GKSFTD------YLSGFTNALKPCE-YPRTCGDYGICTD------GQ------------CSCPKEAN---SFSQIDASKP-DLGCLPHSPV---SCPEKPTMKST-KNYQLLDL-DHVSYFSYYWGNGSVP------------------GLVSR-EECKALCLKNCSCKAAFFR--YD--ISDNYSSGYCYLES--IVYSLK---MNT-PSD---EFYKST--------AYIKVQR------------------------------------------------NP---------------KNT----------KPS----------------------------V-IGISV--SVVSGIIVVF--L-VFWVWI--ARSRKARQKQR---R---------------DESD-----DD--EEDDPLN-LQTRLPL-RFSFQELQHATN-------------DF---SLKLGG--GGFGSVYEG-VL-----HDGTKIAVKRLDR----A----GQGAKEFKAEVETLGNIHHLNLVRLKGFCA--QKSHRMLVYEFLPNGSLDKWI-FA----------ND--------------THRNVLDFRTRCKIALHIARGLTYLHEECQQRIIHLDIKPQNILLDENFNAKVSDFGLAKLI----DGEE---SE---V-ITMTRG-----TPGYM-------APELLSKH-VSVKADVFSFGIMLVEIVSGKRSR------EI--S----------DDPL-FSV-LQDKAEEGRLSD-LIDPVLE------DE-------E-MD-AKDEAVKFLRVGMLCIQDNLTSRPKMSIVVKALEG-MIE-------------------LHSAPS-----------VLPPPSDH--PFPSTT--------------------NP------DRL----ALSY-----------------TPLS--------------------------------------------------SILSGR-----------------------------------
>ThzLecRLK-G-type-107
----------------------------------------------------------------MA-APTIL---------------TLI----VDI-----LLFI----CAS------------------AQK-QN--ITLG-S-------------TLSP--PQNS--K-WVSPN---------------GQFAFGFYELTPTQ---YVLGVWFDK---I-PN-KT-------L----------------VWTVMKDKMDVPV-EK-MSTLQLTNSD-LSLYD--------------ARKS-------LKWSPAPPG----KI-S-------------------A-AAMLDNGN-----------FVL-L-----------------------N-------ASF----------------E-P-----------IWQSF-DYPTDTLLPG-----------------QVLKWKST----MYSKASSTNFSSG-----RFELDL---------QED-TNLVLYP----VDRVGEAQGAY--------WANNV--YW---PNG--GFNQE---VNLN------FDSSGLLYLV-----NTTNMIVSN-----------------------------------LTAGGSGKRGL---LRRMTLESN--G---ILAQY-------VWN-----------------T-SDSS-WSSVWQPKSDPCKDVKGQCGRNGICQ---LNSENE---PE-------CTCPPQFNY------IDSQDH-FKGCVRSSSP-GQSCSASSTMSRLENTEW---------G-------GGRD-YSVL---------QD----LTE-TQCQEACTNDCFCVVVTY-G-----------SSFCRKKR-MPLLDGRKG----------DDISTV---------AFVKGSDDINT---------------PSNLS-------------------PPR-SEQ---------------RRV----------RERK------------------------SLVG-IGISL--LACSSALIV-VAF-LVC-----LCSSKL----------------------------------HKMRKVTEQP-IVVEGLK-AFCYKEIETATA-------------GF---REELGR--GAFGKVYKG-RL-----QDGRAIAVKALVDKSLQE----QHGEREFRTEMTAIGSSYHKNLVQLYGFCD--EGTHRLLVYEYMSHGSLDTVL-FV---------------------------DGGFLDWRVRVQIAMGTARGLLYLHEECRTQILHCDIKPQNILLDQNYNPKISDFGLAKLL----RAEQ---TR---T-MTGTRG-----TKGYI-------APEWINNMPITAKVDVYSFGVMLLEIICCRKTM------DL--DAP----E-KEIF-L-SEW-VYECLKRGRLSE-LVEQQRV-----EDE-------G-IGIESRQLERMVLVGLWCIQEDPALRPSMKKVVQMMEG-TVE-------------------IAVPPP---------------------P-------------------------GSFVGSLCV--------------------------------------------------------------------------------------------------------------------------
>ThzLecRLK-G-type-108
---------------------------------------------------------MTGLNSSFP---CVPL--------------LLV---RLFII----ICVSV-----SQNYASPSTTAYGGTAWR-NNVQALDSWSLS-G---PMEGPVSVPVPIT----VRP---ILVSANVS---QDG-----LFHSFGCGFLCYGANCES-YLFSTFLAI---Y-SQTTANLLDI-QM----------------VWSAN---RGHLV-QD-NATLTLTSTGDLLLKD--------------KDGS-------LVWSANSNI----SVAQA-----------------VS-MKMEESGN-----------LVV-S-----------------------N-------SS----------------NG-S-----------LWQSF-DHPTDTIVMG-----------------QKLLVGQK----LVASVSDTNTSQG-----SFYASL------LT-----DRFALF-----IDGN--PPQPY--------YMY----------------------V----------RSPASSIRG-YAEFDQDWLLFYV-------------------------Q--PGSNPAPKFAIPKN-------SLFAKVDSE--G---HFRFY-------TFLSTT---------GKSSID------FFTDFAQDLSACD-YPQVCGNYGVCTD------GE------------CSCPKGINGDHAFVPVQQSIP-SSGCLLPNPL---VCPVSDISTSFNTDSYFLEM-DHVSYFTYQWENDTIP------------------DLITR-EACKILCLRNCSCRAVFFR--YGGFASANFSHGYCYLET--DVYSLR---MNSKPTD---QFYSSV--------AYLRIQP-----------------------------------------------SPE---------------GKN----------KHP----------------------------V-AIISA--SVAGGVIVLL-AL-LMLAW------RCSREKQK---------------------------------EEDSMK-LPGASVV-RYSFKDLEIATD-------------NF---KTKLGN--GGFGSVYEG-VL-----SDGTKIAVKRLDR----A----GQGTSEFRAEVETLGGIHHLNLVRLMGFCA--ENSHRILVYEYLSNGSLDQWI-FP----------RKG------------TNEKPVMDWNTRSKVALHTARGLAYLHEECRERIIHFDIKPQNILLDQNFNAKVSDFGLAKLT----NREQ---SE---V-ITMLRG-----TPGYM-------APELLSMH-ISEKADIFSFGVVLVEIVSGKRSR------QL--G----------GHRL-FSV-LQSTAEEGKLTD-LLDSRLK------YE-------A-D--VVKEAERVLRVGMLCIQDDFMSRPSMSIVVKVLEE-VTE-------------------LDSFPC-----------SSSAVKHQ--PFLPSQ--------------------QS------PNL----EFSY-----------------TADS--------------------------------------------------SKLSGR-----------------------------------
>ThzLecRLK-G-type-109
-------------------------------------------------------------------------------------------------------------------------------------------------------------------------------------------------------------------------------------------M----------------VWTAN---GESLV-HD-NATLGLTSTGDLMLKD--------------ADGT-------LVWSTNTFA----SDFK-------------------E-MVMEDSGN-----------LLL-L-----------------------N-------SS----------------NG-T-----------MWQSF-DHPTDTLLSG-----------------QKLKVGQK----LTANISPTNTSKG-----IFYGSL------IP-----EGFAMF-----TATN--PPQMY--------FIY----------------------P----------ESPTAVNFS-FTLFDTNLLLYYS-------------------------EGSTSNPIAVNLSIPHD-------SLYLNIYYD--G---HLKFY-------SYQLKT---------GRAYYD------FLSEVTNGLSRCE-YPTACEKYGICTD------SH------------CDCPQRGI---YFFPTDASNP-SSGCTPYNPL---VCSETPTGNSSTPGHSFVEL-EHVSYFSYRWENPSIA------------------ELVTG-NYCKDRCSTNCSCKAAFIG--YD--VKSNSTHGYCYLKS--SVFSLQ---KKDKPSD---FYYNST--------AYIKVQS------------------------------------------------KP---------------KPP----------NYS----------------------------V-IIIIV--SIVSAAVALF--L-LLWALM--YKLGKGRGEEQ---K---------------DED---------------LD-FPAGSPV-RYSFEDLRKATN-------------DF---SMRLGG--GGFGSVYEG-TL-----LDNTKIAVKRLDR----A----GQGSREFRAEVETLGNIHHLNLVRLKGFCA--EKSHRMLVYEYLPNGSLDKWI-FP----------KE--------------NPRLVLDWKTRSKVILHIARGLSYLHEECRERIIHFDIKPQNILLDENFNAKVSDFGLAKLI----NREQ---SE---V-ITMLRG-----TPGYM-------APELLDMQ-FTEKADVYSFGVMVVEIVSGRRSR------EL--TS--------PGSGL-FPL-LQRKAEEGRFVD-LLDSEIK------DE-------G-VG-AEQEAAKVLGIVLCCIQYDFTRRPAMSSIVKALED-MSK-------------------MDEVSP-----------VFTASPSQ--PLLFSE-----------------------------------DFSYR------------GFS-SGPS-------------------------------------------------ASELSGPR----------------------------------
>ThzLecRLK-G-type-110
--------------------------------MDGCLKN---------------------HSVLKG----LK---------------RFI----FVL-----VMFV-LCD---------------------ALVAGGDTLSVG-A-------------SLRG----KQ--T-IISKN---------------GTFELGFFNPNGTNNW-YV-GIWYAQ---I-SE-KT-------I----------------IWVAN---RETPIRKT-PGILMLSRDGYLTVSD--------------SGGR-------QIWSSNSTQQ--TKA-S-------------------S-ASILDTGN-----------FAL-F--GAQ------------------N-------TS-----------------E-I-----------VWESF-AHPTDTMMPH-----------------MKFWKGIQ----LRSWKNRSDPAAG-----PFFLEI-NPAL-----EQ-KDFILHY----KNGA-----PY--------YSTGP--W-----MG--TYYAT--MPESL------SRSI--LEED-FIELSPTRMYYIY-----------------------------------WFT-PKA-GPL---MARQVLTPD--G---YFLSF-------LWI--------------------DNR-WSMDWSQPQESCG-VYGVCGAHGVCF----TQANI---QL-------CSCAEGFNP-RDAAAWHSRQWWLSGCVRRTPL---NCSAAINGSVSTTTDGFLQV-GNISL-------SDNE-APQ--YTQE----------LSL-QGCKTACLNNCSCTAFAL-T-DS-------NPAVCKLWF-GDLLSLRAK-DTS---S---EGQS----------FFIRLA--------------------ASDL--------------------QQS-SAH---------------GGI-----------SSIV-------------------------LA-LSISSL-LGIAALGTL--FV-GVW-LF--IQRRRRR------L----------------------------LQKL-EEY-DTPTSFR-TFTYKELRIATK-------------NF---AHKLGK--GAFGSVFKG-TL-----SDNTLVAVKKLQG----S----EQAEKQLRAEISTIGNIHHVNLVRLRGFCV--EGSQRMLVYEYMQNGSLSSFL-SR----------KAR------------E-AGKVLDWNTRFGIALGTAKGLLYLHEECRDRIIHCDIKPENILLDADFSPKVADFGLAKLV----GRDF---SR---V-LTTTRG-----TRGYL-------APEWLAGLPITVKADVYSFGMTLLEIISGRRNL------DL--SVE----G-SQCY-F-PTW-AATQIDKGNFIS-IVDERVA------DQ-------A----DVEQIRRAAVISILCIGKDESVRPSMGQVVLMLEG-KSE-------------------ADIDQF---------------------Q-------------------------RSLQQLVDA----H---------------------------------------------------------------------------------------------------------------------
>ThzLecRLK-G-type-111
-----------------------------------------------------------------------------------------------------------------------------------------------------------------------------MSED---------------KRFQFGFINVNSSGK--FILSIV-LV---V-NITSSDFGT---E----------------IWTAN---RQRTV-AE-GAVLSLGSSGDMVLED--------------TDGT-------VAWNISTGK----TQNK-------------------A-IAMQKSGN-----------LQI-Y-----------------------NTTNSSLFSS----------------SR-L-----------VWQSW-DHPTHTLLPG-----------------QSLKTGYM----LVSNYSATSARQG-----SYKLVM------EP-----GGMVLY-----YQSM--FDEPY--------WSRGL------PGLDYEGILR----P-----------------CF-YTSSSQNAEAVYTGPELRISFNETIVNSSTSC-----SNGT----TSLNLAPFLNDTQ----YRFLRLDID--G---NLRSY-------MIPQV---PGTNNISSAWTAD------FGLDQ---SDRCV-LPKVCGPNGICRD------GQ------------CSCPGSGTPD-DFDQIQILDV-TKGCYSRT--------GKPDCNQTSVHHHFLLI-DQADYYLNEFFQP-LR------------------NVSTV-DNCKAMCSSNCTCTAAFF---HN-------SSASCYLST-GPLNSIK---S---VSN---QTYK----------AYIKVQNNL-----------------------------------------PQNQTSA---------------STS----------LST----------------------------G-IIAGI--TVGSAAVALFLCL-IIMVTI--QHMRKRKINED---DMC------------EEEID-----PAEMEEEAFLK-TLPGLPP-RFTYHELKEATD-------------NF---RKILGT--GGFGSVYEG-IL-----KDNSKVAVKKLDG----P----RQGYKEFRAEVATIGSISHLNLVRLKGFCA--DCKQRLLVYELLENGSLDKWL-FPPRTGSPGSPNSE-------------EN---FLTWEQRYNVAIGTARGLAYLHEQCREPIMHLDIKPQNILLDKNFMPKVSDFGMSKLL----NEDI---TQ---I-VTAVRG-----TPGYL-------APEWLRYSIATKKCDVYSFGMVLLELVSGRRNF------EP--SAS----D-PRLCYF-PAW-AMLRALEGRYLE-LVDQRLE------NN---------VD--RETVIRMTKVAFWCIQDNPDRRPWMSVALKMLEG-ECN----------------------------------------VPDA--PLWLVQ--------------------RG------PEF--LEEYGY-----------------EPMERR---EEDSS-----------------VRNEEDSSVGNERAYDSIATISTTELSGPR----------------------------------
>ThzLecRLK-G-type-112
--------------------------------MDWFQNN---------------------HSALSC----LI---------------YFS----IAL-----SMLTLFCKCDL------------------SEVTGKDALSLG-D-------------SLRA----NQ--T-ITSQN---------------STFELGFFNLNGTNNW-YV-GIWYAQ---I-SE-KT-------I----------------IWVAN---RETPIRKT-PGILMLSRDGYLTVSD--------------SGGR-------QIWSSNNTQQ--TKA-S-------------------S-ASILDTGN-----------FVL-F--GAQ------------------N-------TS-----------------E-I-----------VWESF-AHPTDTMMPH-----------------MKFWKGIQ----LRSWKNRSDPAAG-----PFFLEI-NPAL-----EQ-KDFILHY----KNGA-----PY--------YSTGP--W-----MG--TYYAT--MPESL------SRSI--LEED-FIELSPTRMYYIY-----------------------------------WFT-PKA-GPL---MSRQVLTPD--G---YFLSF-------LWI--------------------DNR-WSMDWSQPQESCG-VYGVCGAHGVCF----TQANI---QL-------CSCAEGFNP-RDAAAWHSRQWWLSGCVRRTPL---NCSAAINGSVSTTTDGFLQV-GNISL-------SDNE-APQ--YTQE----------LSL-QGCKTACLNNCSCTAFAL-T-DS-------NPAVCKLWF-GDLLSLRAK-DTS---S---EGQS----------FFIRLA--------------------ASDL--------------------QQS-SAH---------------GGI-----------SSIV-------------------------LA-LSISSL-LGIAALGTL--FV-GVW-LF--IQRRRRR------L----------------------------LQKL-EEY-DTPTSFR-TFTYKELRIATK-------------NF---AHKLGK--GAFGSVFKG-TL-----SDNTLVAVKKLQG----S----EQAEKQLRAEISTIGIIHHVNLVRLRGFCV--EGSQRMLVYEYVQNGSLSSFL-SR----------KAR------------E-AGKVLDWNTRFGIALGTAKGLLYLHEECRDRIIHCDIKPENILLDADFSPKVADFGLAKLV----GRDF---SR---V-LTTTRG-----TRGYL-------APEWMTGLPITVKVDVYSFGMTLLEIISGRRNV------DL--K-----------------W-VSSQILKGNTIS-LVDERIA------DK-------A----DVEEVRRAAVVSILCIQEDENGRPSMAQVVKMLQG-KLE-------------------ASVEQI---------------------E-------------------------TSLQVLMNE----QNI-G-----------------------------------------------------------------------------------------------------------------
>ThzLecRLK-G-type-113
-------------------------------------------------------------------------------------------------------------------------------------------------------------------------------------------------------------------------------------------M----------------VWTAN---RERLV-RE-NATLELSSTGNLVLKD--------------ADGS-------LVWSTNTSS----KDFQ-------------------G-IMIAETGN-----------FVL-L-----------------------N-------SS----------------NG-T-----------MWQSF-DHPADTLLLG-----------------QKFKVNQK----LIANISPTNTSQG-----FYYGSL------KV-----DGFALY-----TAPA--PAQMY--------FRY----------------------P----------REPTTVIIA-YLQLDNETLSFSP-------------------------VGYPSNPIIVSLPIPKN-------CLYLKIDTD--G---HLQFY-------SFQPKT---------GKSVTD------YLTSFTSALSICE-YPRTCGDYGVCSG------AQ------------CSCPEEGN---TFTRINASRP-SSGCVPLSPL---VCPEKSTINSSPQDYELLEM-DHVSYFTYSNENASTT------------------ELVSG-DECKTLCLKNCTCKAAFFR--YG--IFGNTSSGYCYLEY--NVYSLQ---MNT-LSD---TFYNST--------AYIKIQR------------------------------------------------IS---------------KRV----------NHS----------------------------V-IVISI--TVCSGFVVLF--L-LLGAWM--AKSGKCNTGEN---S---------------DER-------E--NEDASRN-WPAGLTF-RFSFKELENATK-------------NF---STKLGS--GGFGSVYEG-VL-----SDGTKIAVKRLDR----A----GQGTKEFKAEVETVGSIHHLNLVRLKGFCA--EKSHRMLVYEYQPNGSLDKWI-FP----------ND--------------TDRYVLDWKTRSKVALHIARGLAYLHEECEQRIIHFDIKPQNILLDEHFNAKVSDFGLAKLT----NREQ---SE---V-ITMLRG-----TPGYM-------APELLNMH-ITEKADIYSFGVMLVEIVSGKRSR------EL--T----------GFRL-SSV-LQMKAEEGRLAD-LLDSRLE------DE-------A-DT-VKEEATKMLGVGMFCIQDDFMSRPAMSTVVRILEG-TAE-------------------LGSFPF-----------SSSNASDN--SVP-----------------------------------LLSELSY-----------------TAES--------------------------------------------------STLAGR-----------------------------------
>ThzLecRLK-G-type-114
----------------------------------------------------------------MA-PIQIH---------------SF-------I-----FLFIQILFCAS------------------AQKQQN--IRPG-S-------------TLSP--SQNS--K-WVSPN---------------GQFAFGFYQQTPTL---YVVGVWYDN---M-TP-KT-------L----------------AWTVVTDKVDIPV-EK-KSSLQLTSSG-LSLSD--------------DRQN-------VLWSSGSSD----KV-A-------------------A-AAMQDNGN-----------FVL-L-----------------------N-------ALF----------------E-P-----------IWQSF-DSPTDTLLPG-----------------QTLKTNSN----MFSKASPTNFSAG-----RFELSM---------QGD-GNLVLYA----VDRRGDPLGAY--------WASG---------TD--GVQDK---LSLK------FNESGLLYLA-----NSTGMMVSK-----------------------------------FTEGKAGDGRF---LRRVRLEID--G---TFAQY-------VWN---------------IDS-NDSS-WSSVWQLLKDPCKDVKGQCGNNAICR---LTDQNK---PD-------CICPPQFNF------IDRQDH-FKGCMRSSSP-GQTCSTKSTMLRRDNTDWLR-----GKE-------TDSD-YSVM---------LD----LSE-IECKQSCLNDCMCVVVTY-D-----------NAVCRKKR-LPLIDGRQA----------LEITTR---------AFVKVSDGFNT---------------GSAL--------------------PPL-TEQ---------------RKE----------REGK------------------------TLVV-IGITL--LGCSASLLV-AAF-LVT--W--LYGGKLR---------------------------------PGNGKITQKH-KVVEGLK-AFSYKEIEAATA-------------GF---RQELGR--GAFGKVYKG-QL-----PDGRAIAVKSLLDNVTQE----ADGDREFRTEMSVIGTSHHKNLVQLYGFCD--EGSHRLLVYE--------------------------------------------------------------------------------------------------------------------------------------------------------------------------------------------------------------------------------------------------------------------------------------------------------------------------------------------------------------------------------------------------------------------------------------------------------------------------------------------------------
>ThzLecRLK-G-type-115
----------------------------------------------------------------MG----FPW--------------ILL----LVF-----MVFIWVDGSQAQEQS------------STVLSLSSDQLK---S-------------SGLK--PSDK-KY-LVSPD---------------GVFCAGFYNLTANG---YAFAVWYAND----SQ-RT-------L----------------AWMAN---STSLV-GT-NSSL-ILKNGSFSIVD--------------ENGL-------IVWNPNVSNS--S--AM-------------------D-LTLQDSGN-----------LVL-N-----------------------T-------SQ----------------SQ-P-----------AWQSF-DFPSDTLLPN-----------------QTLSKGGE----LISRLANGTYGSGD---NYYVLSL-DDKS--------NKISLYYMQEQQQGQ--MQNHY--------WQS----------------DGS--FPAIN------LDDNG------FLNTSSVDKSNLI-----------------------------------MAS-DAGEGKR---LRRLVLESK--G---NFRLY-------SRT----------------MD-PYSS-WSLVWEAVSEHCT-IHGVCGENAVCK----VNESW--EPE-------CQCPPGFEH------SPGDN---RSC-KAITD--IK-DP--------SDVRFVPL-DYVDFAG-----SNIT--DQS--------------VTRL-QDCEDSCKNNNSCKGFAY-D-LD--------NGHCVYQL-GKLVNGY----WS------PEAHKR---------MYLKVSATDEQANKNPFIGLFSVVQNVCPTLIK--------------LAFPRKDSD-----------------------------HTTRDL-------------------------V-I-------ICSLFGA-ELLC-GVLAFW--AFLRKYSRFRD-IAR------------------------IFALDLM------PSGGPK-KFTYAELKAATN-------------SF---SDKLGE--GGFGPVYRG-LL-----PDQRQIAVKKLEG----L----QHGEQQFWAEVTIIGRIHHLNLVRMWGFCA--EGEHRLLVYEFIPHGSLDRHL-FY----------GDG------------A---NAMEWGIRYRIALGVARAIAYLHEECLEWVLHCDIKPENILLDEGFCPKVSDFGLAKLVE----KER---SL---S-MSTIRG-----TRGYL-------APEWFELNPITAKADVYSFGMVLLEIVSGRRNMVTNNLLSS--NME----N-DDWY-F-PAW-AFEMVVNEKIVGEVVDKRL--VGVTENR-------S----QLEAVERMVKTAFWCIQTRPEDRPSMGKVAKMLEG-SVE-------------------IENPPK---------------------P-----------------------------GLIYE-------------------------IDGDSQ------PSYSGA-------------------------------QS--IKSSAISRF-----------------------------------
>ThzLecRLK-G-type-116
----------------------------------------------------------------MG---YLR---------------ILG---SLVFV-----CLISL--CEAMIFVLPS-------NWTVVNNSSLPTYSTE-Q---------GTFRAVTD-GEGNA----IMSED---------------YRFGFGFINVNSSGE--YILSIV-LA---V-NTTSSGFGT---E----------------IWTAN---RQRTV-AE-GAVLSLGSSGDIVLED--------------TDGT-------VAWNISTGK----SQNK-------------------A-IAMQKSGN-----------LQI-Y-----------------------NTRNSSLFSS----------------SS-L-----------VWQSW-DHPTHTLLPG-----------------QELKTGNT----LVSNYSATSARQG-----SYKLVM------EP-----GGMVLY-----YKSK--FNEPY--------WSLGL------SGLDYEGILR----P-----------------CF-YTSSSQNAKAVYTGMELEILYNQTIGNSSTSC-----SNGT----NSLYLAPALNDTQ----YRFMRLDSD--G---NLRSY-------RVLQMTW-PGTSNNFSAWAPD------FGLDR---SDKCV-LPKVCGPYGICTN------GQ------------CSCPGSGTPD-NFDQIQNLDI-TQGCYSRS--------GEPDCNLTSPGHHFLLI-DEADYYLNGFFQP-LS------------------NVSTI-DNCRAMCSSNCSCTAAFF---HN-------SSASCYLTT-GPLNSMK---S---MSN---QTYK----------AYIKVQNAM-----------------------------------------PRIFNSA---------------SSS----------FSN----------------------------G-VVAGI--TVGSAAVALFMCL-IIIVII--HHMRKSKTNRD---DIC-------------EEID-----PEEMEEEAFLK-TLPGLPP-RFTYHELKEATD-------------NF---SKKLGT--GGFGSVYEG-IL-----KDNSRVAVKKLDG----P----RQGYKEFRAEVATIGSISHLNLVRLRGFCA--DSKQRLLVYELLENGSLDKWL-FPPRTGSPGSPTSE-------------ENSHTFLTWEQRYNVAIGTARGLAYLHEQCREPIMHLDIKPQNILLDKNFMPKVSDFGMSKLL----NEDI---TQ---I-VTAVRG-----TPGYL-------APEWLKHSIATKKCDVYSFGMVLLELVSGRRNF------DP--SAS----D-PRLCYF-PAW-AMLRALEGRYLD-LADKRLE------NT---------VD--REAVIRMTKLAFWCIQDDPHKRPWMSVALKMLEG-EWD----------------------------------------VPDA--PLWLLQ--------------------RG------PEF--LEGYGY-----------------EPTE----------------------------RGEEDLLLGNERIYDSIATVSFTELSGPR----------------------------------
>ThzLecRLK-G-type-117
--------------------------------MG----E---------------------IREKFC----L----------------CLF----FVF-----AVFIQLKSY-G------------------AAVEGRDTLSLG-A-------------SITG----NQ--T-IISKN---------------GTFELGFFSPNGTNNW-YI-GIWYAN---L-SE-KT-------I----------------VWVAN---RETPARNR-SSVLKLSKEGHLGLFD--------------ATGA-------SLWSVNVTK----KA-S-------------------R-AVILDSGN-----------FVM-L--SVD------------------N-------KS-----------------E-I-----------VWQSF-DHPVDTVLPG-----------------MRFGGQQK----LVSWKSSLDPAPG-----LFSYHV-DPS------GA-EQLLLKW----NNSV-----QY--------WASGT--W-----DG--KVFSQ--IPEMT------G-KGS-YNF--SFEKTKSGLYVTY-------------------------------------T-LMSIV------SRFVLAKS--G---EIQQY-------ALL-----------------N--DSRIWNLFWSQPRDQCA-VYGLCGAYGSCN-----PNNI---QF-------CSCVEGFTP-KDIQAWDSRESWSSGCVRQSPL---NCDA-----KNGSTDGFLEP--SVTS-------PAVD-SASS--YPA----------TTR-KDCQKACLLNCSCTAFTF-K-SP-------SGP-CQIWS-GDLLNMH----KSELK----SNSN----------VSIRVA--------------------ASAL--------------------PK--TDK---------------SSS----------SKHKTAA--------------------IVGGV-LGGVV---------AL-AIA-LGIFTF--LVRRRQR------VI--------------------------EPQKWPAES--SNPLLR-TFTYKELKTATR-------------NF---THKLGG--GESGSVHKG-SL-----SDNTQVAVKRIGN----S----RDGEKRFQKELSTVGRLKHQNLIELRGFCS--EGSQNLLVYEYMPNGSLDSFL-F-----------DNS------------KAQYKVLDWNTRFQIALGTAKGIAYLHDK---EIVHCDIKPENILLDAKFSPKVGGLGLAKIE----GVAF---SH---E-ETFIRG-----TRGYL-------APEWMSGLPITAKADVYSFGMTLLEIIAGRRNS------NL--IVE------SSSLFF-QAW-VAEQMKRGNPLL-SEEDGDF----VHGN-------S----EDGEIRRVTMVGGWCVQEREEARPYMWQVIKILQG-PLD-------------------LQTSQA---------------------L-------------------------------------------Q---------------LLLNGR------GHHP-------------------------------------LY------------------------------------------
>ThzLecRLK-G-type-118
---------------------------------------------------------------------------------------------------------------------------------------------------------------------------------------------------------------------------------------------------------------------------M-AGVLNLSTDGNLKLYD--------------LQGR-------SVWSTDNS----LKA-S-------------------R-AIMLASGN-----------FVM-I--GAH------------------N-------TS-----------------V-I-----------VWESF-LHPTDTWLPG-----------------VKQWNGLQ----LISWKSSEDPATG-----LFSFQI-DPSP-----GK-EQILLAY----NQSV-----QY--------WYSGD--W-----VG--DHFTY--TPELG------GQKM--VVMS-FVKLSPSSKYVIF-----------------------------------EMG-PQVK--F---LARFVMYMN--G---ELRMF-------WYE--------------------NGE-WNLVASLPRDQCD-VHNLCGTYAACN-----SNNV---QF-------CTCLWGFIP-KHKHDWDSQDWWSSGCVREIPL---KCSA-----TNGSTDGFLEV-INKSV-------PLAQ-AVH--YTKE----------VTQ-KECEAACLNNCSCTAFSL-G-NS-------AFPSCQLWF-ADLLNVR----DSPQ-A---QAET----------IFIRLA--------------------ASQL--------------------SHP-SSS---------------SKS-----------KAH---------------------------F-LRILLP--GITVFPVLLALV------F--LVWGLRR------------------------------------PNL-LKD-DAPSLLR-TFTYRELQVATE-------------NF---KHLLGS--GAFGTVYKG-SL-----PDNTLIAVKKLDV----P----EHVEKQFRAEISTMGNIHHVNLLRLRGFCA--DKSRRLLVYEYMPNGSLEEHL-FH----------A----------------ECKMLDWKTRFQIALGTARGLVYLHEECKDRIIHCDIKPANILLDGELCPKVADFGMAKVV----GRDF---SR---V-LTTARG-----TLGYL-------APEWLYGLPLLPR----------------------------------------------PTF-SASA--------------------------------------------------------------------------------------------------------------------------------------------------------------------------------------------------------------------------------------------------------------------------------------
>ThzLecRLK-G-type-119
----------------------------------------------------------------MA-LNPLL---------------PLI---SIRL-----LIFL----VAL------------------AQPIQTKYIPIG-S-------------SLTAN-SKNS--K-WISSN---------------GDFAFGFYPVTPAV---YLVGVWFDN---I-SD-KT-------L----------------AWTVKTGNRGLTV-KE-GSTLQLSAMG-LQLFD--------------STRA-------LLWAASSAEI--LNV-S-------------------V-AAFLDTGN-----------FVL-I-----------------------N-------STE----------------S-H-----------VWQSF-DSPTDTLLPG-----------------QMLKWKST----MFSKASATNYSSG-----RFELVL---------QED-GNLVLYP----VDRVGEQQGAY--------WSSN---------TY--EYSDN--PINLI------FDESGDLYLK-----NDTRI--KN-----------------------------------ITDGEIEGGRF---LRRVTLDSD--G---ILRMY-------VWN----------------AD-GDTS-WSSEWEAVTDPCSEVKGQCGRNGICQ---ISSLNQ---PL-------CVCPPGFHF------TGKEDH-FRGCSPNSPP-GQSCSASAVMYKLDNTDWTTQG-DYSTD-------FSND-YMVL---------DN----VTE-IECKKACMDDCMCTVVTF-E-----------DRLCHKKR-LPLVDGYQE----------LSVSTI---------TFVKVKGEHSS---------------------------------------PPI-SSQV-------PLPRLPNEVS----------KKGKV----------------------DQRLV-IGISL--MGCSSALVA-ASM-LII--W--LYW-------------------------------------CGRVKLADAD-E--EGLA-AFSYKDIEFATG-------------GF---REELGS--GAFGRVYKG-TL-----PDSSAIAVKTL-DKLLPD----GLAEKQFRTEMSVIGMSHHKNLVQIYGFCD--QDSHKLLVYEYVTNGSLDRTL-FV---------------------------DSGFLSWRTRVQIATGTARGILYLHEECTAQVVHCDIKPQNILLDDNYNPKISDFGLAKLM----EAEQ---TR---T-FTGARG-----TKGYV-------APEWHKNMAITVKVDVYSFGVMLLEIICCRKTI------NL--DAP----G-NEIF-L-SQW-VYECLKHNSLDK-LVEKQRL-------E-------G-IVIDSTQLERMVLVGLWCIQETPSLRPSMKKVVQMLEG-TVE-------------------IALPPS---------------------P-------------------------ESFISLL----------------------------------------------------------------------------------------------------------------------------
>ThzLecRLK-G-type-120
----------------------------------------------------------------MA-LNPLL---------------PLI---SIRL-----LIFL----VAL------------------AQPIQTKYILIG-S-------------SLTAN-SKNS--K-WISSN---------------GDFAFGFYPVTPAV---YLVGVWFDN---I-SD-KT-------L----------------VWTAKMGNRGITV-EE-GSTLQLSAAG-LQLLD--------------STRK-------SLCIASPAEN--VNV-S-------------------M-AALLDSGN-----------FVL-I-----------------------N-------PTE----------------G-H-----------VWQSF-DYPTDTLLPG-----------------QMLKWKSI----MYSKASATNYSSG-----RFELIL---------QED-GNLVLYP----VERVGEQQGAY--------WSSN---------TY--EYSDN--PINLI------FDKSGDLYLK-----NDTRI--EN-----------------------------------ITGGEIEGGRF---LRRVTLNSD--G---ILGMY-------VWN----------------AE-GDTS-WSSEWEAVTDPCWQVKGQCGRNGVCQ---VSSMNQ---PL-------CVCPPGFHF------TDEDDH-FRGCIPNSPA-GQSCSASAVMYKLDNTDWTTDV-SYSTD-------LSND-YMVL---------DN----VTE-IECKKACMDDCMCTVVTF-K-----------DLLCHKKR-LPLIDGYQG----------PQVTTK---------TFVKVKGDTHS---------------------------------------PPV-FSQG-------PLPRLPNEVS----------KKGKL----------------------DQRLV-IGISL--MGCSSALVA-ASI-LII--W--LCW-------------------------------------CGRVKLADPD-E--EGLA-AFSYKDIEFATG-------------GF---REELGS--GAFGRVYKG-TL-----PDSSAIAVKIL-DKLLPD----GLAEKQFRTEMSVIGMSHHKNLVQIYGFCD--QDSHKLLIYEYVTNGSLDRTL-FV---------------------------DSGFLSWRTRVQIAKGTARGILYLHEECTAQVVHCDIKPQNILLDDNYNPKISDFGLAKLM----EAEQ---TR---T-FTGARG-----TKGYV-------APEWHKNMAITVKVDVYSFGVMLLEIICCRKTI------NL--DAP----G-NEIF-L-SQW-VYECLKHNSLDK-LVEKQRL-------E-------G-IVIDSTQLERMVLVGLWCIQETPSLRPSMKKVVQMLEG-TVE-------------------IALPPS---------------------P-------------------------ESFISLL----------------------------------------------------------------------------------------------------------------------------
>ThzLecRLK-G-type-121
---------------------------------------------------------------MMA-VNPLL---------------PLI---SITL-------FI----VAL------------------AQPIQKKYIPIG-S-------------SLTAN-SKNS--K-WVSSN---------------GDFAFGFYAVTPAV---YLLGVWFDS---I-SN-KT-------L----------------VWTAKMGHRGITV-EE-GSALQLSAAG-LQLLD--------------STRK-------PLWDASPAEN--INV-S-------------------M-AALLDSGN-----------FVL-I-----------------------N-------PTE----------------G-H-----------VWQSF-DFPTDTLMPG-----------------QMLKWKSI----MYSKASATNYSSG-----RFELVL---------QED-GNLVLYP----VDRVGEQQGAY--------WSSN---------TY--EYSDN--PINLI------FDESGDLYLK-----NDTRI--KN-----------------------------------ITDGEIEGGRF---LRRVTLDSD--G---ILRMY-------VWN----------------AD-GDTS-WSSEWEAVTDPCSEVKGQCGRNGICQ---ISSLNQ---PL-------CVCPPGFHF------TGKEDH-FRGCSPNSPP-GQSCSASAVMYKLDNTDWTTQG-DYSTD-------FSND-YMVL---------DN----VTE-IECKKACMDDCMCTVVTF-E-----------DRLCHKKR-LPLVDGYQE----------LSVSTI---------TFVKVKGEHSS---------------------------------------PPI-SSQV-------HLPRLPNEFS----------KKGKV----------------------DQRLV-IGISL--MGCSSALVA-ASM-LII--W--LYW-------------------------------------CGRVKLADAD-E--EGLA-AFSYKDIEFATG-------------GF---REELGS--GAFGRVYKG-TL-----PDSSAIAVKTL-DKLLPD----GLAEKQFRTEMSVIGMSHHKNLVQIYGFCD--QDSHKLLIYEYVTNGSLDRTL-FV---------------------------DSGFLSWRTRVQIAKGTARGILYLHEECTAQVVHCDIKPQNILLDDNYNPKISDFGLAKLM----KAEQ---TR---T-FTGARG-----TKGYV-------APEWHKNMAITVKVDAYSFGVMLLEIICCRKTI------NL--DAP----G-NEIF-L-SQW-VYECLKHNSLDK-LVEKQRS-------E-------G-IVIDSTQLERMVLVGLWCIQENPSLRPSMKKVVQMLEG-TVE-------------------IALPPS---------------------P-------------------------ESFISLL----------------------------------------------------------------------------------------------------------------------------
>ThzLecRLK-G-type-122
---------------------------------M----------------------VVRYFISTSA---SVS---------------LLV---SIFLM----SFALF-----LLPFALPAPNGYGGTTWI-NNIHSLESWTPR-S---------NDIGAVT----VRP---ILLTNNIS---YGG-----ESLRFGCGFFCYSIPCETGYSFAVFFVI---Y-ETNYTDPDDL-QM----------------VWTAN---RERLV-KE-NATLGLTSTGNLVLKD--------------ADGS-------LVWSTNTSS----KDFQ-------------------A-IMIAKTGN-----------FVL-L-----------------------N-------SS----------------NG-T-----------LWQSF-DHPSNMLLRG-----------------QKLKVGQK----LTANISPTNTSQG-----VVYATL------FV-----NGFALY-----IAPD--PPQIY--------FRF----------------------P----------SQPTTYNVA-YMQFDKKSVGFYP-------------------------EDFPFKPIPQSVSIPPN-------CLYLQLHSN--G---HVLFY-------SFEQET---------KKSVQD------YLSSFTSALGTCD-YPITCGDFGICTD------GQ------------CSCPKEAN---SFSQIDASKP-DLGCLPHSPV---SCPEKPTMKST-KNYQLLDL-DHVSYFSYYWGNGSVP------------------GLVSR-EECKALCLKNCSCKAAFFR--YD--VSDNYSSGYCYLES--NVYSMK---MNT-PSD---EFYKST--------AYIKVQR------------------------------------------------NP---------------KNT----------KPS----------------------------V-IGISV--SVVSGIIVVF--L-VFWVWI--ARSRKARQKQR---R---------------DESD-----DD--EEDDPLN-LQTRLPL-RFSFQELQHATN-------------DF---SLKLGG--GGFGSVYEG-VL-----HDGTKIAVKRLDK----A----GQGTKEFKAEVETVGNIHHLNLVRLKGFCA--EKSHRMLVYEFLPNGFLDKWI-FT----------NN--------------THQNILDLKTRSKVALHISRRVTYLHEQCQQRIIHLDIKPQNILLDEKFNAKVSDFGLAKLI----DGEQ---SE---V-ITTTRG-----TPGYM-------APELLNNY-VSVKADVFSFGIMLVEIVSGKRSR------EL--S----------DDPL-LLV-LRDKDEMGRLSD-LIDPRLN------DE-------G-MD-AKEAAVTMLKVGMLCIQDDLTRRPSMSTVVKALEE-MTE-------------------MYSPPS-----------MSSTSPHN--PFLSTT--------------------RSYFWSSRTRLCLLQCLQY-----------------DP-S--------------------------------------------------SISQGKHQRQEQTKAC----AKSIHESSGDFHCINCICNVF
>ThzLecRLK-G-type-123
--------------------------------MR----------------------RIDSFI---F---PIA---------------AII---SVFLI----LSSVF-----LQSFALPSTTAYGGTTWT-NNVQSLESWTPQ-S---------VGLSAVT----VRP---VLLSNNIS---YGG-----ENLRFGCGFFCFSIPCQTGYSFAVFFVI---Y-DTNYTDPDDL-QM----------------VWTAN---RERLL-KE-NATLRLTSTGNLALKD--------------ADGS-------LVWSTDTFA----QDFR-------------------G-LMMEETGN-----------LVL-F-----------------------N-------SS----------------NG-T-----------MWQSF-DHPTDTLLRG-----------------QKLKVGQK----LIANISPTNTSHG-----MVYATL------LA-----SGYALY-----TAPA--PPQMY--------FKY----------------------P----------NLSGTLNLA-YRQFDDKSLSYYP-------------------------EDFPSNPIVFSSAIPIN-------SLYFKIASD--G---HEVFY-------SFEQKT---------RVSLHD------YLSTFKSSLGKCD-YPTTCGNYGICTD------GQ------------CSCPKEAN---VFRQIDASKP-NLGCFPRSPL---VCPEKPTMGGT-KSYQLLEL-DHVSYFSYDWGIASVP------------------GFVSR-EECQDLCLKNCSCKASFFR--YD--VSDNYSSGYCYLES--NVYSMK---MNT-YSD---TFYNST--------AYIKVQR------------------------------------------------SS---------------EHV----------KRL----------------------------V-IGISV--SVASGMIAFF--L-VLLVWI--TRFRKGEQKQK---R---------------DEID-----ND--DEDDSLN-LRKRLPL-RFSFQELQDATN-------------DF---SLKLGG--GGFGSVYGG-VL-----SDGTKIAVKRLDK----A----GQGTKEFKAEVETVGNIHHLNLVRLKGFCA--EKSHRMLVYEFLPNGFLDKWI-FT----------NN--------------THQNILDLKTRSKVALHISRRVTYLHEQCQQRIIHLDIKPQNILLDEKFNAKVSDFGLAKLI----DGEQ---SE---V-ITMTRG-----TPGYM-------APELLNNY-VSVKADVFSFGIMLDEIVSGKRSR------EL--S----------DDPL-LLV-LRDKDEMGRLSD-LIDPRLD------DE-------G-MD-TKEAAVTMLKVGMLCIQDDLTRRPSMSTVVKALEE-KTE-------------------LYSSPS-----------TSSTSPLN--PFLSTT--------------------RSYFWSSRTRLCLLQCLQY-----------------DP-S--------------------------------------------------SISQGKHQRQEQTKVC----DKSIHES---FR---------
>ThzLecRLK-G-type-124
--------------------------------------------------------------------------------------------------------------------------------------------------------------------------------------------------------------------------------------------------------------------------------------------------------------------------------------------------------------MEETGN-----------LVL-F-----------------------N-------SS----------------NG-T-----------LWQSF-DHPTDILLQG-----------------QKLKVGQK----LTANIFPTNVSEG-----IFYATL------IL-----NGFALY-----TAPA--PPQMY--------FRY----------------------P----------SLPTTLNVA-YMQLENESVGYYP-------------------------NDFPSNPIALNGTIPIN-------SLYFKIDSH--G---HVLFY-------SFQQKT---------KIFVHD------YLSSFTGALSTCD-YPMTCGDYGNCTD------GQ------------CSCPKETD---AFRQIDASKP-NLGCLPQSLL---DCPEKLPMSST-KAYLFLEL-DHVSYFSYHLGNASVP------------------GLVLR-EECSALCLKNCSCKAAFFR--YD--ISDNYSTGYCYLES--IVYSVK---MNT-PSD---GFYNST--------AYIKVQR------------------------------------------------NP---------------KNT----------KRS----------------------------V-IGISV--SVVSGMVVVF--L-VLWVWR--ERSRKARQKQR---R---------------DESD-----GD--EEDDPLN-LQTRLPL-RFSFQELQHGTN-------------DF---SLKLGG--GGFGSVYEG-VL-----PDSTKIAVKWLDR----A----RQGAKEFKAEVDTLGNVHHLNLVKLKGFCA--EKSHRILVYEFLPNGSLDKWI-FA----------ND--------------THQHFLDLKTRFKIALHIARGLTYLHEECQQRIIHLDIKPQNILLDENFNAKVSDFGLAKLI----DGEE---SE---V-ITMTRG-----TPGYM-------APELLNNY-VSVKADVFSFGIMLDEIVSGKRSR------EL--S----------DDPL-LLV-LRDKDEMGRLSD-LIDPRLD------DE-------G-MD-TKEAAVTMLKVGMLCIQDDLTRRPSMSTVVKALEE-KTE-------------------LYSSPS-----------TSSTSPLN--PFLSTT--------------------R----------------SYF------------WSSRTRLCLLQCLQYDPS----------------------------------------SISQGKHQRQEQTKVC----DKSIHES---FR---------
>ThzLecRLK-G-type-125
--------------------------------------------------------------------------------------------------------------------------------------------------------------------------------------------------------------------------------------------------------------------------------------------------------------------------------------------------------------MEETGN-----------LVL-F-----------------------N-------SS----------------NG-T-----------LWQSF-DHPTDILLQG-----------------QKLKVGQK----LTANIFPTNVSEG-----IFYATL------IL-----NGFALY-----TAPA--PPQMY--------FRY----------------------P----------SLPTTLNVA-YMQFDNESVGYYP-------------------------NDFPSNPIALNGTIPIN-------SLYFKIDSH--G---HVLFY-------SFQQKT---------KIFVHD------YLSSFTRALSTCD-YPMTCGDYGNCTD------GQ------------CSCPKETD---AFRQIDASKP-NLGCLPQSLL---DCPEKLPMSST-KAYLFLEL-DHVSYFSYHLGNASVP------------------GLVLR-EECSALCLKNCSCKAAFLR--DD--VSDNYSSGYYYLES--NVYSMK---INP-PSD---TFYNST--------AYIKVQR------------------------------------------------SS---------------KHA----------KRL----------------------------V-IGISV--FVASGMIVFS--L-GLSVQK--TRFRKGEQKQK---R---------------DEID-----DD--DKDDSLN-MRTRLPL-RFSFQELKDATN-------------DF---SLKLGG--GGFGSVYGG-VL-----SDGTKIAVKRLDK----A----GQGTKEFKAEVETVGNIHHLNLVRLKGFCA--EKSHRMLVYEFLPNGFLDKWI-FT----------NN--------------THQNILDLKTRSKVALHISRRVTYLHEQCQQRIIHLDIKPQNILLDEKFNAKVSDFGLAKLI----DGEE---SE---V-ITMTRG-----TPGYM-------APELLNKH-VSVKADVFSFGIMLVEIVSGKRSR------EI--S----------DDPL-FSV-LQDKAEEGRLSD-LIDPVLE------DE-------E-MD-AKDEAVKFLRVGMLCIQDNLTSRPKMSIVVKALEG-MIE-------------------LHSAPS-----------VLPPPSDH--PFPSTT--------------------NP------DRL----ALSY-----------------TPLS--------------------------------------------------SILSGR-----------------------------------
>ThzLecRLK-G-type-126
--------------------------------MR----------------------RIDSFIFPIA---AI------------------I---SVFLI----LSSVF-----LQSFALPSTTAYGGTTWT-NNVQSLESWTPQ-S---------VGLSAVT----VRP---VLLSNNIS---YGG-----ENLRFGCGFFCFSIPCQTGYSFAVFFVI---Y-QTDYTDPDDL-QM----------------VWTAN---RERLV-KE-NATLGLTSTGNLVLKD--------------ADGS-------LVWSTNTSS----KDFQ-------------------A-IMIAKTGN-----------FVL-L-----------------------N-------SS----------------NG-T-----------MWQSF-DHPADTLLLG-----------------QKFKVNQK----LIANISPTNTSQG-----FYYGSL------KV-----DGFAMY-----TAPA--PAQMY--------FRY----------------------P----------KEPTIVIIA-YIQLDNETLSFYP-------------------------VGYPSNPTIVSLPSPKN-------CLYFKIDSD--G---HLQFY-------SFQPTT---------GKSVTD------YLTGFTSALTICE-YPRICGDYGVCND------GQ------------CSCPEEGN---AFTQINASKS-SSGCVPLSPL---VCPEKSTINSSPQDYELLEM-DHVSYFTYSYGNASTT------------------ELVSR-DECKTLCLKNCTCKAAFFR--YG--IFGNTSSGYCYLEY--NVYSLQ---MNT-LSD---TFYNST--------AYIKIQR------------------------------------------------IS---------------KRV----------NHS----------------------------V-IVISI--TVCSGFVVLF--L-LLGAWM--AKSGKCNKKEK---S---------------DER-------E--DEDASGN-WPAALTF-RFSFGELANATN-------------NF---STKLGS--GGFGSVYEG-VL-----SDGTKIAVKRLDR----A----GQGTKEFKAEVETLGSIHHLNLVRLKGFCA--EKSHRMLVYEYQPNGSLEKWI-FP----------ND--------------TDRYVLDWKTRSKVALHIARGLAYLHEECEQRIIHFDIKPQNILLDEHFNAKVSDFGLAKLT----NREQ---SE---V-ITMLRG-----TPGYM-------APELLNMH-ITEKADIYSFGVMLVEIVSGKRSR------EL--T----------GFRL-SSV-LQMKAGEGRLAD-LLDSRLE------DE-------A-DI-LKEEATKMLGVGMLCIQDDFMSRPAMSTVVRILEG-TAE-------------------LGSFPF-----------SSSTASDN--LVP-----------------------------------LLSELSY-----------------TAES--------------------------------------------------STLAGR-----------------------------------
>ThzLecRLK-G-type-127
-------------------------------------------------------------------------------------------------------------------------------------------------------------------------------------------------------------------------------------------------------------------------------------------------------------------------------------------------------------MMEETGN-----------LVL-L-----------------------N-------SS----------------NG-T-----------MWQSF-DHPADTLLLG-----------------QKFKVNQK----LIANISPTNTSQG-----FYYGSL------KV-----DGFAMY-----TAPA--PAQMY--------FRY----------------------P----------KEPTIVIIA-YIQLDNETLSFYP-------------------------VGYPSNPTIVSLPSPKN-------CLYFKIDSD--G---HLQFY-------SFQPTT---------GKSVTD------YLTGFTSALTICE-YPRICGDYGVCND------GQ------------CSCPKEAN---AFSQIDPYRV-TLGCVPLNPL---VCTETFSISSSPQHYELLEI-DHVSYFAYLYENASTT------------------GLVSR-DECKTLCLKNCTCKAAFFR--YG--IFGNTSSGYCYLES--NVYSLQ---MNT-VSD---TFYNSS--------AYVKIQR------------------------------------------------IS---------------NRV----------NHS----------------------------V-IVISI--TVCSGFVVLF--L-LLGAWM--AKSGKCNKKEK---S---------------DER-------E--DEDASGN-WPAALTF-RFSFGELANATN-------------NF---STKLGS--GGFGSVYEG-VL-----SDGTKIAVKRLDK----A----GQGTKEFKAEVETVGNIHHLNLVRLKGFCA--QKSHRMLVYEFLPNGSLDKWI-FA----------ND--------------THRNVLDFRTRCKIALHIARGLTYLHEECQQRIIHLDIKPQNILLDENFNAKVSDFGLAKLI----DGEE---SE---V-ITMTRG-----TPGYM-------APELLSKH-VSVKADVFSFGIMLVEIVSGKRSR------EI--S----------DDPL-FSV-LQDKAEEGRLSD-LIDPVLE------DE-------E-MD-AKDEAVKFLRVGMLCIQDNLTSRPKMSIVVKALEG-MIE-------------------LHSAPS-----------VLPPPSDH--PFPSTT--------------------NP------DRL----ALSY-----------------TPLS--------------------------------------------------SILSGR-----------------------------------
>ThzLecRLK-G-type-128
-------------------------------------------------------------------------------------------------------------------------------------------------------------------------------------------------------------------------------------------M----------------VWTAN---RERLV-KE-NATLGLTSTGNLMLKD--------------ADGS-------LVWSTDTFA----QDFR-------------------T-LMMEETGN-----------LVL-L-----------------------N-------SS----------------NG-T-----------MWQSF-DHPTDTLLRG-----------------QKLKVGQK----LTANISPTNTSHG-----MVYATL------LA-----SGYALY-----TAPA--PPQMY--------FKY----------------------P----------NLSGTLNLA-YRQFDDKSLSYYP-------------------------EDFPSNPIVFSSAIPIN-------SLYFKIASD--G---HEVFY-------SFEQKT---------RVSLHD------YLSTFTSALGTCD-YPTTCGKYGICTD------GQ------------CSCPKEAN---AFSQIDPYRV-TLGCVPLNPL---VCTETFSISSSPQHYELLEI-DHVSYFAYLYENASTT------------------GLVSR-DECKNLCLKNCSCKAAFFRYEYN--ISASFSSGYCYLES--NVYSMK---IDR-PRD---IFYNST--------AYIKFQR------------------------------------------------IP---------------KLP----------NQS----------------------------V-LVISI--SVCTGLFLLF--L-LLGAWI--FKSRKCKTAEK---R---------------DEL-------E--DEDASQN-WPAGLIS-RFSFRELENATN-------------NF---SRKLGS--GGFGTVYEG-VL-----TDSTKIAVKQLDR----A----GQGTKQFKAEVETVGSIHHLNLVRLKGFCA--EKSHRMLVYEHMPNGSLDKWI-FH----------SD--------------THQSVLDWKTRSKIVLHIARGLAYLHEECEQRIIHFDIKPQNILLDENFNAKVSDFGLAKLT----NREQ---SE---V-ITMLRG-----TPGYM-------APELLSMH-ISEKADIFSFGVVLVEIVSGKRSR------QL--G----------GHRL-FSV-LQSTAEEGKLTD-LLDSRLK------YE-------A-DV-VK-EAERVLRVGMLCIQDDFMSRPSMSIVVKVLEE-VTE-------------------LDSFPC-----------SSSAVKHQ--PFLPSQ--------------------QS------PNL----EFSY-----------------TADS--------------------------------------------------SKLSGR-----------------------------------
>ThzLecRLK-G-type-129
-------------------------------------------------------------------------------------------------------------------------------------------------------------------------------------------------------------------------------------------M----------------VWTAN---RERLV-KE-NATLGLTSTGNLALKD--------------ADGS-------LVWSTDTFA----QDFR-------------------G-LMMEETGN-----------LVL-F-----------------------N-------SS----------------NG-T-----------MWQSF-DHPTDTLLRG-----------------QKLKVGQK----LTANISPTNTSHG-----MVYATL------LA-----SGYALY-----TAPA--PPQMY--------FKY----------------------P----------NLSGTLNLA-YRQFDDKSLSYYP-------------------------EDFPSNPIVFSSAIPIN-------SLYFKIASD--G---HEVFY-------SFEQKT---------RVSLHD------YLSTFKSSLGKCD-YPTTCGKYGICTD------GQ------------CSCPKEAN---AFSQIDPYRV-TLGCVPLNPL---VCTETFSISSSPQHYELLEI-DHVSYFAYLYENASTT------------------GLVSR-DECKNLCLKNCSCKAAFFRYEYN--ISASFSSGYCYLES--NVYSMK---IDR-PRD---IFYNST--------AYIKFQR------------------------------------------------IP---------------KLP----------NQS----------------------------V-LVISI--SVCTGLFLLF--L-LLGAWI--FKSRKCKTAEK---R---------------DEL-------E--DEDASQN-WPAGLIS-RFSFRELENATN-------------NF---SRKLGS--GGFGTVYEG-VL-----TDSTKIAVKQLDR----A----GQGTKQFKAEVETVGSIHHLNLVRLKGFCA--EKSHRMLVYEHMPNGSLDKWI-FP----------ND--------------TDRYVLDWKTRSKVALHIARGLAYLHEECEQRIIHFDIKPQNILLDENFNAKVSDFGLAKLT----KREQ---SE---V-ITMLRG-----TPGYM-------APELLNMH-ITEKADIYSFGVMLVEIVSGKRSR------EL--T----------GFRL-SSV-LQMKAGEGRLAD-LLDSRLE------DE-------A-DI-LKEEATKMLGVGMLCIQDDFMSRPAMSTVVRILEG-TAE-------------------LGSFPF-----------SSSTASDNLVPLLS-------------------------------------ELSY-----------------TAES--------------------------------------------------STLAGR-----------------------------------
>ThzLecRLK-G-type-130
-------------------------------------------------------------------------------------------------------------------------------------------------------------------------------------------------------------------------------------------M----------------VWTAN---RERLV-KE-NATLGLTSTGNLMLKD--------------ADGS-------LVWSTDTFA----QDFR-------------------T-LMMEETGN-----------LVL-L-----------------------N-------SS----------------NG-T-----------MWQSF-DHPTDTLLQG-----------------QKLKVGQK----LTANISPTNTSHG-----IVYATL------LS-----SGFALY-----TAPA--PPQMY--------FKY----------------------P----------NLSGTLNLA-YRQFDNESLRYYP-------------------------EDFPSNPIVFSSSIPIN-------SLYFKFASN--G---HEVFY-------SFEQKT---------RVSLHD------YLSTFTSALGTCD-YPTTCGKYGICTD------GQ------------WSCPKEAN---VFRQIDASKP-NLGCFPRSPL---VCPEKPTMSAT-KSYQFLKL-DHVSYFTYDWGISSVP------------------GLVSR-EECQDLCLKNCSCKASFFR--YD--VSDNYSSGYCYLES--NVYSMK---MNT-YSD---TFYNST--------AYIKVQR------------------------------------------------SS---------------EHV----------KRL----------------------------V-IGISV--SVASGMIAFF--L-VLLVWI--TRFRKGEQKQK---R---------------DEID-----ND--DEDDSLN-LRKRLPL-RFSFQELQDATN-------------DF---SLKLGG--GGFGSVYGG-VL-----SDGTKIAVKRLDK----A----GQGTKEFKAEVETVGNIHHLNLVRLKGFCA--EKSHRMLVYEFLPNGFLDKWI-FT----------NN--------------THQNILDLKTRSKVALHISRRVTYLHEQCQQRIIHLDIKPQNILLDEKFNAKVSDFGLAKLI----DGEQ---SE---V-ITMTRG-----TPGYM-------APELLSKH-VSVKADVFSFGIMLVEIVCGKRRR------ET--S----------DDPL-FSV-LQNKD-------------------------------------------------------------------------------------------------------------------------------------------------------------------------------------------------------------------------------------------------------------------------------------
>ThzLecRLK-G-type-131
--------------------------------------------------------------------------------------------------------------------------------------------------------------------------------------------------------------------------------------------------------------------------------------------------------------------------------------------------------------MEETGN-----------LVL-F-----------------------N-------SS----------------NG-T-----------LWQSF-DHPTDILLQG-----------------QKLKVGQK----LTANIFPTNVSEG-----IFYATL------IL-----NGFALY-----TAPA--PPQMY--------FRY----------------------P----------SLPTTLNVA-YMQFDNESVGYYP-------------------------NDFPSNPIALNGTIPIN-------SLYFKIDSH--G---HVLFY-------SFQQKT---------KIFVHD------YLSSFTRALSTCD-YPMTCGDYGNCTD------GQ------------CSCPKETD---AFRQIDASKP-NLGCLPQSLL---DCPEKLPMSST-KAYLFLEL-DHVSYFSYHLGNASVP------------------GLVLR-EECSALCLKNCSCKAAFFR--YD--ISDNYSSGYCYLES--IVYSVK---MNT-PSD---GFYNST--------AYIKVQR------------------------------------------------NP---------------KNT----------KRS----------------------------V-IGISV--SVVSGMVVVF--L-VLWVWR--ERSRKARQKQR---R---------------DESD-----GD--EEDDPLN-LQTRLPL-RFSFQELQHGTN-------------DF---SLKLGG--GGFGSVYEG-VL-----HDGTKIAVKRLDR----A----GQGAKEFKAEVDTLGNIHHLNLVRLKGFCA--QKSHRMLVYEFLPNGSLDKWI-FA----------ND--------------THQHFLDLKTRFKIALHIARGLSYLHEQCQQRIIHLDIKPQNILLDENFNAKVSDFGLAKLI----DGEE---SE---V-ITMTRG-----TPGYM-------APELLNKH-VSVKADVFSFGIMLVEIVSGKRSR------EI--S----------DDPL-FSV-LQDKAEEGRLSD-LIDPVLE------DE-------E-MD-AKDEAVKFLRVGMLCIQDNLTSRPKMSIVVKALEG-MIE-------------------LHSAPS-----------VLPPPSDH--PFPSTT--------------------NP------DRL----ALSY-----------------TPLS--------------------------------------------------SILSGR-----------------------------------
>ThzLecRLK-G-type-132
-------------------------------------------------------------------------------------------------------------------------------------------------------------------------------------------------------------------------------------------------------------------------------------------------------------------------------------------------------------MMEETGN-----------LVL-F-----------------------N-------SS----------------NG-T-----------MWQSF-DHPADTLLLG-----------------QKFKVNQK----LIANISPTNTSQG-----FYYGSL------KV-----DGFAMY-----TAPA--PAQMY--------FRY----------------------P----------KEPTIVIIA-YIQLDNETLSFYP-------------------------VGYPSNPTIVSLPSPKN-------CLYFKIDSD--G---HLQFY-------SFQPTT---------GKSVTD------YLTGFTSALTICE-YPRICGDYGVCND------GQ------------CSCPEEGN---AFTQINASKS-SSGCVPLSPL---VCPEKSTINSSPQDYELLEM-DHVSYFTYSYGNASTT------------------ELVSR-DECKTLCLKNCTCKAAFFR--YG--IFGNTSSGYCYLEY--NVYSLQ---MNT-LSD---TFYNST--------AYIKIQR------------------------------------------------IS---------------KRV----------NHS----------------------------V-IVISI--TVCSGFVVLF--L-LLGAWM--AKSGKCNKKEK---S---------------DER-------E--DEDASGN-WPAALTF-RFSFGELANATN-------------NF---STKLGS--GGFGSVYEG-VL-----SDGTKIAVKRLDK----A----GQGTKEFKAEVETVGNIHHLNLVRLKGFCA--QKSHRMLVYEFLPNGSLDKWI-FA----------ND--------------THRNVLDLKTRCKIALHIARGLTYLHEECQQRIIHLDIKPQNILLDENFNAKVSDFGLAKLI----DGEQ---SE---V-ITMTRG-----TPGYM-------APELLNNY-VSVKADVFSFGIMLDEIVSGKRSR------EL--S----------DDPL-LLV-LRDKDEMGRLSD-LIDPRLD------DE-------G-MD-TKEAAVTMLKVGMLCIQDDLTRRPSMSTVVKALEE-KTE-------------------LYSSPS-----------TSSTSPLN--PFLSTT--------------------RSYFWSSRTRLCLLQCLQD-----------------DP-S--------------------------------------------------SISQGKHQRQEQTKAC----AKSIHESSGDFHCINCICNVF
>ThzLecRLK-G-type-133
-------------------------------------------------------------------------------------------------------------------------------------------------------------------------------------------------------------------------------------------M----------------VWTAN---RERLV-KE-NATLGLTSTGNLMLKD--------------ADGS-------LVWSTDTFA----QDFR-------------------T-LMMEETGN-----------LVL-L-----------------------N-------SS----------------NG-T-----------MWQSF-DHPTDTLLQG-----------------QKLKVGQK----LTANISPTNTSHG-----IVYATL------LS-----SGFALY-----TAPA--HPQMY--------FRY----------------------P----------SLPTTLNVA-YMQLENESVGYYP-------------------------NDFPSNPIALNGTIPIN-------SLYFKIDSH--G---HVLFY-------SFQQKT---------KIFVHD------YLSSFTGALSTCD-YPMTCGDYGNCTD------GQ------------CSCPKETD---AFRQIDASKP-NLGCLPQSLL---HCPEKLTMSST-KAYLFLEL-DHVSYFSYHLGNASVP------------------GLVLR-EECTALCLKNCSCKAAFFR--YD--ISDNYSTGYCYLES--IVYSVK---MNT-PSD---GFYNST--------AYIKVQR------------------------------------------------NP---------------KNT----------KRS----------------------------V-IGISV--SVVSGMVVVF--L-VLWVWR--ERSRKARQKQR---R---------------DESD-----GD--EEDDPLN-LQTRLPL-RFSFQELQHGTN-------------DF---SLKLGG--GGFGSVYEG-VL-----PDSTKIAVKWLDR----A----RQGAKEFKAEVDTLGNVHHLNLVKLKGFCA--EKSHRILVYEFLPNGSLDKWI-FA----------ND--------------THQHFLDLKARSKIALHIARGLSYLHEQCQQRIIHLDIKPQNILLDENFNAKVSDFGLAKLL----DGEQ---SE---V-ITMIRG-----TPGYM-------APELLSKH-VSVKADVFSFGIMLVEIVCGKRRR------ET--S----------DDPL-FSV-LQNKGEEGRLSD-LIDPLLK------GE-------D-MD-AEGEAVKMLRVGMLCIQDDLTSRPTMSIVVKALEG-MIE-------------------LHSAPS-----------TSSPPSDH--LFQSTT--------------------KP------DRL----KLSY-----------------SSLS--------------------------------------------------SVLSGR-----------------------------------
>ThzLecRLK-G-type-134
-------------------------------------------------------------------------------------------------------------------------------------------------------------------------------------------------------------------------------------------M----------------VWTAN---RERLV-KE-NATLGLTSTGNLMLKD--------------ADGS-------LVWSTDTFA----QDFR-------------------T-LMMEETGN-----------LVL-L-----------------------N-------SS----------------NG-T-----------MWQSF-DHPTDTLLQG-----------------QKLKVGQK----LTANISPTNTSHG-----IVYATL------LS-----SGFALY-----TAPA--PPQMY--------FKY----------------------P----------NLSGTLNLA-YRQFDDKSLSYYP-------------------------EDFPSNPIVFSSAIPIN-------SLYFKIASD--G---HEVFY-------SFEQKT---------RVSLHD------YLSTFTSALGTCD-YPTTCGKYGICTD------GQ------------WSCPKEAN---VFRQIDASKP-NLGCFPRSPL---VCPEKPTMSAT-KSYQFLKL-DHVSYFTYDWGISSVP------------------GLVSR-EECQDLCLKNCSCKAAFFR--YD--VSDNYSSGYCYLES--NVYSMK---MNA-LSD---KFYNSS--------AYIKVQR------------------------------------------------SS---------------EHA----------KRL----------------------------V-ICISV--SVASGMIAFF--I-VLLVWI--TRFRKGEQKQK---R---------------DEID-----ND--DEDDSLN-LRKRLPL-RFSFQELQDATN-------------DF---SLKLGG--GGFGSVYGG-VL-----SDGTKIAVKRLDK----A----GQGTKEFKAEVETVGNIHHLNLVRLKGFCA--EKSHRMLVYEFLPNGFLDKWI-FT----------NN--------------THQNILDLKTRSKVALHISRRVTYLHEQCQQRIIHLDIKPQNILLDEKFNAKVSDFGLAKLI----DGEQ---SE---V-ITMTRG-----TPGYM-------APELLNNY-VSVKADVFSFGIMLDEIVSGKRSR------EL--S----------DDPL-LLV-LRDKDEMGRLSD-LIDPRLD------DE-------G-MD-TKEAAVTMLKVGMLCIQDDLTRRPSMSTVVKALEE-KTE-------------------LYSSPS-----------TSSTSPLN--PFLSTT--------------------RSYFWSSRTRLCLLQCLQY-----------------DP-S--------------------------------------------------SISQGKHQRQEQTKVC----DKSIHES---FR---------
>ThzLecRLK-G-type-135
--------------------------------MT----------------------MEYYFSSSAP---LIS---------------LLI---TIFFI----SCSRF-----SGSLAIPSATPYGGRTWK-NNIHSLDFLTPS-V---YED--------AL----VRP---ILISGNIS---YND-----MNLQFGCGFFCYGSPCDTGYLFATFFVI---Y-EDNGV-LADM-QM----------------VWSSN---RDQMV-QE-NAALTLTSTGELVLKD--------------SDGT-------LVWSTNTST----RDFQ-------------------R-MVIQESGN-----------LIL-L-----------------------N-------TS----------------NG-I-----------MWQSF-DHPTDTLLLG-----------------QKLKVGQK----LIANTSPTSTRQG-----IFGCSI------SV-----DSFLLF-----TTTT--PPQIY--------YRF----------------------P----------YSPPPVKLS-YLQFDNEAIYTFP-------------------------FN--------NFSIPKG-------CLYFKMDSD--G---HLKFY-------SIFEKT---------RRSVID------YLSTFMNSLPLCA-YPTPCGSYGVCRD------GQ------------CSCPKGGN---DFVQIDATKP-NSGCLLNRPL---LCSDASKSSNPADGHQFLEM-EHTSYFAYFYNNASLP------------------HLVSR-DYCQNLCRANCSCKAAFFR--YG----ANFSSGYCYLES--DVYSLR---VRN-QSH---PFYNST--------AYIKVQS------------------------------------------------RP---------------KQS----------RHL----------------------------V-IVIIG--ASIGGVFLLF--L-LLCIWI--NKYQRGRHQKD-----------------------------E--DEDDPED-WPSGLPL-RYTFQELKNATN-------------NF---SMKLGK--GGFGSVYEG-VL-----ADGSKIAVKRLDG----A----GQGKREFLAEVETLGKIDHLNLVGLKGFCA--EKAHRLLVYEHLPNGSLDTWI-FS----------NN--------------IHQDLLDWKTRRKVVLNIARGLTYLHEDCREQIIHFDIKPQNILLDQNFNAKVSDFGLAKLV----NREQ---SE---V-ITMMRG-----TPGYM-------ALELLNMH-FTEKADIFSFGVVVIETVSGKRSR------EL--S----------DDGL-FSL-LQAKAEEGRLID-LVYRGLE------NE-------E-TS-VKEEAIKFIKVGMWCVQDSFTRRPAMSIVVKALEG-LIDT------------------FNDVPC-----------TS----DQ-QPLFSS------------------------------------ELSY-----------------APTS--------------------------------------------------SVLSGPR----------------------------------
>ThzLecRLK-G-type-136
----------------------------------------------------------------MA-APTIL---------------TLI----VDI-----LLFI----CAS------------------AQK-QN--ITLG-S-------------TLSP--PQNS--K-WVSPN---------------GQFAFGFYQQTPTL---YVVGVWYDN---M-TP-KT-------L----------------AWTVVKDKVDIPV-EK-KSSLQLTSSG-LRLSD--------------DRQN-------VLWLSGSSD----KV-A-------------------A-AAMQDDGN-----------FVL-L-----------------------N-------ALF----------------D-I-----------IWQSF-DNPTDTLLPG-----------------QTLTPKSN----LFSKASTTNFSAG-----RFELSM---------QAD-NNLVLYP----VKRWGDPESAY--------WASN---------TN--GVQDK---LSLK------FDGSGLLYLV-----NSTNITVSK-----------------------------------VTEGKAGDGRF---LRRVTLEIE--G---TFVQY-------VWN---------------MDI-NDSS-WSSVWQLSTDPCKDVKGQCGNNAICR---LTDQNK---PD-------CICPPQFNF------IDRQDH-FKGCMRSSSP-GQTCSTKSTMLRLDNTDWLR-----GKE-------TDSD-YSVM---------LD----LSE-IECKQSCLNDCMCVVVTY-D-----------NAVCRKKR-LPLIDGRQA----------LEITTK---------AFVKVSDGFNT---------------GSAL--------------------PPL-TEQ---------------RKE----------REGK------------------------TLVV-IGITL--LGCSASLLV-AAF-LVT--W--LYGGKLR---------------------------------PGNGKITQKH-KVVEGLK-AFSYKEIEAATA-------------GF---RQELGR--GAFGKVYKG-QL-----PDGRAIAVKSLLDNVTQE----ADGDREFRTEMSVIGTSHHKNLVQLYGFCD--EGSHRLLVYEYMSKGSLDTAL-FV---------------------------DSGFLEWRTRVQIAMGIARGLLYLHEECKTQILHCDIKPQNILLDQNFSPKISDFGLAKLL----KADQ---TA---T-LTATRG-----TKGYI-------APEWINNMPITAKVDVYSFGVMLLEIICCRKTM------DL--DAP----E-KEIF-L-SEW-VYECLKRGRLSE-LVEQQRV-----EDE-------G-IGIESRQLERMVLVGLWCIQEDPALRPSMKKVVQMMEG-TVE-------------------IAVPPP---------------------P-------------------------GSFVGSLCV--------------------------------------------------------------------------------------------------------------------------
>ThzLecRLK-G-type-137
---------------------------------------------------------MTGLNSSFP---CVPL--------------LLV---RLFII----ICVSV-----SQNYASPSTTAYGGTAWR-NNVQALDSWSLS-G---PMEGPVSVPVPIT----VRP---ILVSANVS---QDG-----LFHSFGCGFLCYGANCES-YLFSTFLAI---Y-SQTTANLLDI-QM----------------VWSAN---RGHLV-QD-NATLTLTSTGDLLLKD--------------KDGS-------LVWSANSNI----SVAQA-----------------VS-MKMEESGN-----------LVV-S-----------------------N-------SS----------------NG-S-----------LWQSF-DHPTDTIVMG-----------------QKLLVGQK----LVASVSDTNTSQG-----SFYASL------LT-----DRFALF-----IDGN--PPQPY--------YMY----------------------V----------RSPASSITG-YAEFDQDWLLFYV-------------------------Q--PGSNPAPKFAIPKD-------SLFAKVDSE--G---HFRFY-------TFLSTT---------GKSSID------FFTDFAQDLSACD-YPQVCGNYGVCTD------GE------------CSCPKGINGDHAFVPVQQSIP-SSGCLLPNPL---VCPVSDISTSFNTDSYFLEM-DHVSYFTYQWENDTIP------------------DLITR-EACKILCLRNCSCRASFFR--YGGFASANFSHGYCYLET--DVYSLR---MNSKPTD---QFYSSV--------AYLRIQP-----------------------------------------------TPE---------------GKN----------KHP----------------------------V-AIISA--SVAGGVIVLL-AL-LMLAW------RCSREKQK---------------------------------EEDSMK-LPGASVV-RYSFKDLEIATD-------------NF---KTKLGN--GGFGSVYEG-VL-----SDGTKIAVKRLDR----A----GQGTSEFRAEVETLGGIHHLNLVRLMGFCA--ENSHRILVYEYLSNGSLDQWI-FP----------RKG------------TNEKPVMDWNTRSKVALHTARGLAYLHEECRERIIHFDIKPQNILLDQNFNAKVSDFGLAKLI----SRDE---SE---V-ITMLRG-----TPGYI-------APEWLSSH-VTEKADTYSFGVTLIEIVSGKKNM------QL--TK--------PDYDL-ISL-LQDKAEQGELAD-LIDPDFR------GE-------E-----MEEALKMIELAIWCIRRDYRERPAMSTVVKALE---GT-------------------IYSLP-------------------------PAI--------------------TP------PSN------------------------------------------------------------------------------------------------------------------------
>ThzLecRLK-G-type-138
--------------------------------MG----E---------------------IREKFC----L----------------CLF----FVF-----AVFIQLKSY-G------------------AAVEGRDTLSLG-A-------------SITG----NQ--T-IISKN---------------GTFELGFFSPNGTNKW-YI-GIWYAN---L-SE-KT-------I----------------VWVAN---RETPARNR-SSVLKLSKEGDLGLFD--------------ATGV-------SLWSVNVTK----KP-S-------------------Q-AAILDSGN-----------FVM-L--RDV------------------N-------KS-----------------E-T-----------VWQSF-DYPVDTLLPG-----------------MRFGGQKK----LVSWKSSLDPAPG-----LFSYQV-DPS------GV-KQLVLLW----NNSV-----QY--------WASGA--W-----DG--NVFSQ--IPEMT------N-KAL-YNI--SVENTNSSLYVTY-------------------------------------T-SIAIKNV---LSRSVIVNS--G---GMQLY-------ALL-----------------D--DAK-WTLLWSQPRDQCA-VYGLCGAYGSCN-----SNNL---QF-------CSCVEGFIP-TDTRAWDSQEWWSSGCVRQKSL---SCGT-----ENGSSDGFLEL--SVTL-------PDAD-SVSSYLYPS----------TTN-KDCQKACLLNCSCTAFTF-N-PS-------SGL-CHIWF-GDLLTMR----SSLPSK---STSN----------VFIRLA--------------------ASAL--------------------PK--THK---------------SSS----------SKHKIAT--------------------IVGAV-LAVVV---------AL-AVG-LGIFRF--LLKRRQR------VV--------------------------PPQRW-AES--CNPSLR-AFTYRELKTATR-------------NF---SHKLGG--GEFHSVFKG-SL-----SDNTQVAVKKIGN----S----RDGEKQFQKELSTVGRLQHQNLIELRGFCL--EPSRNLLVYEYMPIGSLDSFL-F-----------DNS------------KAQYKVLDWNTRFQIALGTAKGIAYLHEE---KIVHCDIKPENILLDAKFNPKIGGLGLAKIE----GIAF---SH---E-ETFIRG-----TRGYL-------APEWMSGLPITAKADVYSFGMTLLEIIAGRRNA------DL--IVE------SSSMFF-QTW-AAEQMKRDNSLL-SEEDGDL----VHGN-------S----EGEEIRRATMVGGWCVQEREEARPYMWQVIKILQG-PLD-------------------LQTSQA---------------------L-------------------------------------------Q---------------LLLNGR------ENHI-------------------------------------LS------------------------------------------
>ThzLecRLK-G-type-139
--------------------------------MDWFQNN---------------------HSALSC----LI---------------YFS----IAL-----SMLTLFCKCDL------------------SEVTGKDALSLG-D-------------SLRA----NQ--T-ITSQN---------------STFELGFFNLNGTNNW-YV-GIWYAQ---I-SE-KT-------I----------------IWVAN---RETPIRKT-PGILMLSRDGYLTVSD--------------SGGR-------QIWSSNNTQQ--TKA-S-------------------S-ASILDTGN-----------FVL-F--GAQ------------------N-------TS-----------------E-I-----------VWESF-AHPTDTMMPH-----------------MKFWKGIQ----LRSWKNRSDPAAG-----PFFLEI-NPAL-----EQ-KDFILHY----KNGA-----PY--------YSTGP--W-----MG--TYYAT--MPESL------SRSI--LEED-FIELSPTRMYYIY-----------------------------------WFT-PKA-GPL---MARQVLTPD--G---YFLSF-------LWI--------------------DNR-WSMDWSQPQESCG-VYGVCGAHGVCF----TQANI---QL-------CSCAEGFNP-RDAAAWHSRQWWLSGCVRRTPL---NCSAAINGSVSTTTDGFLQV-GNISL-------SDNE-APQ--YTQE----------LSL-QGCKTACLNNCSCTAFVF-T-NS-------N---CRLWL-GDLLGMQA---TS---S---GRQT----------FFIRLA--------------------ASDV--------------------PRS-SDN---------------AGR-----------KSRV-------------------------VA-FSISIP-LGVAVLGTL--FA-----VF--VQQRRQR------L----------------------------LKKY-MEE-GMPSSLR-RFSYKQIKIATN-------------NF---NHMLGT--GVFSSVFKG-TL-----PDNTLVAVKDLED----C----PQAEKQFRAEISAIGNKQHMNLIRLRGFCA--EGSRRILVYEYMQNGSLDSFL-SN----------KSH------------R-LDNVLDWQTRFKIALGTARGLVYLHEECRDRIIHCDIKPENILLDADFSPKVADFGLAKLF----GRDF---SR---V-VTTIRG-----TRGYL-------APEW-----------------------------------------------------------------------------------------------------------------------------------------------------------------------------------------------------------------------------------------------------------------------------------------------------------------------------------------------------
>ThzLecRLK-G-type-140
---------------------------------------M----------------AIYGTSALKC----VE---------------YFP----LAF-----ILIMLVHRCEC----------------------SGDVLNLG-E-------------SLSI----NQ--T-IISEN---------------GTFALGFFSPNGSTNL-YV-GIWFAQ---V-PD-KS-------V----------------VWVAN---REAPLRNM-SGVLKLSTDGYLSMFD--------------SEGR-------SLWSTEKAQK--DKA-S-------------------S-VKMLENGN-----------LVM-L--GGQ------------------N-------KS-----------------E-N-----------VWESF-EHPGDTWLTE-----------------MKMWKGMR----LTSWKSDVDPAPG-----PFSLGM-DPSP-----GK-TQFLLLY----NNTK-----SY--------WTTGE--W-----VV--DRFIY--VPELT------ISGSTLVPSE-FVKYSPTSMYFRY-----------------------------------L-H-PDASQRI---PQRLVMYKS--G---DLRSF-------YGF-----------------A--NGE-WNVPWSAPRDMCN-VYDMCGPYGVC-----TSLNI---QF-------CNCLHGFNP-KDKRAWYSQEWWASGCVRRTPL---NC----------STDGFMQL-TDKSF-------PDN--VIPSMQTNH----------ATV-KECTATCLRNCSCTAFAI-T-NS-------TPPTCQLWF-GDLLNVR----NS---A---NARP----------LFIRMA--------------------ASEL--------------------SEG--GK---------------SRT-----------KRTT------------------------ILA-LCTSLPVAAAAAVAAV-ALL-LVV--R--KRRRSGQ------Q-------------------------------G-SDQ-ELPTSLR-IFSYKELQVATK-------------NFKA-KHKLGK--GAFGVVYKG-TL-----PDKTLVAVKKLQG----S----RQAEKQFRAEISTIGNIQHVNLVMLRGFCS--QGSRRLLVYEYLPNGSLNSFLSQK----------SAA------------EGH-KVLDWKTRFQIALGCARGLFYLHEECRDRIIHCDIKPENILLDADFCPKVADFGLAKLV----GRDF---SR---V-LTTTRG-----TRGYL-------APEWISGLPITPKADVYSFGMTLLEIISGRRNI------DL--DMQ----D-SSKYYF-PTW-AANQIHEGNVMN-LVDQRIS------GN-------A-D-LDEDEVKRAAFVSMLCIQEDENVRPSMGKVVLMLEG-KME-------------------PHASQL---------------------T-------------------------ASLQVLVHR----HTGAQQ-----------------TDSS------I------------------------------------------------------------------------------------
>ThzLecRLK-G-type-141
--------------------------------MDRFQNN---------------------HSALSW----LI---------------YFS----LAL-----AMLTSFCKCDL------------------SEVTGKDALSLG-D-------------SLRA----NQ--T-ITSKN---------------GTFELGFLNVNGTNDW-YV-GIWYAQ---I-SE-KT-------I----------------IWVAN---RETPIRKT-PGILMLSRDGYLTVSD--------------SGGR-------QIWSSNSTQQ--TKA-S-------------------S-ASILDTGN-----------FAL-F--GAQ------------------N-------TS-----------------E-I-----------VWESF-AHPTDTMMPH-----------------MKFWKGIQ----LRSWKNRSDPAAG-----PFFLEI-NPAL-----EQ-KDFILHY----KNGA-----PY--------YSTGP--W-----MG--TYYAT--MPESL------SRSI--LEED-FIELSPTRMYYIY-----------------------------------WFT-PKA-GPL---MARQVLTPD--G---YFLSF-------LWI--------------------DNR-WSMDWSQPQESCG-VYGVCGAHGVCF----TQANI---QL-------CSCAEGFNP-RDAAAWHSRQWWLSGCVRRTPL---NCSAAINGSVSTTTDGFLQV-GNISL-------SDNE-APQ--YTQE----------LSL-QGCKTACLNNCSCTAFAL-T-DS-------NPAVCKLWF-GDLLSLRAK-DTS---S---VGQS----------FFIRLA--------------------ASDL--------------------QQS-SAH---------------GGI-----------SSRV-------------------------VA-LSISIP-LGVAVLGAL--FI-GV--CF--IQRRRRR------L----------------------------LEKF-AKD-DISTSLR-AFTYKELKVATN-------------NF---AHKLGK--GAFGSVFKG-TL-----SDNTLVAVKKLEG----S----VQAEKQFRAEISTIGNIHHVNLVRLRGFCV--EGSQRMLVYEYMQNGSLNSFL-SR----------KSK------------E-EDKVLDWETRFGIVLGTARGLLYLHEECRDRIIHCDIKPENILLDADFSPKVADFGLAKLV----GRDF---SR---V-LTTTRG-----TRGYL-------APEWLAGLPITVKADVYSFGMTLLEIISGRRNL------DF--SVE----G-SQCY-F-PTW-AATQIDKGNFIS-IVDERVA------DQ-------A----DVEQIRRAAVVSILCIDKDESVRPSMGQVVLMLEG-KSQ-------------------GDVIQF---------------------Q-------------------------RSLQRVVDS----H---------------------------------------------------------------------------------------------------------------------
>ThzLecRLK-G-type-142
---------------------------------------------------------------------------------------------------------------------------------------------------------------------------------------------------------------------------------------------------------------------------M-SGVLKLSTDGYLSMFD--------------SEGR-------SLWSTEKAQK--DKA-S-------------------S-VKMLENGN-----------LVM-L--GGQ------------------N-------KS-----------------E-N-----------VWESF-EHPGDTWLTE-----------------MKMWKGMR----LTSWKSDVDPAPG-----PFSLGM-DPSP-----GK-TQFLLLY----NNTK-----SY--------WTTGE--W-----VV--DRFIY--VPELT------ISGSTLVPSE-FVKYSPTSMYFRY-----------------------------------L-H-PDASQRI---PQRLVMYKS--G---DLRSF-------YGF-----------------A--NGG-WNVPWSAPRDMCN-VYDMCGAYGVC-----TSLNI---QF-------CNCLHGFNP-KDKRAWYSQEWWASGCVRRTPL---NC----------STDGFMQL-TDKSF-------PDN--VIPSMQTNH----------ATV-KECTAACLKNCSCTAFAI-T-NS-------TPPACQLWF-GDLLNVR----NS---S---NARP----------LFIRMA--------------------ASEL--------------------SEG--GK---------------SRT-----------KRTT------------------------ILA-LCTSLPVAAAAAVAAV-ALL-LVV--R--KRRRSGQ------Q-------------------------------G-SDQ-ELPTSLR-IFSYKELQVATK-------------NFKA-KHKLGK--GAFGVVYKG-TL-----PDKTLVAVKKLQG----S----RQAEKQFRAEISTIGNVQHVNLVMLRGFCS--QGSRRLLVYEYLPNGSLNSFLSQK----------SAA------------EGH-KVLDWKTRFQIALGCARGLFYLHEECRDRIIHCDIKPENILLDAEFCPKVADFGLAKLV----GRDF---SR---V-LTTTRG-----TVGYL-------APEWISGLPITPKADVYSFGITLLEIISGRRNV------DL--NAH----D-SNCYYF-PPW-AADQIHSGNVMA-IVDGRIS------GE-------A----DGEEVRRAVTASILCIQRDENVRPTMAQVVQILQG-TMD-------------------TNVPQF---------------------Q-------------------------TSLESLRDH----HGGEED-----------------SDLI-------------------------------------------------------------------------------------------
>ThzLecRLK-G-type-143
---------------------------------------M----------------VRNWIVAKNW----LK---------------YCL----LSC-----VMIIPLHKCQS------------------LAIDSEDTLRVG-F-------------ALAG----NQ--T-LVSKN---------------GTFALGFFSPNNTNNW-YI-GIWYAK---I-SE-KT-------I----------------VWVAN---RENPLRNV-PGALKLSRDGCLRLYD--------------FRGR-------SIWSSDNSL----KA-S-------------------R-ASMLESGN-----------LVM-V--GAR------------------T-------GNT---------------SE-I-----------VWESF-RHPVDTWLPG-----------------MKMWKGMK----LTSWKSSSDPAPG-----PFSFQM-DPSP-----GK-TQFFLIS----HNSS-----QY--------ASSGE--W-----NG--EYFAN--MPGYA------LAASY-LKIE-FVIISPSTMYCVS----------------------------------------KISSM----MGFVILETN--G---VLRGY-------YLS-----------------Q--NGA-WILDGFAPRDQCN-VYDVCGANAACNG--YSKLSN---HVEGNAKDTCTCLQGFRP-KNSHAWDSQEYWLSGCVRQSPL---QCSL------TNSTDGFLEV-KDKHL-------ADDK-AIP--YSNE----------RTL-NDCQVACLNNCSCTAFWL-S-SL-------SPPLCRLWF-GDLMNVR----DC---P---GGQS----------FYLRLA--------------------ASEL--------------------RDS-TSK---------------PGN-----------KS---------------------------IG-LHILLPGGAAGLFLVL-VLV-LIV--F--IMWKRGR------M-------------------------------L-KED-DVPTSLR-TFSFRKLQVATK-------------NF---RQKLGS--GSFGSVFKG-TL-----PDNTLVAVKELKS----S----AQAEKQFRAEISTIGNIHHVNLVRLLGFCA--ERSRRLLVYEYLPNGSLESFLFRG----------NDG------------EEPGKFLNWKSRFQIALGTARGLAYLHEECRDRIIHCDIKPENILLDAEFCPKVADFGLAKLV----GRDF---SR---V-LTTTRG-----TVGYL-------APEWISGLPITPKADVYSFGITLLEIISGRRNI------DL--NAP----E-PSSYIF-HPW-AADQFHRGNLMG-IVDGRIS------GE-------A----DAQEVRRAITASILCIQEDENVRPTMAQVVQILEG-TVD-------------------TNAPQI----------------------------------------------------------------------------------------------------------------------------------------------------------------------------------
>ThzLecRLK-G-type-144
------------------------------------------------------------MVIEMG----MK---------------YLF----QAI-----SIIIAANYCSS------------------LALDGGDTLSLG-D-------------SLTA----NQ--T-IISKN---------------GTFALGFFSPRGTKNW-YI-GIWYAQ---I-PE-KT-------I----------------VWVAN---RDNPVRSL-PGVLQFSSDGHLRLID--------------GKGL-------SFWSTDIGL----KG-S-------------------R-AVITDTGN-----------FIM-LG-DGP------------------N-------KS-----------------E-I-----------VWESF-AHPGDTWLPG-----------------MKFWNGMT----LTSWKSSSDPAIG-----FISLGI-VMSP-----EK-TEMVTVY----NKTV-----PF--------WSTGE--W-----TA--IYFTN--IPELE------GDKT--IQIF-PSKISPSSIYFNF-----------------------------------RL----E-KNL---VGRIVLQDN--G---LIGLY-------YLM-----------------G--DKT-WNLMWSTRGGQCS-AYDICGAYGVC------YPNE----V-------CGCVDGFTKSRN----ESHVWQSSGCERRTPL---HCSA-----AEGTTDIFFEE-KKKYM-------PHQE-AVL--IKNE----------PTQ-QGCRTACLNNCSCTAFAF-V-IS-------DPPVCRLWF-GDLFKMR----DS---S---DNQS----------TFIRLA--------------------DSGL--------------------GQS-TSD---------------GSS-----------KHP---------------------------H-LSILLP-AAGAAIAVVFALL-LVR--F--LLWKRRR------Q----------------------------TKKS-MEE-DVPTSLR-TFTYKELRTATR-------------NF---KHKLGS--GAFGSVFKG-TL-----PDNTLIAVKRLEG----S----ARVEKQFRAEISTIGIIQHVNLVRLWGFCA--EHSRKLLVYAYMPNGSLN---------------------------------AEKVLDWKTRFQIALGTARGLVYLHEECRDRIIHCDIKPENILLDGDFSP--------KLV----GRDF---SR---V-LTTTRG-----TRGYL-------APEWISGLPITPKADVYSFGMTLLEIISGRRNL------DL--TVE----E-SRLY-F-PIW-ASSQIQRGNILD-VVDARIA------SE-------A----DVEEVRRAAVVAGLCIQDDENERPSMSEVVKILEG-TME-------------------AAVPRI---------------------P-------------------------RSLQVLVGQ----IDD-DD-----------------DHCS------KHLS-------------------------------------I-------------------------------------------
>ThzLecRLK-G-type-145
-------------------------------------------------------------------------------------------------------------------------------------------------------------------------------------------------MFELGFFSTNGSNNW-YI-GIWYAK---V-PE-KT-------I----------------VWVAN---RETPARDK-PGILKLSRGGHLGLFD--------------AKGG-------SVWFVNVTK----KA-S-------------------K-AVILDSGN-----------FLM-V--ADE------------------N-------IS-----------------D-P-----------LWESF-DHPVDTWLPG-----------------MRFGGQQK----LVSWKNSLDPAPG-----LFSFHM-DPS------GV-KQFVLTW----NTSV-----QY--------WRSGT--W-----NG--EIFSA--IPEMG------N-KGF-YNI--SVESVGSLLYMTY-------------------------------------S-PINPVFK---ISRFVLVNS--G---TIQEY-------NLN-----------------K--DSK-WNLFWSEPRDQCE-VYGLCGAYGTCN-----SNHL---TF-------CSCAEGFKP-KEDLSWSSREWWSSGCVRQSPL---NCDA-----EKGSTDQFFDS--NVML-------PD-D-NYSL-PLPA----------PTK-IDCEKACLRNCSCTAFTS-N-PP-------SWA-CKIWS-GDLLNMH----NF-PSQ---RNTN----------VSIRVA--------------------ASAL--------------------PN--FDR---------------P-------------SSKSTR--------------------IVGAV-LGIIG---------AL-AVV-LGIISI--LMWRRRR------LR--------------------------LTERY-GDS--SNSFLR-MFSYMELKIATR-------------NF---RSKLGS--GGFGTVFKG-SL-----ADGTLVAVKKMEG----S----RQSEKQFRAEISSLGNIQHANLVRLRGFCA--E-----------------------------------------------------------------------------------------------------------------------------------------------------------------------------------------------------------------------------------------------------------------------------------------------------------------------------------------------------------------------------------------------------------------------------------------------------------------------------------------------------------------
>ThzLecRLK-G-type-146
--------------------------------MDWLLKD---------------------HFAFNR----LK---------------RLI----LAL-----AILILQ--CHRG-----------------LLVAAGDTLSLG-S-------------SLRE----KQ--T-IISKN---------------GTFELGFFCPNGTTNW-YV-GIWYAH---I-SV-RT-------I----------------VWVAN---RETPVKNM-PGLLTLSTSGCLTVSD--------------LQGK-------VVWSSSDAQQ--AKA-S-------------------K-ASILDTGN-----------LVL-I--DAQ------------------N-------SS-----------------Q-T-----------VWESF-QNPTDHFLPK-----------------MKFWKGLK----LNAWKSSVDPAPG-----PFFLQM-NPSP-----GK-KDFLLQY----KNGV-----SY--------YSSGD--W-----TG--KYYST--MPQAV------SDTS--FEQE-LVEFSPTRLYYTY-----------------------------------DLT-PKVRSKT---MVREILRSN--G---ELTVY-------YLI--------------------NNK-WSLIYYSPVSDCA-IYGLCGAYGVCF----MQQNV---QS-------CSCMEGFHP-RDATAWSSQEWWSSGCVRRSPL---QCST-INGSGSDTMDGFLEI-SNYTL-------SDKE-AVQ--YTQE----------STL-QGCKTACLNNCSCTAFVF-T-NS-------N---CRLWL-GDLLGMQ---ATS---S---GRQT----------FFIRLA--------------------ASDV--------------------PRS-SDN---------------AGR-----------KSRV-------------------------VA-FSISIP-LGVAVLGTL--F---A--VF--VQQRRQR------L----------------------------LKKY-MEE-GMPSSLR-RFSYKQIKIATN-------------NF---NHMLGT--GVFSSVFKG-TL-----PDNTLVAVKDLED----C----PQAEKQFRAEISAIGNKQHMNLIRLRGFCA--EGSRRILVYEYMQNGSLNSFL-SC----------KSK------------E-EDKVLDWETRFGIALGTARGLLYLHEECRDRIIHCDIKPENILLDADFSPKVADFGLAKLF----GRDF---SR---V-VTTIRG-----TRGYL-------APEWMTGLPITVKVDVYSFGMTLLEIISGRRNV------DL--K-----------------W-VSSQILKGNTIS-LVDERIA------DK-------A----DVEEVRRAAVVSILCIQEDENGRPSMAQVVKMLQG-KLE-------------------ASVEQI---------------------E-------------------------TSLQVLMNE------------------------------------------------------------------------------------------------------QNIG----------------
>ThzLecRLK-G-type-147
--------------------------------MDWFQNN---------------------HSALSC----LI---------------YFS----IAL-----SMLTLFCKCDL------------------SEVTGKDALSLG-D-------------SLRA----NQ--T-ITSQN---------------STFELGFFNLNGTNNW-YV-GIWYAQ---I-SE-KT-------I----------------IWVAN---RETPIRKT-PGILMLSRDGYLTVSD--------------SGGR-------QIWSSNNTQQ--TKA-S-------------------S-ASILDTGN-----------FVL-F--GAQ------------------N-------TS-----------------E-I-----------VWESF-AHPTDTMMPH-----------------MKFWKGIQ----LRSWKNRSDPAAG-----PFFLEI-NPAL-----EQ-KDFILHY----KNGA-----PY--------YSTGP--W-----MG--TYYAT--MPESL------SRSI--LEED-FIELSPTRMYYIY-----------------------------------WFT-PKA-GPL---MARQVLTPD--G---YFLSF-------LWI--------------------DNR-WSMDWSQPQESCG-VYGVCGAHGVCF----TQANI---QL-------CSCAEGFNP-RDAAAWHSRQWWLSGCVRRTPL---NCSAAINGSVSTTTDGFLQV-GNISL-------SDNE-APQ--YTQE----------LSL-QGCKTACLNNCSCTAFAF-I-IS-------DLPICRLWF-GEFSKMR----VS---S---DSQS----------IFIRLA--------------------ASEL--------------------PQL-TSE---------------RRR-----------KSP---------------------------A-LHIVLP-AAVASSAVL--AI-LLA-AF--ILWKCRR------P----------------------------RNKS-LEQ-DAPISLK-TFTYKELRIATQ-------------NF---KHKLGS--GAFGSVFKG-TL-----PDSTLVAVKRLEG----S----AGAEKQFRAEISTIGRIQHVNLVRLCGFCV--EKSRRLLVYAYMPNGSLNSFL-FS----------KEE------------E-AEKVLDWKTRFEIALGTARGLVYLHEECKDRIMHCDIKPENILLDGDFSPKIADFGLAKLV----GRDF---SR---V-LTTTRG-----TRGYL-------APEWISALPITPKVDVYSYGMMLLEIISGRRNL------DL--KVE----E-SRLY-F-PTW-ASSQIQRGNIIG-VVDVRIA------SE-------A----NIEEVRRAVVVGELCIQDDENQRPSMGEVVKILEG-TME-------------------APVPQI---------------------P-------------------------RSLQVLLDQ----VDD-DD-----------------SDTI------AS---------------------------------------------------------------QST-----------------
>ThzLecRLK-G-type-148
-------------------------------------------------------------------------------------------------------MCIQLKGY-G------------------AAVEGGDTLSLG-A-------------SITG----NQ--T-IISKN---------------GTFELGFFSPNGTNNW-YI-GIWYAK---I-PE-KT-------I----------------VWVGN---RETPARNR-SGVLKLSREGNLELFD--------------AEGA-------SLWSANVSS----KA-S-------------------G-ALILDSGN-----------FIM-L--GDD------------------N-------KS-----------------E-T-----------VWQSF-DYPSDTWLPE-----------------MRFGGQQK----LVCWKNSLDPAPG-----FFSFHV-DPS------GV-KQFVLTW----NNSV-----KY--------WESGE--W-----DG--KIFSG--VPEMT------Q-KGY-YNL--SVDVTSSGLYVSY-----------------------------------------PYVNA---PSRFVLYKS--G---EVQQF-------YFI-----------------D--GSQ-WKMVWSRPRDQCA-VYGLCGAYGSCN-----SNNL---QF-------CSCVEGFTP-TDNRTWDLQEWWSSGCVRQRPL---NCGA-----KSGSTDGFIEP--NVTL-------PD-D-SASP--YPA----------TTK-KECQKACLTNCSCTAYTF-Q-SP-------SGP-CQIWS-GDLLNLR----NSIPSKSKLSNSN----------AFIRVA--------------------VSAL--------------------PK--TDK----------------SS----------SKRKIAT--------------------IVGAM-LAVVV---------AL-AVA-LGIFTF--LLKGRQR------VV--------------------------PPQRW-AES--CNPSLR-AFTYKELKTATR-------------NF---THKLGG--GEVSSVFKG-SL-----SDNTQVAVKKIGN----S----RDGEKQFQKELSTVGRLQHQNLIELRGFCL--EPSRNLLVYEYMPIGSLDSFL-F-----------DNS------------KAQYKVLDWKTRFQIALGTAKGISYLHEE---KIVHCDIKPENILLDAKFNPKIGGLGLAKIE----GIAF---SH---E-ETFIRG-----TRGYL-------APEWMSGLPITAKADVYSFGMTLLEIIAGRRNS------NL--IVE------SSSMFF-QAW-VAEQMKRGNPLL-SEEDGDF----VHGN-------S----EDGEIRRATMVGGWCVQEREEARPYMWQVIKILQG-PLD-------------------LQTSQA---------------------L-------------------------------------------Q---------------ILLNGR------EHHI-------------------------------------LS------------------------------------------
>ThzLecRLK-G-type-149
--------------------------------MDWLLKD---------------------HFAFNR----LK---------------RLI----LAL-----AILILQ--CHRG-----------------LLVAAGDTLSLG-S-------------SLRE----KQ--T-IISKN---------------GTFELGFFCPNGTTNW-YV-GIWYAH---I-SV-RT-------I----------------VWVAN---RETPVKNM-PGLLTLSTSGCLTVSD--------------LQGK-------VVWSSNNTQQ--AKA-S-------------------R-ASILDTGN-----------FVL-L--GVQ------------------N-------IS-----------------E-I-----------VWESF-ANPTDHFLPT-----------------MKFWKGLK----LNAWKSSVDPAPG-----PFFLQM-NPSP-----GK-KDFLLQY----KNGV-----SY--------YSSGD--W-----TG--KYYST--MPQAV------SDTS--FEQE-LVEFSPTRLYYTY-----------------------------------DLT-PKVRSKT---MVREVLNSN--G---ELSVY-------FWV-----------------N--NNS-WSLVWFQPQSRCG-VYGICGAYGVCL----TQENI---QS-------CSCVQGFHP-RNTSAWRSQEWWSSGCVRRTPL---NCTT----------DGFLQI-TDKSL-------SDEE-AVQ--YSQQ----------STL-LGCKTACLNNCSCTAFAV-S-NT-------NLAVCKLWF-GDLLNMQTK-ATS---S---EGQP----------FFIRLA--------------------ASDA--------------------SQL-SAH---------------RGR----------SSSRV-------------------------VA-LSISIP-LGVAVLGAL--FI-GV--CF--IQRRRRR------L----------------------------LEKF-AKD-DISTSLR-AFTYKELKVASN-------------NF---SHLLGK--GAFGSVFKG-TL-----PGNKLVAVKKLET----S----AKAEKQFRAEISTIGNIHHVN-----------------------------------------------------------------------------------------------------------------------------------------------------------------------------------------------------------------------------------------------------------------------------------------------------------------------------------------------------------------------------------------------------------------------------------------------------------------------------------------------------------------------------
>ThzLecRLK-G-type-150
---------------------------------------------------------------------------------------------------------------------------------------------------------------------------------------------------------------------------------------------------------------------------M-PGLLTLSTSGCLTVSD--------------LQGK-------VVWSSNNTQQ--AKA-S-------------------R-ASILDTGN-----------FVL-L--GVQ------------------N-------IS-----------------E-I-----------VWESF-ANPTDHFLPT-----------------MKFWKGLK----LNAWKSSVDPAPG-----PFFLQM-NPSP-----GK-KDFLLQY----KNGV-----SY--------YSSGD--W-----TG--KYYST--MPQAV------SDTS--FEQE-LVEFSPTRLYYTY-----------------------------------DLT-PKVRSKT---MVREILRSN--G---ELTVY-------YLI--------------------NNK-WSLVYYSPVSDCA-IYGLCGAYGVCF----MQQNV---QS-------CSCMEGFHP-RDATAWSSQEWWSSGCVRRTPL---QCST-INGSGSDTMDGFLEI-SNYTL-------SDKE-AVQ--YTQE----------STL-QGCKTACLNNCSCTAFVF-T-NS-------N---CRLWL-GDLLGMQ---ATS---S---GRQT----------FFIRLA--------------------ASDV--------------------PRS-SDN---------------AGR-----------KSRV-------------------------VA-FSISIP-LGVAVLGTL--F---A--VF--VQQRRQR------L----------------------------LKKY-MEE-GMPSSLR-RFSYKQIKIATN-------------NF---NHMLGT--GVFSSVFKG-TL-----PDNTLVAVKDLED----C----PQAEKQFRAEISAIGNKQHMNLIRLRGFCA--EGSRRILVYEYMQNGSLDSFL-SN----------KSH------------R-LDNVLDWQTRFKIALGTARGLVYLHEECRDRIIHCDIKPENILLDADFSPKVADFGLAKLF----GRDF---SR---V-VTTIRG-----TRGYL-------APEWMTGLPITVKVDVYSFGMTLLEIISGRRNV------DL--K-----------------W-VSSQILKGNTIS-LVDERIA------DK-------A----DVEEVRRAAVVSILCIQEDENGRPSMAQVVKMLQG-KLE-------------------ASVEQI---------------------E-------------------------TSLQVLMNE------------------------------------------------------------------------------------------------------QNIG----------------
>ThzLecRLK-G-type-151
---------------------------------------------------------------------------------------------------------------------------------------------------------------------------------------------------------------------------------------------------------------------------M-KAVLRLSTDGYLGLFT--------------ETGA-------SVWSANVKK----AA-S-------------------K-ALILDSGN-----------FLL-L--ATY------------------N-------RS-----------------E-T-----------VWQSF-DHPGNTWLPG-----------------MRFGRDQK----LVSWKNSLDPTPG-----IVSFQI-DPS------GD-NHFVLLW----NNTV-----EYGA-----SWWGAE--W-----TA--ET------------------TPF-YNVKFNMENSSSGFYLTY----------------------------------------IPREDD---FLGLSLRTD--G---VFALE-------YYN-----------------K--QSE-----VALATDPCE-VHELCGPYGICQ-----GGD----DP-------CICAKGWKP-RDSRAWDLHEWWSSGCVLHSPF---NCDS-----QNSSASSFTYA-RTIIM-------PD-K-AAYS--YHA----------PTW-GACAEIYLRNCSCFAYS-----P-------S-P-CQTWF-GDLFNTG----NSMYSL--VLTDF----------IGLRVAD------------------EYSIL--------------------GPA---P---------------PPR----------PRFKATT--------------------TVLSV-VSVLL---------VL-AL----VFTI--LAWRRRR------LR--------------------------STHRC-ADS--SDALLR-TFSHEELKIATR-------------NF---RCKLGT--GGFGSVFKG-TL-----TDGTLVAVKKLDS----S----NHCEKQFRAEINSVGILNHVNLVKLRGFCA--EGSRRLLVYDYMPNGSLNSFL-FT----------SGS------------KSQSKLLDWRTRFEIALGTGRGLLYLHEKCRDCIIHSDIKPENILLDEDFSPKLGDFGLAKLV----GRDF---SK---V-LTTTRG-----TRGYL-------APEWISGLPITSKVDVYSFGMTLLEIISGRRNL------DL--NVQ----E-SSRYYF-PAW-AEEQICQGNMMN-IVDERIA------NN-------A----DVEEVRRAALVSLLCIQNDENARPEMAQVLLMLEG-KTE-------------------AQTPQI---------------------P----------------------------TQMINQ----RVDRGN---------------TDSDSD------NDSI-------------------------------------V-------------------------------------------
>ThzLecRLK-G-type-152
-------------------------------------MD---------------------RSAFNC----LK---------------RFI----LAL-----ALLILHRSCH-------------------LLVAAGDTFSLG-A-------------SLRE----KQ--T-ITSKN---------------GTFEMGFFSPNGTNKW-YV-GIWYAQ---I-PD-KN-------I----------------VWVAN---RETPIRDM-PGVFRFSSTGYLTLSD--------------LQGK-------VIWSSNNTQQ--TEA-S-------------------S-ASILDTGN-----------FVL-F--GAQ------------------N-------IS-----------------E-I-----------VWESF-AYPTDTFLPT-----------------MKFWKGLK----LNSWKSSVDPAPG-----PYFLQM-NPSP-----GK-NNFILQY----KNGV-----SY--------YSTGE--W-----TG--SYFAT--LPGAK------SDPL--FTEE-LVVFSPTRMYYTY-----------------------------------GLT-PKA-GPI---MVREVLNSN--G---ELSVY-------FWV-----------------N--NNS-WSLVWFQPQSRCG-VYGICGAYGVCL----TQENI---QS-------CSCVQGFHP-RNTSAWRSQEWWSSGCVRRTPL---NCTT----------DGFLQI-TDKSL-------SDEE-AVQ--YSQQ----------STL-LGCKTACLNNCSCTAFAV-S-NT-------NLAVCKLWF-GDLLNMQAK-ATS---S---EGQP----------FFIRLA--------------------ASDA--------------------SQL-SAH---------------RGR----------SSSRV-------------------------VA-LSISIP-LGVAVLGAL--FI-GV--CF--IQRRRRR------L----------------------------LEKF-AKD-DISTSLR-AFTYKELKVATN-------------NF---AHKLGK--GAFGSVFKG-TL-----SDNTLVAVKKLEG----S----VQAEKQFRAEISTIGNIHHVNLVRLRGFCV--EGSQRMLVYEYMQNGSLDSFL-SN----------KSH------------R-LDNVLDWQTRFKIALGTARGLVYLHEECRDRIIHCDIKPENILLDADFSPKVADFGLAKLF----GRDF---SR---V-VTTIRG-----TRGYL-------APEWLSGLPITVKVDVYSFGMTLLEIMSGRRNS------NL--SLQ----E-SQHY-F-PTW-AAAQIQKGNTIG-IVDERIA------ET-------A----DVEEVRRTAVVSFLCIQKDDIERPSMAQVVRILEG-KSE-------------------GDMEQY---------------------Q-------------------------RSLQALIE---------------------------------------------------------------------------------------------------------------------------
>ThzLecRLK-G-type-153
-------------------------------------MD---------------------RSAFNC----LK---------------RFI----LAL-----ALLILHRSCH-------------------LLVAAGDTFSLG-A-------------SLRE----KQ--T-ITSKN---------------GTFEMGFFSPNGTNKW-YV-GIWYAQ---I-PD-KN-------I----------------VWVAN---RETPIRDM-PGVFRFSSTGYLTLSD--------------LQGK-------VIWSSNNTQQ--TEA-S-------------------S-ASILDTGN-----------FVL-F--GAQ------------------N-------IS-----------------E-I-----------VWESF-AYPTDTFLPT-----------------MKFWKGLK----LNSWKSSVDPAPG-----PYFLQM-NPSP-----GK-NNFILQY----KNGV-----SY--------YSTGE--W-----TG--SYFAT--LPGAK------SDPL--FTEE-LVVFSPTRMYYTY-----------------------------------GLT-PKVRSKT---MVREVLNSN--G---ELSVY-------FWV-----------------N--NNS-WSLVWFQPQSRCG-VYGICGAYGVCL----TQENI---QS-------CSCVQGFHP-RNTSAWRSQEWWSSGCVRRTPL---QCST-INGSGSDTMDGFLEI-SNYTL-------SDKE-AVQ--YTQE----------STL-QGCKTACLNNCSCTALSF-S-FS-------DPPICRLWF-GELFGMR----DS---S---AGQS----------VFIRLA-----------------------A--------------------SEL-RRS---------------TSE----------GSSKS-------------------------HA-RSILLPATGTAVAVVL-AFL-LV--GF--LLWRRRR------Q----------------------------PRRS-IEE-DVPTSLK-AFTYKELRIATQ-------------NF---KHKLGS--GAFGSVFKG-TL-----PDNRLVAVKRLEG----S----KQAEKQFRAEIDTIGRIQHLNLVRLYGFCV--EGSRRLLVYAYMPFGSLNSSLFCE----------EEE------------A-AEKVLDWKTRFEIALGTARGLVYLHEECRDRIIHCDIKPENILLDVDFSAKIADFGLAKLV----GRDF---SR---V-LTTTRG-----TRGYL-------APEWISGLPITPKVDVYSFGMTLLEIISGRRNL------DL--KVE----E-SRLY-F-PTW-ASSQIQRGNIIG-VVDARIS------SE-------T----NIEEVRRAAVVAGLCIQDDEDRRPSMGEVVRMLEG-TME-------------------APVPEI---------------------P-------------------------RSLQVLAEQ----VED-KDT--------------AQSPLI------LSSS-------------------------------------MHNSFREPL---------------QN------------------
>ThzLecRLK-G-type-154
------------------------------------------------------------MVIEMG----MK---------------YLI----LTI-----TLVIAAHYCTC------------------LAVDVGDTLSLG-D-------------SLTA----NQ--T-IISKN---------------GTFALGFFNPKGTKNW-YI-GIWYAQ---I-PE-KT-------I----------------VWVAN---RDNPVKTR-AGVLEFSSTGYLRVID--------------GKGV-------SVWSTDIGL----KG-S-------------------R-AVITDTGN-----------FIM-LG-DGP------------------N-------KS-----------------E-I-----------VWESF-AHVGDTWLPG-----------------MKMWKGMR----GTSWKSSVDPATG-----LFSVGM-DMSP-----GK-TQMVMVY----NNSV-----AY--------WSTGE--W-----MG--NYYAK--APEVY------APRR--FQMS-CVIVSPSRIYYMF-----------------------------------KVM-QAD-HAL---SGRIQLNEK--G---ELKVY-------YLM-----------------D--DGN-WSLGWTTFHGQCT-DYDICGANGLC------KADE---GA-------CTCVEGFTPNKP----DTQGWWQTGCARERPL---QCSV-----TEGTTDSFMEV-KTEYL-------SGKE-AVI--YNNE----------PTQ-QGCRIACLNNCSCTAFAF-V-IS-------DPPVCRLWF-GDLFKMR----DS---S---DNQS----------TFIRLA--------------------DSGL--------------------GQS-TSD---------------GSS-----------KHP---------------------------H-LSILLP-AAGAAIAVVFALL-LVR--F--LLWKRRR------Q----------------------------TKKS-MEE-DVPTSLR-TFTYKELRTATR-------------NF---KHKLGS--GAFGSVFKG-TL-----PDNTLIAVKRLEG----S----ARVEKQFRAEISTIGIIQHVNLVRLWGFCA--EHSRKLLVYAYMPNGSLNSFL-FS----------QSE------------N-AEKVLDWKTRFQIALGTARGLVYLHEECRDRIIHCDIKPENILLDGDFSPKLGDFGLAKLV----GRDF---SR---V-LTTTRG-----TRGYL-------APEWISGLPITPKADVYSFGMTLLEIISGRRNL------DL--TVE----E-SRLY-F-PIW-ASSQIQM-----------------------------------------------------------------------------------------------------------------------------------------------------------------------------------------------------------------------------------------------------------------------------------
>ThzLecRLK-G-type-155
----------------------------------------------------------------MA-PIQIH---------------SF-------I-----FLFIQILFCAS------------------AQKQQN--ITLG-S-------------TLSP--SQNS--K-WVSPN---------------GQFAFGFYQQTPTL---YVVGVWYDN---M-TP-KT-------L----------------AWTVVKDKVDIPV-EK-KSSLQLTSSG-LSLSD--------------DRQN-------VLWSSGSSD----KV-A-------------------A-AAMQDNGN-----------FVL-L-----------------------N-------ALF----------------E-P-----------IWQSF-DSPTDTLLPG-----------------QTLKTNSN----MFSKASPTNFSAG-----RFELSM---------QGD-DNLVLYP----VERLGDPLGAY--------WASG---------TN--GVQDK---LSLK------FDGSGLLYLA-----NSTGMMVSK-----------------------------------VTEGKAGDGRF---LRRVTLEIE--G---TFVQY-------VWN---------------MDI-NDSS-WSSVWQLSTDPCKDVKGQCGNNAICR---LTDQNK---PD-------CICPPQFNF------IDRQDH-FKGCMRSSSP-GQTCSTKSTMLRLDNTDWLR-----GKE-------TDSD-YSVM---------LD----LSE-IECKQSCLNDCMCVVVTY-D-----------NAVCRKKR-LPLIDGRQA----------LEITTK---------AFVKVSDGFNT---------------GSAL--------------------PPL-TEQ---------------RKE----------REGK------------------------TLVV-IGITL--LGCSASLLV-AAF-LVT--W--LYGGKLR---------------------------------PGNGKITQKH-KVVEGLK-AFSYKEIEAATA-------------GF---RQELGR--GAFGKVYKG-QL-----PDGRAIAVKSLLDNVTQE----ADGDREFRTEMSVIGTSHHKNLVQLYGFCD--EGSHRLLVYEYMSKGSLDTAL-FV---------------------------DSGFLEWRTRVQIAMGIARGLLYLHEECKTQILHCDIKPQNILLDQNFSPKISDFGLAKLL----KADQ---TA---T-LTATRG-----TKGYI-------APEWINKMPITVKVDVYSFGVMLLEIVCCRKTM------DL--GAP----E-NKIL-L-SDW-VYECLKHGRLSE-LVEQQQV-----EGE-------G-SRIDSRQLERMVLVGLWCIQEDPALRPYIKKVVQMMEG-TVE-------------------IAVPPA---------------------P-------------------------GSFVGSLSL--------------------------------------------------------------------------------------------------------------------------
>ThzLecRLK-L-type-1
----------------------------------------------------------------------MAS--------------IVA---RFLFC----LLITCSASF-----------------------------------------------------------YGLDAEV---------------ISFNFPPQ----T-DI---------------QL-S----------------------------ADAFIS----NDA----IQLTNSQS-------------------SLGWATYSSIIP-------SQ-ALATFSTHFQFSI----AA----------INGSGD--------GLTFFF-A--PSG--LQSSDADHGEWLGLF-N-------SE-------TDG---NSSNQ-I-----------LAVEF-----DTYKND---------F-DP-DD-NHVGIDVN---SIKS-MATFSVSD-----LYGDAVL------------------------NNGE--------------KWEA----W---------------------------------------------------------------------------------------------------------VEYY--GALEQLQVF------------------------------------------------LSY-NP-----------GGAT--------------------------------------------------------PSKPENPILWY--NIDLSQFL---PPNV-----------KI-----GISAS-TG---IEIETHMVYAWSF---------------------------------SSQDSS-------------------------------------------GALTTTQ------------------------------------APIRK------------KKHH----------------------NFIII-I-IV---LVIAITISI-----MLI-RWL-CRS-TRNLGNS-A-DKLERGVV--------KEEN-----DEELDKRIARA---VQTLH-KFSYAELSDATN-------------NFSE-NQKIGE--GGFGSVYRG-IL----PGTNRSVAVKRMDPS---F----KRGQQEYMSEVIINAKLTHRNLVEFLGWCH--QKGEKLLVYELLPNGSLDKYI-FE-----------D-------------P----------------------------------------------------------------------------------------------------------------------------------------------------------------------------------------------------------------------------------------------------------------------------------------------------------------------------------------------------------------------------------------------------------------------------------------------------------------
>ThzLecRLK-L-type-2
----------------------------------------------------------------------MAD--------------AQ----IFLPL----VFAFYFSLHF---------------------------ISVP-A------------------------QQQERNGA----------------DFIF-------E-GF---------------KD-SN-------L----------------SLSGVAKID----SR---GILELTNV------------------TQRLKGHAVYPFPLQFRS-FSSNS-TF-SFSTSFVMSIVP--------EYP----TLGGH--------GLAFVV-T--ASR---SFEGSLPNQYLGLF-N-------ST-------DIG---KPSNK-I-----------FAVEF-----DTVQDFE--------FNDI-DG-NHVGVDVN---NLIS-NKSETAAFMNESGLYQKFNL------------------------KAEK--------------SIQC----W---------------------------------------------------------------------------------------------------------IDFD--GRDNLLNVS------------------------------------------------VIP-GG-----------------------------------------------------------------------RTRPKVPLISM--HLDLSGVV---EEFM-----------YV-----GFSSS-TG---LMSSAHSILGWSF---------------------------------RMNGPA--------------------------------------------RDLNLT---------------NLPTV-SK----------------SQS-----------KDK-------------------------IR--F-II---GASVAAVVVMTVA-VFV-GV--HFVRRLRDVEV-I-E------------------------DWELEYG----------PH-RFSYKELSIATK-------------GFSD-RELLGV--GGFGRVYKG-VL----PSNGLEVAVKRVSRE---S----KQGLREFIAEISSIGRLRHRNLVQLQGWCR--YKGELLLVYDYMPNGSLDSFL-FG-----------DK------------KN---TLSWEQRYMILKGVASGLLYLHEEWEQQVVHRDVKASNVLLDADMNGRLGDFGLARLY----EHG--CNPR-----TTNVVG-----TFGYL-------APELARTGKATTCTDVFAFGAMLLEVACGRRPV------EP--KYS----P-EEL-VL-VEW-VWEMYYKGNILQ-VVDLKL--------R-------N--EYDVREAELVLQLGLLCSHPHPEDRPCMRQVVQILAG-DML-------------------LPALPSEA-------------------PSGR--------------------TSQLFDGFVVS------FPSSEHG--------SFNITSHANASP--DGRPTLTPDG------------------------------TS-PLPLIDGRY-----------------------------------
>ThzLecRLK-L-type-3
----------------------------------------------------------------------MAD--------------AQ----IFLPL----VFAFYFSLHF---------------------------ISVP-A------------------------QQQERNGA----------------DFIF-------E-GF---------------KD-SN-------L----------------SLNGMAHID----SR---GILELTNV------------------TQQMLGHAIYPNPLQFRN-VSSNS-TF-SFSTTFVMSILP--------EHP----TLGGC--------GLAFVV-T--PSR---SFQGSLPEEYLGLF-N-------SS-------NEG---MAYNH-I-----------FAVEF-----DTVRDFQ--------FKDI-DD-NHVGVDIN---SLIS-SESTTAAFTNEKGLYQKFDL------------------------KAQK--------------SIQC----W---------------------------------------------------------------------------------------------------------IDFD--GGDNSLNVS------------------------------------------------LIP-GG-----------------------------------------------------------------------MTRPKVPLISM--HLDLSKVV---EEFM-----------YV-----GFSSS-TG---LMSSAHSILGWSF---------------------------------RMNGPA--------------------------------------------RDLNLT---------------NLPTV-SK----------------SQS-----------KDK-------------------------IR--F-II---GASVAAVVVMTVA-VFV-GV--HFVRRLRDVEV-I-E------------------------DWELEYG----------PH-RFSYKELREATK-------------GFRD-RELLGA--GGFGRVYKG-VL----PSNGLEVAVKRVSHE---S----KQGLREFIAEISSIGRLRHRNLVQLQGWCR--YKGELLLVYDYMPNGSLDRFL-FE-----------DN------------KS---VLSWEQRFMILKGVASGLLYLHEEWEQRVVHRDVKASNVLLDADMNGRLGDFGLARLY----EHG--TNPH-----TTHVVG-----TLGYL-------APELTRTGKATTCTDVFAFGAMLLEVACGRRPV------EP--KYS----P-EEL-IL-VEW-VWGMHSIGKILN-VVDPKL--------E-------N--EYVVREAELVLQLGLLCSHPQPEARPHMRQVVQILAG-DMV-------------------MPPLPSET-------------------PSADTP-----------------RTTRFFDDFVVS------FSSYKQS--------SFNTNSHASTSS--------TPDG------------------------------RL-ALSLIHGRD-----------------------------------
>ThzLecRLK-L-type-4
-----------------------------------------------------------------MRSRIMQG--------------VQ----TFLPL----VMAFYFSIYF---------------------------VLVP-A------------------------QQPQ-GSA----------------DFIF-------E-GF---------------KD-SN-------L----------------SLSGVAKID----SR---GILELTNV------------------TQRLKGHAVYPFPLQFRS-FSSNS-TF-SFSTSFVMSIVP--------EYP----TLGGH--------GLAFVV-T--ASR---SFEGSLPNQYLGLF-N-------ST-------DIG---KPSNK-I-----------FAVEF-----DTVQDFE--------FNDI-DG-NHVGVDVN---NLIS-NKSETAAFMNESGLYQKFNL------------------------KAEK--------------SIQC----W---------------------------------------------------------------------------------------------------------IDFD--GRDNLLNVS------------------------------------------------VIP-GG-----------------------------------------------------------------------RTRPKVPLISM--HLDLSGVV---EEFM-----------YV-----GFSSS-TG---LLSSAHSVMGWSF---------------------------------KMNGPA--------------------------------------------RDLDPS---------------KLPRV-LE----------------SQS-----------EDKH------------------------KR--L-VI---GVSVAAVVVMTVA-VLA-GV--HVAKRLRDVEV-I-E------------------------DWELEYG----------PH-RFSYKELSIATK-------------GFSD-RELLGV--GGFGRVYKG-VL----PSNGLEVAVKRVSRE---S----KQGLREFIAEISSIGRLRHRNLVQLQGWCK--YKGELLLVYDYMPNGSLDSFL-FG-----------DK------------KN---TLSWEQRYMILKGVASGLLYLHEEWEQQVVHRDVKASNVLLDADMNGRLGDFGLARLY----EHG--CNPR-----TTNVVG-----TFGYL-------APELARTGKATTCTDVFAFGVLLLEVACGRRPT------EP--KYS----P-EEL-LL-VEW-VWEMYSNGKILE-VIDLKL--------R-------K--EYVVREAELVLQLGLLCSHPQPEARPCIRQVVQILSG-HML-------------------LPALPSEA-------------------PSTG--------------------TTQFFDDFVVS------FSSDEHG--------AFNVISHASASS--DGRQTFTPDR------------------------------TS-LVSLIHRRN-----------------------------------
>ThzLecRLK-L-type-5
----------------------------------------------------------------MA-----LN--------------ALL---ALLF-----TLISAS-VF------------------------------------------------------------VAHAGT---------------VNCNFPPQ----G-NI---------------TT-SY-------------------------NNTDAYFD----ANT----IQLTRNRV-------------NSTLQSSFGWATCSNSIPMWDN--SSG-AVANFTSHFRFLI--------GKGST----TSAGD--------GITLFM-A--PFN--AEPPVAGTGQWLGLF-N-------QI-------VNG---SSSNQ-I-----------VAVEF-----DTYQNP---------F-DP-DD-NHVGIDVN---SVSS-QVNASLSQ-NRSAQLANETL------------------------KNGE--------------YWDA----W---------------------------------------------------------------------------------------------------------VDYD--GGAKEIQVF------------------------------------------------LLY-NPS---------GNGNN--------------------------------------------------------ISKPGTPILSY--KIDLRQFV---PENV-----------KV-----GFSAS-TG---VSDETHMIYYWNF---------------------------------SSKYSW-------------------------------------------EISTGKE-----------------GSNGSS----------------VR------------------------------------------V-V-LI---SIFSSLLVL-CGF-IFV-GV--WWYRTKRK-S---------------SNEDEEES------DVELDEWFA------QGPR-KFSYAELSAATR-------------NFSD-DEKLGQ--GGFGGVYRG-IL----SSTNEFVAVKRISEG---S----KQGRKEYITEVTIISKLRHRNLVQLLGWCH--KRGELLLVYEFLPNGSLDNYL-FG-----------K-------------RK--ASLEWD------------------------------------------------------------------------------------------------------------------------------------------------------------------------------------------------------------------------------------------------------------------------------------------------------------------------ISLLS------STFTR--IGSSV---------LCTEM------------------------------------------------------------------------------------------
>ThzLecRLK-L-type-6
----------------------------------------------------------------MA-----LN--------------ALL---ALLF-----TLISAS-VF------------------------------------------------------------VAHAGT---------------VNCNFPPQ----G-NI---------------TT-SY-------------------------NNTDAYFD----ANT----IQLTRNRV-------------NSTLQSSFGWATCSNSIPMWDN--SSG-AVANFTSHFRFLI--------GKGST----TSAGD--------GITFFM-A--PFN--AEPPVAGTGQWLGLF-N-------QT-------VNG---NSSNQ-M-----------VAVEF-----DTYQNP---------F-DP-DD-NHVGIDIN---SVVS-QANASLSQ-NRSAQLANETL------------------------KNGE--------------YWDA----W---------------------------------------------------------------------------------------------------------VDYD--GEAKEIQVF------------------------------------------------LLY-NPS---------GNGNN--------------------------------------------------------ISKPGTPILSY--KIDLRQFV---PENV-----------KV-----GFSAS-TG---VSDETHMIYYWNF---------------------------------SSKYSW-------------------------------------------EISTGKE-----------------GSNGSS----------------VR------------------------------------------V-V-LI---SIFSSLLVL-CGF-IFV-GV--WWYRTKRK-S---------------SNEDEEES------DVELDEWFA------QGPR-KFSYAELSAATR-------------NFSD-DEKLGQ--GGFGGVYRG-IL----SSTNEFVAVKRISEG---S----KQGRKEYISEVTIISKLRHRNLVQLLGWCH--KRGELLLVYEFLPNGSLDNYL-FG-----------K-------------QK--AGLEWDRRYSIACDISSALVYLHEDWEQRVVHRDVKSSNIMLDSDFNAKLGDFGLARLV----GRD-H-AAH-----TTVLAG-----TYGYL-------APECVYTGKASTESDVFSFGAVTLDIACGRRPV------DR---------S-SDE-RL-VEW-VWDLYGQGRLLD-SADQKL--------D-------G--DFKADEMERLLLLGLLCSHPDPKARPKMRDVVKILKF-EAQ-------------------MPDVPLNL-------------------PVA--------------------VYDNPVSLGLTS------SSIT----GTSV---------SSSSVV--HTSSSS-----------------------------------S-TMGSGTGFVSKPLLFYTDDHHAIQSR------------------
>ThzLecRLK-L-type-7
----------------------------------------------------------------MGF-----H--------------GMF---LLSVI----NL-LLGQTA-----------------------------------------------------------C---------------------EFFSFPTF----N-ES---------------SN-DL-------F----------------I-FKNSDIA------F--GALQVTQE--------TQNPDPQY-SMANRSGRVIYNKAYKFWR---EDG-APVSFNTTFVFNIHV-----QDGS-------SGGE--------GTAFII-T--SNKNVKDIPENSYGPWMGLF-N-------SS-------INE---VSSNE-M-----------VAVEF-----DTRKNNG-------TN-DP-DG-NHIGINVN---SINS-TTIKSLDG-------SQIDL------------------------KSGK--------------DITV----W---------------------------------------------------------------------------------------------------------IQFN--GVQQQLRVY------------------------------------------------MAN--------------GSSQ--------------------------------------------------------SPMPLQPLLSA--KLDLSGVL---GSKV-----------HF-----GFSAS-TG---DNIELNCVKSWSL---------------------------------SIEAVT-------------------------------------------SRS--------------------------------------------RT-------------------------------------ALTIA-ISEV---AG---ALFIAALVCIVL-IFIK---YRKSRAEA-RD----------------------------VAGTIQNL---PGHLR-EFKFKDLKKATD-------------NFSI-ESQLGR--GAFGSVHKA-IL----PKEKITVAVKRMLKD---S----KQVKGEFISELSIINQLRHRNLVPLLGWCH--DNGQLMMVYEYMPNGSLEKHI-YR-----------------------------GLLDWDHRYKILSGVASALLYLHEEWEKRVIHRDLKPSNIMLDSNYDARLGDFGLARLI----EHNRTT-NK-----STNLAG-----TMGYI-------APECFHTGRATVQSDVFGFGAVVLEVVCGK-------------PIH----WGREQ-DL-IGW-VWELHRENRLME-AADSRV--------SLAG----A-VSVKEEDIKGLLMIGLACSNPNPVERPTIRQVKQMLLR-EMP-------------------PPLVPPFR-------------------PSFV------------------WPYPRSEDS---S------S----IS-----------TENSSPESF--FMQSPAV---------------------------------R----------------------------------------------
>ThzLecRLK-L-type-8
----------------------------------------------------------------------MAT--------------------YLCLC----LCFLAAPS-S---------------------------ST---I------------------------AQRVQQNT----------------SFIF-------N-HF---------------NATST-------I----------------KYVADASIQ----SN----AIRLTNH------------------SERVIGRAYFEKAVPMK----RNG-SVISFSTSFIFAMVP--------HPR----SGGGN--------GLCFIM-T--PTT---ALNGAIANQYFGLV-N-------FS-------SDG---KDYNH-L-----------FAVEF-----DTIQSIG--------VEDK-DS-NHVGIDLN---SVKS-VVAQFAGYRVGN-TLMTINL------------------------KSGH--------------NVRA----W---------------------------------------------------------------------------------------------------------IDYD--GASKQLDIS------------------------------------------------IAA-IG-----------------------------------------------------------------------QARPQKALLSK-KNLNLDDII---EDHM-----------YV-----GFSAS-TGS-SPLVEDHYILAWSF---------------------------------ATGSSK-------------------------------------------ALDLDTS---------------HLPSFYIK----------------IPK-----------FYDS------------------------AK--F-IS---TTTICSVAFILGL-ILA-TF--YWLRRIDYIEF-Y-E------------------------KWEVQYW----------PH-RFSYQELKLATK-------------GFSD-DNLLGS--GGFGRVYRG-TL----AS-DEEVAVKSITKD---C----TEGMKEFVAEISSLGRLQHRNLVPIMGWCR--KNKQLFIVYDYMSNGSLDSNL-F------------SP------------EL---NLTWAHRYKVLTDVAAGLLYLHEHWEKCVVHRDIKSSNVLLDNDQNGRLGDFGLARLY----DHS--EKPQ-----TTHVVG-----TLGYI-------APELIHSGKASPSTDVFSFGALMLEVACGRKPV------D----------A-QGM-IL-VQW-VWDLYANKRLLE-AVDQRL--------G-------G--DYDKGEAEIVLVLGLACSNPDPRERPSIKQVLQILCG-EAA-------------------LPL-----------------------------------------------------D-LHV-------PSALNNV--------D----------R--LL-------------------------------------------------------------------------------------
>ThzLecRLK-L-type-9
----------------------------------------------------------------------MA----------------------MMQF----L-ILCLSI-I---------------------------LT---A------------------------AEGVQQNT----------------SFIF-------N-NF---------------NTTST-------I----------------KYVADASIQ----SN----AIRLTNH------------------SERLIGRAYFDKAIPMK----RNG-SVISFSTTFIFAMVP--------HPR----SGGSN--------GLCFIM-T--PTP---ALNGAFATQYLGLV-N-------LS-------SNG---KDYNH-L-----------FAVEF-----DTSKSIG--------VEDK-DD-NHVGIDLN---GVKS-VAAEAAGYWKGN-TLTPINL------------------------KSGH--------------NVRA----W---------------------------------------------------------------------------------------------------------IDYD--GASKQLDIS------------------------------------------------IAA-IG-----------------------------------------------------------------------QARPQKALLSK-KNLNLDDII---EDHM-----------YV-----GFSAS-TGS-SPLVEDHYILAWSF---------------------------------ATGSSK-------------------------------------------ALDLDTS---------------HLPSFYIK----------------IPK-----------FYDS------------------------AK--F-IS---TTTICSVAFILGL-ILA-TF--YWLRRIDYIEF-Y-E------------------------KWEVQYW----------PH-RFSYRELKLATK-------------GFSD-DNLLGS--GGFGRVYRG-TL----AS-DEEVAVKSITKD---C----TEGMKEFVAEISSLGRLQHRNLVPLRGWCR--KNKRLFIVYDYMSNGSLEKNL-F------------TL------------EV---NLTWAQRYKILTGVATGLLYLHEQWEKRVVHRDIKSSNILLDHDLNGRVGDFGLARLY----DHS--EKPQ-----TTHVVG-----TLGYI-------APELIHSGKASPSTDVFSFGALMLEVACGRKPV------D----------A-QDM-IL-VQW-VWDLYANKRLLE-AVDQRL--------G-------G--DYDKGEAEIVLVLGLVCSNPDPRERIGMRNVLQILSG-KAA-------------------LPG-----------------------------------------------------D-LNV-------PPPFKHS--------Y--IGEEGQ--------------------------------------------------------------------------------------------
>ThzLecRLK-L-type-10
----------------------------------------------------------------------MAT--------------------YLCLC----LCLLAAFS-S---------------------------PT---I------------------------AEGVQQKT----------------SFLF-------N-HF---------------NATST-------I----------------KYVGGASIQ----SN----AIRLTNH------------------SGRVIGRAYFEKAVPMK----RNG-SVISFSTSFIFAMVP--------QPH----SDGGN--------GLCFVM-T--PTP---ALNGAIASQYLGLV-N-------LS-------SNG---KDYNH-I-----------FAVEF-----DTIESVG--------VEDK-DS-NHVGIDLN---GVKS-VIAQPAGYWEGN-ILTPIDL------------------------KSGH--------------NIRA----W---------------------------------------------------------------------------------------------------------IDYD--GDSKQLDIS------------------------------------------------IAA-IG-----------------------------------------------------------------------EARPQKALLSK-KDLDLDGII---QDQM-----------YV-----GFSAS-TGN-SPVIEDHYILTWSF---------------------------------ATGGSK-------------------------------------------ASDLDIL---------------HLPSFYVK----------------IPK-----------FYHS------------------------TM--F-IS---TTIVSLAIIILGL-ILS-TF--YWLKRIHYIDS-Y-K------------------------KWELQYW----------PH-RFCYRELNLATK-------------GFRD-DNFLGC--GRSGCVYKG-TL----PS-SEEVAVKCITKD---C----TEGNEEFMAEISSLGRLQHRNLVRLRGWCR--KNRRLFIVYNCMSNGSLDRNL-F------------SP------------EL---NLTWPQRYKILTDVAAGLLYLHEQWEKRVVHRDIKSSNILLDHDLNGRVGDFGLARLY----DHS--EKPQ-----TTHLVG-----TLGYI-------APELIHSGKASSSTDVFSFGALMLEVACGRKPV------D----------A-QGV-IL-VRW-VWDLYADERLLE-AVDQRL--------G-------G--YYDKVEAEIVLVLGLVCSNPDPQERPSIKQVLQMLCG-EGT-------------------LTV-----------------------------------------------------DLLPV-------PSAIKHS--------YIDIADLNS-------------------------------------------------FAATSE-------------------------------------
>ThzLecRLK-L-type-11
----------------------------------------------------------------------MAT--------------------YLCLC----LCFLAAPS-S---------------------------ST---I------------------------AQRVQQNT----------------SFIF-------N-HF---------------NATST-------I----------------KYVADASIQ----SN----AIRLTNH------------------SERVIGRAYFEKAVPMK----RNG-SVISFSTSFIFAMVP--------HPR----SGGGN--------GLCFIM-T--PTT---ALNGAIANQYFGLV-N-------FS-------SDG---KDYNH-L-----------FAVEF-----DTIESVG--------VEDK-DS-NHVGIDLN---GVKS-VAAQPAGIWEGK-NLTPINL------------------------KSGH--------------NIRA----W---------------------------------------------------------------------------------------------------------IDYN--GESKQLGIS------------------------------------------------IAA-VG-----------------------------------------------------------------------EKRPEKALLSK-KELDLDGII---EDQM-----------YV-----GFSAS-TGN-FPVLQNNYILAWSF---------------------------------ATDNNK-------------------------------------------ALELDIL---------------HLPSFYVK----------------IPK-----------FYHS------------------------AK--F-IS---ITIVFLAALALGI-ILT-SF--YWLKRIDYIES-Y-E------------------------KWELQYW----------PH-RFGFRELSLATK-------------GFRE-DNLLGY--GGFGRVYRG-TL----PS-GQKVAVKCIMKD---C----TEGMKEFVAEISSLGRLQHRNLVPIMGWCR--KNKQLFIVYDYMSNGSLDSNL-F------------SP------------EL---NLTWAHRYKVLTDVAAGLLYLHEHWEKCVVHRDIKSSNVLLDNDQNGRLGDFGLARLY----DHS--EKPQ-----TTHVVG-----TLGYI-------APELIHSGKASPSTDVFSFGALMLEVACGRKPV------D----------A-QGM-IL-VQW-VWDLYANKRLLE-AVDQRL--------G-------G--DYDKGEAEIVLVLGLACSNPDPRERPSIKQVLQILCG-EAA-------------------LPL-----------------------------------------------------D-LHV-------PSALNNV--------D----------R--LL-------------------------------------------------------------------------------------
>ThzLecRLK-L-type-12
----------------------------------------------------------------------MA----------------------MMQF----L-ILCLSI-I---------------------------LT---A------------------------AEGVQQNT----------------SFIF-------N-NF---------------NTTST-------I----------------KYVADASIQ----SN----AIRLTNH------------------SERLIGRAYFDKAIPMK----RNG-SVISFSTTFIFAMVP--------HPR----SGGSN--------GLCFIM-T--PTP---ALNGAFATQYLGLV-N-------LS-------SNG---KDYNH-L-----------FAVEF-----DTSKSIG--------VEDK-DD-NHVGIDLN---GVKS-VAAEAAGYWKGN-TLTPINL------------------------KSGH--------------NIRA----W---------------------------------------------------------------------------------------------------------IDYN--GESKQLDIS------------------------------------------------IAP-VG-----------------------------------------------------------------------EARPQKALLTR-KDLDLDGII---QDQM-----------WV-----GFSAS-TGS-SPLVEDHYILAWSF---------------------------------ATGNHK-------------------------------------------TLDLDIL---------------HLPSFYVR----------------NPK-----------FYNS------------------------MG--F-IY---IIIICLAVFILGL-ILG-IF--YWFKRTDYIDF-T-E------------------------QWELECW----------PH-RFAYQELNLITKNHEQGIYHSVILPGFRD-DNLLGY--GGFGRVYRG-TL----PS-GEEVAIKCITKD---F----TEGMQEFMAEISSLGRLQHRNLVPLRGWSR--KNKRLFIVYDYMCNGSLERNL-F------------TP------------NL---NLTWAHRYKILTDVAAGLLYLHEHWEKCVVHRDIKSSNVLLDNDQNGRLGDFGLARLY--------------------------------------------------------------------------------------------------------------------------------------------------------------------------------------------------------------------------------------------------------------------------------------------------------------------------------------------------------------------------------------------------
>ThzLecRLK-L-type-13
---------------------------------------------------------------------------------------------------------------------------------------------------------------------------------------------------------------------------------------------------------------------------------------------------------------------------------------------------------------------------------------------------------------------------------------------------------------------------------------------------------------------------------------------------------------------------------------------------------------------------------------------------------------------------------------------------------------------------------------------------------------------------------------------------------------------------------MSRPQNPLISM-QNIDLADIF---REEM-----------YV-----GFSAA-TGQ--DAVEDHYILAWSF---------------------------------NSDGRA--------------------------------------------PTLDLS---------------HLPSF-IR----------------SKE----------------------------------PAERGWGR-I-IV---GVCVGLFILIVLG-SLV-VW--YWLKHKKQREV-G-E------------------------EWEVEFW----------PH-RIPYQELRTATH-------------GFSE-ERLLGM--GGFGKVYRG-VL----PSTGLEVAVKCLTRD---L----QQGMKDFVAEISSLGRLQHRNLVRLQGWCR--NKNQLFIVYDYMPNRSLDRFI-FG-----------NP------------EN---VLGWSLRYSILKGVAAGLLYLHQEWEWVVVHRDLKSQNILLDSQFNAKLGDFGLARLH----DPT--QKSQ-----TSGVAG-----TLGYM-------APEIMRTGKATVGTDVYSFGIVLLEVACGRRPL------DE--SAE------DDL-VL-VE--------------------------------------------------------------------------------------------------------------------------------------------------------------------------------------------------------------------------------------------------------------------------------------------
>ThzLecRLK-L-type-14
-----------------------------------------------------------------------MT--------------VL----AFAIL----ISLCC---------------------------------GSN-A------------------------Q----IPT----------------SFLF-------N-EF---------------NE-TG-------L----------------ILLQGASIK-----S---NALRLTDK------------------SMNTVGRALFENALHLK---KTNN-SVSSFSTTFVFSIVP--------PTN----NP-GH--------GLTFLI-S--PYR---SPVSGSEIGYLGLL-N-------KS-------SDG---KEDNH-L-----------FAVEF-----DTHLNRW--------NNDI-DG-NHIGVDLD---TINS-TVSKTAGYQ-TGENFEELKM------------------------ASGQ--------------NIQA----W---------------------------------------------------------------------------------------------------------VDYD--GHQHNLNVT------------------------------------------------IAL-VG-----------------------------------------------------------------------MSRPPNPLISM-QNIDLADIF---REEM-----------YV-----GFSAA-TGR--DAVEEHYILAWSF---------------------------------DSEGRA--------------------------------------------PTLDLS---------------NLPSF-VR----------------SKE----------------------------------QAERGRGR-I-IV---GVCVGLFILIVLG-SLV-VW--YWLKHKKQREV-G-E------------------------EWEVEFW----------PH-RIPYQELRTATH-------------GFSE-ERLLGM--RGFGKVYRG-VL----PSTGLEVAVKCLTRD---L----QQGMKDFVAEISSLGRLQHRNLVRLQGWCR--NKNQLFIVYDYMPNRSLDRFI-FG-----------NP------------EN---VLGWSLRYSILKGVAAGLLYLHQEWEWVVVHRDLKSQNILLDSQFNAKLGDFGLARLH----DPT--QKSQ-----TSGVAG-----TLGYM-------APEIMRTGKATVGTDVYSFGIVLLEVACGRRPL------DE--SAE----T-EKQ-VL-VEW-VRQLYAEDRLMT-GVDEKL--------G-------G--EYYGEEMERVLNLGVVCSHPQPECRPDMKKALQILEG-QS---------------------PI------------------------PVVDPKTIH---------------------------------------------------SG-DAKEH--FSAEHSVNSA-------------------------------G-CGPPSAR-------------------------------------
>ThzLecRLK-L-type-15
-----------------------------------------------------------------------MT--------------VL----AFAIL----ISLCC---------------------------------RSN-A------------------------Q----IPT----------------SFLF-------D-EF---------------NE-SG-------L----------------ILLQGASIK-----S---NVLRLTDQ------------------SMYAVGRALFENALHLK---KTNN-SVSSFSTTFVFRIVP--------PNN----NP-GH--------GLSFLI-S--PYS---SPVTASHTGYLGLL-N-------ES-------SDG---REDNH-L-----------FAVEF-----DTHFNNW--------NNDI-DD-NHIGVDLN---TINS-TVSETAGYQ-TGKHFEKLKM------------------------ASGQ--------------NIQA----W---------------------------------------------------------------------------------------------------------IDYD--GHKHNLNVT------------------------------------------------IAL-AG-----------------------------------------------------------------------MSRPLIPLISK-QNIDLADIF---REEV-----------YV-----GFSAA-TGK--DAVEDHYILAWSF---------------------------------NSDGMA--------------------------------------------PTLDLS---------------HLSSS-TR----------------SKE-----------VSSST------------------RSKEVLVR-I-IV---GVSIGLFILVVLG-GLV-VC--YWLKQGKQREF-G-E------------------------EWEAEFW----------PH-RIPYKELRTATH-------------SFSE-ENLLGR--GGFGKVYRG-VL----PSTGLEVAIKCLTRD---L----QQGMKDFVAEISSLG------------------------------------------------------------------------------------------------------------------------------------------------------------------------------------VCNTEI-----------------------------------------------------------------------------------------------------------------------------------------------------------------------------------------------------------------------------------------------------------------------------------------------------------------------------------------
>ThzLecRLK-L-type-16
---------------------------------------------------------------------------------------------------------------------------------------------------------------------------------------------------------------------------------------------------------------------------------------------------------MYAVGRALFENALHLK---KTNN-SVSSFSTTFVFRIVP--------PNN----NP-GH--------GLSFLI-S--PYS---SPVTASHTGYLGLL-N-------ES-------SDG---REDNH-L-----------FAVEF-----DTHFNNW--------NNDI-DD-NHIGVDLN---TINS-TVSETAGYQ-TGKHFEKLKM------------------------ASGQ--------------NIQA----W---------------------------------------------------------------------------------------------------------IDYD--GHKHNLNVT------------------------------------------------IAL-AG-----------------------------------------------------------------------MSRPLIPLISK-QNIDLADIF---REEV-----------YV-----GFSAA-TGK--DAVEDHYILAWSF---------------------------------NSDGMA--------------------------------------------PTLDLS---------------HLSSS-TR----------------SKE----------------------------------PAERGWGR-I-IV---GVSIGLFILVVLA-ALF-VW--YWLKQGKQGEV-G-E------------------------EWDAEFW----------PH-RIPYEELRTATH-------------GFSE-ENLLGR--GGFGKVYRG-VL----PSTGREIAIKCLTRD---L----HKGMKDFVAEISSLGRLQHRNLVQLRGWCR--NKNQLFLVYDYMPNGSLDRFI-FG-----------NP------------EN---VLGWSLRYSILKGVAAGLLYLHQEWEWVVVHRDLKSQNILLDSQFNAKLGDFGLARLH----DPT--QKPQ-----TSGVAG-----TLGYM-------APEIMRTGKATVSTDVFSLGIVLLEVACGRRPL------DE--SAE----T-EEQ-VL-VEW-VRQLYAEERLMD-AVDAKL--------G-------G--EYNGEEMERVLNLGVACSHPQPECRPDMKLVLQILEG-QS---------------------PI------------------------PVVDLKTIH---------------------------------------------------SG-DVRKH--LSAKYSVNSA-------------------------------G-CGPPSAR-------------------------------------
>ThzLecRLK-L-type-17
----------------------------------------------------------------MGF-----S--------------RVL---FLAVL----NIFMLERTV-----------------------------------------------------------Y---------------------GDFNYPNF----T-EA---------------LK-DY-------F----------------I-FNNSNIA------Y--GALQVTAE--------TANPD--F-TMENKSGRVLYDKAYRFWR---EDG-TPVSFNTTFVLNIQV-----QDGS-------SGGE--------GMAFII-T--SNKNVQDKPEDSQGLWLGLF-N-------SF-------ING---SEKNE-M-----------VAVEF-----DTVKNNE-------AN-DP-DD-NHVGVNVN---SINS-KKIKSLNK-------SEINL------------------------KSGN--------------DITV----R---------------------------------------------------------------------------------------------------------IQFQ--GDQQQLQVY------------------------------------------------MAN--------------GSSQ--------------------------------------------------------SPMPLQPLLSA--KLDLSGVL---GSKV-----------HF-----GFSAS-TG---DNIELNCVKSWSL---------------------------------SIEAVT-------------------------------------------SRS--------------------------------------------RT-------------------------------------ALTIA-ISEV---AG---ALFIAALVGIVL-IFIK---YRKSRAEA-RD----------------------------VAGTIQNL---PGHLR-EFKFKDLKKATD-------------NFSI-ESQLGR--GAFGSVHKA-IL----PKEKITVAVKRMLKD---S----KQVKGEFISELSIINQLRHRNLVPLLGWCH--DNGQLMMVYEYMPNGSLEKHI-YR-----------------------------GLLDWDHRYKILSGVASALLYLHEEWEKRVIHRDLKPSNIMLDSNYDARLGDFGLARLI----EHNRTS-YT-----PTDVAG-----TPGYI-------APECFHTGRASVESDVFGFGAVVLEVVCGR-------------SLG----WGKEKPDL-VGW-VWELHRENRLME-AADCRI--------NLG--------SVNEEDVKSLLVVGMACLNPNPVERPTMRQVKQMLYR-ELP-------------------PPFVPPFR-------------------PPFV------------------WPYPEINGS---S------STAIFIG-----------QDNGSMMNS--FMESPAV---------------------------------RE-EENS-LT-------------------------------------
>ThzLecRLK-L-type-18
----------------------------------------------------------------MAK---LCQ--------------PLR---ALLF-----LCCLASLIS------------------------------------------------------------SSHAGN---------------QNFSIPPI----R-DI---------------GF-I----------------------------NDAFSQ----GDK----LQLTKIQE-------------SGQRKYSFGWAVYDNPIPLWDN--SSR-ALSNFSTHFQFIIQP------EQNNA----NHSGD--------GLTFFL-A--PFE--LKPPENTYGGYLGLF-N-------GT-------SFN---GSSYQ-V-----------VAVEF-----DTFQNV---------W-DP-DD-NHVGVDVN---SIFS-KVKVSLTNVAPNSSLCDNNL------------------------KNGK--------------QWDA----W---------------------------------------------------------------------------------------------------------VDYD--GGAKTLQVF------------------------------------------------LLC-NA-----------NGTS--------------------------------------------------------ISKPPMPILSY--PIDLRNIL---PPNI-----------RV-----GLSAG-TA---DAIETHTVISWNF---------------------------------SCEYSR-------------------------------------------NISAAAP-----------------PNNASS----------------GR--NSSMGNSGNGRNNS----------------------NPVKV-I-LI---SAFCSVVAL-CVF-IFV-GW--RRKLRKGI-R---------------HGEEGEEN------DVELDDCFS------QGPR-RFSYAELCAATR-------------NFSD-DEKLGQ--GGFGSVYKG-IL----PGTAEVVAVKRISQG---S----KQGKKV--------------------------------------------------------------------------------------------------------------------------------------------------------------------------------------------------------------------------------------------------------------------------------------------------------------------------------------------------------------------------------------------------------------------------------------------------------------------------------------------------------------------------------------------
>ThzLecRLK-L-type-19
----------------------------------------------------------------------MVR--------------TF----MILVF----FLLP--------------------------------------S------------------------SLIVDAHT----------------NFIY-------N-QF---------------NA-ST-------L----------------ELFGHASVK----SN----AISLTHH------------------SQYSIGRAFYPHPLRMKDPGSLNSMST-SFSTSFVFSIVP--------SPN----SRSGY--------GMAFLM-T--PHK---SPEGYLSTQYLGLISN-------IS-------SVG---KAYNH-L-----------FAIEF-----STLKNLE--------FRDI-ND-NHVGVDLN---DLRS-VNASPAGFWTGNNQFQDLNL------------------------KSGQ--------------NIQA----W---------------------------------------------------------------------------------------------------------IDYD--HLQNELKVT------------------------------------------------IAE-AG-----------------------------------------------------------------------SQRPETPLIYM-KNTSLPNIV---LEEM-----------YV-----GFSAA-TG---VFLEDNYVLSWSF---------------------------------STNGTA--------------------------------------------SFLNTS---------------NLPSF-AL----------------REI-----------KSSN------------------------SRQ-L-VA---GITTACVVVLLVV-VAA-YL--VRLKRKRYRNL-I-E------------------------EWEMEYW----------PH-RFKYKDLHIATK-------------GFGE-KQLLGS--GGFSQVYKG-VL----PTNGLQVAVKRILRE---T----DDGVKDFIAEISSLGRLQHRNLVQIRGFCR--RENQLFIVYDYMPNGSLDKMI-F------------EK------------NT---FLNWGQRYTILKGVAAGLLYLHEQWEKRVVHRDIKSSNVLLDMEMNGRLGDFGLARLY----DHS--ENPG-----TTHVVG-----TLGYI-------APELLYSGKATPATDVFSFGVVLLEVACGRKPV------DP--SKD----D-SEA-IL-VDW-MWELYSQEKIMD-AVDPRL--------R-------G--DYDIEEMERVIYLGLFCCHPQAEKRLTIRHVLQILEG-EAN-------------------LPVLS--M-------------------PSFN-------------------------SSI-L-------GSTPKSG--------FFTGTSYGSSTP--NSKAS-QD---------------------------------N-LFSSTSSRQQQEMKSPL---------------------------
>ThzLecRLK-L-type-20
---------------------------------------------------------------------------------------------------------------------------------------------------------------------------------------------------------------------------------------------------------------------------------------------------------MYSFGWAVYNKSIPLWDS--SSR-ALSNFSTHFQFIIQPL----WDNSS-------RGD--------GLTFFL-A--PFE--LEPPENANGGYLGLF-N-------GT-------SFN---GSSYQ-V-----------VAVEF-----DTFQNV---------W-DP-DD-NHVGVDVN---SIFS-KVKVSLTNVAPNSSLCDNNL------------------------KNGK--------------QWDA----W---------------------------------------------------------------------------------------------------------VDYD--GGAKTLQVF------------------------------------------------LLC-NA-----------NGTS--------------------------------------------------------ISKPPMPILSY--PIDLRNIL---PPNI-----------RV-----GLSAG-TA---DAIETHTVISWNF---------------------------------SCEYSR-------------------------------------------NISAAAP-----------------PNNASS----------------GR--NSSIGNSGNGRNNS----------------------NPVKV-I-LI---SAFCSVVAL-CVF-IFV-GW--RRKLRKGI-R---------------HGEEGEEN------DVELDDCFS------QGPR-RFSYAELCAATR-------------NFSD-DEKLGQ--GGFGSVYKG-IL----PGTAEVVAVKKISQG---S----KQGRKEYVSEVTIISRLRHRNLVQLLGWCH--RKGELLLVYEYLPNGSLDNYI-FG-----------D-------------QK--GSLDWERRYNIACDLASALVYLHEEWDQLVVHRDVKASNVMLDSNFNAKLGDFGLARLV----ERD-QAASH-----TTVVAG-----TLGYL-------APECVMTGKASPEADVFSFGAVTLEIACGRRPV------DR--SLN----E-HNC-RL-VEW-VWDLYERGKILC-AADEKL--------G-------G--LFNKKEMERMLLVGLLCSHPDPTLRPKMREVTKILKG-EAE-------------------LPFVPLGF-------------------PVA--------------------LYSQRLRPEVMS------SA----------------------------SVFTS-----------------------------------S-TASSCQDKMSASLLFVSEPR------------------------
>ThzLecRLK-L-type-21
----------------------------------------------------------------MAC---KAD--------------ILR---ALLF-----LCCLASLIF------------------------------------------------------------SSHAGN---------------QNFSIPPI----R-DI---------------AF-I----------------------------NNAFSQ----GDK----LQLTTIEA--------------GRAMYSFGWAVYNKSIPLWDS--SSR-ALSNFSTHFQFIIQP------DHTAA----NHSGD--------GLTFFL-A--PFE--LKPPENTYGGYLGLF-N-------DT-------TYS---GSSYQ-V-----------VAVEF-----DTFKNF---------W-DP-YD-NHVGVDVN---SIFS-KVKVSLTNVAPNSSLCDNNL------------------------KNGK--------------QWDA----W---------------------------------------------------------------------------------------------------------VDYD--GGAKTLQVF------------------------------------------------LLC-NA-----------NGTS--------------------------------------------------------ISKPPTPILFY--DIDLRNIL---PANI-----------KV-----GFSAA-TG---RLVETHTVISWNF---------------------------------SCEYSW-------------------------------------------NISAAAR-----------------PNNNSS----------------GR--NSSIGNSGNGRNNS----------------------NPVKV-I-LI---SAFCSVVAL-CVF-IFV-GW--RRKLRKGI-R---------------HGEEGEEN------DVELDDCFS------QGPR-RFSYAELCAATR-------------NFSD-DEQLGQ--GGFGSVYKG-IL----PGTAEVVAVKRISQG---S----KQGRKEYVSEVTIISKLRHRNLVQLLGWCH--QNRELLLVYEYLQNGSLDKYI-FT-----------E-------------RE--HTLDWDRRYSIACDIASALFYLHEEWDQRVVHRDVKASNVMLDSNFNAKLGDFGLARVV----ERD-QAASH-----TTAVAG-----TPGYL-------APECYMTGKTSPEADVYSFGAVILEIACGRRPL------DL--TLD----D-HNC-RL-VEW-VWDLYGQGKILD-AADKKL--------G-------G--NFNENEMELLMLVGLMCSHPNPTSRPTMREVIRMLRR-EAE-------------------LPFVTLDL-------------------PAAA------------------DFYNQPLRLDVAS------SST---GAGYS----------SSSSLK--TSVVSS-----------------------------------S-TASSKSVKLSSPLLFDTENPLA----------------------
>ThzLecRLK-L-type-22
----------------------------------------------------------------MAK---LCQ--------------PLP---ALLF-----LCCAASLLF------------------------------------------------------------PSHAGN---------------HSFYIPPI----T-DI---------------AC-K----------------------------NDAYPQ----GDN----LQLTKNQV-------------SGSLTSSFGWAVYDKSVPLWDS--SSR-ALASFSTYFKFIIEV------GNNPH----TDYGD--------GLTFFM-A--PFE--LEPPVAAYGGGLGLF-N-------DT-------TYN---GTSYQ-M-----------VAVEF-----DTFKNP---------W-DP-FG-DHVGIDVN---SVLS-KANVSLRNLNKSYSLCDNIL------------------------KNGK--------------EWHA----W---------------------------------------------------------------------------------------------------------VDYD--GGAKRLQVF------------------------------------------------LFC-NP-----------NITT--------------------------------------------------------VSKPQIPILFQ--DIDLRNSL---PENI-----------KV-----GLSAS-TG---YSTETHTVNAWNF---------------------------------SSEYSW-------------------------------------------NITPASA--------------GHKPSTGNT----------------EKPNNNSIGNPGEEKKNS----------------------NPVKV-I-LI---SVFCSVVAL-CVF-MFV-GW--RWKFRKNI-R---------------RGEEGEES------DVELDEWFS------QGPR-RFSYAELCAATR-------------NFSE-DEKLGQ--GGFGGVYRG-IL----PGTAEVVAVKRISQG---S----KQGRKEYVSEVTIISKLRHRNLVQLLGWCH--QKGELLMVYEYLPKGSLDKYI-FG-----------E-------------EE--HALDWDRRYSIACDMASALVYLHEDWEQRVVHRDIKASNVMLDSNFNAKVGDFGLARLV----ERD-QGASQ-----TTVVGG-----TLGYL-------APECVITGKASPEADVYSFGAVALEIACGRRTV------DR--TLH----E-HNC-RL-VEW-VWNLYGEGMLSD-AADGKL--------R-------G--NFNEKEMERLMLTGLLCSHPSPTSRPTMRQVLKILKR-GAE-------------------LPYVPHDF-------------------PVAE--------------------YNQPPRFNVAS------ASSTSSAVQSSLV-----NE-MLSSLN--ASVLAS-----------------------------------S-TASSSSGKTSSPLLFSTKLQ------------------------
>ThzLecRLK-L-type-23
----------------------------------------------------------------MAK---LCQ--------------PLR---ALLF-----LCCLASLIF------------------------------------------------------------SSHAGN---------------QNFSIPPI----R-DI---------------GF-I----------------------------NDAFSQ----GDK----LQLTRIQA-------------SGQRIYSFGWAVYDNPIPLWDN--SSR-ALSNFSTHFQFIIQPL----WDNSS-------RGD--------GLTFFL-A--PFE--LKPPENTYGGYLGLF-N-------GT-------SFN---GSSYQ-V-----------VAVEF-----DTFQNV---------W-DP-DD-NHVGVDVN---SIFS-KTMVSLTNVAPNSSLCNNSL------------------------NNGK--------------QWDA----W---------------------------------------------------------------------------------------------------------VDYD--GGAKRLQVF------------------------------------------------LLC-NA-----------NGTS--------------------------------------------------------ISKPPTPILFY--DIDLRNIL---PANI-----------KV-----GFSAA-TG---RLVETHTVISWNF---------------------------------SCEYSW-------------------------------------------NISAAAR-----------------PNNNSS----------------GR--NSSIGNSGNGRNNS----------------------NPVKV-I-LI---SAFCSVVAL-CVF-IFV-GW--RRKLRKGI-R---------------HGEEGEEN------DVELDDCFS------QGPR-RFSYAELCAATR-------------NFSD-DEQLGQ--GGFGSVYKG-IL----PGTAEVVAVKRISQG---S----KQGRKEYVSEVTIISKLRHRNLVQLLGWCH--QNRELLLVYEYLQNGSLDKYI-FT-----------E-------------RE--HTLDWDRRYSIACDIASALFYLHEEWDQRVVHRDVKASNVMLDSNFNAKLGDFGLARVV----DRD-QAASH-----TTAVAG-----TPGYL-------APECYMTGKTSPEADVYSFGAVILEIACGRRPL------DL--TLD----D-HNC-RL-VEW-VWDLYGQGKILD-AADKKL--------G-------G--NFNENEMELLMLVGLMCSHPNPTSRPTMREVIRMLRR-EAE-------------------LPFVTLDL-------------------PAAA------------------DFYNQPLRLDVAS------SST---GAGYS----------SSSSLK--TSVVSS-----------------------------------S-TASSKSVKLSSPLLFDTENPLA----------------------
>ThzLecRLK-L-type-24
----------------------------------------------------------------MAK---LCQ--------------PLS---ALLF-----LCCVASLMF------------------------------------------------------------SSHAGN---------------HSFYIPPI----T-DI---------------AY-K----------------------------IDAYPQ----GDQ----LQLTKNQA-------------SGELTKSFGWAFYDKYVPLWDS--SSR-ALASFSTYFKFIIEV------GNNPH----TDYGD--------GLTFFM-A--PFE--LEPPVAAYGGGLGLF-N-------DT-------TYK---GSSYQ-M-----------VAVEF-----DTFKND---------W-DP-FG-DHVGIDVN---SVLS-KADVSLINLNKSYSLCDKSL------------------------KNGK--------------QWHA----W---------------------------------------------------------------------------------------------------------VDYD--GGAKRLQVF------------------------------------------------LFC-NS-----------NSTT--------------------------------------------------------VSKPEIPILFH--DIDLRNSL---PENI-----------KV-----GLSAS-TG---ASTETHTVYAWNF---------------------------------SYEYSW-------------------------------------------EISPAPS-----------------PSVTTV----------------EQ-------NPSKGKNNN----------------------NSVKV-I-LI---AVFCSFLAL-SVF-IFV-IL--RWNFRKSI-R---------------GGEEGEES------DLELDEWFS------QGPR-RFTYAELSAATR-------------NFSE-DEKLGQ--GGFGGVYKG-IL----PGTAEAVAVKRISQG---S----KQGRKEYVSEVTIISKLRHRNLVQLLGWCH--QKGELLLVYEYLPNGSLDKYI-FG-----------E-------------EL--DTLDWDQRYSIACDIASALVYLHEEWDQRVVHRDVKASNVMLDSNFNAKLGDFGLARLV----ERD-QVASH-----TTVVAG-----TLGYL-------APECVITGKASPEADVYSFGAVTLEIACGRRPV------DR--TLR----E-HNC-RL-VEW-VWDLYGQGRILD-SADKKL--------A-------G--NFNENGMELLMLVGLMCSHRNPTSRPTMREVIRMLRR-EAE-------------------LPFVTLDL-------------------PAAA------------------DFYNQPLRLDVAS------SST---GAGYS----------SSSSLK--TSVVSS-----------------------------------S-TASSKSVKLSSPLLFDTENPLA----------------------
>ThzLecRLK-L-type-25
---------------------------------------------------------------MALS---IST--------------VLL---AIHIV----SQCLTVS------------------------------------------------------------------------------------SVSF-EL----D-GN---------------NQ----------V----------------QLDGDAKFM----GGN---VFQLTDSSK-------------GLNG-GTVGRVVYINTIPLGN---------SNFTTHFQFQINWTRD--NADNKS----DIGGD--------GLAFFM-A--SPVSGFHVPYRADAGWLGLF-N-------EQ-------NN------------------------------------------------------------------------ESVPLTQ----------RL------------------------NNSK--------------IWDA----R---------------------------------------------------------------------------------------------------------IDYR--GQENML--T------------------------------------------------VSC-GS-----------EGQI--------------------------------------------------------AGN-----LSY--PINLTKYL---PENV-----------VV-----GFSAA-AR---TSSEIHRLISWNF---------------------------------TSVI--------------------------------------------------------------------SGSEIKS----------------SK------------KRKV----------------------WGKVG-I-AV---GSVVLVAVIL----VSS-VI--WRNKKKNQ-R------------------MEEEEQ------LDMDIVLG------HVPR-KFTYAELASSTS-------------NFSE-EKRLGR--GGFGDVYKG-IL----VRSDEIVAVKRVSAG---S----KQGKKEYLAEISTITRIRHRNLVQLLGWCH--EKGQLLLVYEYMPNGSLDNFL-FG-----------K-------------RR--GALDWSRRYRIGTDIARALLYLHDLCEECVVHRDIKSSNVLLDSEFNAKLADFGLARLV----KHD--EWLQ-----TTKIAG-----TLGYL-------APECAVTGISSIESDVFSFGAVALEIACGRPAL------DH--SLE----S-PET-RL-VEW-VWELYGEGRLFD-AADKDL--------L-------G--VFDRAELEQLMMIGLWCSHPDPFTRPKIRQVLQLLNF-EVT-------------------MPRLPSTL-------------------PK----------------------YS-PLEQGF---------SSNFAAR------------PDSSSTN--TESTSSQVTT-------------------------------S-TNPSTGNSVS----------------------------------
>ThzLecRLK-L-type-26
-----------------------------------------------------------------------------------------------------------------------------------------------------------------------------------------------------------------------------------------------------------------------------------------------------------------------------------------------------------------------------------------------------------------------------------------------------------------------------------------------------------------------------------------------------------------------------------------------------------------------------------------------------------------------------------------------ML--V------------------------------------------------VYA-GS-----------NGTA--------------------------------------------------------SRQ-----LSH--KINLTKYL---PEQI-----------VV-----GFSAA-AV---ASSEIHRLISWNF---------------------------------TSVIS-------------------------------------------------------------------SSSEMQS----------------SK------------KRKV----------------------TWKAG-I-LV---GSGLLIAVIF----VSF-TIYKWRNKEKND-A------------------MEEEEQP--DVDIDMEIAME------HVPR-KFTYEELTSSTS-------------NFSE-EKRLGK--GGFGDVYKG-IL----VRSDEIVAVKRISAG---S----KQGKKEYLAEISTINRLRHRNLVQLLGWCH--EKGQLLLVYEYMPNGSLDNFL-FG-----------K-------------RR--GALDWSRRYRIGTDIARALLYLHDLCEECVVHRDIKSSNVLLDSEFNAKLADFGLARLV----KHD--EWLQ-----TTKIAG-----TLGYL-------APECAVTGICSTESDVFSFGAVALEIACGRPAL------DH--DLE----S-PKI-RL-VQW-VWDLYGEGRLID-AADNNL--------L-------G--VFERAELEQLMMIGLWCSHPDPVTRPKIRQVLQLLNF-EVP-------------------LPRLPNTL-------------------PKA--------------------TYS-PLEQGFFS------QSSDFAV-----------------STD--ITTISTHFSA-------------------------------S-TNSSIAMPLGR---------------------------------
>ThzLecRLK-L-type-27
---------------------------------------------------------------MALS---IST--------------VLL---AIHIV----SQCLTVS------------------------------------------------------------------------------------SVSF-EL----D-GN---------------NQ----------V----------------QLDGDAKFM----GGN---VFQLTDSSK-------------GLNG-GTVGRVVYINTIPLGN---------SNFTTHFQFQINWTRD--NADNKS----DIGGD--------GLAFFM-A--SPVSGFHVPYRADAGWLGLF-N-------EQ-------NNG---KLSNF-L-----------VAVEF-----DTYKSS---------W-DS-DD-NHIGIDIN---NIVS-AESVPLTQ----------RL------------------------NNSK--------------IWDA----R---------------------------------------------------------------------------------------------------------IDYR--GQENML--T------------------------------------------------VSC-GS-----------EGQI--------------------------------------------------------AGN-----LSY--PINLTKYL---PENV-----------VV-----GFSAA-AR---TSSEIHRLISWNF---------------------------------TSVI--------------------------------------------------------------------SGSEIKS----------------SK------------KRKV----------------------WGKVG-I-AV---GSVVLVAVIL----VSS-VI--WRNKKKNQ-R------------------MEEEEQ------LDMDIVLG------HVPR-KFTYAELASSTS-------------NFSE-EKRLGR--GGFGDVYKG-IL----VRSDEIVAVKRVSAG---S----KQGKKEYLAEISTITRIRHRNLVQLLGWCH--EKGQLLLVYEYMPNGSLDNFL-FG-----------K-------------RR--GALDWSRRYRIGTDIARALLYLHDLCEECVVHRDIKSSNVLLDSEFNAKLADFGLARLV----KHD--EWLQ-----TTKIAG-----TLGYL-------APECAVTGISSIESDVFSFGAVALEIACGRPAL------DH--SLE----S-PET-RL-VEW-VWELYGEGRLFD-AADKDL--------L-------G--VFDRAELEQLMMIGLWCSHPDPFTRPKIRQVLQLLNF-EVT-------------------MPRLPSTL-------------------PK----------------------YS-PLEQGF---------SSNFAAR------------PDSSSTN--TESTSSQVTT-------------------------------S-TNPSTGNSVS----------------------------------
>ThzLecRLK-L-type-28
---------------------------------------------------------------MALS---IST--------------A-F---AIYIV----SYCLLLKFS------------------------------------------------------------ATGAEN---------------VSVSF-KL----Q-GQ---------------KL----------V----------------RLDGDAFFM----DKN---VIQLTDSSN-------------GLAK-GSAGRVVYENPIPLWNA--SHK-SFANFTTHFQFQINWTRD--NADNKS----DIGGD--------GLAFFM-A--SPVSGFHVPYRADAGWLGLF-N-------EQ-------NNG---KLSNF-L-----------VAVEF-----DTYKSS---------W-DS-DD-NHIGIDIN---NIVS-AESVPLTQ----------RL------------------------NNSK--------------IWDA----R---------------------------------------------------------------------------------------------------------IDYR--GQENML--T------------------------------------------------VSC-GS-----------EGQI--------------------------------------------------------AGN-----LSY--PINLTKYL---PENV-----------VV-----GFSAA-AR---TSSEIHRLISWNF---------------------------------TSVI--------------------------------------------------------------------SGSEIKS----------------SK------------KRKV----------------------WGKVG-I-AV---GSVVLVAVIL----VSS-VI--WRNKKKNQ-R------------------MEEEEQ------LDMDIVLG------HVPR-KFTYAELASSTS-------------NFSE-EKRLGR--GGFGDVYKG-IL----VRSDEIVAVKRVSAG---S----KQGKKEYLAEISTITRIRHRNLVQLLGWCH--EKGQLLLVYEYMPNGSLDNFL-FG-----------K-------------RR--GALDWSRRYRIGTDIARALLYLHDLCEECVVHRDIKSSNVLLDSEFNAKLADFGLARLV----KHD--EWLQ-----TTKIAG-----TLGYL-------APECAVTGISSIESDVFSFGAVALEIACGRPAL------DH--SLE----S-PET-RL-VEW-VWELYGEGRLFD-AADKDL--------L-------G--VFDRAELEQLMMIGLWCSHPDPFTRPKIRQVLQLLNF-EVT-------------------MPRLPSTL-------------------PK----------------------YS-PLEQGF---------SSNFAAR------------PDSSSTN--TESTSSQVTT-------------------------------S-TNPSTGNSVS----------------------------------
>ThzLecRLK-L-type-29
---------------------------------------------------------------MALS---IST--------------A-F---AIYIV----SYCLLLKFS------------------------------------------------------------ATGAEN---------------VSVSF-KL----Q-GQ---------------KL----------V----------------RLDGDAFFM----DKN---VIQLTDSSN-------------GLAK-GSAGRVVYENPIPLWNA--SHK-SFANFTTHFQFQINWTRDYEQADVRDP--VDLGGD--------GLAFFM-A--SPDSGKYLLYGTEGGWLGLF-N-------RN-------DNG---NLSNN-L-----------VAVEF-----DTYDSA---------W-DE-ND-NHIGIDVN---NITS-EVSVPLEQ----------RL------------------------NNRK--------------IWDA----R---------------------------------------------------------------------------------------------------------IDYL--GRENML--V------------------------------------------------VYA-GS-----------NGTA--------------------------------------------------------SRQ-----LSH--KINLTKYL---PEQI-----------VV-----GFSAA-AV---ASSEIHRLISWNF---------------------------------TSVIS-------------------------------------------------------------------SSSEMQS----------------SK------------KRKV----------------------TWKAG-I-LV---GSGLLIAVIF----VSF-TIYKWRNKEKND-A------------------MEEEEQP--DVDIDMEIAME------HVPR-KFTYEELTSSTS-------------NFSE-EKRLGK--GGFGDVYKG-IL----VRSDEIVAVKRISAG---S----KQGKKEYLAEISTINRLRHRNLVQLLGWCH--EKAQLLLVYEYMPKGSLDSFL-FG-----------E-------------RR--GELEWSRRYGIATDIANALLYLHELWDECVVHRDIKSSNVLLDAQFNAKLGDFGLARLV----KHD--QWLQ-----TTKVAG-----TLGYL-------APECAVTGISSPESDVFSFGAVALEIACGRPVL------DN--SLQ----S-PKV-RL-VEW-VWELYGEGRLFD-AADKNL--------E-------G--VFDRAELEQLVVIGLWCSHPDPSSRPKIRQVLQLLNF-EVP-------------------LPRLPNTL-------------------PKA--------------------TYS-PLEQGFFS------QSSDFAV-----------------STD--ITTISTHFSA-------------------------------S-TNSSIAMPLGR---------------------------------
>ThzLecRLK-L-type-30
---------------------------------------------------------------MGRGSTPLAL--------------SL-------FF----FLLH--------------------------------------W------------------------CPTVQAQT----------------NFI--------A-QT---------------NF-SF-------V----------------HPSGNATVI----PD---VGIRLTDL------------------AEHVKGRAVYSQPLRIK-----DG-TL-SFSTTFVFCILPP-------SDI----SMAGD--------GLAFII-A--PHP---SQNTALDGLYLGLFDS-------FT-------SMG---HSYNH-L-----------FAVEF-----DIVQNDE--------FNDI-NG-NHVGVDLN---SLIS-QKPESAGYWIGN-QFLDLDL------------------------KSGH--------------NIQA----W---------------------------------------------------------------------------------------------------------IDYD--HLSKELNVT------------------------------------------------VAP-AG-----------------------------------------------------------------------FLRPEIPLISM-KNLSLSDIL---EEEM-----------YV-----GFSAA-TG---LTIEGNYILAWSF---------------------------------STNGTA--------------------------------------------PALNTS---------------MLPSL-LQ----------------RKF-----------KSPK------------------------LP--L-MA---GFTTGMVVFLLLA-VAV-----MWFKRKKRKDP-V-E------------------------EWEVEYW----------PH-RFSYRDLAIATK-------------GFRE-EQVIGC--GGFGKVYKG-VL----RSKGLEVAVKCLLRE---S----SEGVKEFIAEISSLGR----------------------------------------------------------------------------------------------------------------------------------------------------------------------------------------------------------------------------------------------------------------------------------------------------------------------------------------------------------------------------------------------------------------------------------------------------------------------------------------------------------------------------------
>ThzLecRLK-L-type-31
----------------------------------------------------------------MAK---LCQ--------------PLP---ALLF-----LCCAASLLF------------------------------------------------------------PSHAGN---------------HSFYIPPI----T-DI---------------AC-K----------------------------NDAYPQ----GDN----LQLTKNQV-------------SGSLTSSFGWAVYDKSVPLWDS--SSR-ALASFSTYFKFIIAV------GNNPD----TDYGD--------GLTFFM-A--PFE--LEQPKNTTGGGLGLF-N-------DT-------TYN---GTSYQ-M-----------VAVEF-----DTFKNP---------W-DP-FG-DHVGIDVN---SVLS-KANVSLRNLNKSYSLCDNSL------------------------KNGK--------------EWHA----W---------------------------------------------------------------------------------------------------------VDYD--GGAKRLQVF------------------------------------------------LFC-NP-----------NITT--------------------------------------------------------VSKPQIPILFQ--DIDLRNSL---PENI-----------KV-----GLSAS-TG---ASTETHTVYAWNF---------------------------------SYEYSW-------------------------------------------EISPAPS-----------------PSVTTV----------------ER-------NPSKGKNNN----------------------NSVKV-I-LI---AVFCSFLAL-CVF-IFV-IL--WWNFRKSI-C---------------GGEEGEES------DLELDEWFS------QGPR-RFTYAELSAATR-------------NFSE-DEKLGQ--GGFGGVYKG-IL----PGTAEVVAVKRISQG---S----KQGRKEYVSEVTIISKLRHRNLVQLLGWCH--QNRELLLVYEYLQNGSLDKYI-FT-----------E-------------RE--HTLDWDRRYSIA-------------------------------------------------------------------------------------------------------------------------------------------------------------------------------------------------------------------------------------------------------------------------------------------------------------------------------------------------------------------------------------------------------------------------------------------------
>ThzLecRLK-L-type-32
------------------------------------------------------------------------------------------------------------------------------------------------------------------------------------------------------------------------------------------------------------------------------------------------------------------------------------------------------------------------------------------------------------------------------------------------------------------------------------------------------------------------------------------------------------------------------------------------------------------------------------------------------------------------------------------------------------------------------------------------------------------------------------------------------------------------------------------------------------M-----------YV-----GFSAA-TG---NFVEDHYVMAWSF---------------------------------STNGTA--------------------------------------------PPLDVS---------------ILPSF-AN----------------DDN-----------SS------------------------RLSKG-S-IA---GVTVASAILVFVT-ATG-IV--MWARRMKEREE-AVE------------------------EWELKYW----------PH-RFIHQDLSVTTN-------------GFRD-ERLLGH--GGFGRVYHG-VL----PNSGLPVAVKCITRE---F----TEGMKGFLAEITSMGRLQHRNLVQLRGWCR--RQKQLFIVYDYMPNGSLDKLI-FG-----------SP------------TA---VLRWSARYNILKGVAAGLLYLHEQWEKRVVHRDIKSSNVLLDSELNGRLGDFGLAKLY----DHR--ENPQ-----TTHVVG-----TLGYI-------APELVQTGKATPSSDVFSFGALLLEVACGRRPV------DF--SKD----E-GQE-VV-VEW-VWGLNTRGSLLD-AADPKL--------Q-------G--EYGVEEMERVLKSGLLCSHPEAERRPVIRLALQILEA-EA---------------------PL------------------------PSLDIASRSP-----------AIMTPRG----FF-------GCKNQG----------LPSPG-KSQPQ--QVENQSY----------------------------------I-CGGSV---------------------------------------
>ThzLecRLK-L-type-33
------------------------------------------------------------------------------------------------------------------------------------------------------------------------------------------------------------------------------------------------------------------------------------------------------------------------------------------------------------------------------------------------------------------------------------------------------------------------------------------------------------------------------------------------------------------------------------------------------------------------------------------------------------------------------------------------------------------------------------------------------------------------------------------------------------------------------------------------------------M-----------YV-----GFSAA-TG---NYVEDHYIMAWSF---------------------------------TTNGTA--------------------------------------------PPLDVS---------------TLLSF-TN----------------DDN-----------SS---------------------RICRISKG-S-IA---GVTVASVVVVFLT-ATG-IV--MWARRMKEREE-AVE------------------------EWELKYW----------PH-RFIHQDLSVTTN-------------GFRD-ERLLGH--GGFGRVYHG-VL----PNSGLPVAVKCITRE---F----TEGMKGFLAEITSMGRLQHRNLVQLRGWCR--RQKQLFIVYDYMPNGSLDKLI-FG-----------SP------------TA---VLRWSARYNILNGVAAGLLYLHEQWEKRVVHRDIKSSNVLLDSELNGRLGDFGLAKLY----DHR--ENPQ-----TTHVVG-----TLGYI-------APELVQTGKATPSSDVFSFGALLLEVACGRRPV------DF--SKD----E-GQE-VV-VEW-VWGLNTRGSLLD-AADPKL--------Q-------G--EYGVEEMERALKLGLLCSHPEAERRPGIWLALQILEA-EA---------------------PL------------------------PSLDIASRSP-----------AIMTPRG----FF-------GCKNQG----------LPSPG-KSQPQ--QVENQSY----------------------------------I-CGGSV---------------------------------------
>ThzLecRLK-L-type-34
-----------------------------MHSLPSK--------------------ILVMVLPFQSRRPRLAT--------------IV----SLLFL----LDFVH---------------------------------RAK-S------------------------YEAVPRPT----------------AFAF-------N-RF---------------NG-TD-------R----------------LILLGVATEL--RPE---SVLMLTNH------------------SHFLMGRAFYSAPVQMKP-RGINS-TVSSFSTTFVFSMLP--------PPS----DAGGH--------GITFLM-S--PSP---TLSGALSAEYIGLL-N-------FT-------SNG---QDYNH-L-----------FAVEF-----DTSKNVE--------FLDP-DD-NHVGIDIN---NLQS-VEAKFASYW-DGKGFRALSL------------------------KSGR--------------NIQA----W---------------------------------------------------------------------------------------------------------IEYD--HLKGKLYVS------------------------------------------------ITF-AG-----------------------------------------------------------------------QPKPQRPLISL--DIDLSTIV---EEEM-----------YV-----GFSAA-TG---NFVEDHYVMAWSF---------------------------------STNGTA--------------------------------------------PPLDVS---------------ILPSF-AN----------------DD------------SS------------------------HLSKG-F-IA---GVSVASVVLIFLT-ATG-IV--MWVRRMKEKEE-TVE------------------------DWELEYW----------PH-RFPYEDLSIATN-------------GFSE-DQVLGH--GGFGRVYHG-IL----PNSGLSVAVKCITRE---F----GEGMKGFIAEITSMGRLQHRNLVQLRGWCR--RQKQLFIVYDYMPNGSLDKLI-FG-----------SP------------TA---VLRWSARYNILNGVAAGLLYLHEQWEKRVVHRDIKSSNVLLDSELNGRLGDFGLAKLY----DHR--ENPQ-----TTHVVG-----TLGYI-------APELVQTGKATPSSDVFSFGALLLEVACGRRPV------DF--SKD----E-GQE-VV-VEW-VWGLNTRGSLLD-AADPKL--------Q-------G--EYGVEEMERALKLGLLCSHPEAERRPGIWLALQILEA-EA---------------------PL------------------------PSLDIASRSP-----------AIMTPRG----FF-------GCKNQG----------LPSPG-KSQPQ--QVENQSY----------------------------------I-CGGSV---------------------------------------
>ThzLecRLK-L-type-35
-----------------------------MHSLPSK--------------------ILVMVLPFQSRRPRLAT--------------IV----SLLFL----LDFVH---------------------------------RAK-S------------------------YEAVPRPT----------------AFAF-------N-RF---------------NG-TD-------R----------------LILLGVATEL--RPE---SVLMLTNH------------------SHFLMGRAFYSAPVQMKP-RGINS-TVSSFSTTFVFSMLP--------PPS----DAGGH--------GITFLM-S--PSP---TLSGALSAEYIGLL-N-------FT-------SNG---QDYNH-L-----------FAVEF-----DTSKNVE--------FLDP-DD-NHVGIDIN---NLQS-VEAKFASYW-DGKGFRALSL------------------------KSGR--------------NIQA----W---------------------------------------------------------------------------------------------------------IEYD--HLKGKLYVS------------------------------------------------ITF-AG-----------------------------------------------------------------------LPKPQRPLICL--DKDLSTVL---EDEM-----------YV-----GFSAA-TG---NYVEDHYIMAWSF---------------------------------TTNGTA--------------------------------------------PPLDVS---------------TLPSF-SN----------------DDN-----------SS------------------------RLSKG-S-IA---GVTVASVVLIFLT-ATG-IV--MWARRMKEKEE-TVE------------------------DWELEYW----------PH-RFPYEDLSIATN-------------GFSE-DQVLGH--GGFGRVYHG-VL----PNSGLPVAVKCITRE---F----TEGMKGFIAEITSMGRMQHRNLVQLRGWCR--RQKQLFIVYDYMPNGSLDKLI-FG-----------SP------------TA---VLRWSARYNILKGVAAGLLYLHEQWEKRVVHRDIKSSNVLLDSELNGRLGDFGLAKLY----DHS--ENPQ-----TTHVVG-----TLGYI-------APELIHTGKATPSSDVFSFGALLLEVACGRRPV------DF--SKD----E-GQE-VL-VEW-VWDLHSRESLLD-AADPKL--------Q-------G--EYGVEEMERVLKLGLLCSHPEAERRPGIRLALQVLEA-EV---------------------PL------------------------PSLDIASFSS-----------AVMTPRG----FF-------RCKNHG----------HPSPG-KSQPQ-----------------------------------------------------------------------------------------
>ThzLecRLK-L-type-36
------------------------------------------------------------------------------------------------------------------------------------------------------------------------------------------------------------------------------------------------------------------------------------------------------------------------------------------------------------------------------------------------------------------------------------------------------------------------------------------------------------------------------------------------------------------------------------------------------------------------------------------------------------------------------------------------------------------------------------------------------------------------------------------------------------------------------------------------------------M-----------YV-----GFSAA-TG---NYVEDHYIMAWSF---------------------------------TTNGTA--------------------------------------------PPLDVS---------------TLLSF-TN----------------DDN-----------SS---------------------RICRISKG-S-IA---GVTVASVVVVFLT-ATG-IV--MWARRMKEREE-AVE------------------------EWELKYW----------PH-RFIHQDLSVTTN-------------GFRD-ERLLGH--GGFGRVYHG-VL----PNSGLPVAVKCITRE---F----TEGMKGFLAEITSMGRLQHRNLVQLRGWCR--RQKQLFIVYDYMPNGSLDKSI-FG-----------NP------------KA---VLRWSERYNILKGVAAGLLYLHEQWEKRVVHRDIKSSNVLLDSELNGRLGDFGLAKLY----DHS--ENPQ-----TTHVVG-----TLGYI-------APELIHTGKATPSSDVFSFGALLLEVACGRRPV------DP--SND----A-EQV-VL-VEW-VWGLYTRESLLD-AADPKL--------Q-------G--DYGVEEMERVLKLGLLCSHPAAERRPGIRLAWQILEA-EA---------------------PL------------------------PPLDVASFDP-----------AVMTPRG----FF-------SSNGAS----------FCGSGSKSRHT--SGLDNSFCSA------------------------------DT-CSQSLTSGR-----------------------------------
>ThzLecRLK-L-type-37
----------------------------------------------------------------------MAT--------------SEF---AQLII----MLCMIFLMKN---------------------------LAI--P------------------------ILMAQSAD---------------VNFSFPQF----T-RC---------------NT-SD-------L----------------LCVNDAAIS----GHE----VHLTNVANA-----------DFKLNEATAGRVVYNQTIPL-------S-SLASFTTDMQFVINY-----YNSSPD----YYSSNNH----FGGIAFFM-T--SKEMATI--DCSSHFDSGLP-G-------NGS------------QLSAN-I-----------FAVEF---YSYSFRSS---------I-------STIVGGYN---PSEY-YNYTHLNE----------SL------------------------NEGT--------------LWDV----H---------------------------------------------------------------------------------------------------------IHYD--SIDKYLQIF------------------------------------------------LSN--------------ASNS--------------------------------------------------------SVSQRDPILAH--SLDLSTHL---PDNF-----------VV-----GISAS-AE---NLNETHTVLSWSF---------------------------------N----------------------------------------------------------------------------------------------TKT-----------KTKK----------------------SSTKI-I-IV---TIVGVIFCLAGVV-VIW-SIFAIA-KKRRLGRS--------------SGQTCEDN------EMEIGMLVD------QGPC-RYKLNNLRAATN-------------NFNQ-TLKLGQ--GGFGDVYKA-VI----RETNEVVAVKRISQG---S----RQGIKEFISEVSIVSRVRHRNLVQLLGWCH--EKGELLLVYEYMSNGSLDKHL-FS-----------KA------------DS--PVLQWSYRYRIALEIGCGLLYLHEEWDHCIVHRDVKSSNVMLDLNFNAKLGDFGLARML----E---------------------------------------------------------------------------------------------------------------------------------------------------------------------------------------------------------------------------------------------------------------------------------------------------------------------------------------------------------------------------------------------
>ThzLecRLK-L-type-38
----------------------------------------------------------------------MAT--------------SYF---AQLIG----VFCMLCAMNT---------------------------LSI--P------------------------IFMAESAG---------------VNFSFNEF----T-RC---------------NT-NG-------I----------------LCVNDATIS----GNK----IHLTNNTNA-----------HYKLTNKTTGRVVYNQTIHL-------S-SIASFTTDIQFVMKY-----YNQSPD----DEGGD--------GIAFFM-A--SKEIATI--AYSVDGGSGLP-G-------NGS-------------ISDN-T-----------LAVKF-----SSFNPV---------V-------YFCVGSNH---PIQT-YNYTILND----------SL------------------------NDGK--------------LWNA----H---------------------------------------------------------------------------------------------------------IDCN--VRKSYMQIF------------------------------------------------LFN--------------ASNS--------------------------------------------------------FMSQRDPILAF--PFDCFKFL---PDNF-----------VV-----GISAADSY---YSSETHTILSWSF---------------------------------N----------------------------------------------------------------------------------------------TTN-----------KIKR----------------------SSRKI-I-IL---IAVGVFLCLAGVV-VIW-SLFAMAKKKRRLQSS--------------SERTCEDN------EIKIDMLVD------QGPC-RYKLEDLKAGTN-------------NFSE-TLKLGQ--GGFGGVYKG-VI----GEANDVVAIKRISQG---S----RQGLKEFISEISIVSRVRHRNLVQLLGWCH--EKGELLLVYEYMSNGSLEKHL-FI-----------EG------------DF--PSLQWSHRYRIALEIASGLLYLHEEWAHCIVHRDVKSSNVMLDCNFNAKLGDFGLARML----EHN--RLSQ-----TTIAAG-----TLGYL-------APESVITGRTSPESDVYSFGAVALEIATGRRVV------DT--RLR----E-HNM-RL-VEW-VWYLYGQGKVLE-AADDKL--------N-------G--EFVKAEMEQLTAIGLWCSHPDPTARPKMTQVVTLLKL-EGR-------------------VPKLPPEI-------------------PVP--------------------TYA-AFHGANLS-----VPSS--------------FIMETSNALP-------SQ----------------------------------S-GNSSQVSS------------------------------------
>ThzLecRLK-L-type-39
----------------------------------------------------------------------MAT--------------SYF---AQLIG----VFCMLCAMNT---------------------------LSI--P------------------------IFMAESAG---------------VNFSFNEF----T-RC---------------NT-NG-------I----------------LCVNDATIS----GNK----IHLTNNTNA-----------HYKLTNKTTGRVVYNQTIHL-------S-SIASFTTDIQFVMKY-----YNQSPD----DEGGD--------GIAFFM-A--SKEIATI--AYSVDGGSGLP-G-------NGS-------------ISDN-T-----------LAVKF-----SSFNPV---------V-------YFCVGSNH---PIQT-YNYTILND----------SL------------------------NDGK--------------LWNA----H---------------------------------------------------------------------------------------------------------IDCN--VRKSYMQIF------------------------------------------------LFN--------------ASNS--------------------------------------------------------FMSQRDPILAF--PFDCFKFL---PDNF-----------VV-----GISAADSY---YSSETHTILSWSF---------------------------------N----------------------------------------------------------------------------------------------TTN-----------KIKR----------------------SSRKI-I-IL---IAVGVFLCLIAAV-VIC-GLFSTGIKKRRMGSS--------------NIQ--EDK------EIDISMLVD------QGPC-RYKLEDLKAGTS-------------NVSE-TLKLGQ--GGFGGVYKG-VI----GEANDVVAIKRISQG---S----RQGLKEFISEISIVSRVRHRNLVQLLGWCH--EKGELLLVYEYMSNGSLEKHL-FI-----------EG------------DF--PSLQWSHRYRIALEIASGLLYLHEEWAHCIVHRDVKSSNVMLDCNFNAKLGDFGLARML----EHN--RLSQ-----TTIAAG-----TLGYL-------APESVITGRTSPESDVYSFGAVALEIATGRRVV------DT--RLR----E-HNM-RL-VEW-VWYLYGQGKVLE-AADDKL--------N-------G--EFVKAEMEQLTAIGLWCSHPDPTARPKMTQVVKFLEL-EGR-------------------VPNLPPEI-------------------PVP--------------------IYA-PFHGANPS-----VSSS--------------FAMETSNALP--SVASTSQ----------------------------------S-GNSSQVSS------------------------------------
>ThzLecRLK-L-type-40
----------------------------------------------------------------MLK-----N--------------QIC---ALICL----LPVFICT-------------------------------------------------------------AQQSNGS--------------STNFSFAYF----S-QN---------------NS-QQ-------L----------------IYMGNASFS----EGH--DYIDLTPDPTATVNVSSSNETAPNVALQNCIGRVLYGQQLTMW---------PASFTTTFTLFVKN-----ITT-----VTNFNGD--------GIAFVI-A--PNNK--SFLPKSYGAFLGLF-D-------GS-------TNG---NMTEQ-L------------AIEF-----DTYANE---------F-DP-DN-NHVGIDIQ---SITS-NVTANMGE-------HGLDI------------------------KAGR--------------AIQV----R---------------------------------------------------------------------------------------------------------VDYD--GWTKSLQIY------------------------------------------------ARY--------------ANNT--------------------------------------------------------L--GYASILNH--TVELENTV---PRSA-----------YV-----GFSAA-TG---NSYEIHRILDWNF---------------------------------SSVMLP-------------------------------------------DSSLNLP-----------------PVGTAM---------PGG----LRG-------------------------------------RVKIG-I-LV---GSITIGLVVVGL--VG---FVVWRQRKKKQPTL-TLG------------------------RGSFSGELAIM---QNAPH-QYSYKELAAATN-------------NFSE-AELLGT--GGFGSVYRG-NLNAGRNEQVNLVAVKKVSAG---S----RQGKREFIAEIISIGRLRHRHLVKLHGWCH--ERDELLLVYDYMPNGSLNRFL-FD-----------RT------------GE--TPLNWPRRHRILCGLASALLYLHEEWEQRVVHRDVKPSNVMLDGEFNARLGDFGLARFI----EHDDATPDV-----TTRLAG-----TPGYM-------APECSYTGKATAESDVFSFGIVLLEVATGRRVV------ERKSPLA----EG----NL-VDW-VWGLYSQDRVFE-CVDPKL--------E-------G-SDYDEEQIRRVLILGLACSHPDPQLRPSMRQAIQVLINPSEE-------------------LPQLPSTR-------------------PMAI------------------YVVLPPAEA-GFS------LSTSSSI-----------MGGGAASSS--LMAESSV---------------------------------GS-ITTS-LTKGR----------------------------------
>ThzLecRLK-L-type-41
--------------------------------------------------------------MIMLK-----S--------------LVR---ALIIL----LLILIYSSY-----------------------------------------------------------AQQSNAN--------------STNFSFAFF----S-RN---------------NS-QQ-------L----------------IYMGNASFS----PAH--GYIDLTPDPYGTMNISL-NETATTTALQDCIGRVLYRQQLTMW---------PASFTTVFTIFVKN-----ITTNGTGAQKNYNGD--------GIAFVI-V--PNNK--SFLARSYGSFLGLF-D-------PS-------TNE---KTTRQ-L------------GIEF-----DTYQNE---------L-DP-DD-NHVGIDIQ---SIKS-NVTANMGN-------HGMDI------------------------KAGR--------------AIQV----R---------------------------------------------------------------------------------------------------------VDYD--GWAKSLQIY------------------------------------------------ARY--------------ANNT--------------------------------------------------------L--GYASILNH--TVELENTV---PRSA-----------YV-----GFSAA-TG---NSYEIHRILDWNF---------------------------------SSVSLP-------------------------------------------SSSLKFH-----------------PVVTPTE-------ESGG--------------------------------------------GVKVG-V-LA---GSITGGIVVVAL--LVS-WFVVRRMKKKREAAS-NL--------------------------GYFSGELAVI---QNAPQ-RYPYRQLVAATN-------------NFSE-SELLGT--GGFGSVYRG-NLNAGRNEQPALVAVKKISAG---S----KQGAKEFISEISTIGRLRHRNLVQLQGWCH--ERDELLLVYDYMPNGSLNRFL-FD-----------RT------------GE--TPLNWPRRHRILCGLASALLYLHEEWEQRVVHRDVKPSNVMLDGEFNARLGDFGLARFI----EHDDATPDV-----TTRLAG-----TPGYM-------APECSYTGKATAESDVFSFGIVLLEVATGRRVV------ERKSPLA----EG----NL-VDW-VWGLYSKDSVLE-CVDPKL--------D-------E-SDYDAEEIRRVLILGLACSHPDPQLRPSMRQAIQVLMKPNEE-------------------LPELPSTR-------------------PMAI------------------YVVLPPVGA-VFS------QTTFA---------------------------DSSI---------------------------------GT-ITTS-VHNGK----------------------------------
>ThzLecRLK-L-type-42
----------------------------------------------------------MLKRIIMLI-----T--------------GIW---ALISL----SEVFICA-------------------------------------------------------------AQQSNGN--------------STNFLFANF----S-QN---------------SS-QQ-------L----------------IYMGDASFS----AKY--HSIDLTPDPNGTINVSSSNQTASS--VQHHIGRVLYHQQVTMW---------PASFTTIFTIFVKD-----IA---------SNGD--------GMAFII-V--PDNK--SFLAKSYGGFLGLF-D-------HS-------TEG---NRTGQ-L------------AIEF-----DTFQNE---------F-DP-DD-NHVGIDIQ---SIKS-NVTANMGN-------HGMDI------------------------KAGR--------------AIQV----R---------------------------------------------------------------------------------------------------------VDYD--GWAKSLQIY------------------------------------------------TRY--------------ANNT-------------------------------------------------------QS--AYASILNR--TVELEKVV---PRSA-----------YL-----GFSAT-TG---KSLEIHRILDWSF---------------------------------SSVMLP-------------------------------------------EASLNLS-----------------PVGTRSG-------TPRI----LVG-------------------------------------GVKVR-V-LV---GSITVGLIMLGL--LA--WFVVRRMKRKNGATS-TLG------------------------RGNLIRELAKI---QNAPH-RFSYNELAAATN-------------NFSE-AELLGT--GGFGSVYRG-NLNSGGNINEALVAVKKISAG---S----RQGEREFISEIITIGRLRHRNLVQLQGWCH--ERDELLLVYDYMPNGSLDKFL-YD-----------KS------------RG--PPLNWHRRHRILCGLASALLYLHEEWEQRVIHRDVKPSNVMLDGEFNSRLGDFGLARLM----EHDDNSPAV-----MTLLAG-----TPGYV-------APECSYTGKATTESDVFSFGIVLLEVATGRRVV------ERKSPLA----EG----NL-VDW-VWGLYSKDSVLE-CVDPKL--------D-------E-SDYDAEEIRRVLILGLACSHPDPQLRPSMRQAIQVLMNPNEE-------------------LPELPSTR-------------------PMAI------------------YVVLPPVGA-VFS------QTTLSSN-----------MCGGAASYG--LMGESSR---------------------------------GS-ITSSIQHHGR----------------------------------
>ThzLecRLK-L-type-43
----------------------------------------------------------------MLK-----R--------------RIC---ALISL----LPVLICA-------------------------------------------------------------AQQSNGN--------------GTNFSFAYF----S-QN---------------NS-QQ-------L----------------IYMGNASFS----EGH--DYIDLTPDPTVTVNVSSSNETAPNVALQNCIGRVLYGQQLTMW---------PASFTTTFTLFVKN-----ITT-----VTNFNGD--------GIAFVI-A--PNNK--SFLPKSYGAFLGLF-D-------SS-------TNG---NTTNQ-L------------AIEF-----DTFQNE---------F-DP-DN-NHVGIDIQ---GIIS-NVTAGMGD-------HGMDI------------------------KAGR--------------AINV----R---------------------------------------------------------------------------------------------------------VNYD--GWTKSLQIY------------------------------------------------ARY--------------ANSS--------------------------------------------------------S--PYASLLNR--TVELEKTV---PRSA-----------YV-----GFSAA-TG---NSYEIHRVLDWNF---------------------------------SSVILP-------------------------------------------ESSLYLT-----------------PVVTGT---------HQG----AGG-------------------------------------GVKIG-I-LV---GSITVGLVVVGL--VG---FVVWRQRKKKQPTL-TLG------------------------RGSFSGELAIM---QNAPH-QYSYKELAASTN-------------NFSE-VELLGT--GGFGSVYRG-NLNAGRNEQVNLVAVKKVSAG---S----RQGKREFIAEIISIGRLRHRHLVKLHGWCH--ERDELLLVYDYMPNGSLDKFL-YD-----------RT------------GG--TPLNWPRRHRILCGLASALLYLHEEWEQRVVHRDVKPSNVMLDGEFNARLGDFGLARLV----EHDDSNPAV-----TTRLAG-----TPGYM-------APECSYTGKATAESDVFSFGIVLLEVATGRRVV------EREALLA----EG----NL-AEW-VWGLYSQDRLLQ-CVDPKL--------E-------G-SDYDEEQIRRVLILGLACSHPDPQLRPTVRQAIQVLINPSED-------------------LPQLPSTR-------------------PMAI------------------YVVLPPAEA-GFS------LSTSSSI-----------MGGGAASSS--LMAESSV---------------------------------GS-ITTS-LTKGR----------------------------------
>ThzLecRLK-L-type-44
--------------------------------------------------------------MIMLQ-----K--------------RVC---VFISL----LPFLVCVSY-----------------------------------------------------------AQQANGN--------------GTNFSFAYF----S-QN---------------NS-QQ-------L----------------IYMGNASIP----AGH--AYIDVTPDPYATLNVSLSNETASNVVFPGMIGRVLYRQPVTMW---------PASFTTVFTIFVKP-----VV---------FNGD--------GLAFII-V--PNTK--RFLAGSDGSMIGLF-D-------DS-------TNG---NTTEQ-L------------AIEF-----DTYQNR---------F-DP-DG-NHVGIDIQ---GIKS-NVTENMGK-------HGIDL------------------------KAGR--------------AIQV----R---------------------------------------------------------------------------------------------------------VHYD--GWAKSLQIY------------------------------------------------ARY--------------AGNT--------------------------------------------------------S--AFASILNY--TVELENTV---PRSA-----------YV-----GFSAT-TG---NSYEIHRILDWNF---------------------------------SSVSLP-------------------------------------------SSSLKFH-----------------PVVTPTE-------ESGG--------------------------------------------GVKVG-V-LA---GSITGGIVVVAL--LVS-WFVVRRMKKKREAAS-NL--------------------------GYFSGELAVI---QNAPQ-RYPYRQLVAATN-------------NFSE-SELLGT--GGFGSVYRG-NLNAGRNEQPALVAVKKISAG---S----KQGAKEFISEISTIGRLRHRNLVQLQGWCH--ERDELLLVYDYMPNGSLNRFL-FD-----------RT------------GE--TPLNWPRRHRILCGLASALLYLHEEWEQRVVHRDVKPSNVMLDGEFNARLGDFGLARFI----EHDDATPDV-----TTRLAG-----TPGYM-------APECSYTGKATAESDVFSFGIVLLEVATGRRVV------ERKSPLA----EG----NL-VDW-VWGLYSKDSVLE-CVDPKL--------D-------E-SDYDAEEIRRVLILGLACSHPDPQLRPSMRQAIQVLINPNEE-------------------MPQLPSTR-------------------PMAI------------------YVVLPPVGA-VFS------QTT---------------------------FADSSI---------------------------------GT-ITTS-VHNGR----------------------------------
>ThzLecRLK-L-type-45
----------------------------------------------------------------MLK-----N--------------QIC---ALICL----LPVFICT-------------------------------------------------------------AQQSNGS--------------STNFSFTNF----S-QN---------------NS-QQ-------L----------------IYMGGANFS----AEY--GYIDITPDPNPNVNFTSPNETASN--LLDRTGRVLYHKEITIW---------PASFTTTFTIFVEN-----IT-----AIRNFNGD--------GMAFII-V--PDNR--SFLAKSSGAFLGLF-N-------QS-------TDG---NTTGQ-L------------AIEF-----DTFHNE---------F-DPVGG-GHVGIDIQ---GIRS-DATASMKE-------HGMDI------------------------QGAR--------------AIQV----R---------------------------------------------------------------------------------------------------------VDYD--GWAKSLQIY------------------------------------------------ARY--------------ANSS--------------------------------------------------------S--AYTSLLNY--TVELQKTF---PRSA-----------YV-----GFSAS-TG---NSYEVHRILDWNF---------------------------------SSVILP-------------------------------------------NSSLKLL-----------------PVGTGT---------SGG----FGI-------------------------------------GVKIG-V-SA---GSITVGLVVVGL--LVW-WFVV----KKKKAAS-NL--------------------------GYFSEELAVI---QNAPH-RYPYRQLAAATN-------------NFSE-AELLGT--GGFGSVYRG-NLGGGGNEPAALVAVKRISAG---S----KQGAKEFISEISTIGRLRHRNLVQLHGWCH--ERDELLLVYDYMPNGSLNRFL-FD-----------RT------------GE--TPLNWPRRHRILCGLASALLYLHEEWEQRVVHRDVKPSNVMLDGEFNARLGDFGLARFI----EHDDATPDV-----TTRLAG-----TPGYM-------APECSYTGKATAESDVFSFGIVLLEVATGRRVV------ERKSPLA----EG----NL-VDW-VWGQHSQNSILE-CVDPKL--------E-------E-SDYDVEQIRRVLILGLACSHPDPHLRPSIRQAVQVLVNPNKE-------------------LPQLPSTR-------------------PMAI------------------YVVLPLVGA-VFS------QSTLSS-----------------------LMPQSSS---------------------------------GT-ITTS-VHNGR----------------------------------
>ThzLecRLK-L-type-46
----------------------------------------------------------------MLK-----R--------------RIC---ALISL----LPVLICA-------------------------------------------------------------AQQSNGN--------------GTNFSFAYF----S-QN---------------NS-QQ-------L----------------IYMGNASFS----EGH--DYIDLTPDPTVTVNVSSSNETAPNLALQNCIGRVLYGQQLTMW---------PASFTTTFTLFVKN-----ITT-----VTNFNGD--------GIAFIIVS--ENKK--SLIAKSSGAFLGLF-N-------QS-------TDG---NTTDQ-L------------AIEF-----DTFQNE---------F-DP-DN-NHVGIDIQ---GIIS-NVTAGMGD-------HGMDI------------------------KAGR--------------AINV----R---------------------------------------------------------------------------------------------------------VNYD--GWTKSLQIY------------------------------------------------ARY--------------ANSS--------------------------------------------------------S--PYASLLNR--TVELEKTV---PRSA-----------YV-----GFSAA-TG---NSYEIHRVLDWNF---------------------------------SSVILP-------------------------------------------ESSLYLT-----------------PVVTGT---------HQG----AGG-------------------------------------GVKIG-I-LV---GSITVGLILVGL--IAL-WFVAKRMKRKQQDTL-NPG------------------------RGSFSEELAMI---QNAPH-RFSYSQLAAATN-------------NFNE-AELLGT--GGFGSVYRG-NLNAGGDKEVSLVAVKKISAG---S----RQGEREFMSEIITIGRLRHRNLVQLHGWCH--ERDELLLVYDYMPNGSLDKFL-YD-----------KT------------RG--PPLNWQRRHRILCGLASALLYLHEEWEQRVIHRDVKPSNVMLDRKFNARLGDFGLARLI----EHDDHNPGV-----MTLLAG-----TPGYV-------APECSYTGKATTESDVFSFGIVLLEVATGRRVV------ERKSPLP----EQ----YL-VDW-VWGLYSQDRVFE-CVDPKL--------E-------G-SGYDEEQIRRVLILGLACSHPDPQLRPSIRQAIQVLINPNEE-------------------MPQLPSTR-------------------PLAI------------------YVGLPPVGS-VHS------QSTLSSS-----------TSGDAGSYS--VMGESSM---------------------------------GS-ITCSTLHHGR----------------------------------
>ThzLecRLK-L-type-47
----------------------------------------------------------------MLK-----N--------------QIC---ALICL----LPVFICT-------------------------------------------------------------AQQSNGS--------------STNFSFTNF----S-QN---------------NS-QQ-------L----------------IYMGGANFS----AEY--GYIDITPDPNPNVNFTSPNETASN--LLDRTGRVLYHKEITIW---------PASFTTTFTIFVEN-----IT-----AIRNFNGD--------GMAFII-V--PDNR--SFLAKSSGAFLGLF-N-------QS-------TDG---NTTGQ-L------------AIEF-----DTFHNE---------F-DPVGG-GHVGIDIQ---GIRS-DATASMKE-------HGMDI------------------------QGAR--------------AIQV----R---------------------------------------------------------------------------------------------------------VDYD--GWAKSLQIY------------------------------------------------ARY--------------ANSS--------------------------------------------------------S--AYTSLLNY--TVELQKTF---PRSA-----------YV-----GFSAA-TG---NSFEIQRILNWNF---------------------------------SSMMLP-------------------------------------------ESSLDLY-----------------P---------------GG----LKS-------------------------------------GVKVG-V-LV---GSITVGLVIIGL--LVS-WFVVKRLRRKNQAAK-TLG------------------------EGSFIGELEII---QSAPH-QFSYKQLAAATK-------------NFSK-AELLGT--GGFGSVYRG-NLNAGGKEEESLVAVKRISAG---S----RQGEREFISEISTIGRLRHRNLVQLHGWCH--ERDELLLVYDYMPNGSLDKFL-YD-----------RT------------RD--APLDWPRRQRILCGLGSALLYLHEEWEQRVIHRDVKPSNVMLDGKFNARLGDFGLARLM----EHDDNSPAV-----MTLLAG-----TPGYV-------APECSYTGKATTESDVFSFGIVLLEVATGRRVV------ERKSPLP----EQ----YL-VDW-VWGLYSQDRVFE-CVDPKL--------E-------G-SGYDEEQIRRVLILGLACSHPDPQLRPSIRQAIQVLINPNEE-------------------MPQLPSTR-------------------PLAI------------------YVGLPPVGS-VHS------QSTLSSS-----------TSGDAGSYS--VMGESSM---------------------------------GS-ITCSTLHHGR----------------------------------
>ThzLecRLK-L-type-48
--------------------------------------------------------------------------------------------------------------------------------------------------------------------------------------------------------------------------------------------------------------MGNASFS----PAH--GYIDLTPDPYGTMNISL-NETATTTALQDCIGRVLYRQQLTMW---------PASFTTVFTIFVKN-----ITTNGTGAQKNYNGD--------GIAFVI-V--PNNK--SFLARSYGSFLGLF-D-------PS-------TNE---KTTRQ-L------------GIEF-----DTYQNE---------L-DP-DD-NHVGIDIQ---GIKS-NVTENMGK-------HGIDL------------------------KAGR--------------AIQV----R---------------------------------------------------------------------------------------------------------VHYD--GWAKSLQIY------------------------------------------------ARY--------------AGNT--------------------------------------------------------S--AFASILNY--TVELENTV---PRSA-----------YV-----GFSAT-TG---NSYEIHRILDWNF---------------------------------SSVSLP-------------------------------------------SSSLKFH-----------------PVVTPTE-------ESGG--------------------------------------------GVKVG-V-LA---GSITGGIVVVAL--LVS-WFVVRRMKKKREAAS-NL--------------------------GYFSGELAVI---QNAPQ-RYPYRQLVAATN-------------NFSE-SELLGT--GGFGSVYRG-NLNRGRNEQVKLVAVKKISAG---S----RQGEREFISEIISIGRLRHRHLVKLHGWCH--ERDELLLVYDYMPNGSLNRFL-FD-----------RT------------GE--TPLNWPRRHRILCGLASALLYLHEEWEQRVVHRDVKPSNVMLDGEFNARLGDFGLARFI----EHDDATPDV-----TTRLAG-----TPGYM-------APECSYTGKATTESDVFSFGIVLLEVATGRRVV------ERKSPLP----EQ----YL-VDW-VWGLYSQDRVFE-CVDPKL--------E-------G-SGYDEEQIRRVLILGLACSHPDPQLRPSIRQAIQVLINPNEE-------------------MPQLPSTR-------------------PLAI------------------YVGLPPVGS-VHS------QSTLSSS-----------TSGDAGSYS--VMGESSM---------------------------------GS-ITCSTLHHGR----------------------------------
>ThzLecRLK-L-type-49
--------------------------------------------------------------MIMLK-----S--------------LVR---ALIIL----LLILIYSSY-----------------------------------------------------------AQQSNAN--------------STNFSFAFF----S-RN---------------NS-QQ-------L----------------IYMGNASFS----PAH--GYIDLTPDPYGTMNI-SLNETATTTALQDCIGRVLYRQQLTMW---------PASFTTVFTIFVKN-----ITTNGTGAQKNYNGD--------GIAFVI-V--PNNK--SFLARSYGSFLGLF-D-------PS-------TNE---KTTRQ-L------------GIEF-----DTYQNE---------L-DP-DD-NHVGIDIQ---GIKS-NVTANMGN-------HGMDI------------------------KAGR--------------AIQV----R---------------------------------------------------------------------------------------------------------VDYD--GWAKSLQIY------------------------------------------------ARY--------------ANNT--------------------------------------------------------L--GYASILNH--TVELENTV---PRSA-----------YV-----GFSAA-TG---NSYEIHRILDWNF---------------------------------SSVMLP-------------------------------------------DSSLNLP-----------------PVGTAM---------PGG----LRG-------------------------------------RVKIG-I-LV---GSITVGLVVVGL--VG---FVVWRQRKKKQPTL-TLG------------------------RGSFSGELAIM---QNAPH-QYSYKELAASTN-------------NFSE-VELLGT--GGFGSVYRG-NLNAGRNEQVNLVAVKKVSAG---S----RQGKREFIAEIISIGRLRHRHLVKLHGWCH--ERDELLLVYDYMPNGSLDKFL-YD-----------RT------------GG--TPLNWPRRHRILCGLASALLYLHEEWEQRVVHRDVKPSNVMLDGEFNARLGDFGLARFI----EHDDATPDV-----TTRLAG-----TPGYM-------APECSYTGKATTESDVFSFGIVLLEVATGRRVV------ERKSPLP----EQ----YL-VDW-VWGLYSQDRVFE-CVDPKL--------E-------G-SGYDEEQIRRVLILGLACSHPDPQLRPSMRQAIQVLINPSEE-------------------LPQLPSTR-------------------PMAI------------------YVVLPPAEA-GFS------LST-SSI-----------MGGGAASSS--LMAESSV---------------------------------GS-ITTS-LT-------------------------------------
>ThzLecRLK-L-type-50
----------------------------------------------------------------------------------------------------------------------------------------------------------------------------------------------------------------------------------------------------------------------------------------------------------------------------------------------------------------------------------------------------------------------------------------------------------------------------------------------------------MGK-------HGIDL------------------------KAGR--------------AIQV----R---------------------------------------------------------------------------------------------------------VHYD--GWAKSLQIY------------------------------------------------ARY--------------AGNT--------------------------------------------------------S--AFASILNY--TVELENTV---PSSA-----------YV-----GFSAT-TG---NSYEIHRILDWNF---------------------------------SSVSLP-------------------------------------------SSSLKFH-----------------PVVTPTE-------ESGG--------------------------------------------GVKVG-V-LA---GSITGGIVVVAL--LVS-WFVVRRMKKKREAAS-NL--------------------------GYFSGELAVI---QNAPQ-RYPYRQLVAATN-------------NFSE-SELLGT--GGFGSVYRG-NLNAGRNEQPALVAVKKISAG---S----KQGAKEFISEISTIGRLRHRNLVQLHGWCH--ERDELLLVYDYMPNGSLDKFL-YD-----------KT------------RG--PPLNWQRRHRILCGLASALLYLHEEWEQRVIHRDVKPSNVMLDGEFNSRLGDFGLARLI----EHDDNSPAV-----MTRLAG-----TPGYV-------APECGYTGKATAESDVFSFGIVLLEVATGRRVV------ERKPPLA----EG----NL-VDW-VWELYSKDSVLE-CVDPKL--------D-------E-SDYDAEEIRRVLILGLACSHPDPQLRPSMRQAIQVLMNPNEE-------------------LPELPSTR-------------------PMAI------------------YVVLPPVGA-VFS------QTTLSLN-----------MCGGAASYG--LMGESSR---------------------------------GS-ITCSTLHHGR----------------------------------
>ThzLecRLK-L-type-51
----------------------------------------------------------------------------------------------------------------------------------------------------------------------------------------------------------------------------------------------------------------------------------------------------------------------------------------------------------------------------------------------------------------------------------------------------------------------------------------------------------MGK-------HGIDL------------------------KAGR--------------AIQV----R---------------------------------------------------------------------------------------------------------VHYD--GWAKSLQIY------------------------------------------------ARY--------------AGNT--------------------------------------------------------S--AFASILNY--TVELENTV---PSSA-----------YV-----GFSAT-TG---NSYEIHRILDWNF---------------------------------SSVSLP-------------------------------------------SSSLKFH-----------------PVVTPTE-------ESGG--------------------------------------------GVKVG-V-LA---GSITGGIVVVAL--LVS-WFVVRRMKKKREAAS-NL--------------------------GYFSGELAVI---QNAPQ-RYPYRQLVAATN-------------NFSE-SELLGT--GGFGSVYRG-NLNAGRNEQPALVAVKKISAG---S----KQGAKEFISEISTIGRLRHRNLVQLQGWCH--ERDELLLVYDYMPNGSLNRFL-FD-----------RT------------GE--TPLNWPRRHRILCGLASALLYLHEEWEQRVVHRDVKPSNVMLDGEFNARLGDFGLARLV----EHDDSNPAV-----TTRLAG-----TPGYM-------APECSYTGKATAESDVFSFGIVLLEVATGRRVV------EREALLA----EG----NL-AEW-VWGLYSQDRLLQ-CVDPKL--------E-------G-SDYDEEQIRRVLILGLACSHPDPQLRPSMRQAIQVLINPSED-------------------LPQLPSTR-------------------PMAI------------------YVVLPPAEA-GFS------LSTSSSI-----------MGGGAASSS--LMAESSV---------------------------------GS-ITTS-LT-------------------------------------
>ThzLecRLK-L-type-52
----------------------------------------------------------------MLK-----N--------------QIC---ALICL----LPVFICT-------------------------------------------------------------AQQSNGS--------------STNFSFTNF----S-QN---------------NS-QQ-------L----------------IYMGGANFS----AEY--GYIDITPDPNPNVNFTSPNETASN--LLDRTGRVLYHKEITIW---------PASFTTTFTIFVEN-----IT-----AIRNFNGD--------GMAFII-V--PDNR--SFLAKSSGAFLGLF-N-------QS-------TDG---NTTGQ-L------------AIEF-----DTFHNE---------F-DPVGG-GHVGIDIQ---GIRS-DATASMKE-------HGMDI------------------------QGAR--------------AIQV----R---------------------------------------------------------------------------------------------------------VDYD--GWAKSLQIY------------------------------------------------ARY--------------ANSS--------------------------------------------------------S--AYTSLLNY--TVELQKTF---PRSA-----------YV-----GFSAA-TG---NSFEIQRILNWNF---------------------------------SSMMLP-------------------------------------------ESSLDLY-----------------P---------------GG----LKS-------------------------------------GVKVG-V-LV---GSITVGLVIIGL--LVS-WFVVKRLRRKNQAAK-TLG------------------------EGSFIGELEII---QSAPH-QFSYKQLAAATK-------------NFSK-AELLGT--GGFGSVYRG-NLNAGGNINDALVAVKKISAG---S----RQGEREFISEIITIGRLRHRNLVQLQGWCH--ERDELLLVYDYMPNGSLDKFL-YD-----------RN------------GE--TALNWPRRHRILCGLASALLYLHEEWEQRVIHRDVKPSNVMLDRKFNARLGDFGLARLI----EHDDHNPGV-----MTLLAG-----TPGYV-------APECSYTGKATTESDVFSFGIVLLEVATGRRVV------ERKSPLP----EQ----YL-VDW-VWGLYSQDRVLE-CVDPKL--------E-------G-SGYDEEQIRRVLILGLACSHPDPQLRPSIRQAIQVLINPNEE-------------------MPQLPSTR-------------------PLAI------------------YVGLPPVGS-VHS------QSTLSSS-----------TSGDAGSYS--VMGESSM---------------------------------GS-ITCSTLHHGR----------------------------------
>ThzLecRLK-L-type-53
-----------------------------------------------------------------------------------------------------------------------------------------------------------------------------------------------------------------------------------------------------------------------------------------------------------MIGRVLYRQPVTMW---------PASFTTVFTIFVKP-----VV---------FNGD--------GLAFII-V--PNTK--RFLAGSDGSMIGLF-D-------DS-------TNG---NTTEQ-L------------AIEF-----DTYQNR---------F-DP-DG-NHVGIDIQ---GIKS-NVTENMGK-------HGIDL------------------------KAGR--------------AIQV----R---------------------------------------------------------------------------------------------------------VHYD--GWAKSLQIY------------------------------------------------ARY--------------AGNT--------------------------------------------------------S--AFASILNY--TVELENTV---PSSA-----------YV-----GFSAT-TG---KSLEIHRILDWSF---------------------------------SSVMLP-------------------------------------------EASLHLS-----------------PVGTRPG-------TPRR----LVG-------------------------------------GVKVR-V-LA---GSITVGLIMLGL--LA--WFVVKRMKRKNQATS-TLG------------------------RGNLIRELAKI---QNAPH-RFSYNELAAATN-------------NFSE-AELLGT--GGFGSVYRG-NLNAGGNINEALVAVKKISAK---S----RQGAREFISEISTIGRLRHRNLVQLHGWCH--ERDELLLVYDYMPNGSLDKFL-YD-----------KS------------RG--PPLNWHRRHRILCGLASALLYLHEEWEQRVIHRDVKPSNVMLDGEFNSRLGDFGLARLI----EHDDNSPAV-----MTRLAG-----TPGYV-------APECGYTGKATAESDVFSFGIVLLEVATGRRVV------ERKPPLA----EG----NL-VDW-VWELYSKDSVLE-CVDPKL--------D-------E-SDYDAEEIRRVLILGLACSHPDPQLRPSMRQAIQVLMNPNEE-------------------LPELPSTR-------------------PMAI------------------YVVLPPVGA-VFS------QTTFA---------------------------DSSI---------------------------------GT-ITTSV-HNGK----------------------------------
>ThzLecRLK-L-type-54
--------------------------------------------------------------MIMLQ-----K--------------RVC---VFISL----LPFLVCVSY-----------------------------------------------------------AQQANGN--------------GTNFSFAYF----S-QN---------------NS-QQ-------L----------------IYMGNASIP----AGH--AYIDVTPDPYATLNVSLSNETASNVVFPGMIGRVLYRQPVTMW---------PASFTTVFTIFVKP-----VV---------FNGD--------GLAFII-V--PNTK--RFLAGSDGSMIGLF-D-------DS-------TNG---NTTEQ-L------------AIEF-----DTYQNR---------F-DP-DG-NHVGIDIQ---GIKS-NVTENMGK-------HGIDL------------------------KAGR--------------AIQV----R---------------------------------------------------------------------------------------------------------VHYD--GWAKSLQIY------------------------------------------------ARY--------------AGNT--------------------------------------------------------S--AFASILNY--TVELENTV---PSSA-----------YV-----GFSAT-TG---NSYEIHRILDWNF---------------------------------SSVSLP-------------------------------------------SSSLKFH-----------------PVVTPTE-------ESGG--------------------------------------------GVKVG-V-LA---GSITGGIVVVAL--LVS-WFVVRRMKKKREAAS-NL--------------------------GYFSGELAVI---QNAPQ-RYPYRQLVAATN-------------NFSE-SELLGT--GGFGSVYRG-NLNAGRNEQPALVAVKKISAG---S----KQGAKEFISEISTIGRLRHRNLVQLQGWCH--ERDELLLVYDYMPNGSLNRFL-FD-----------RT------------GE--TPLNWPRRHRILCGLASALLYLHEEWEQRVVHRDVKPSNVMLDGEFNARLGDFGLARFI----EHDDATPDV-----TTRLAG-----TPGYM-------APECSYTGKATTESDVFSFGIVLLEVATGRRVV------ERKSPLP----EQ----YL-VDW-VWGLYSQDRVFE-CVDPKL--------E-------G-SGYDEEQIRRVLILGLACSHPDPQLRPSIRQAIQVLINPNEE-------------------MPQLPSTR-------------------PMAI------------------YVVLPPAEA-GFS------LSTSSSI-----------MGGGAASSS--LMAESSV---------------------------------GS-ITTS-LTKGR----------------------------------
>ThzLecRLK-L-type-55
----------------------------------------------------------------MLK-----R--------------RVC---ALISL----IPFLIYGLH-----------------------------------------------------------AQQPNGN--------------STNFSFAYF----S-QN---------------NS-QQ-------L----------------IYMGNASIP----AEH--DYIDLTPDPYATLNASTSNETAPNVVLPNSIGRVLYKQPVTMW---------PANFTTVFTIFVKS-----IV---------FNGD--------GLAFVI-V--PNNK--SFLARSYGSFLGLF-D-------PS-------TNE---KTTRQ-L------------GIEF-----DTYQNE---------L-DP-DD-NHVGIDIQ---SIKS-NVTANMGN-------HGMDI------------------------KAGR--------------AIQV----R---------------------------------------------------------------------------------------------------------VDYD--GWAKSLQIY------------------------------------------------ARY--------------ANNT--------------------------------------------------------L--GYASILNH--TVELENTV---PRSA-----------YV-----GFSAA-TG---NSYEIHRILDWNF---------------------------------SSVMLP-------------------------------------------DSSLNLP-----------------PVGTAM---------PGG----LRG-------------------------------------RVKIG-I-LV---GSITVGLVVVGL--VG---FVVWRQRKKKQPTL-TLG------------------------RGSFSGELAIM---QNAPH-QYSYKELAASTN-------------NFSE-VELLGT--GGFGSVYRG-NLNAGRNEQVNLVAVKKVSAG---S----RQGKREFIAEIISIGRLRHRHLVKLHGWCH--ERDELLLVYDYMPNGSLDKFL-YD-----------RT------------GG--TPLNWPRRHRILCGLASALLYLHEEWEQRVVHRDVKPSNVMLDGEFNARLGDFGLARFI----EHDDATPDV-----TTRLAG-----TPGYM-------APECSYTGKATAESDVFSFGIVLLEVATGRRVV------ERKSPLA----EG----NL-VDW-VWGLYSKDSVLE-CVDPKL--------D-------E-SDYDAEEIRRVLILGLACSHPDPQLRPSMRQAIQVLMKPNEE-------------------LPELPSTR-------------------PMAI------------------YVVLPPVGA-VFS------QTT---------------------------FADSSI---------------------------------GT-ITTS-VHNGK----------------------------------
>ThzLecRLK-L-type-56
----------------------------------------------------------------------MVR--------------TF----MILVF----FLLP--------------------------------------S------------------------SLIVDAHT----------------NFIY-------N-QF---------------NA-ST-------L----------------ELFGHASVK----SN----AISLTHH------------------SQYSIGRAFYPHPLRMKDPGSLNSMST-SFSTSFVFSIVP--------SPN----SRSGY--------GMAFLM-T--PHK---SPEGYLSTQYLGLISN-------IS-------SVG---KAYNH-L-----------FAIEF-----STLKNLE--------FRDI-ND-NHVGVDLN---DLRS-VNASPAGFWTGNNQFQDLNL------------------------KSGQ--------------NIQA----W---------------------------------------------------------------------------------------------------------IDYD--HLQNELKVT------------------------------------------------IAE-AG-----------------------------------------------------------------------SQRPETPLIYM-KNTSLPNIV---LEEM-----------YV-----GFSAA-TG---VFLEDNYVLSWSF---------------------------------STNGTA--------------------------------------------SFLNTS---------------NLPSF-AL----------------REI-----------KSSN------------------------SRQ-L-VA---GITTACVVVLLVV-VAA-YL--VRLKRKRYRNL-I-E------------------------EWEMEYW----------PH-RFKYKDLHIATK-------------GFGE-EELLGC--GGFGRVYRG-VL----ATNGLQVAVKRILRE---T----DDGVKDFIAEISSLGRLQHRNLVQIRGFCR--RENQLFIVYDYMPNGSLDKMI-FG-----------DP------------EK---VLKWGQRYRVLRDVAAGLVYLHEEWEQRVVHRDIKSSNVLLDSELNGKLGDFGLARLY----EHN--ENSQ-----TTRVVG-----TLGYI-------APELIHTGKASPATDVFSFGIFLLEVACGRRPV------DP--SLQ----P-GQV-VL-VDW-VRELHANGSLMD-AADPNL--------V-------G--EYVEAEMERVLKLGLLSSNPQPEGRLSMRQVLKILEE-KS---------------------PV------------------------PSSV-------------------------DLIDL-------GMSEPS-------------STWQSPPY--FSHSK-DV---------------------------------S-VSMPLDRQQTQHS-------------------------------
>ThzLecRLK-L-type-57
----------------------------------------------------------------------MAE--------------TS----NFLLR----FLLL--------------------------------------P------------------------LIIVQGHF----------------SFHF-------N-QF---------------NA-ST-------L----------------ELFGDASVQ----SN----AISLNHQ------------------SKFSIGRAFYRYPI--KDSVSPNS-AL-SFSTTFVFSIVP--------SSE----SVSGH--------GMAFIM-T--PHR---SPKGFLPAGYLGLLKN-------IS-------SMG---KASNH-L-----------FAVEF-----DTVTNVE--------FSDI-DD-NHVGVDLN---DLTS-VKSETAGYWNDNSQWQELDL------------------------NSGQ--------------NIQA----W---------------------------------------------------------------------------------------------------------IDYD--HLLNELKVT------------------------------------------------IAE-AC-----------------------------------------------------------------------SNRPEKPLIYL-KNISLSNIL---EEDI-----------YI-----GFSAA-TG---GMSGEHYLVAWSF---------------------------------TTNGPAL------------------------------------------PSRLNLE---------------LCDAI-TQ----------------KKS-----------KSSN------------------------SR--L-IA---GITTACIVPLLVV-VAA-TL--MRWKRNRYRDI-I-E------------------------EWEMEYW----------PH-RFKYKDLHIATK-------------GFGE-EELLGC--GGFGRVYRG-VL----ATNGLQVAVKFILRE---T----EEGIREFIAEISSLGRLQHRNLVQIRGFCR--RVKQLFIVYDYMPNGSLDKMI-FG-----------KP------------KK---VFEW--------------------------------------------------------------------------------------------------------------------------------------------------------------------------------------------------------------------------------------------------------------------------------------------------------------------------------------------------------------------------------------------------------------------------------------------------------
>ThzLecRLK-L-type-58
-----------------------------------------------------------------------------------------------------------------------------------------------------------------------------------------------------------------------------------------------------------------------------------------------------------------------------------------------------------------------------------------------------------------------------------------------------------------------------------------------------------------------------------------------------------------------------------------------------------------------------------------------------------------------------------------------------------------------------------------------------------------------------------------------------------------------------------------------MSLSNIF---EEEM-----------YV-----GFSAA-TG---TIFDETYIVAWSF---------------------------------ATNGAA--------------------------------------------PFLNTS---------------NLPCF-AH----------------RKS-----------KASN------------------------TK--L-IA---GISTACGVLLLVI-VVA-SL--IQLSRNSYSDI-I-E------------------------EWEKEYW----------PQ-RLDYKDLHIATK-------------GFGD-EELLGS--GGFGKVYKG-VL----PKNGLQVAVKCILRE---T----YDGVKEFIAEMSSLGRLQHRNLVQIRGFCR--LGKKLFIVYDYMPNGSLDKKI-FG-----------NP------------KI---VLGWNQRYRILIDVAAGLLYLHEEWEQCVVHRDIKASNVLLDSELNGKLGDFGLARLY----EHN--EKSQ-----TTRVVG-----TLGYI-------APELIRTGKASPATDVFSFGIFLLEVACGRRPV------DP--SLQ----P-GQV-VL-VDW-VRELHANGSLMD-AADPNL--------V-------G--EYVEAEMERVLTLGLYCSNPKPEGRLGMKQVLQILEE-ES---------------------PI------------------------PGSD-------------------------EPFHL-------EMSGNS-------------STWRSSLY--LSHST-DA---------------------------------S-TSVSLDRKQTLHK-------------------------------
>ThzLecRLK-L-type-59
----------------------------------------------------------------------MAE--------------TS----NFLLR----FLLL--------------------------------------P------------------------LIIVQGHF----------------SFHF-------N-QF---------------NA-ST-------L----------------ELFGDASVQ----SN----AISLNHQ------------------SKFSIGRAFYRYPI--KDSVSPNS-AL-SFSTTFVFSIVP--------SSE----SVSGH--------GMAFIM-T--PHR---SPKGYLEAEFLGLIGN-------LS-------SLG---DASNH-L-----------FVVEF-----DTVKNQE--------FHDI-ND-NHVGVNLN---DLSS-VESKPAGYWIDNSRFRNVDL------------------------KKGQ--------------NIQA----W---------------------------------------------------------------------------------------------------------IDYD--NVQSELKIT------------------------------------------------IVE-AG-----------------------------------------------------------------------LDRPQKPLLQV-KNISLSHIL---DEEI-----------YV-----GFSAA-TG---VMFEENYILAWSF---------------------------------TTNGTA--------------------------------------------QSLNTS---------------SLPSF-IH----------------RKS-----------KSSN------------------------SS--L-IA---GISTACVVLLVLV-VAA-PF--VWLKRNRYRDI-I-E------------------------EWEEEYW----------PH-RFKYKDLHIATK-------------GFGD-AELLGS--GGFGRVYKG-VL----PTNGLQVAVKCILRE---T----YEGVKEFIAEVSSLGRLQHRNLVQIRGFCR--RGKKLFIVYDYMPNGSLDKMI-FG-----------KP------------KI---VLGWSQRYRILRDVAAGLVYLHEEWEQRVVHRDIKSSNVLLDLDLNGKLGDFGLARLY----EHN--ENSR-----TTRVVG-----TLGYI-------APELIHTGKASPAADVFSFGILMLEVACGRRPV------DL--SLQ----S-AEI-VM-VDW-LRELHGRGTLMD-AADRKL--------G-------G--QYVEAEMERVLKLGLLCSNPQPERRLGMREVLKILEE-ES---------------------PI------------------------PDFD-------------------------DLFYL-------EISEPG-------------STWNSPPY--LSRSK-DA---------------------------------S-ISMPLDRQPTRHK-------------------------------
>ThzLecRLK-L-type-60
----------------------------------------------------------------------MAS--------------AN----VVLIL----LLLP--------------------------------------P------------------------LIFAEGNF----------------SFHF-------N-QF---------------NA-ST-------L----------------ELFGNASVQ----SN----AIAVNGY------------------FQYSLGRAFYGHHVRMKDGGSPNS-AL-SFSTTFVFTIVP--------SPD----LVSGH--------GLAFLM-T--PQK---FPDGLIGAEYLGLFND-------LS-------SLG---NASNH-L-----------LAVEF-----DTVKNED--------VHDI-ND-NHIAVDIN---DLIS-PYSTSAGYWIGNTQFRNVEL------------------------KSGQ--------------NLQA----W---------------------------------------------------------------------------------------------------------IDYD--NLLSELNVT------------------------------------------------ITE-AG-----------------------------------------------------------------------LNRPEKPLIHI-KNMSLSDIF---EEEM-----------YV-----GFSAA-TG---SVIDRTYILAWSF---------------------------------ATNGAA--------------------------------------------PLLNTS---------------NLPPF-AQ----------------RKS-----------KGSN------------------------SK--L-VA---GISTACGVLLLVV-VVA-SL--VWLKRNRYSDI-I-E------------------------EWEKEYW----------PQ-RLDYKDLHIATK-------------GFGD-EELLGS--GGFGKVYKG-VL----PKNGIQVAVKCILRE---T----YDGVKEFIAEMSSLGRLQHRNLVQIRGFCR--LGKKLFIVYDYMPNGSLDKMI-FG-----------KP------------KK---VFEWIHRYKVLKDVAAGLLYLHEEWEQRVVHRDIKSSNILLDSELNGKLGDFGLARLY----EHN--ENSQ-----TTRVVG-----TLGYI-------APELIHTGKASPATDVFSFGVFMLEVACGRRPV------DT--SLQ----S-DQT-IL-VEW-VRELDAKGSLMD-AADPNL--------G-------G--QYVEDEMERVLKLGLLCSNPEPEGRPGTRQVLQTLEE-EN---------------------PI------------------------PDFN-------------------------APFHL-------EMS----------------NSWRSPIS--YSRSV-DC---------------------------------S-ISVSLEGR------------------------------------
>ThzLecRLK-L-type-61
----------------------------------------------------------------------MVR--------------TF----MILVF----FLLP--------------------------------------S------------------------SLIVDAHT----------------NFIY-------N-QF---------------NA-ST-------L----------------ELFGHASVK----SN----AISLTHH------------------SQYSIGRAFYPHPLRMKDPGSLNSMST-SFSTSFVFSIVP--------SPN----SRSGY--------GMAFLM-T--PHK---SPEGYLSTQYLGLISN-------IS-------SVG---KAYNH-L-----------FAIEF-----STLKNLE--------FRDI-ND-NHVGVDLN---DLRS-VNASPAGFWTGNNQFQDLNL------------------------KSGK--------------NIQA----W---------------------------------------------------------------------------------------------------------IDYD--HLQNELKVT------------------------------------------------IAE-AG-----------------------------------------------------------------------SQRPETPLIYM-KNTSLPNIV---LEEM-----------YV-----GFSAA-TG---VFLEDNYVLSWSF---------------------------------STNGTA--------------------------------------------SFLNTS---------------NLPSF-AL----------------REI-----------KSSN------------------------SRQ-L-VA---GITTACVVVLLVV-VAA-YL--VRLKRKRYRNL-I-E------------------------EWEMEYW----------PH-RFKYKDLHIATK-------------GFGE-KQLLGS--GGFSQVYKG-VL----PTNGLQVAVKRSLRE---T----DDGVKDFIAEISSLGRLQHRNLVQIRGFCR--RENQLFIVYDYMPNGSLDKMI-FG-----------DP------------EK---VLKWGQRYRVLRDVAAGLVYLHEEWEQRVVHRDIKSSNILLDSELNGKLGDFGLARLY----EHN--ENSQ-----TTRVVG-----TLGYI-------APELIHTGKASPATDVFSFGVFMLEVACGRRPV------DT--SLQ----S-DQT-IL-VEW-VRELDAKGSLMD-AADPNL--------G-------G--QYVEDEMERVLKLGLLCSNPEPEGRPGTRQVLQTLEE-EN---------------------PI------------------------PDFN-------------------------APFHL-------EMSPAS-------------NTWRSPTS--FSRST-DA---------------------------------S-ISTSLD--------------------------------------
>ThzLecRLK-L-type-62
----------------------------------------------------------------------MAE--------------TS----NFLLR----FLLL--------------------------------------P------------------------LIIVQGHF----------------SFHF-------N-QF---------------NA-ST-------L----------------ELFGDASVQ----SN----AISLNHQ------------------SKFSIGRAFYRYPI--KDSVSPNS-AL-SFSTTFVFSIVP--------SSE----SVSGH--------GMAFIM-T--PHR---SPKGYLEAEFLGLIGN-------LS-------SLG---DASNH-L-----------FVVEF-----DTVKNQE--------FHDI-ND-NHVGVNLN---DLRS-VDSKAAGYWTVNSQFRNIDL------------------------KKGQ--------------NIQA----W---------------------------------------------------------------------------------------------------------IDYD--NFQSELKVT------------------------------------------------IAL-AG-----------------------------------------------------------------------QERPQKPLIYM-KNISLSNIL---QDET-----------YV-----GFSAA-TG---SLFEENYILAWSF---------------------------------TTNGTA--------------------------------------------QSLNTS---------------SLPSF-IH----------------RKS-----------KSSN------------------------SS--L-IA---GISTACVVLLVLV-VAA-PF--VWLKRNRYRDI-I-E------------------------EWEEEYW----------PH-RFKYKDLHIATK-------------GFGD-EELIGS--GGFGRVYRG-VL----PTNGLQVAVKCILRE---T----YEGVKEFIAEVSSLGRLQHRNLVQIRGFCR--RGKKLFIVYDYMPNGSLDKMI-FG-----------KP------------KI---VLGWSQRYRILRDVAAGLVYLHEEWEQRVVHRDIKSSNVLLDSELNGKLGDFGLARLY----EHN--ENSQ-----TTRVVG-----TLGYI-------APELIHTGKASPATDVFSFGIFLLEVACGRRPV------DP--SLQ----P-GQV-VL-VDW-VRELHANGSLMD-AADPNL--------V-------G--EYVEAEMERVLTLGLFCSNPKPEGRLGMKQVLQILEE-ES---------------------PI------------------------PGSD-------------------------EPFHL-------EMSGNS-------------STWRSSLY--FSHSK-DV---------------------------------S-VSMPLDRQQTLHK-------------------------------
>ThzLecRLK-L-type-63
------------------------------------------------------------------------------------------------------------------------------------------------------------------------------------------------------------------------------------------------------------------------------------------------------------------------------------------------------------------------------------------------------------------------------------------------------------------------------------------------------------------------------------------------------------------------------------------------------------------------------------------------------------------------------------------------------------------------------------------------------M-YG-----------------------------------------------------------------------MEKPVRPLVSV-TKLNLSAVL---KEDV-----------YV-----GFSAS-TGS--EAIEDHHILGWSF---------------------------------STEGKA--------------------------------------------PTVDLS---------------DFPSL-IR----------------KKR-----------TTK-------------------------SIG-F-MV---GVIAASLVVFFVA-VFF-AL--VKVKEIKERDL-I-E------------------------EWELEFW----------PH-RIPYKELKAATQ-------------NFSD-DQLVGF--GGFGRVYKG-VL----SRSGDEVAVKCITKD---S----TAGMKEFISEISSVGRLQHRNLVQLRGWCR--KSKQLFIVYDYMPNGSLEKLI-FL-----------NP------------EAKTEVLCWERRYAILKGIAAGLLYLHEQWERRVVHRDVKSSNVLLDSELNAKLGDFGLARLY----DHT--QNPQ-----TTRVVG-----TVGYI-------APEVTYTGKVTPSSDVFSFGVVLLEVACGRRPI------DM--AKD----S-EQI-VM-LDW-VKDLYQNGKILH-AADPNL--------D-------G--LYDVEEMERVLKLGLFCSHPQPEKRLGIRTVLQILEG-EA---------------------PF------------------------PTHQALSISYDVSYLDYATGVVHAT--------------------TS----------TGHPTNSTSHC--FGTDSDS----------------------------------D-VGRLV---------------------------------------
>ThzLecRLK-L-type-64
------------------------------------------------------------------------------------------------------------------------------------------------------------------------------------------------------------------------------------------------------------------------------------------------------------------------------------------------------------------------------------------------------------------------------------------------------------------------------------------------------------------------M------------------------KSGE--------------NIQA----W---------------------------------------------------------------------------------------------------------IDFD--HVKDRLNVT------------------------------------------------VAF-VG-----------------------------------------------------------------------MEKPVRPLMSV-TKLNLSAVL---KEEV-----------YV-----GFTAS-TGT--YAIEGHYILGWSF---------------------------------STEGKA--------------------------------------------PSLDLS---------------DLPSF-IK----------------EKP-----------ITK-------------------------SRG-F-TA---GVTVASLVVFLVA-VLF-AL--LKVKEIKDREK-I-E------------------------EWELEFW----------PH-RIPYKELKAATQ-------------NFRN-DQLIGC--GGFGRVYKG-VL----CRSGVEVAVKCITKD---S----TAGMKEFISEISSVGRLQHRNLVQLRGWCR--KNKELFIVYEYMPNGSLDKLI-FP-----------NP------------KAKTELLCWARRYAILKGIAAGLLYLHEQWERRVVHRDVKSSNVLLDSELNAKLGDFGLARLY----DHT--QNPQ-----TTRVVG-----TVGYI-------APEVTNTGKVTPSSDVFSFGVVLLEVACGRRPV------DL--AKD----S-EQI-VL-LDW-VKDLYQNGKILH-AADPNL--------N-------G--VYDVEEMERVLKLGLFCSHPQPEKRLGIRTVLQILEG-QT---------------------PL------------------------PSHQILWISYDTSYKDYGSGVVHITDEEVTADQL-------ASVPVS----------VESATTSTSHG--YEKDSDY----------------------------------D-VGR-----------------------------------------
>ThzLecRLK-L-type-65
----------------------------MNYTKSST--------------------VLVFFGGTMGTFYKLSS--------------CF----TVLLL----WLPFA---------------------------------THA-A------------------------Y-----SK----------------TFRY-------G-EF---------------NK-SN-------I----------------ILLKDASIH----SD---RVLTLTNQ------------------TLRSMGRALYPTQITVK---SSNN-SMVSFSTSFVLSIGV--------PSK----GLAGH--------GMAFIM-V--PNK---SLVGVEGSQFLGLA-T-------SK-------TNG---LQSNQ-F-----------LAVEF-----DTNYNPE--------LGDI-ND-NHVGVNLN---GVTS-LESQPVAYWIDKDHFQNLSL------------------------KSGK--------------NFQV----W---------------------------------------------------------------------------------------------------------IDYD--HVEDRLNVT------------------------------------------------IAV-VG-----------------------------------------------------------------------IEKPVKPLISV-AKLNLSAVL---KEEV-----------YV-----GFSAA-TGS--YGVENHYILGWSF---------------------------------STEGKA--------------------------------------------PALDLS---------------RLPSF-IR----------------KNP-----------ITK-------------------------SKG-F-VA---AMTVASLVMLLIA-VFF-AF--RKLKKIKDKET-I-E------------------------EWELEYW----------PH-RIPYEELKTATQ-------------GFCN-EQLLGR--GGFARVYKG-VL----PTSGLEVAVKCITKD---S----TEGMKEFISEIATVGRLQHRNLVQLRGWCR--KEKQLFIVYDYMPNGSLDKLI-FP-----------SP------------NGKREVLFWDRRYEILKGIATGLLYLHEQWDRRVVHRDVKSSNVLLDSDLNAKLGDFGLARLY----DHA--QNPQ-----TTRVVG-----TVGYI-------APEVTNTGKVTPSSDVFSFGVVLLEVVCGRKPI------DL--SKD----N-EQI-VL-MDW-VRNLYQNGKILQ-AADPNL--------D-------G--MYNVEEMERVLKLGLFCLHPVPEKRLDIKTVLQILEG-QT---------------------PL------------------------PADQIIWSSYDTSHKEY----VRVTAEGETDGLL-------ASAPKS----------VDTATTSTSYC--YDKDPDY----------------------------------D-VGR-----------------------------------------
>ThzLecRLK-L-type-66
----------------------------------------------------------------MGTFYKLSS--------------CF----TVLLL----WLPFA---------------------------------PHA-A------------------------Y-----SK----------------TFRY-------G-EF---------------NK-SN-------I----------------ILLKDASIH----SD---RVLTLTNQ------------------TLRSMGRALYPTQITVK---SSNN-SMVSFSTSFVLSIGV--------PSK----GLAGH--------GMAFIM-V--PNK---SLVGVEGSQFLGLA-T-------SK-------TNG---LQSNQ-F-----------LAVEF-----DTNYNPE--------LGDI-ND-NHVGVNLN---GVTS-FVSQPAGYWIDEDHFQNLSL------------------------KSGR--------------NIQA----W---------------------------------------------------------------------------------------------------------IDYD--HAEDRLNVS------------------------------------------------VAE-VG-----------------------------------------------------------------------VNKPVKPLISV-AKLNLSAVL---KEEV-----------YV-----GFSAA-TGS--YGVENHYILGWSF---------------------------------STEGKA--------------------------------------------PALDLS---------------RLPSF-IR----------------KNP-----------ITK-------------------------SKG-F-VA---AMTVASLVMLLIA-VFF-AF--RKLKKIKDKET-I-E------------------------EWELEYW----------PH-RIPYEELKTATQ-------------GFCN-EQLLGR--GGFARVYKG-VL----PTSGLEVAVKCITKD---S----TEGMKEFISEIATVGRLQHRNLVQLRGWCR--KSKQLFIVYDYMPNGSLEKLI-FL-----------NP------------EAKTEVLCWERRYAILKGIAAGLLYLHEQWERRVVHRDVKSSNVLLDSELNAKLGDFGLARLY----DHT--QNPQ-----TTRVVG-----TVGYI-------APEVTNTGKVTPSSDVFSYGVVLLEVACGRRPV------DL--SKE----N-EQI-VL-VDW-VRDLYQNGEILH-AADPNL--------D-------G--VYDAEEMERVLKLGLVCSHPEPEKRLGIRTVLQILEG-QA---------------------PF------------------------PSHQILWISYDTSYKDYGSGVVHITDEEVTADQL-------ASVPVS----------VESATTSTSHG--YEKDSDY----------------------------------D-VGR-----------------------------------------
>ThzLecRLK-L-type-67
----------------------------------------------------------------------------------------------------------------------------------------------------------------------------------------------------------------------------------------------------------------------------------------------------------------------------------MVSFSTSFVMSIVI--------PSK----GLSGH--------GIAFIM-V--PNI---SIVGAEDSQYLVLA-T-------PK-------TNG---LQSNH-L-----------FAVEF-----DTNYNPE--------LGDI-ND-NHVGVNLN---GVTS-FVSQPAGYWIDEDHFQNLSL------------------------KSGR--------------NIQA----W---------------------------------------------------------------------------------------------------------IDYD--HAEDRLNVS------------------------------------------------VAE-VG-----------------------------------------------------------------------VNKPVKPLISV-TDFNLSKVL---MEEV-----------YV-----GFSSS-TGF--YAVENHYILGWSF---------------------------------STEGKA--------------------------------------------PSLDLS---------------DLPSF-IK----------------EKP-----------ITK-------------------------SRG-F-TA---GVTVASLVVFLVA-VLF-AL--LKVKEIKDREK-I-E------------------------EWELEFW----------PH-RIPYKELKAATQ-------------NFRN-DQLIGC--GGFGRVYKG-VL----CRSGVEVAVKCITKD---S----TAGMKEFISEISSVGRLQHRNLVQLRGWCR--KNKELFIVYEYMPNGSLDKLI-FP-----------NP------------KAKTELLCWARRYAILKGIAAGLLYLHEQWERRVVHRDVKSSNVLLDSELNAKLGDFGLARLY----DHT--QNPQ-----TTRVVG-----TVGYI-------APEVTNTGKVTPSSDVFSYGVVLLEVACGRRPV------DL--SKE----N-EQI-VL-VDW-VRDLYQNGEILH-AADPNL--------D-------G--VYDAEEMELVLKLGLVCSHPEPEKRLGIRTVLQILEG-QA---------------------PF------------------------PSHQILWISYDTSCKDYGSGVVHITDEEVTADQL-------ASVPVS----------VESATTSTSHG--YEKDSDY----------------------------------D-VG------------------------------------------
>ThzLecRLK-L-type-68
-----------------------------------------------------------------------------------------------------------------------------------------------------------------------------------------------------------------------------------------------------------------------------------------------------------------------------------------------------------------------------MAFIM-V--PNK---SIVGVQDSQYLGIA-S-------PK-------TNG---LQSNH-F-----------LAVEF-----DTAYDPD--------VGDI-DD-NHIGVNLN---GVRS-FESQPAAYWLDDDHFNNFSL------------------------KSGE--------------NKQV----W---------------------------------------------------------------------------------------------------------IDYD--HEEDLLNMT------------------------------------------------VAM-YG-----------------------------------------------------------------------MEKPVRPLISV-TKLNLSAVL---KEDV-----------YV-----GFSAS-TGS--QTIEDHHILGWSF---------------------------------STEGKA--------------------------------------------PTLDLS---------------DLPSL-IR----------------KEH-----------TTK-------------------------SIG-F-AA---GVIAAYLVVFFVA-VFF-AL--VKVKEIKDREK-I-E------------------------EWELEFW----------PH-RIPYKELKAATQ-------------NFRN-DQLIGC--GGFGRVYKG-VL----CRSGVEVAVKCITKD---S----TAGMKEFISEISSVGRLQHRNLVQLRGWCR--KNKELFIVYEYMPNGSLDKLI-FP-----------NP------------KAKTELLCWARRYAILKGIAAGLLYLHEQWERRVVHRDVKSSNVLLDSELNAKLGDFGLARLY----DHT--QNPQ-----TTRVVG-----TVGYI-------APEVTNTGKVTPSSDVFSFGVVLLEVACGRRPV------DL--AKD----S-EQI-VL-LDW-VKDLYQNGKILH-AADPNL--------N-------G--VYDVEEMERVLKLGLFCSHPQPEKRLGIRTVLQILEG-QT---------------------PL------------------------PSHQILWISYDSSCKDYGSGVFHITDEEVTADQL-------ASVPVS----------VESATTSTSHG--YEKDSDY----------------------------------D-VGR-----------------------------------------
>ThzLecRLK-L-type-69
-------------------------------------------------------------------------------------------------------------------------------------------------------------------------------------------------------------------------------------------------------------------------------------------------------------------------------------------MYFGV--------PSK----GEGGS--------GMAFIM-A--PNN---SVVGVQDSQYLGIA-S-------PK-------TNG---LQSNH-F-----------LAVEF-----DTAYDPD--------VGDI-DD-NHVGVNLN---GVRS-FESQPAAYWLDDDHFNNFSL------------------------KSGE--------------NKQV----W---------------------------------------------------------------------------------------------------------IDYD--HEENRLNVT------------------------------------------------VAM-YR-----------------------------------------------------------------------MEKPVRPLISV-TKLNLSAVL---KEDV-----------YV-----GFSAS-TGS--QTIEDHHILGWSF---------------------------------STEGKA--------------------------------------------PTVDLS---------------DFPSL-IR----------------KKR-----------TTK-------------------------SIG-F-MV---GVIAASLVVFFVA-VFF-AL--VKVKEIKERDL-I-E------------------------EWELEFW----------PH-RIPYEELKAATQ-------------NFSD-DQLVGC--GGFGRVYKG-VL----SKSGVEVAVKCITKD---S----TAGMKEFISEISSVGRLQHRNLVQLRGWCR--KSKQLFIVYDYMPNGSLDKLI-FP-----------EP------------EAKTEVLCWERRYAILKGIAAGLLYLHEQWERRVVHRDVKSSNVLLDSDLNAKLGDFGLARLY----DHA--QNPQ-----TTRVVG-----TVGYI-------APEVTNTGKVTPSSDVFSFGVVLLEVVCGRKPI------DL--SKD----N-EQI-VL-MDW-VRNLYQNGKILH-AADPNL--------N-------G--MYDVEEMERVLKLGLLCTHPQPEKRLGIRTVLQILEG-QT---------------------PL------------------------PADQIIWSSYDTSHKEY----VRVTAEGETDGLL-------ASALKS----------VDTATTSTSYC--YDKDPDY----------------------------------D-VGR-----------------------------------------
>ThzLecRLK-L-type-70
[truncated: 125,123 more chars]
