# Supplementary material for: Identification and functional analysis of LecRLK genes in Taxodium ‘Zhongshanshan’
Source: PeerJ. 2019 Aug 13;7:e7498. doi: 10.7717/peerj.7498 (PMC6697044; doi:10.7717/peerj.7498)
Supplement: File S4 [file peerj-07-7498-s004.fasta]

>ThzLecRLK-G-type-1
-------------------------MA----------LCPRGLFSTW--------LIIG---------------FLSLGSSEN-----ATLS------------LDSE-NCVNNSNI---------------GENI-LQSTN-------GMFALKFFKPIEK----S---LYL-VIAYIQY-NQ------T------IVWTA---NRNIPIR--GKPCLKLGPQADLVLQ-----------D-TD-TS---------------VVWSANIS--------QAD--HLELQTSGNLVLK--N-------SRNVT-------------------IWASF--DHPTDTIIEGGYL------GP-GQA----LVSSKSQTDLSEG--PYMLKMEP----------GGVVW-YG------SF-PSPLPYGA-WTFNPLGFES-SSSLNFA-LYSSCNK---TRLGYGSNGESIT--LIQ-EGN--LTAE-CMQEIKG--LDSTTRHIITG-AQLGDDIFRFMRLDVDG--DLRTYIQS----P-----LKQFPD-----TDIFSIFL--QDVCK-L-PNICGPLGIC----------SP----GGI-CKCETEN-----IFEQAQS----KLGCSPR--KKSI-CGA------------SNQLVEL-EGIDYFA--NP---YMQQ---------SISTLAECKNSCVSNCSCAAAFF--------WGNSNACYHYQ--EVKSLR----N---VS---DQSIT---------AFIKVGPGSFR-----------------------------------------------------------------------------------------------------------------------------------------------------------------------DSSKTNDSK-----RKTIVLA--ILVPTVC--IVVFATALSLF-----FI-RYKR-------KK-------SEKSER-----FR---------SEEDE---------------FLENLPG-LPPRFSYREMEEATQGF---STMLGSG--GFGGVFE---G-HLRDGRKVAVKKLGN----ADRGNLQFRAEVAALGSINHVNLVRLFGFCADGTNRLLVYEYMSNSSLDRWLFRQS---------HE-SSLFLGWKKRYTIIHDTARGLEFLHEKSRNRILHLDVKPQNILLDENFRAKLADFGLAKLM----DR-SH---SRAYTRIRGTPGYLAPEWLLNASATEKSDVFSFGMVLLEIISGRKN-L------DLSYPEGMEF----FPKWAVNMIDE-GKITDVADPEL---RYLADYN-GEQAEQVIKIAFWCIQEDEKIRPTMKEVILMLEGHTE-------------------IEEPPLSMQFLSRTHISIKS--------------HFF-DSGT---------------------SGSNAA---------------------------TFS---------------MTL-SAR-------------------------------
>ThzLecRLK-G-type-80
-------------------------MA--------------SHFPIW--------LPLG-------LVIACSIVFQYLNANAQ-----AQIS-SII-------YLNSG-SCLGDDQ-----------------QKI-LQSQN-------GRFALKFSKLGNQ----N---QYL-VIAYIQY-NE------T------IIWTA---NRNIPIN--GKPCLKLGTHADLNLQ-----------D-LN-GT---------------VYWSANVN--------QVD--HVELQDSGNLVLQ--N-------IQNKT-------------------LWASF--DYPTDTIIQGGYL------GP-GKT----LISYKSSDDLSAG--PYMLKMEP----------GGVVL-YG------SF-PNPLPYGV-WTYNPLGVGS-SSFVNFA-LRSACNN---TLLQYGSRGESIS---LE-QKDGTVSTE-CKQETQG--RSSSSRQIVTG-EILGNDFFRYLRLDGDG--NVRTYSQS------N---VKLVSD-----LDMFSVYF--QDVCK-L-PNICGSLGIC----------SS----KGN-CECYDEV-----VFNQFQS----NTGCIPR--KYPV-CGA------------SNQFLKL-EGVDYFA--NG---YINP---------GSSSLEQCKQLCLSNCSCAAAFF--------WNNSQACYHYE--EVKSLR----R---VS---DQSIL---------AFIKVGPGSFK-------------------------------------------------------------------------------------------------------------------------------------------------------------------------EIDNKHK-----SNKIVLA--AAVAGIC--IIII--IFSILG----FL-VWRCKT-----KK-------TVKSK-----------------TEEDQ---------------FLENLPG-LPPRFSYREMEEATDGF---SRQLGAG--GFGAVFE---G-KLPNGRKVAVKKLGN----ADQGHLQFRTEVATLGSINHVNLVRLYGFCADGTHRLLVYEYMSNVSLDRWLFQRP---------FDDSSSVLDWKRRYKIIHDTAQGLAFLHEKSRDRILHLDVKPQNILLDENFGAKLADFGLAKLM----DR-SQ---SRAFTHIRGTPGYLAPEWLLHASATDKSDVYSFGMVLLEIISGRKN-L------DLSMPEEMQF----FPCWAIKMIEE-GKIMEVIDPKL---GFLVGSE-CEQTERVIKIAFWCIQENERERPSMSQVMLMLEGHIT-------------------VENPPLSLPFLSRTRARISA--------------YLS-EWQTPS---------------ITEATSSNAA---------------------------TLS---------------MSL-SAR-------------------------------
>ThzLecRLK-G-type-16
-----------------------------------------------------------------------------------------------------------------------------------------------------------------------------------------------------------------------------------------------------------------------------------------------MEETGNLVLF--N-------SSNGT-------------------LWQSF--DHPTDILLQGQKL------KV-GQK----LTANISPTNVSEG--IFYATL---------IL-NGFAL-Y----TA-PA--PPQMY---FR-----------------YPSLPTT---LNVAYMQ-FD-------N-ESVGYYPND-FPSNP-------IALNGTIP-IN-----SLYFKIDSHG--HVLFYSFQ----QKT---KISVHD----YLSSFTRA---LSTCD-Y-PMTCGDYGNC----------TD----GQ--CSCPKET-D---AFRQIDASKP-NLGCLPQ--SLLH-CPEKLT-MSST-K--AYLFLEL-DHVSYFS--YH---LGNASVP------GLVLREECTALCLKNCSCKAAFFRYD--ISDNYSSGYCYLES--IVYSVK----MNT-PS---DGFYNST-------AYIKVQR-----------------------------------------------------------------------------------------------------------------------------------------------------------------------------NPKNTK------RSVIGIS--VSVVSGM--VVVF---LVLWV----W--RERS-------RK-------ARQKQR------R--DESD--GDEEDD---------------PLNLQTR-LPLRFSFQELQHATNDF---SLKLGGG--GFGSVYE---G-VLPDSTKIAVKWLDR----ARQGAKEFKAEVDTLGNVHHLNLVKLKGFCAEKSHRMLVYEFLPNGSLDKWIFAND-----------THQHFLDLKTRSKIALHIARGLSYLHEQCQQRIIHLDIKPQNILLDENFNAKVSDFGLAKLI----DG-EQ---SEVITMIRGTPGYMAPE-LLSKHVSVKADVFSFGIMLVEIVCGKRR-R------EIS--DDP------LFSVLQNKGEE-GRLSDLIDPVLK--GEDM--DAEGEAVKMLRVGMLCIQDDLTSRPTMSIVVKALEGMIE-------------------LHSAPSTSSPPSDH--PFQ-----------------S-TTKP----------DRL------KLSYSSLSFLYCLEDDLSFLFPGPFLKENIRKSRGTITPKVAAVGRFTNFLPLTFL-EGRS------------------------------
>ThzLecRLK-G-type-131
-----------------------------------------------------------------------------------------------------------------------------------------------------------------------------------------------------------------------------------------------------------------------------------------------MEETGNLVLF--N-------SSNGT-------------------LWQSF--DHPTDILLQGQKL------KV-GQK----LTANIFPTNVSEG--IFYATL---------IL-NGFAL-Y----TA-PA--PPQMY---FR-----------------YPSLPTT---LNVAYMQ-FD-------N-ESVGYYPND-FPSNP-------IALNGTIP-IN-----SLYFKIDSHG--HVLFYSFQ----QKT---KIFVHD----YLSSFTRA---LSTCD-Y-PMTCGDYGNC----------TD----GQ--CSCPKET-D---AFRQIDASKP-NLGCLPQ--SLLD-CPEKLP-MSST-K--AYLFLEL-DHVSYFS--YH---LGNASVP------GLVLREECSALCLKNCSCKAAFFRYD--ISDNYSSGYCYLES--IVYSVK----MNT-PS---DGFYNST-------AYIKVQR-----------------------------------------------------------------------------------------------------------------------------------------------------------------------------NPKNTK------RSVIGIS--VSVVSGM--VVVF---LVLWV----W--RERS-------RK-------ARQKQR------R--DESD--GDEEDD---------------PLNLQTR-LPLRFSFQELQHGTNDF---SLKLGGG--GFGSVYE---G-VLHDGTKIAVKRLDR----AGQGAKEFKAEVDTLGNIHHLNLVRLKGFCAQKSHRMLVYEFLPNGSLDKWIFAND-----------THQHFLDLKTRFKIALHIARGLSYLHEQCQQRIIHLDIKPQNILLDENFNAKVSDFGLAKLI----DG-EE---SEVITMTRGTPGYMAPE-LLNKHVSVKADVFSFGIMLVEIVSGKRS-R------EIS--DDP------LFSVLQDKAEE-GRLSDLIDPVLE--DEEM--DAKDEAVKFLRVGMLCIQDNLTSRPKMSIVVKALEGMIE-------------------LHSAPSVLPPPSDH--PFP-----------------S-TTNP----------DRL------ALSYTPLS---------------------------------------------SIL-SGR-------------------------------
>ThzLecRLK-G-type-125
-----------------------------------------------------------------------------------------------------------------------------------------------------------------------------------------------------------------------------------------------------------------------------------------------MEETGNLVLF--N-------SSNGT-------------------LWQSF--DHPTDILLQGQKL------KV-GQK----LTANIFPTNVSEG--IFYATL---------IL-NGFAL-Y----TA-PA--PPQMY---FR-----------------YPSLPTT---LNVAYMQ-FD-------N-ESVGYYPND-FPSNP-------IALNGTIP-IN-----SLYFKIDSHG--HVLFYSFQ----QKT---KIFVHD----YLSSFTRA---LSTCD-Y-PMTCGDYGNC----------TD----GQ--CSCPKET-D---AFRQIDASKP-NLGCLPQ--SLLD-CPEKLP-MSST-K--AYLFLEL-DHVSYFS--YH---LGNASVP------GLVLREECSALCLKNCSCKAAFLRDD--VSDNYSSGYYYLES--NVYSMK----INP-PS---DTFYNST-------AYIKVQR-----------------------------------------------------------------------------------------------------------------------------------------------------------------------------SSKHAK------RLVIGIS--VFVASGM--IVFS---LGLSV----Q--KTRF-------RK-------GEQKQK------R--DEID--DDDKDD---------------SLNMRTR-LPLRFSFQELKDATNDF---SLKLGGG--GFGSVYG---G-VLSDGTKIAVKRLDK----AGQGTKEFKAEVETVGNIHHLNLVRLKGFCAEKSHRMLVYEFLPNGFLDKWIFTNN-----------THQNILDLKTRSKVALHISRRVTYLHEQCQQRIIHLDIKPQNILLDEKFNAKVSDFGLAKLI----DG-EE---SEVITMTRGTPGYMAPE-LLNKHVSVKADVFSFGIMLVEIVSGKRS-R------EIS--DDP------LFSVLQDKAEE-GRLSDLIDPVLE--DEEM--DAKDEAVKFLRVGMLCIQDNLTSRPKMSIVVKALEGMIE-------------------LHSAPSVLPPPSDH--PFP-----------------S-TTNP----------DRL------ALSYTPLS---------------------------------------------SIL-SGR-------------------------------
>ThzLecRLK-G-type-133
-----------------------------------------------------------------------------------------------------------------------------------------------------------------------------------------------------MVWTA---NRERLVK--ENATLGLTSTGNLMLK-----------D-AD-GS---------------LVWSTDTF--------AQDFRTLMMEETGNLVLL--N-------SSNGT-------------------MWQSF--DHPTDTLLQGQKL------KV-GQK----LTANISPTNTSHG--IVYATL---------LS-SGFAL-Y----TA-PA--HPQMY---FR-----------------YPSLPTT---LNVAYMQ-LE-------N-ESVGYYPND-FPSNP-------IALNGTIP-IN-----SLYFKIDSHG--HVLFYSFQ----QKT---KIFVHD----YLSSFTGA---LSTCD-Y-PMTCGDYGNC----------TD----GQ--CSCPKET-D---AFRQIDASKP-NLGCLPQ--SLLH-CPEKLT-MSST-K--AYLFLEL-DHVSYFS--YH---LGNASVP------GLVLREECTALCLKNCSCKAAFFRYD--ISDNYSTGYCYLES--IVYSVK----MNT-PS---DGFYNST-------AYIKVQR-----------------------------------------------------------------------------------------------------------------------------------------------------------------------------NPKNTK------RSVIGIS--VSVVSGM--VVVF---LVLWV----W--RERS-------RK-------ARQKQR------R--DESD--GDEEDD---------------PLNLQTR-LPLRFSFQELQHGTNDF---SLKLGGG--GFGSVYE---G-VLPDSTKIAVKWLDR----ARQGAKEFKAEVDTLGNVHHLNLVKLKGFCAEKSHRILVYEFLPNGSLDKWIFAND-----------THQHFLDLKARSKIALHIARGLSYLHEQCQQRIIHLDIKPQNILLDENFNAKVSDFGLAKLL----DG-EQ---SEVITMIRGTPGYMAPE-LLSKHVSVKADVFSFGIMLVEIVCGKRR-R------ETS--DDP------LFSVLQNKGEE-GRLSDLIDPLLK--GEDM--DAEGEAVKMLRVGMLCIQDDLTSRPTMSIVVKALEGMIE-------------------LHSAPSTSSPPSDH--LFQ-----------------S-TTKP----------DRL------KLSYSSLS---------------------------------------------SVL-SGR-------------------------------
>ThzLecRLK-G-type-124
-----------------------------------------------------------------------------------------------------------------------------------------------------------------------------------------------------------------------------------------------------------------------------------------------MEETGNLVLF--N-------SSNGT-------------------LWQSF--DHPTDILLQGQKL------KV-GQK----LTANIFPTNVSEG--IFYATL---------IL-NGFAL-Y----TA-PA--PPQMY---FR-----------------YPSLPTT---LNVAYMQ-LE-------N-ESVGYYPND-FPSNP-------IALNGTIP-IN-----SLYFKIDSHG--HVLFYSFQ----QKT---KIFVHD----YLSSFTGA---LSTCD-Y-PMTCGDYGNC----------TD----GQ--CSCPKET-D---AFRQIDASKP-NLGCLPQ--SLLD-CPEKLP-MSST-K--AYLFLEL-DHVSYFS--YH---LGNASVP------GLVLREECSALCLKNCSCKAAFFRYD--ISDNYSTGYCYLES--IVYSVK----MNT-PS---DGFYNST-------AYIKVQR-----------------------------------------------------------------------------------------------------------------------------------------------------------------------------NPKNTK------RSVIGIS--VSVVSGM--VVVF---LVLWV----W--RERS-------RK-------ARQKQR------R--DESD--GDEEDD---------------PLNLQTR-LPLRFSFQELQHGTNDF---SLKLGGG--GFGSVYE---G-VLPDSTKIAVKWLDR----ARQGAKEFKAEVDTLGNVHHLNLVKLKGFCAEKSHRILVYEFLPNGSLDKWIFAND-----------THQHFLDLKTRFKIALHIARGLTYLHEECQQRIIHLDIKPQNILLDENFNAKVSDFGLAKLI----DG-EE---SEVITMTRGTPGYMAPE-LLNNYVSVKADVFSFGIMLDEIVSGKRS-R------ELS--DDP------LLLVLRDKDEM-GRLSDLIDPRLD--DEGM--DTKEAAVTMLKVGMLCIQDDLTRRPSMSTVVKALEEKTE-------------------LYSSPSTSSTSPLN--PFL-----------------S-TTRSYF----WSSRTRLCL--LQCLQYDP-S---------------------------------------------SIS-QGKHQRQEQTKVCDKSIHES---FR---------
>ThzLecRLK-G-type-40
-----------------------------------------------------------------------------------------------------------------------------------------------------------------------------------------------------MVWTA---NRERLVK--ENATLGLTSTGNLVLK-----------D-AD-GS---------------LVWSTNTS--------AQDFQGLMMEEIGNLVLL--N-------SSNGT-------------------LWQSF--DHPTDTLLRGQKL------KV-GQK----LIANISPTNTSHG--MVYATL---------LA-SGYAL-Y----TA-PA--PPQMY---FK-----------------YPNLSGT---LNLAYRQ-FD-------N-ESLRYYPED-FPSNP-------IVFSSSIP-IN-----SLYFKFASNG--HEVFYSFE----QKT---RVSLHD----YLSTFKSS---LGKCD-Y-PTTCGNYGIC----------TD----GQ--CSCPKEA-N---VFRQIDASKP-NLGCFPR--SPLV-CPEKPT-MGGT-K--SYQLLEL-DHVSYFS--YD---WGIASVP------GLVSREECQDLCLKNCSCKAAFFRYD--VSDNYSSGYCYLES--IVYSLK----MNT-PS---DEFYKST-------AYIKVQR-----------------------------------------------------------------------------------------------------------------------------------------------------------------------------NPKNTK------PSVIGIS--VSVVSGI--IVVF---LVFWV----W--IARS-------RK-------ARQKQR------R--DESD--DDEEDD---------------PLNLQTR-LPLRFSFQELQHATNDF---SLKLGGG--GFGSVYE---G-VLHDGTKIAVKRLDR----AGQGAKEFKAEVETLGNIHHLNLVRLKGFCAQKSHRMLVYEFLPNGSLDKWIFAND-----------THQHFLDLKTRFKIALHIARGLSYLHEQCQQRIIHLDIKPQNILLDENFNAKVSDFGLAKLL----DG-EQ---SEVITMIRGTPGYMAPE-LLSK------------------------------------------------------------------------------------------------------------------------------------------------------------------------------------------------------------------------------------------------------------------------------------------------
>ThzLecRLK-G-type-123
-------------------------MRRIDS-----FIFPIAAI-------------IS-------VFLIL---SSVFLQS-------FALP-STTAYGGTT-WTNNV-QSLESWTPQS------VGLSAVTVRPV-LLSNNISYGGENLRFGCGFFCFSIP---CQT--GYSFAVFFVIY-DT-NY---TDPDDLQMVWTA---NRERLLK--ENATLRLTSTGNLALK-----------D-AD-GS---------------LVWSTDTF--------AQDFRGLMMEETGNLVLF--N-------SSNGT-------------------MWQSF--DHPTDTLLRGQKL------KV-GQK----LIANISPTNTSHG--MVYATL---------LA-SGYAL-Y----TA-PA--PPQMY---FK-----------------YPNLSGT---LNLAYRQ-FD-------D-KSLSYYPED-FPSNP-------IVFSSAIP-IN-----SLYFKIASDG--HEVFYSFE----QKT---RVSLHD----YLSTFKSS---LGKCD-Y-PTTCGNYGIC----------TD----GQ--CSCPKEA-N---VFRQIDASKP-NLGCFPR--SPLV-CPEKPT-MGGT-K--SYQLLEL-DHVSYFS--YD---WGIASVP------GFVSREECQDLCLKNCSCKASFFRYD--VSDNYSSGYCYLES--NVYSMK----MNT-YS---DTFYNST-------AYIKVQR-----------------------------------------------------------------------------------------------------------------------------------------------------------------------------SSEHVK------RLVIGIS--VSVASGM--IAFF---LVLLV----W--ITRF-------RK-------GEQKQK------R--DEID--NDDEDD---------------SLNLRKR-LPLRFSFQELQDATNDF---SLKLGGG--GFGSVYG---G-VLSDGTKIAVKRLDK----AGQGTKEFKAEVETVGNIHHLNLVRLKGFCAEKSHRMLVYEFLPNGFLDKWIFTNN-----------THQNILDLKTRSKVALHISRRVTYLHEQCQQRIIHLDIKPQNILLDEKFNAKVSDFGLAKLI----DG-EQ---SEVITMTRGTPGYMAPE-LLNNYVSVKADVFSFGIMLDEIVSGKRS-R------ELS--DDP------LLLVLRDKDEM-GRLSDLIDPRLD--DEGM--DTKEAAVTMLKVGMLCIQDDLTRRPSMSTVVKALEEKTE-------------------LYSSPSTSSTSPLN--PFL-----------------S-TTRSYF----WSSRTRLCL--LQCLQYDP-S---------------------------------------------SIS-QGKHQRQEQTKVCDKSIHES---FR---------
>ThzLecRLK-G-type-134
-----------------------------------------------------------------------------------------------------------------------------------------------------------------------------------------------------MVWTA---NRERLVK--ENATLGLTSTGNLMLK-----------D-AD-GS---------------LVWSTDTF--------AQDFRTLMMEETGNLVLL--N-------SSNGT-------------------MWQSF--DHPTDTLLQGQKL------KV-GQK----LTANISPTNTSHG--IVYATL---------LS-SGFAL-Y----TA-PA--PPQMY---FK-----------------YPNLSGT---LNLAYRQ-FD-------D-KSLSYYPED-FPSNP-------IVFSSAIP-IN-----SLYFKIASDG--HEVFYSFE----QKT---RVSLHD----YLSTFTSA---LGTCD-Y-PTTCGKYGIC----------TD----GQ--WSCPKEA-N---VFRQIDASKP-NLGCFPR--SPLV-CPEKPT-MSAT-K--SYQFLKL-DHVSYFT--YD---WGISSVP------GLVSREECQDLCLKNCSCKAAFFRYD--VSDNYSSGYCYLES--NVYSMK----MNA-LS---DKFYNSS-------AYIKVQR-----------------------------------------------------------------------------------------------------------------------------------------------------------------------------SSEHAK------RLVICIS--VSVASGM--IAFF---IVLLV----W--ITRF-------RK-------GEQKQK------R--DEID--NDDEDD---------------SLNLRKR-LPLRFSFQELQDATNDF---SLKLGGG--GFGSVYG---G-VLSDGTKIAVKRLDK----AGQGTKEFKAEVETVGNIHHLNLVRLKGFCAEKSHRMLVYEFLPNGFLDKWIFTNN-----------THQNILDLKTRSKVALHISRRVTYLHEQCQQRIIHLDIKPQNILLDEKFNAKVSDFGLAKLI----DG-EQ---SEVITMTRGTPGYMAPE-LLNNYVSVKADVFSFGIMLDEIVSGKRS-R------ELS--DDP------LLLVLRDKDEM-GRLSDLIDPRLD--DEGM--DTKEAAVTMLKVGMLCIQDDLTRRPSMSTVVKALEEKTE-------------------LYSSPSTSSTSPLN--PFL-----------------S-TTRSYF----WSSRTRLCL--LQCLQYDP-S---------------------------------------------SIS-QGKHQRQEQTKVCDKSIHES---FR---------
>ThzLecRLK-G-type-130
-----------------------------------------------------------------------------------------------------------------------------------------------------------------------------------------------------MVWTA---NRERLVK--ENATLGLTSTGNLMLK-----------D-AD-GS---------------LVWSTDTF--------AQDFRTLMMEETGNLVLL--N-------SSNGT-------------------MWQSF--DHPTDTLLQGQKL------KV-GQK----LTANISPTNTSHG--IVYATL---------LS-SGFAL-Y----TA-PA--PPQMY---FK-----------------YPNLSGT---LNLAYRQ-FD-------N-ESLRYYPED-FPSNP-------IVFSSSIP-IN-----SLYFKFASNG--HEVFYSFE----QKT---RVSLHD----YLSTFTSA---LGTCD-Y-PTTCGKYGIC----------TD----GQ--WSCPKEA-N---VFRQIDASKP-NLGCFPR--SPLV-CPEKPT-MSAT-K--SYQFLKL-DHVSYFT--YD---WGISSVP------GLVSREECQDLCLKNCSCKASFFRYD--VSDNYSSGYCYLES--NVYSMK----MNT-YS---DTFYNST-------AYIKVQR-----------------------------------------------------------------------------------------------------------------------------------------------------------------------------SSEHVK------RLVIGIS--VSVASGM--IAFF---LVLLV----W--ITRF-------RK-------GEQKQK------R--DEID--NDDEDD---------------SLNLRKR-LPLRFSFQELQDATNDF---SLKLGGG--GFGSVYG---G-VLSDGTKIAVKRLDK----AGQGTKEFKAEVETVGNIHHLNLVRLKGFCAEKSHRMLVYEFLPNGFLDKWIFTNN-----------THQNILDLKTRSKVALHISRRVTYLHEQCQQRIIHLDIKPQNILLDEKFNAKVSDFGLAKLI----DG-EQ---SEVITMTRGTPGYMAPE-LLSKHVSVKADVFSFGIMLVEIVCGKRR-R------ETS--DDP------LFSVLQNKD-----------------------------------------------------------------------------------------------------------------------------------------------------------------------------------------------------------------------------------------
>ThzLecRLK-G-type-94
-------------------------MEIAGS-----FISSSVSIS----------LIVH-------VLLLS---SPLSVHS-------FALP-STVAYGGIV-WINNN-KSLDSWTPQS------DGTGALTVRPI-LLTNNISYGGESLRFGCGFFCYNIP---CDT--GYSFAVFFVIY-ET-NY---TDPDDLQMVWTA---NRERLVK--DNATLRLTSTGNLVLK-----------D-AD-GS---------------LVWSTNTS--------AQDFQGIMMEETGNLVLL--N-------SSNGT-------------------LWQSF--DHPSNMLLRGQKL------KV-GQK----LTANISPTNTSQG--VVYATL---------FV-NGFAL-Y----IA-PD--PPQIY---FR-----------------FPSQPTT---YNVAYMQ-FD-------K-KSVGFYPED-FPFKP-------IPQSVSIP-PN-----CLYLQLHSNG--HVLFYSFE----QET---KKSVQD----YLSSFTSA---LGTCD-Y-PITCGDFGIC----------TD----GQ--CSCPKEA-N---SFSQIDASKP-DLGCLPH--SPVS-CPEKPT-MKST-K--NYQLLDL-DHVSYFS--YY---WGNGSVP------GLVSREECKALCLKNCSCKAAFFRYD--ISDNYSSGYCYLES--IVYSLK----MNT-PS---DEFYKST-------AYIKVQR-----------------------------------------------------------------------------------------------------------------------------------------------------------------------------NPKNTK------PSVIGIS--VSVVSGI--IVVF---LVFWV----W--IARS-------RK-------ARQKQR------R--DESD--DDEEDD---------------PLNLQTR-LPLRFSFQELQHATNDF---SLKLGGG--GFGSVYE---G-VLHDGTKIAVKRLDR----AGQGAKEFKAEVETLGNIHHLNLVRLKGFCAQKSHRMLVYEFLPNGSLDKWIFAND-----------THRNVLDFRTRCKIALHIARGLTYLHEECQQRIIHLDIKPQNILLDENFNAKVSDFGLAKLI----DG-EE---SEVITMTRGTPGYMAPE-LLNKHVSVKADVFSFGIMLVEIVSGKRS-R------EIS--DDP------LFSVLQDKAEE-GRLSDLIDPVLE--DEEM--DAKDEAVKFLRVGMLCIQDNLTSRPKMSIVVKALEGMIE-------------------LHSAPSVLPPPSDH--PFP-----------------S-TTNP----------DRL------ALSYTPLS---------------------------------------------SIL-SGR-------------------------------
>ThzLecRLK-G-type-106
-----------------------------------------------------------------------------------------------------------------------------------------------------------------------------------------------------MVWTA---NRERLVQ--ENATLELTSTGNLVLK-----------D-SD-GS---------------LVWSTDTS--------AQ---GMMMEETGNLVLF--N-------SSNGT-------------------MWQSF--DHPTDMLLLGQKL------KV-GQK----LIANISPTNTSQG--FYHGSL---------NV-DGIAL-Y----TG------TQMY---YR-----------------YPKPPTN---GSTAYIQ-ID-------N-ESLNFSSDG-FLSNQ-------ISFNLSIP-KN-----SLYVKIDSNG--HVQFYSFQ----PET---GKSFTD----YLSGFTNA---LKPCE-Y-PRTCGDYGIC----------TD----GQ--CSCPKEA-N---SFSQIDASKP-DLGCLPH--SPVS-CPEKPT-MKST-K--NYQLLDL-DHVSYFS--YY---WGNGSVP------GLVSREECKALCLKNCSCKAAFFRYD--ISDNYSSGYCYLES--IVYSLK----MNT-PS---DEFYKST-------AYIKVQR-----------------------------------------------------------------------------------------------------------------------------------------------------------------------------NPKNTK------PSVIGIS--VSVVSGI--IVVF---LVFWV----W--IARS-------RK-------ARQKQR------R--DESD--DDEEDD---------------PLNLQTR-LPLRFSFQELQHATNDF---SLKLGGG--GFGSVYE---G-VLHDGTKIAVKRLDR----AGQGAKEFKAEVETLGNIHHLNLVRLKGFCAQKSHRMLVYEFLPNGSLDKWIFAND-----------THRNVLDFRTRCKIALHIARGLTYLHEECQQRIIHLDIKPQNILLDENFNAKVSDFGLAKLI----DG-EE---SEVITMTRGTPGYMAPE-LLSKHVSVKADVFSFGIMLVEIVSGKRS-R------EIS--DDP------LFSVLQDKAEE-GRLSDLIDPVLE--DEEM--DAKDEAVKFLRVGMLCIQDNLTSRPKMSIVVKALEGMIE-------------------LHSAPSVLPPPSDH--PFP-----------------S-TTNP----------DRL------ALSYTPLS---------------------------------------------SIL-SGR-------------------------------
>ThzLecRLK-G-type-122
-------------------------MVVRY------FISTSASVS----------LLVS-------IFLMS---FALFLLP-------FALP-APNGYGGTT-WINNI-HSLESWTPRS------NDIGAVTVRPI-LLTNNISYGGESLRFGCGFFCYSIP---CET--GYSFAVFFVIY-ET-NY---TDPDDLQMVWTA---NRERLVK--ENATLGLTSTGNLVLK-----------D-AD-GS---------------LVWSTNTS--------SKDFQAIMIAKTGNFVLL--N-------SSNGT-------------------LWQSF--DHPSNMLLRGQKL------KV-GQK----LTANISPTNTSQG--VVYATL---------FV-NGFAL-Y----IA-PD--PPQIY---FR-----------------FPSQPTT---YNVAYMQ-FD-------K-KSVGFYPED-FPFKP-------IPQSVSIP-PN-----CLYLQLHSNG--HVLFYSFE----QET---KKSVQD----YLSSFTSA---LGTCD-Y-PITCGDFGIC----------TD----GQ--CSCPKEA-N---SFSQIDASKP-DLGCLPH--SPVS-CPEKPT-MKST-K--NYQLLDL-DHVSYFS--YY---WGNGSVP------GLVSREECKALCLKNCSCKAAFFRYD--VSDNYSSGYCYLES--NVYSMK----MNT-PS---DEFYKST-------AYIKVQR-----------------------------------------------------------------------------------------------------------------------------------------------------------------------------NPKNTK------PSVIGIS--VSVVSGI--IVVF---LVFWV----W--IARS-------RK-------ARQKQR------R--DESD--DDEEDD---------------PLNLQTR-LPLRFSFQELQHATNDF---SLKLGGG--GFGSVYE---G-VLHDGTKIAVKRLDK----AGQGTKEFKAEVETVGNIHHLNLVRLKGFCAEKSHRMLVYEFLPNGFLDKWIFTNN-----------THQNILDLKTRSKVALHISRRVTYLHEQCQQRIIHLDIKPQNILLDEKFNAKVSDFGLAKLI----DG-EQ---SEVITTTRGTPGYMAPE-LLNNYVSVKADVFSFGIMLVEIVSGKRS-R------ELS--DDP------LLLVLRDKDEM-GRLSDLIDPRLN--DEGM--DAKEAAVTMLKVGMLCIQDDLTRRPSMSTVVKALEEMTE-------------------MYSPPSMSSTSPHN--PFL-----------------S-TTRSYF----WSSRTRLCL--LQCLQYDP-S---------------------------------------------SIS-QGKHQRQEQTKACAKSIHESSGDFHCINCICNVF
>ThzLecRLK-G-type-41
-------------------------MRRIDS-----FIFPIAAI-------------IS-------VFLIL---SSVFLQS-------FALP-STTAYGGTT-WTNNV-QSLESWTPQS------VGLSAVTVRPV-LLSNNISYGGENLRFGCGFFCFSIP---CQT--GYSFAVFFVIY-QT-DY---TDPDDLQMVWTA---NRERLVQ--ENATLELTSTGNLVLK-----------D-SD-GS---------------LVWSTDTS--------AQ---GMMMEETGNLVLF--N-------SSNGT-------------------MWQSF--DHPTDMLLLGQKL------KV-GQK----LIANISPTNTSQG--FYHGSL---------NV-DGIAL-Y----TG------TQMY---YR-----------------YPKPPTN---GSTAYIQ-ID-------N-ESLNFSSDG-FLSNQ-------ISFNLSIP-KN-----SLYVKIDSNG--HVQFYSFQ----PET---GKSFTD----YLSGFTNA---LKPCE-Y-PRTCGDYGIC----------TD----GQ--CSCPKEA-N---VFRQIDASKP-NLGCFPR--SPLV-CPEKPT-MGGT-K--SYQLLEL-DHVSYFS--YD---WGIASVP------GFVSREECQDLCLKNCSCKASFFRYD--VSDNYSSGYCYLES--NVYSMK----MNT-YS---DTFYNST-------AYIKVQR-----------------------------------------------------------------------------------------------------------------------------------------------------------------------------SSEHVK------RLVIGIS--VSVASGM--IAFF---LVLLV----W--ITRF-------RK-------GEQKQK------R--DEID--NDDEDD---------------SLNLRKR-LPLRFSFQELQDATNDF---SVKLGGG--GFGSVYG---G-VLSDGTKIAVKRLDK----AGQGTKEFKAEVETVGNIHHLNLVRLKGFCAEKSHRMLVYEFLPNGSLDKWLFTNN-----------THQNILDLKTRSKVALHIARGLAYLHE---------------------------------------------------------------------------------------------------------------------------------------------------------------------------------------------------------------------------------------------------------------------------------------------------------------------------------------------------------------------
>ThzLecRLK-G-type-42
-------------------------MMAVYN-----LISTFASIS----------VLLS-------VFLLS---SPVFEQS-------FALP-SAIGYGGTN-WVNNI-QSLDSWILQS------AGPCQQTVRPI-LLSKNISYGGESLRFGCGFFCYSNP---CDM--GYSFAVFFVIY-ET-NY---TDPDDLQMVWTA---NRERLVK--ENATLGLTSTGNLMLK-----------D-AD-GS---------------LVWSTNTS--------AQDFQGIMMEETGNLVLL--N-------SSNGT-------------------LWQSF--DHPSNMLLRGQKL------KV-GQK----LTANISPTNTSQG--VVYATL---------FV-NGFAL-Y----IA-PD--PPQIY---FR-----------------FPSQPTT---YNVAYMQ-FD-------N-ESLRYYPED-FPSNP-------IVFSSSIP-IN-----SLYFKFASNG--HEVFYSFE----QKT---RVSLHD----YLSTFTSA---LGTCD-Y-PTTCGNYGIC----------TD----GQ--WSCPKEA-N---VFRQIDASKP-NLGCFPR--SPLV-CPEKPT-MSAT-K--SYQFLKL-DHVSYFT--YD---WGISSVP------GLVSREECQDLCLKNCSCKAAFFRYD--VSDNYSSGYCYLES--NVYSMK----MNA-LS---DKFYNSS-------AYIKVQR-----------------------------------------------------------------------------------------------------------------------------------------------------------------------------SSEHAK------RLVICIS--VSVASGM--IAFF---IVLLV----W--ITRF-------RK-------GEQKQK------R--DEID--NDDEDD---------------SLNLRKR-LPLRFSFQELQDATNDF---SLKLGGG--GFGSVYG---G-VLSDGTKIAVKRLDR----AGQGTKEFKAEVETLGSIHHLNLVSLKGFCAR---------------LEDQIQSSS-------------------SYSSRIGL----------------FT--------------------------------------------------------------------------------------------------------------------------------------------------------------------------------------------------------------------------------------------------------------------------------------------------------------------------------------------------------------
>ThzLecRLK-G-type-38
-------------------------MRRIDS-----FIFPIAAI-------------IS-------VFLIL---SSVFLQS-------FALP-STTAYGGTT-WTNNV-QSLESWTPQS------VGLSAVTVRPV-LLSNNISYGGENLRFGCGFFCFSIP---CQT--GYSFAIFFVIY-QT-DY---TDPDDLQMVWTA---NRERLLQ--DNATLVLTSTGNLVLK-----------D-AD-GS---------------LVWSTNTS--------SKDFQGIMIAETGNFVLL--N-------SSNGT-------------------MWQSF--DHPADTLLLGQKF------KV-NQK----LIANISPTNTSQG--FYYGSL---------KV-DGFAM-Y----TA-PA--PAQMY---FR-----------------YPREPTT---VIIAYLQ-LD-------N-ETLSFSPVG-YPSNP-------IIVSLPIP-KN-----CLYLKIDTDG--HLQFYSFQ----PKT---GKSVTD----YLTSFTSA---LSICE-Y-PRTCGDYGVC----------SG----AQ--CSCPEEG-N---TFTRINASRP-SSGCVPL--SPLV-CPEKST-INSSPQ--DYELLEM-DHVSYFT--YS---YGNASTT------ELVSRDECKTLCLKNCTCKAAFFRYG--IFGNTSSGYCYLES--NVYSLQ----MNT-LS---DTFYNST-------AYIKIQR---------------------------------------------------------------------------------------------------------------------------------------------------------------------------ISISKHAH------RSVKVIS--IAVGCVL--LVLF---LVLGL----W--MAKS-------GK-------CNTGEN------S--DERE----NEDA---------------SRNWPAG-LTFRFSFKELENATKNF---STKLGSG--GFGSVYE---G-VLSDGTKIAVKRLDR----AGQGTKEFKAEVETVGSIHHLNLVRLKGFCAEKSHRMLVYEYQPNGSLDKWIFPND-----------TDRYVLDWKTRSKVALHIARGLAYLHEECEQRIIHFDIKPQNILLDEHFNAKVSDFGLAKLT----NR-EQ---SEVITMLRGTPGYMAPE-LLSMHISEKADIFSFGVVLVEIVSGKRS-R------QLG--GHR--------------------------------------------------------------------------------------------------------------------------------------------------------------------------------------------------------------------------------------------------------
>ThzLecRLK-G-type-113
-----------------------------------------------------------------------------------------------------------------------------------------------------------------------------------------------------MVWTA---NRERLVR--ENATLELSSTGNLVLK-----------D-AD-GS---------------LVWSTNTS--------SKDFQGIMIAETGNFVLL--N-------SSNGT-------------------MWQSF--DHPADTLLLGQKF------KV-NQK----LIANISPTNTSQG--FYYGSL---------KV-DGFAL-Y----TA-PA--PAQMY---FR-----------------YPREPTT---VIIAYLQ-LD-------N-ETLSFSPVG-YPSNP-------IIVSLPIP-KN-----CLYLKIDTDG--HLQFYSFQ----PKT---GKSVTD----YLTSFTSA---LSICE-Y-PRTCGDYGVC----------SG----AQ--CSCPEEG-N---TFTRINASRP-SSGCVPL--SPLV-CPEKST-INSSPQ--DYELLEM-DHVSYFT--YS---NENASTT------ELVSGDECKTLCLKNCTCKAAFFRYG--IFGNTSSGYCYLEY--NVYSLQ----MNT-LS---DTFYNST-------AYIKIQR-----------------------------------------------------------------------------------------------------------------------------------------------------------------------------ISKRVN------HSVIVIS--ITVCSGF--VVLF---LLLGA----W--MAKS-------GK-------CNTGEN------S--DERE----NEDA---------------SRNWPAG-LTFRFSFKELENATKNF---STKLGSG--GFGSVYE---G-VLSDGTKIAVKRLDR----AGQGTKEFKAEVETVGSIHHLNLVRLKGFCAEKSHRMLVYEYQPNGSLDKWIFPND-----------TDRYVLDWKTRSKVALHIARGLAYLHEECEQRIIHFDIKPQNILLDEHFNAKVSDFGLAKLT----NR-EQ---SEVITMLRGTPGYMAPE-LLNMHITEKADIYSFGVMLVEIVSGKRS-R------ELT--GFR------LSSVLQMKAEE-GRLADLLDSRLE--DEAD--TVKEEATKMLGVGMFCIQDDFMSRPAMSTVVRILEGTAE-------------------LGSFPFSSSNASDNSVPLL-----------------S------------------------ELSYTAES---------------------------------------------STL-AGR-------------------------------
>ThzLecRLK-G-type-126
-------------------------MRRIDS-----FIFPIAAI-------------IS-------VFLIL---SSVFLQS-------FALP-STTAYGGTT-WTNNV-QSLESWTPQS------VGLSAVTVRPV-LLSNNISYGGENLRFGCGFFCFSIP---CQT--GYSFAVFFVIY-QT-DY---TDPDDLQMVWTA---NRERLVK--ENATLGLTSTGNLVLK-----------D-AD-GS---------------LVWSTNTS--------SKDFQAIMIAKTGNFVLL--N-------SSNGT-------------------MWQSF--DHPADTLLLGQKF------KV-NQK----LIANISPTNTSQG--FYYGSL---------KV-DGFAM-Y----TA-PA--PAQMY---FR-----------------YPKEPTI---VIIAYIQ-LD-------N-ETLSFYPVG-YPSNP-------TIVSLPSP-KN-----CLYFKIDSDG--HLQFYSFQ----PTT---GKSVTD----YLTGFTSA---LTICE-Y-PRICGDYGVC----------ND----GQ--CSCPEEG-N---AFTQINASKS-SSGCVPL--SPLV-CPEKST-INSSPQ--DYELLEM-DHVSYFT--YS---YGNASTT------ELVSRDECKTLCLKNCTCKAAFFRYG--IFGNTSSGYCYLEY--NVYSLQ----MNT-LS---DTFYNST-------AYIKIQR-----------------------------------------------------------------------------------------------------------------------------------------------------------------------------ISKRVN------HSVIVIS--ITVCSGF--VVLF---LLLGA----W--MAKS-------GK-------CNKKEK------S--DERE----DEDA---------------SGNWPAA-LTFRFSFGELANATNNF---STKLGSG--GFGSVYE---G-VLSDGTKIAVKRLDR----AGQGTKEFKAEVETLGSIHHLNLVRLKGFCAEKSHRMLVYEYQPNGSLEKWIFPND-----------TDRYVLDWKTRSKVALHIARGLAYLHEECEQRIIHFDIKPQNILLDEHFNAKVSDFGLAKLT----NR-EQ---SEVITMLRGTPGYMAPE-LLNMHITEKADIYSFGVMLVEIVSGKRS-R------ELT--GFR------LSSVLQMKAGE-GRLADLLDSRLE--DEAD--ILKEEATKMLGVGMLCIQDDFMSRPAMSTVVRILEGTAE-------------------LGSFPFSSSTASDNLVPLL-----------------S------------------------ELSYTAES---------------------------------------------STL-AGR-------------------------------
>ThzLecRLK-G-type-127
----------------------------------------------------------------------------------------------------------------------------------------------------------------------------------------------------------------------------------------------------------------------------------------------MMEETGNLVLL--N-------SSNGT-------------------MWQSF--DHPADTLLLGQKF------KV-NQK----LIANISPTNTSQG--FYYGSL---------KV-DGFAM-Y----TA-PA--PAQMY---FR-----------------YPKEPTI---VIIAYIQ-LD-------N-ETLSFYPVG-YPSNP-------TIVSLPSP-KN-----CLYFKIDSDG--HLQFYSFQ----PTT---GKSVTD----YLTGFTSA---LTICE-Y-PRICGDYGVC----------ND----GQ--CSCPKEA-N---AFSQIDPYRV-TLGCVPL--NPLV-CTETFS-ISSSPQ--HYELLEI-DHVSYFA--YL---YENASTT------GLVSRDECKTLCLKNCTCKAAFFRYG--IFGNTSSGYCYLES--NVYSLQ----MNT-VS---DTFYNSS-------AYVKIQR-----------------------------------------------------------------------------------------------------------------------------------------------------------------------------ISNRVN------HSVIVIS--ITVCSGF--VVLF---LLLGA----W--MAKS-------GK-------CNKKEK------S--DERE----DEDA---------------SGNWPAA-LTFRFSFGELANATNNF---STKLGSG--GFGSVYE---G-VLSDGTKIAVKRLDK----AGQGTKEFKAEVETVGNIHHLNLVRLKGFCAQKSHRMLVYEFLPNGSLDKWIFAND-----------THRNVLDFRTRCKIALHIARGLTYLHEECQQRIIHLDIKPQNILLDENFNAKVSDFGLAKLI----DG-EE---SEVITMTRGTPGYMAPE-LLSKHVSVKADVFSFGIMLVEIVSGKRS-R------EIS--DDP------LFSVLQDKAEE-GRLSDLIDPVLE--DEEM--DAKDEAVKFLRVGMLCIQDNLTSRPKMSIVVKALEGMIE-------------------LHSAPSVLPPPSDH--PFP-----------------S-TTNP----------DRL------ALSYTPLS---------------------------------------------SIL-SGR-------------------------------
>ThzLecRLK-G-type-132
----------------------------------------------------------------------------------------------------------------------------------------------------------------------------------------------------------------------------------------------------------------------------------------------MMEETGNLVLF--N-------SSNGT-------------------MWQSF--DHPADTLLLGQKF------KV-NQK----LIANISPTNTSQG--FYYGSL---------KV-DGFAM-Y----TA-PA--PAQMY---FR-----------------YPKEPTI---VIIAYIQ-LD-------N-ETLSFYPVG-YPSNP-------TIVSLPSP-KN-----CLYFKIDSDG--HLQFYSFQ----PTT---GKSVTD----YLTGFTSA---LTICE-Y-PRICGDYGVC----------ND----GQ--CSCPEEG-N---AFTQINASKS-SSGCVPL--SPLV-CPEKST-INSSPQ--DYELLEM-DHVSYFT--YS---YGNASTT------ELVSRDECKTLCLKNCTCKAAFFRYG--IFGNTSSGYCYLEY--NVYSLQ----MNT-LS---DTFYNST-------AYIKIQR-----------------------------------------------------------------------------------------------------------------------------------------------------------------------------ISKRVN------HSVIVIS--ITVCSGF--VVLF---LLLGA----W--MAKS-------GK-------CNKKEK------S--DERE----DEDA---------------SGNWPAA-LTFRFSFGELANATNNF---STKLGSG--GFGSVYE---G-VLSDGTKIAVKRLDK----AGQGTKEFKAEVETVGNIHHLNLVRLKGFCAQKSHRMLVYEFLPNGSLDKWIFAND-----------THRNVLDLKTRCKIALHIARGLTYLHEECQQRIIHLDIKPQNILLDENFNAKVSDFGLAKLI----DG-EQ---SEVITMTRGTPGYMAPE-LLNNYVSVKADVFSFGIMLDEIVSGKRS-R------ELS--DDP------LLLVLRDKDEM-GRLSDLIDPRLD--DEGM--DTKEAAVTMLKVGMLCIQDDLTRRPSMSTVVKALEEKTE-------------------LYSSPSTSSTSPLN--PFL-----------------S-TTRSYF----WSSRTRLCL--LQCLQDDP-S---------------------------------------------SIS-QGKHQRQEQTKACAKSIHESSGDFHCINCICNVF
>ThzLecRLK-G-type-43
-------------------------MMAVYN-----LISTFASIS----------VLLS-------VFLLS---SPVFEQS-------FALP-SAIGYGGTN-WVNNI-QSLDSWILQS------AGPCQQTVRPI-LLSKNISYGGESLRFGCGFFCYSNP---CDM--GYSFAVFFVIY-QV-NY---SDPDDLQMVWTA---NRERLVQ--ENATLELTSTGNLVLK-----------D-SD-GS---------------LVWSTDTS--------AQ---GMMMEETGNLVLF--N-------SSNGT-------------------MWQSF--DHPTDMLLLGQKL------KV-GQK----LIANISPTNTSQG--FYHGSL---------NV-DGIAL-Y----TG------TQMY---YR-----------------YPKPPTN---GSTAYIQ-ID-------N-ESLNFSSDG-FLSNQ-------ISFNLSIP-KN-----SLYVKIDSNG--HVQFYSFQ----PET---GKSFTD----YLSGFTNA---LKPCE-Y-PRTCGDYGIC----------TD----GQ--CSCPKEA-N---AFSQIDPYRV-TLGCVPL--NPLV-CTETFS-ISSSPQ--HYELLEI-DHVSYFA--YL---YENASTT------GLVSRDECKNLCLKNCSCKAAFFRYEYNISASFSSGYCYLES--NVYSMK----IDR-PR---DIFYNST-------AYIKFQR-----------------------------------------------------------------------------------------------------------------------------------------------------------------------------IPKLPN------QSVLVIS--ISVCTGL--FLLF---LLLGA----W--IFKS-------RK-------CKTAEK------R--DELE----DEDA---------------SQNWPAG-LISRFSFRELENATNNF---SRKLGSG--GFGTVYE---G-VLTDSTKIAVKQLDR----AGQGTKQFKAEVETVGSIHHLNLVRLKGFCAEKSLRMLVYEYQPNGSLDKWIFPND-----------TDRYVLDWKTRSKVALHIARGLAYLHEECEQRIIHFDIKPQNILLDEHFNAKVSDFGLAKLT----NR-EQ---SEVITMLRGTPGYMAPE-LLNMHITEKADIYSFGVMLVEIVSGKRS-R------ELT--GFR------LSSVLQMKAGE-GRLADLLDSRLE--DEAD--ILKEEATKMLGVGMLCIQDDFMSRPSMSIVVKVLEEVTE-------------------LDSFPCSSSAVKHQ--PFL-----------------P-SQQS----------PNL------EFSYTADS---------------------------------------------SKL-SGR-------------------------------
>ThzLecRLK-G-type-128
-----------------------------------------------------------------------------------------------------------------------------------------------------------------------------------------------------MVWTA---NRERLVK--ENATLGLTSTGNLMLK-----------D-AD-GS---------------LVWSTDTF--------AQDFRTLMMEETGNLVLL--N-------SSNGT-------------------MWQSF--DHPTDTLLRGQKL------KV-GQK----LTANISPTNTSHG--MVYATL---------LA-SGYAL-Y----TA-PA--PPQMY---FK-----------------YPNLSGT---LNLAYRQ-FD-------D-KSLSYYPED-FPSNP-------IVFSSAIP-IN-----SLYFKIASDG--HEVFYSFE----QKT---RVSLHD----YLSTFTSA---LGTCD-Y-PTTCGKYGIC----------TD----GQ--CSCPKEA-N---AFSQIDPYRV-TLGCVPL--NPLV-CTETFS-ISSSPQ--HYELLEI-DHVSYFA--YL---YENASTT------GLVSRDECKNLCLKNCSCKAAFFRYEYNISASFSSGYCYLES--NVYSMK----IDR-PR---DIFYNST-------AYIKFQR-----------------------------------------------------------------------------------------------------------------------------------------------------------------------------IPKLPN------QSVLVIS--ISVCTGL--FLLF---LLLGA----W--IFKS-------RK-------CKTAEK------R--DELE----DEDA---------------SQNWPAG-LISRFSFRELENATNNF---SRKLGSG--GFGTVYE---G-VLTDSTKIAVKQLDR----AGQGTKQFKAEVETVGSIHHLNLVRLKGFCAEKSHRMLVYEHMPNGSLDKWIFHSD-----------THQSVLDWKTRSKIVLHIARGLAYLHEECEQRIIHFDIKPQNILLDENFNAKVSDFGLAKLT----NR-EQ---SEVITMLRGTPGYMAPE-LLSMHISEKADIFSFGVVLVEIVSGKRS-R------QLG--GHR------LFSVLQSTAEE-GKLTDLLDSRLK--YEAD--VVK-EAERVLRVGMLCIQDDFMSRPSMSIVVKVLEEVTE-------------------LDSFPCSSSAVKHQ--PFL-----------------P-SQQS----------PNL------EFSYTADS---------------------------------------------SKL-SGR-------------------------------
>ThzLecRLK-G-type-129
-----------------------------------------------------------------------------------------------------------------------------------------------------------------------------------------------------MVWTA---NRERLVK--ENATLGLTSTGNLALK-----------D-AD-GS---------------LVWSTDTF--------AQDFRGLMMEETGNLVLF--N-------SSNGT-------------------MWQSF--DHPTDTLLRGQKL------KV-GQK----LTANISPTNTSHG--MVYATL---------LA-SGYAL-Y----TA-PA--PPQMY---FK-----------------YPNLSGT---LNLAYRQ-FD-------D-KSLSYYPED-FPSNP-------IVFSSAIP-IN-----SLYFKIASDG--HEVFYSFE----QKT---RVSLHD----YLSTFKSS---LGKCD-Y-PTTCGKYGIC----------TD----GQ--CSCPKEA-N---AFSQIDPYRV-TLGCVPL--NPLV-CTETFS-ISSSPQ--HYELLEI-DHVSYFA--YL---YENASTT------GLVSRDECKNLCLKNCSCKAAFFRYEYNISASFSSGYCYLES--NVYSMK----IDR-PR---DIFYNST-------AYIKFQR-----------------------------------------------------------------------------------------------------------------------------------------------------------------------------IPKLPN------QSVLVIS--ISVCTGL--FLLF---LLLGA----W--IFKS-------RK-------CKTAEK------R--DELE----DEDA---------------SQNWPAG-LISRFSFRELENATNNF---SRKLGSG--GFGTVYE---G-VLTDSTKIAVKQLDR----AGQGTKQFKAEVETVGSIHHLNLVRLKGFCAEKSHRMLVYEHMPNGSLDKWIFPND-----------TDRYVLDWKTRSKVALHIARGLAYLHEECEQRIIHFDIKPQNILLDENFNAKVSDFGLAKLT----KR-EQ---SEVITMLRGTPGYMAPE-LLNMHITEKADIYSFGVMLVEIVSGKRS-R------ELT--GFR------LSSVLQMKAGE-GRLADLLDSRLE--DEAD--ILKEEATKMLGVGMLCIQDDFMSRPAMSTVVRILEGTAE-------------------LGSFPFSSSTASDNLVPLL-----------------S------------------------ELSYTAES---------------------------------------------STL-AGR-------------------------------
>ThzLecRLK-G-type-108
-------------------------MT--------GLNSSFPCVPL---------LLVR-------LFIII---CVSVSQN-------YASP-STTAYGGTA-WRNNV-QALDSWSLSGPMEGPVSVPVPITVRPI-LVSANVSQDGLFHSFGCGFLCYGAN---CES---YLFSTFLAIY-SQ-TT---ANLLDIQMVWSA---NRGHLVQ--DNATLTLTSTGDLLLK-----------D-KD-GS---------------LVWSANSNIS------VAQAVSMKMEESGNLVVS--N-------SSNGS-------------------LWQSF--DHPTDTIVMGQKL------LV-GQK----LVASVSDTNTSQG--SFYASL---------LT-DRFAL-F----ID-GN--PPQPY---YM-----------------YVRSPAS---SIRGYAE-FD-------Q-DWLLFYVQ---PGSN-------PAPKFAIP-KN-----SLFAKVDSEG--HFRFYTFL----STT---GKSSID----FFTDFAQD---LSACD-Y-PQVCGNYGVC----------TD----GE--CSCPKGI-NGDHAFVPVQQSIP-SSGCLLP--NPLV-CPVSDI-STSFNT--DSYFLEM-DHVSYFT--YQ---WENDTIP------DLITREACKILCLRNCSCRAVFFRYGGFASANFSHGYCYLET--DVYSLR----MNSKPT---DQFYSSV-------AYLRIQP-----------------------------------------------------------------------------------------------------------------------------------------------------------------------------SPEGKNK-----HPVAIIS--ASVAGGV--IVLL--ALLMLA----WR-CSRE-------KQ------------------------------KEED---------------SMKLPGA-SVVRYSFKDLEIATDNF---KTKLGNG--GFGSVYE---G-VLSDGTKIAVKRLDR----AGQGTSEFRAEVETLGGIHHLNLVRLMGFCAENSHRILVYEYLSNGSLDQWIFPRK---------GTNEKPVMDWNTRSKVALHTARGLAYLHEECRERIIHFDIKPQNILLDQNFNAKVSDFGLAKLT----NR-EQ---SEVITMLRGTPGYMAPE-LLSMHISEKADIFSFGVVLVEIVSGKRS-R------QLG--GHR------LFSVLQSTAEE-GKLTDLLDSRLK--YEAD---VVKEAERVLRVGMLCIQDDFMSRPSMSIVVKVLEEVTE-------------------LDSFPCSSSAVKHQ--PFL-----------------P-SQQS----------PNL------EFSYTADS---------------------------------------------SKL-SGR-------------------------------
>ThzLecRLK-G-type-137
-------------------------MT--------GLNSSFPCVPL---------LLVR-------LFIII---CVSVSQN-------YASP-STTAYGGTA-WRNNV-QALDSWSLSGPMEGPVSVPVPITVRPI-LVSANVSQDGLFHSFGCGFLCYGAN---CES---YLFSTFLAIY-SQ-TT---ANLLDIQMVWSA---NRGHLVQ--DNATLTLTSTGDLLLK-----------D-KD-GS---------------LVWSANSNIS------VAQAVSMKMEESGNLVVS--N-------SSNGS-------------------LWQSF--DHPTDTIVMGQKL------LV-GQK----LVASVSDTNTSQG--SFYASL---------LT-DRFAL-F----ID-GN--PPQPY---YM-----------------YVRSPAS---SITGYAE-FD-------Q-DWLLFYVQ---PGSN-------PAPKFAIP-KD-----SLFAKVDSEG--HFRFYTFL----STT---GKSSID----FFTDFAQD---LSACD-Y-PQVCGNYGVC----------TD----GE--CSCPKGI-NGDHAFVPVQQSIP-SSGCLLP--NPLV-CPVSDI-STSFNT--DSYFLEM-DHVSYFT--YQ---WENDTIP------DLITREACKILCLRNCSCRASFFRYGGFASANFSHGYCYLET--DVYSLR----MNSKPT---DQFYSSV-------AYLRIQP-----------------------------------------------------------------------------------------------------------------------------------------------------------------------------TPEGKNK-----HPVAIIS--ASVAGGV--IVLL--ALLMLA----WR-CSRE-------KQ------------------------------KEED---------------SMKLPGA-SVVRYSFKDLEIATDNF---KTKLGNG--GFGSVYE---G-VLSDGTKIAVKRLDR----AGQGTSEFRAEVETLGGIHHLNLVRLMGFCAENSHRILVYEYLSNGSLDQWIFPRK---------GTNEKPVMDWNTRSKVALHTARGLAYLHEECRERIIHFDIKPQNILLDQNFNAKVSDFGLAKLI----SR-DE---SEVITMLRGTPGYIAPE-WLSSHVTEKADTYSFGVTLIEIVSGKKN-M------QLTKPDYD------LISLLQDKAEQ-GELADLIDPDFR--GEE-----MEEALKMIELAIWCIRRDYRERPAMSTVVKALEGT---------------------IYSLP-----------PAIT---------------PP-SN----------------------------------------------------------------------------------------------------------------
>ThzLecRLK-G-type-109
-----------------------------------------------------------------------------------------------------------------------------------------------------------------------------------------------------MVWTA---NGESLVH--DNATLGLTSTGDLMLK-----------D-AD-GT---------------LVWSTNTF--------ASDFKEMVMEDSGNLLLL--N-------SSNGT-------------------MWQSF--DHPTDTLLSGQKL------KV-GQK----LTANISPTNTSKG--IFYGSL---------IP-EGFAM-F----TA-TN--PPQMY---FI-----------------YPESPTA---VNFSFTL-FD-------T-NLLLYYSEG-STSNP-------IAVNLSIP-HD-----SLYLNIYYDG--HLKFYSYQ----LKT---GRAYYD----FLSEVTNG---LSRCE-Y-PTACEKYGIC----------TD----SH--CDCPQRG-I---YFFPTDASNP-SSGCTPY--NPLV-CSETPT-GNSSTP--GHSFVEL-EHVSYFS--YR---WENPSIA------ELVTGNYCKDRCSTNCSCKAAFIGYD--VKSNSTHGYCYLKS--SVFSLQ----KKDKPS---DFYYNST-------AYIKVQS-----------------------------------------------------------------------------------------------------------------------------------------------------------------------------KPKPPN------YSVIIII--VSIVSAA--VALF---LLLWA----L--MYKL-------GK-------GRGEEQ------K--DED-------------------------LDFPAG-SPVRYSFEDLRKATNDF---SMRLGGG--GFGSVYE---G-TLLDNTKIAVKRLDR----AGQGSREFRAEVETLGNIHHLNLVRLKGFCAEKSHRMLVYEYLPNGSLDKWIFPKE-----------NPRLVLDWKTRSKVILHIARGLSYLHEECRERIIHFDIKPQNILLDENFNAKVSDFGLAKLI----NR-EQ---SEVITMLRGTPGYMAPE-LLDMQFTEKADVYSFGVMVVEIVSGRRS-R------ELTSPGSG------LFPLLQRKAEE-GRFVDLLDSEIK--DEGV--GAEQEAAKVLGIVLCCIQYDFTRRPAMSSIVKALEDMSK-------------------MDEVSPVFTASPSQ--PLL-----------------F-SE---------------------DFSYRGFS-----------------------------SGPSA-----------SEL-SGPR------------------------------
>ThzLecRLK-G-type-135
-------------------------MTMEYY-----FSSSAPLIS----------LLIT-------IFFIS---CSRFSGS-------LAIP-SATPYGGRT-WKNNI-HSLDFLTPSVYE--------DALVRPI-LISGNISYNDMNLQFGCGFFCYGSP---CDT--GYLFATFFVIY-ED-NG---V-LADMQMVWSS---NRDQMVQ--ENAALTLTSTGELVLK-----------D-SD-GT---------------LVWSTNTS--------TRDFQRMVIQESGNLILL--N-------TSNGI-------------------MWQSF--DHPTDTLLLGQKL------KV-GQK----LIANTSPTSTRQG--IFGCSI---------SV-DSFLL-F----TT-TT--PPQIY---YR-----------------FPYSPPP---VKLSYLQ-FD-------N-EAIYTFPFN----------------NFSIP-KG-----CLYFKMDSDG--HLKFYSIF----EKT---RRSVID----YLSTFMNS---LPLCA-Y-PTPCGSYGVC----------RD----GQ--CSCPKGG-N---DFVQIDATKP-NSGCLLN--RPLL-CSDASK-SSNPAD--GHQFLEM-EHTSYFA--YF---YNNASLP------HLVSRDYCQNLCRANCSCKAAFFRYG----ANFSSGYCYLES--DVYSLR----VRN-QS---HPFYNST-------AYIKVQS-----------------------------------------------------------------------------------------------------------------------------------------------------------------------------RPKQSR------HLVIVII--GASIGGV--FLLF---LLLCI----W--INKY-------QR-------GRHQKD------E----------DEDD---------------PEDWPSG-LPLRYTFQELKNATNNF---SMKLGKG--GFGSVYE---G-VLADGSKIAVKRLDG----AGQGKREFLAEVETLGKIDHLNLVGLKGFCAEKAHRLLVYEHLPNGSLDTWIFSNN-----------IHQDLLDWKTRRKVVLNIARGLTYLHEDCREQIIHFDIKPQNILLDQNFNAKVSDFGLAKLV----NR-EQ---SEVITMMRGTPGYMALE-LLNMHFTEKADIFSFGVVVIETVSGKRS-R------ELS--DDG------LFSLLQAKAEE-GRLIDLVYRGLE--NEET--SVKEEAIKFIKVGMWCVQDSFTRRPAMSIVVKALEGLID-T-----------------FNDVPCTSDQQ-----PLF-----------------S-S----------------------ELSYAPTS---------------------------------------------SVL-SGPR------------------------------
>ThzLecRLK-G-type-17
----------------------------------------MGYLR----------ILGS-------LVFVC---LISLCEAMI-----FVLP-S-------N-WTVVNNSSLPTYSTEQ--G-TFRAVTDGEGNAI-M-SED-------YRFGFGFINVNSS----GD---FILSIVLGVN-IT-SSDLGT------EIWTA---NRQRTVA--EGAVLSLGSSGDIVLE-----------D-TD-GT---------------VAWNISTG--------KTQNKAIAMQKSGNLQIY--NTRNSSLFSSSSL-------------------VWQSW--DHPTHTLLPGQNL------KT-GNT----LVSNYSATSASQG--SYKLVMEP----------GGMVLYYK------SK--FNEPY---WSLGLSGLDY-EGILRPCFYTSSSQN---AKAVYTG---------MELEIL--YNQT-IGNSSTS--CSNGTNSLYLA-PALNDTQYRFMRLDSDG--NLRSYRVLQMTWPGT---SNNFSA----WAPDFGLDR--SDKCV-L-PKVCGPYGICM---------------NGQ-CSCPGSG-TP-DDFDQIQNLDI-TQGCYSRS-GEPD-CNLTSP---------GHHFLLI-DEADYYL--NG---FFQPLS-------NVSTIDNCRAMCSSNCSCTAAFF--------HNSSASCYLTT-GPLNSMK----S---MS---NQTYK---------AYIKVQNAMPR-----------------------------------------------------------------------------------------------------------------------------------------------------------------------ILNSASSSF-----SNGVVAG--ITVGSAA--AALF---MCLII----IVIIHHM-------RK-------SKTNRDDIC------EEIDPEEMEEEA---------------FLKTLPG-LPPRFTYHELKEATDNF---SKKLGTG--GFGSVYE---G-ILKDNSRVAVKKLDG----PRQGYKEFRAEVATIGSISHLNLVRLRGFCADSKQRLLVYELLENGSLDKWLFPPRTGSPGSPTSEENSHTFLTWEQRYNVAIGTARGLAYLHEQCREPIMHLDIKPQNILLDKNFMPKVSDFGMSKLL----NE-DI---TQIVTAVRGTPGYLAPEWLKHSIATKKCDVYSFGMVLLELVSGRRN-F------DPSASDPRLC---YFPAWAMLRALE-GRYLDLADKRLE--NTVD----REAVIRMTKVAFWCIQDNPDKRPWMSAALKMLEGELN-------------------VPDAPMWLVQR---APEFLE-------EYGY---EPT-KRSS--------DESLL----GNVREYDSIP---------------------------TVST--------------TQL-SGPR------------------------------
>ThzLecRLK-G-type-28
----------------------------------------MGYLR----------ILGS-------LVFVC---LISLCEAMI-----FVLP-S-------N-WTVVNNSSLPTYSTEQ--G-TFRAVTDGEGNAI-M-SED-------YRFGFGFINVNSS----GD---FILSIVLGVN-IT-SSDLGT------EIWTA---NRQRTVA--EGAVLSLGSSGDIVLE-----------D-TD-GT---------------VAWNISTG--------KSQNKAIAMQKSGNLQIY--NTRNSSLFSSSSL-------------------VWQSW--DHPTHTLLPGQEL------KT-GNT----LVSNYSATSARQG--SYKLVMEP----------GGMVLYYK------SK--FNEPY---WSLGLSGLDY-EGILRPCFYTSSSQN---AKAVYTG---------MELEIL--YNQT-IGNSSTS--CSNGTNSLYLA-PALNDTQYRFMRLDSDG--NLRSYRVLQMTWPGT---SNNFSA----WAPDFGLDRSESEKCV-L-PKVCGPYGICM---------------NGQ-CSCPGSG-TP-DDFDQIQNLDI-TQGCYSRS-GEPD-CNLTSP---------GHHFLLI-DEADYYL--NG---FFQPLS-------NVSTIDNCRAMCSSNCSCTAAFF--------HNSSASCYLTT-GPLNSMK----S---MS---NQTYK---------AYIKVQNAMPR-----------------------------------------------------------------------------------------------------------------------------------------------------------------------IFNSASSSF-----SNGVVAG--ITVGSAA--AALF---MCLII----IVIIHHM-------RK-------SKTNRDDIC------EEIDPEEMEEEA---------------FLKTLPG-LPPRFTYHELKEATDNF---SKKLGTG--GFGSVYE---G-ILKDNSRVAVKKLDG----PRQGYKEFRAEVATIGSISHLNLVRLRGFCADSKQRLLVYELLENGSLDKWLFPPRTGSPGSPTSEENSHTFLTWEQRYNVAIGTARGLAYLHEQCREPIMHLDIKPQNILLDKNFMPKVSDFGMSKLL----NE-DI---TQIVTAVRGTPGYLAPEWLRYSIATKKCDVYSFGMVLLELVSGRRN-F------EPSASDPRLC---YFPAWAMLRALE-GRYLELVDQRLE--NNVD----RETVIRMTKVAFWCIQDNPDRRPWMSVALKMLEGECN-------------------VPDAPLWLVQR---GPEFLE-------EYGY---EPM-ERREEDSSVRNEEDSSV----GNERAYDSIA---------------------------TIST--------------TEL-SGPR------------------------------
>ThzLecRLK-G-type-20
----------------------------------------MGYLR----------IVCS-------LVFAC---LINLCGARF-----FVLP-S-------N-WTVANNSSLPALTTEQ--G-TFSAVTDGEGNPI-M-SED-------NRFRFGFINVNSS----GD---FILSIVLGVN-IT-SSDLGT------EIWTA---NRQRTVA--EGAVLSLGSSGDIVLE-----------D-TD-GT---------------VAWNISTG--------KSQNKAIAMQKSGNLQIY--NTRNSSLFSSSSL-------------------VWQSW--DHPTHTLLPGQEL------KT-GNT----LVSNYSATSARQG--SYKLVMEP----------GGMVLYYK------SK--FNEPY---WSLGLSGLDY-EGILRPCFYTSSSQN---AKAVYTG---------MELEIL--YNQT-IGNSSTS--CSNGTNSLYLA-PALNDTQYRFMRLDSDG--NLRSYRVLQMTWPGT---SNNFSA----WAPDFGLDR--SDKCV-L-PKVCGPYGICM---------------NGQ-CSCPGSG-TP-DDFDQIQNLDI-TQGCYSRS-GEPD-CNLTSP---------GHHFLLI-DEADYYL--NG---FFQPLS-------NVSTIDNCRAMCSSNCSCTAAFF--------HNSSASCYLTT-GPLNSMK----S---MS---NQTYK---------AYIKVQNAMPR-----------------------------------------------------------------------------------------------------------------------------------------------------------------------ILNSASSSF-----SNGVVAG--ITVGSAA--AALF---MCLII----IVIIHHM-------RK-------SKTNRDDIC------EEIDPEEMEEEA---------------FLKTLPG-LPPRFTYHELKEATDNF---SKKLGTG--GFGSVYE---G-ILKDNSRVAVKKLDG----PRQGYKEFRAEVATIGSISHLNLVRLRGFCADSKQRLLVYELLENGSLDKWLFPPRTGSPGSPTSEENSHTFLTWEQRYNVAIGTARGLAYLHEQCREPIMHLDIKPQNILLDKNFMPKVSDFGMSKLL----NE-DI---TQIVTAVRGTPGYLAPEWLKHSIATKKCDVYSFGMVLLELVSGRRN-F------DPSASDPRLC---YFPAWAMLRALE-GRYLDLADKRLE--NTVD----REAVIRMTKLAFWCIQDDPNKRPWMSVALKMLEGECN-------------------VPDAPLWLVQR---GPEFLE-------EYGY---EPM-ERREEDSSVRNEEDSSV----GNERAYDSIA---------------------------TIST--------------TEL-SGPR------------------------------
>ThzLecRLK-G-type-116
----------------------------------------MGYLR----------ILGS-------LVFVC---LISLCEAMI-----FVLP-S-------N-WTVVNNSSLPTYSTEQ--G-TFRAVTDGEGNAI-M-SED-------YRFGFGFINVNSS----GE---YILSIVLAVN-TT-SSGFGT------EIWTA---NRQRTVA--EGAVLSLGSSGDIVLE-----------D-TD-GT---------------VAWNISTG--------KSQNKAIAMQKSGNLQIY--NTRNSSLFSSSSL-------------------VWQSW--DHPTHTLLPGQEL------KT-GNT----LVSNYSATSARQG--SYKLVMEP----------GGMVLYYK------SK--FNEPY---WSLGLSGLDY-EGILRPCFYTSSSQN---AKAVYTG---------MELEIL--YNQT-IGNSSTS--CSNGTNSLYLA-PALNDTQYRFMRLDSDG--NLRSYRVLQMTWPGT---SNNFSA----WAPDFGLDR--SDKCV-L-PKVCGPYGICT---------------NGQ-CSCPGSG-TP-DNFDQIQNLDI-TQGCYSRS-GEPD-CNLTSP---------GHHFLLI-DEADYYL--NG---FFQPLS-------NVSTIDNCRAMCSSNCSCTAAFF--------HNSSASCYLTT-GPLNSMK----S---MS---NQTYK---------AYIKVQNAMPR-----------------------------------------------------------------------------------------------------------------------------------------------------------------------IFNSASSSF-----SNGVVAG--ITVGSAA--VALF---MCLII----IVIIHHM-------RK-------SKTNRDDIC------EEIDPEEMEEEA---------------FLKTLPG-LPPRFTYHELKEATDNF---SKKLGTG--GFGSVYE---G-ILKDNSRVAVKKLDG----PRQGYKEFRAEVATIGSISHLNLVRLRGFCADSKQRLLVYELLENGSLDKWLFPPRTGSPGSPTSEENSHTFLTWEQRYNVAIGTARGLAYLHEQCREPIMHLDIKPQNILLDKNFMPKVSDFGMSKLL----NE-DI---TQIVTAVRGTPGYLAPEWLKHSIATKKCDVYSFGMVLLELVSGRRN-F------DPSASDPRLC---YFPAWAMLRALE-GRYLDLADKRLE--NTVD----REAVIRMTKLAFWCIQDDPHKRPWMSVALKMLEGEWD-------------------VPDAPLWLLQR---GPEFLE-------GYGY---EPT-ERGE--------EDLLL----GNERIYDSIA---------------------------TVSF--------------TEL-SGPR------------------------------
>ThzLecRLK-G-type-21
----------------------------------------MGYLR----------ILGS-------LVFVC---LISLCEAMI-----FVLP-S-------N-WTVVNNSSLPTYSTEQ--G-TFRAVTDGEGNAI-M-SED-------YRFGFGFINVNSS----GD---FILSIVLGVN-IT-SSDLGT------EIWTA---NRQRTVA--EGAVLSLGSSGDIVLE-----------D-TD-GT---------------VAWNISTG--------KSQNKAIAMQKSGNLQIY--NTRNSSLFSSSSL-------------------VWQSW--DHPTHTLLPGQEL------KT-GNT----LVSNYSATSARQG--SYKLVMEP----------GGMVLYYK------SK--FNEPY---WSLGLSGLDY-EGILRPCFYTSSSQN---AKAVYTG---------MELEIL--YNQT-IGNSSTS--CSNGTNSLYLA-PALNDTQYRFMRLDSDG--NLRSYRVLQMTWPGT---SNNFSA----WAPDFGLDRSESEKCV-L-PKVCGPYGICT---------------NGQ-CSCPGSG-TP-DNFDQIQNLDI-TQGCHSRS-GEPD-CNSTSV---------GHHFLPI-DEANYYL--NE---FFQPLR-------NVFTIDDCKAMCSSNCSCTAAFF--------HNSSASCYLTT-GPLNSMK----S---MS---NQTYK---------AYIKVQNNMPP-----------------------------------------------------------------------------------------------------------------------------------------------------------------------NQTSASTSL-----STGIIAG--ITVGSAA--VALF---LCLII----MVTIQHM-------RK-------RKINEDDMC---E--EEIDPAEMEEEA---------------FLKTLPG-LPPRFTYHELKEATDNF---SKKLGTG--GFGSVYE---G-ILKDNSRVAVKKLDG----PRQGYKEFRAEVATIGSISHLNLVRLRGFCADSKQRLLVYELLENGSLDKWLFPPRTGSPGSPNSEENCNVFLTWEQRYNVAIGTARGLAYLHEQCREPIMHLDIKPQNILLDKNFMPKVSDFGMSKLL----NE-DI---TQIVTAVRGTPGYLAPEWLRYSIATKKCDVYSFGMVLLELVSGRRN-F------EPSASDPRLC---YFPAWAMLRALE-GRYLELVDQRLE--NNVD----RETVIRMTKVAFWCIQDNPDRRPWMSVALKMLEGECN-------------------VPDAPLWLVQR---GPEFLE-------EYGY---EPM-ERREEDSSVRNEEDSSV----GNERAYDSIA---------------------------TIST--------------TEL-SGPR------------------------------
>ThzLecRLK-G-type-25
----------------------------------------MGYLR----------ILGS-------LVFVC---LISLCEAMI-----FVLP-S-------N-WTVVNNSSLPTYSTEQ--G-TFRAVTDGEGNAI-M-SED-------YRFGFGFINVNSS----GD---FILSIVLGVN-IT-SSDLGT------EIWTA---NRQRTVA--EGAVLSLGSSGDIVLE-----------D-TD-GT---------------VAWNISTG--------KSQNKAIAMQKSGNLQIY--NTRNSSLFSSSSL-------------------VWQSW--DHPTHTLLPGQEL------KT-GNT----LVSNYSATSARQG--SYKLVMEP----------GGMVLYYK------SK--FNEPY---WSLGLSGLDY-EGILRPCFYTSSSQN---AKAVYTG---------MELEIL--YNQT-IGNSSTS--CSNGTNSLYLA-PALNDTQYRFMRLDSDG--NLRSYRVLQMTWPGT---SNNFSA----WAPDFGLDRSESEKCV-L-PKVCGPYGICM---------------NGQ-CSCPGSG-TP-DDFDQIQNLDI-TQGCYSRS-GEPD-CNLTSP---------GHHFLLI-DEADYYL--NG---FFQPLS-------NVSTIDNCRAMCSSNCSCTAAFF--------HNSSASCYLTT-GPLNSMK----S---MS---NQTYK---------AYIKVQNNMPP-----------------------------------------------------------------------------------------------------------------------------------------------------------------------NQTSASTSL-----SSGIIAG--ISIGSAA--VALF---LCLII----IVTIQFM-------RK-------SKVSEDDMC---E--EEIDPTEMEEEA---------------FLKTLPG-LPPRFTYHELKEATDNF---SRILGTG--GFGSVYE---G-ILKDNSEVAVKKLDG----PRQGYKEFRAEVATIGSISHLNLVRLRGFCADSKQRLLVYELLENGSLDKWLFPPRTGSPGSPNSEENCNVFLTWEQRYNVAVGTARGLTYLHEQCREPIMHLDIKPQNILLDKSFTPKVSDFGMSKLL----NE-DM---TQIVTAVRGTPGYLAPEWLRYSIATKKCDVYSFGMVLLELVSGRRN-F------EPSASDPRLC---YFPAWAMLRALE-GRYLELVDKRLD--NNVD----REAVIRMTKVAFWCIQDNPDKRPWMSAALKMLEGELN-------------------VPDAPMWLVQR---GPEFLE-------EYGY---EPT-ERRE--------DESLL----VHLREYDSIC---------------------------TVST--------------TEL-SGPR------------------------------
>ThzLecRLK-G-type-26
----------------------------------------MGYLR----------IVCS-------LVFVC---LINLCGARF-----FVLP-S-------N-WTVANNSSLPALTTEQ--G-TFSAVTDGEGNPI-M-SED-------NRFRFGFINVNSS----GE---YILSIVLAVN-TT-SSGFGT------EIWTA---NRQRTVA--EGAVLSLESSGDMVLK-----------D-TD-GT---------------VAWNIGTG--------KTQNKTIAMQMSGNLQIY--NTTNSSLFSSSSL-------------------VWQSW--DHPTHTLLPGQSL------KT-GYM----LVSNYSATSARQG--SYKLVMEP----------GGMVLYYK------SK--FYEPY---WSLGLPGLNY-EGILRPCFYTSSSQN---AKALYTG---------IELQIS--FNET-IADSSTS--CSNGTTALNLA-PAFNDTQYRFMRLDSDG--NLRSYRVLQMTWPGT---SNNFSA----WAPDFGLDR--SDKCV-L-PKVCGPYGICM---------------NGQ-CSCPGSG-TP-DDFDQIQNLDV-TKGCYSRT-GKPD-CNQTSV---------HHHFLLI-DQADYYL--NE---FFQPLR-------NVSTVDNCKAMCSSNCTCTAAFF--------HNSSASCYLTT-GPLNSMK----S---MS---NQTYK---------AYIKVQNAMPR-----------------------------------------------------------------------------------------------------------------------------------------------------------------------ILNSASSSF-----SNGVVAG--ITVGSAA--AALF---MCLII----IVIIHHM-------RK-------SKTNRDDIC------EEIDPEEMEEEA---------------FLKTLPG-LPPRFTYHELKEATDNF---SKKLGTG--GFGSVYE---G-ILKDNSRVAVKKLDG----PRQGYKEFRAEVATIGSISHLNLVRLRGFCADCKQRLLVYELLENGSLDKWLFPPRTGS--------------------------------------------------------------------------------------------------------------------------------------------------------------------------------------------------------------------------------------------------------------------------------------------------------------------------------------------------------------------------------------------------------
>ThzLecRLK-G-type-22
----------------------------------------MEFLR----------ILCS-------LVFVC---LINVLEARF-----FALP-S-------N-WTVVNNSSLSTLSTEQ--G-TFSAVTDGKGNPI-M-SED-------KRFQFGFINVNSS----GK---FILSIVLVVN-IT-SSDFGT------EIWTA---NRQRTVA--EGAVLSLGSSGDMVLE-----------D-TD-GT---------------VAWNISTG--------KTQNKAIAMQKSGNLQIY--NTTNSSIFSSSRL-------------------VWQSW--DHPTHTLLPGQTL------KT-GYT----LVSNYSATSSSQG--SYKLVMEP----------GGMVLYYK------SK--FYEPY---WSLGLPGLNY-EGILRPCFYTSSSQN---AKALYTG---------IELQIS--FNET-VADSSTS--CSNGTTALNLT-PAFNDTQYRFMRLDIDG--NLRSYRIPLMTFPGT---GNNSTA----WVPDFGLDRSESEKCV-L-PKVCGPYGICT---------------NGQ-CSCPGSG-TP-DNFDQIQNLDI-TQGCHSRS-GEPD-CNSTSV---------GHHFLPI-DEANYYL--NE---FFQPLR-------NVFTIDDCKAMCSSNCSCTAAFF--------HNRSASCYLTT-GPLNSLK----G---MS---NQTYK---------AYIKVQDNMPP-----------------------------------------------------------------------------------------------------------------------------------------------------------------------NQTSASTSL-----SSGIIAG--ISIGSAA--VALF---LCLII----IVTIQFM-------RK-------SKVSEDDMC---E--EEIDPTEMEEEA---------------FLKTLPG-LPPRFTYHELKEATDNF---SRILGTG--GFGSVYE---G-ILKDNSEVAVKKLDG----PRQGYKEFRAEVATIGSISHLNLVRLRGFCADCKQRLLVYELLENGSLDKWLFPPRTGSPGSPNSEEN---FLTWEQRYNVAIGTARGLAYLHEQCREPIMHLDIKPQNILLDKNFMPKVSDFGMSKLL----NE-DM---TQIVTAVRGTPGYLAPEWLRYSIATKKCDVYSFGMVLLELVSGRRN-F------DPCASDPRLC---YFPAWAMLRALE-GRYLELVDKRLD--NNVD----REAVIRMTKVAFWCIQDNPDKRPWMSAALKMLEGELN-------------------VPDAPMWLVQR---GPEFLE-------EYGY---EPT-ERRE--------DESLL----VHLREYDSIC---------------------------TVST--------------TEL-SGPR------------------------------
>ThzLecRLK-G-type-24
----------------------------------------MEFLR----------ILCS-------LVFVC---LINVLEARF-----FALP-S-------N-WTVVNNSSLSTLSTEQ--G-KFSAVTDGKGNPI-T-SED-------KRFQFGFINVNSS----GK---FILSIVLVVN-IT-SSDFGT------EIWTA---NRQMTVA--EGAVLSLGSSGDMVLE-----------D-TD-GT---------------VAWNISTG--------KTQNKAIAMQKSGNLQIY--NTTNSSLFSSSRL-------------------VWQSW--DHPTHTLLPGQTL------KT-GYT----LVSNYSATSSSQG--SYKLVMEP----------GGMVLYYK------SK--FYEPY---WSLGLPGLNY-EGILRPCFYTSSSQN---AEALYTG---------IELQIS--FNET-VADSSTS--CSNGTTALNLT-PAFNDTQYRFMRLDIDG--NLRSYRIPLMTFPGT---GNNSTA----WVPDFGLDRSESEKCV-L-PKVCGPYGICT---------------NGQ-CSCPGSG-TP-DNFDQIQNLDI-TQGCHSRS-GEPD-CNSTSV---------GHHFLPI-DEANYYL--NE---FFQPLR-------NVFTIDDCKAMCSSNCTCTAAFF--------HNSSASCYLST-GPLNSIK----S---VS---NQTYK---------AYIKVQNNLPQ-----------------------------------------------------------------------------------------------------------------------------------------------------------------------NQTSASTSL-----STGIIAG--ITVGSAA--VALF---LCLII----MVTIQHM-------RK-------RKINEDDMC---E--EEIDPAEMEEEA---------------FLKTLPG-LPPRFTYHELKEATDNF---RKILGTG--GFGSVYE---G-ILKDNSKVAVKKLDG----PRQGYKEFRAEVATIGSISHLNLVRLKGFCADCKQRLLVYELLENGSLDKWLFPPRTGSPGSPNSEEN---FLTWEQRYNVAIGTARGLAYLHEQCREPIMHLDIKPQNILLDKNFMPKVSDFGMSKLL----NE-DM---TQIVTAVRGTPGYLAPEWLRYSIATKKCDVYSFGMVLLELVSGRRN-F------DPCASDPRLC---YFPAWAMLRALE-GRYLELVDKRLD--NNVD----REAVIRMTKVAFWCIQDNPDKRPWMSAALKMLEGELN-------------------VPDAPMWLVQR---GPEFLE-------EYGY---EPT-ERRE--------DESLL----VHLREYDSIC---------------------------TVST--------------TEL-SGPR------------------------------
>ThzLecRLK-G-type-23
----------------------------------------MGYLR----------IVCS-------LVFVC---LINLCGARF-----FVLP-S-------N-WTVANNSSLPALTTEQ--G-TFSAVTDGEGNPI-M-SED-------NRFRFGFINVNSS----GE---YILSIVLAVN-TT-SSGFGT------EIWTA---NRQRTVA--EGAVLSLESSGDMVLK-----------D-TD-GT---------------VAWNIGTG--------KTQNKTIAMQMSGNLQIY--NTTNSSLFSSSSL-------------------VWQSW--DHPTHTLLPGQSL------KT-GYM----LVSNYSATSARQG--SYKLVMEP----------GGMVLYYQ------SM--FDEPY---WSRGLPGLDY-EGILRPCFYTSSSQN---AEAVYTG---------PELRIS--FNET-IVNSSTS--CSNGTTSLNLA-PFLNDTQYRFLRLDIDG--NLRSYMIPQV--PGT---NNISSA----WTADFGLDQ--SDRCV-L-PKVCGPNGICR---------------DGQ-CSCPGSG-TP-DDFDQIQILDV-TKGCYSRT-GKPD-CNQTSV---------HHHFLLI-DQADYYL--NE---FFQPLR-------NVSTVDNCKAMCSSNCTCTAAFF--------HNRSASCYLTT-GPLNSLK----G---MS---NQTYK---------AYIKVQNNLPQ-----------------------------------------------------------------------------------------------------------------------------------------------------------------------NQTSASTSL-----STGIIAG--ITVGSAA--VALF---LCLII----MVTIQHM-------RK-------RKINEDDMC---E--EEIDPAEMEEEA---------------FLKTLPG-LPPRFTYHELKEATDNF---RKILGTG--GFGSVYE---G-ILKDNSKVAVKKLDG----PRQGYKEFRAEVATIGSISHLNLVRLKGFCADCKQRLLVYELLENGSLDKWLFPPRTGSPGSPTSEENSHTFLTWEQRYNVAIGTARGLAYLHEQCREPIMHLDIKPQNILLDKNFMPKVSDFGMSKLL----NE-DI---TQIVTAVRGTPGYLAPEWLKHSIATKKCDVYSFGMVLLELVSGRRN-F------DPSASDPRLC---YFPAWAMLRALE-GRYLDLADKRLE--NTVD----REAVIRMTKLAFWCIQDDPNKRPWMSVALKMLEGEWD-------------------VPDAPLWLLQR---GPEFLE-------GYGY---EPT-ERGE--------EDLLL----GNERIYDSIA---------------------------TVSF--------------TEL-SGPR------------------------------
>ThzLecRLK-G-type-27
----------------------------------------MGYLR----------IVCS-------LVFVC---LINLCGARF-----FVLP-S-------N-WTVANNSSLPALTTEQ--G-TFSAVTDGEGNPI-M-SED-------NRFRFGFINVNSS----GE---YILSIVLAVN-TT-SSGFGT------EIWTA---NRQRTVA--EGAVLSLESSGDMVLK-----------D-TD-GT---------------VAWNIGTG--------KTQNKTIAMQMSGNLQIY--NTTNSSLFSSSSL-------------------VWQSW--DHPTHTLLPGQSL------KT-GYM----LVSNYSATSARQG--SYKLVMEP----------GGMVLYYQ------SM--FDEPY---WSRGLPGLDY-EGILRPCFYTSSSQN---AEAVYTG---------PELRIS--FNET-IVNSSTS--CSNGTTSLNLA-PFLNDTQYRFLRLDIDG--NLRSYMIPQV--PGT---NNISSA----WTADFGLDQ--SDRCV-L-PKVCGPNGICR---------------DGQ-CSCPGAG-TP-DDFDQIQILDV-TQGCYSLT-GKPD-CNQTSV---------HHHFLLI-DQADYYL--NE---FFQPLR-------NVSTVDNCKAMCSSNCTCTAAFF--------HNSSASCYLST-GPLNSIK----S---VS---NQTYK---------AYIKVQNNLPQ-----------------------------------------------------------------------------------------------------------------------------------------------------------------------NQTSASTSL-----STGIIAG--ITVGSAA--VALF---LCLII----MVTIQHM-------RK-------RKINEDDMC---E--EEIDPAEMEEEA---------------FLKTLPG-LPPRFTYHELKEATDNF---RKILGTG--GFGSVYE---G-ILKDNSKVAVKKLDG----PRQGYKEFRAEVATIGSISHLNLVRLKGFCADCKQRLLVYELLENGSLDKWLFPPRTGSP---NSEENCNVFLTWEQRYNVAVGTARGLTYLHEQCREPIMHLDIKPQNILLDKSFTPKVSDFGMSKLL----NE-DI---TQIVTAVRGTPGYLAPEWLRYSIATKKCDVYSFGMVLLELVSGRRN-F------DPSASDPRLC---YFPAWAMLRALE-GRYLELVDQRLE--NNVD----RETVIRMTKVAFWCIQDNPDRRPWMSVALKMLEGECN-------------------VPDPPLWLVQR---GPEFLE-------EYGY---EPM-ERREEDSSVGNEEDSSV----GNERAYDSIA---------------------------AIST--------------TEL-SGPR------------------------------
>ThzLecRLK-G-type-111
-----------------------------------------------------------------------------------------------------------------------------------------M-SED-------KRFQFGFINVNSS----GK---FILSIVLVVN-IT-SSDFGT------EIWTA---NRQRTVA--EGAVLSLGSSGDMVLE-----------D-TD-GT---------------VAWNISTG--------KTQNKAIAMQKSGNLQIY--NTTNSSLFSSSRL-------------------VWQSW--DHPTHTLLPGQSL------KT-GYM----LVSNYSATSARQG--SYKLVMEP----------GGMVLYYQ------SM--FDEPY---WSRGLPGLDY-EGILRPCFYTSSSQN---AEAVYTG---------PELRIS--FNET-IVNSSTS--CSNGTTSLNLA-PFLNDTQYRFLRLDIDG--NLRSYMIPQV--PGT---NNISSA----WTADFGLDQ--SDRCV-L-PKVCGPNGICR---------------DGQ-CSCPGSG-TP-DDFDQIQILDV-TKGCYSRT-GKPD-CNQTSV---------HHHFLLI-DQADYYL--NE---FFQPLR-------NVSTVDNCKAMCSSNCTCTAAFF--------HNSSASCYLST-GPLNSIK----S---VS---NQTYK---------AYIKVQNNLPQ-----------------------------------------------------------------------------------------------------------------------------------------------------------------------NQTSASTSL-----STGIIAG--ITVGSAA--VALF---LCLII----MVTIQHM-------RK-------RKINEDDMC---E--EEIDPAEMEEEA---------------FLKTLPG-LPPRFTYHELKEATDNF---RKILGTG--GFGSVYE---G-ILKDNSKVAVKKLDG----PRQGYKEFRAEVATIGSISHLNLVRLKGFCADCKQRLLVYELLENGSLDKWLFPPRTGSPGSPNSEEN---FLTWEQRYNVAIGTARGLAYLHEQCREPIMHLDIKPQNILLDKNFMPKVSDFGMSKLL----NE-DI---TQIVTAVRGTPGYLAPEWLRYSIATKKCDVYSFGMVLLELVSGRRN-F------EPSASDPRLC---YFPAWAMLRALE-GRYLELVDQRLE--NNVD----RETVIRMTKVAFWCIQDNPDRRPWMSVALKMLEGECN-------------------VPDAPLWLVQR---GPEFLE-------EYGY---EPM-ERREEDSSVRNEEDSSV----GNERAYDSIA---------------------------TIST--------------TEL-SGPR------------------------------
>ThzLecRLK-G-type-98
-------------------------MG----------------------------IFKG----SAALFFVA---CLWLSFVYT-----VCGA-SNA--------ISLS-SSSNPIGIAT-----------GNAPETILQTTD-------GKFGLKFNAVGKS---------FLLAIVFLLY-NE------T------TVWSA---NRNFPVS--RNATLMVNSESNLVLR-----------D-AD-GK---------------SVWSTNFT--------GAS--NLTLGENGNLVVY----------NRGGR-------I-----------LWQSF--DHPTDTLIPGQIV------RA-GTF----LVSSISSSNTSES--AYQAGVLPG---------GAGFFAY-------AP--QFFPYGI-LEFNPMRLNAREALISL--YNSTCNH---TIIAFSD-----DGLKLIWEQEGSISDE-CRRETGG-NPNGFSITVSSN-SSEG---FRYIRMETDG--NLRLYLQS----PENLILEKD-------FFQDFFTD-----LCR-L-PNICGPYGIC----------SQ-P--GAQ-CSCP--------AFPQYFPS---QGSCKPK--KSLS-CNS------------SHTMVEI-QSVDYFP--SR---YLDP---------LNITLDECKAQCLADCSCAAAFY--------YQSSSSCFLYQ--ELLSMR----A---SS---DQTQL---------GFLKVEGESSQ-----------------------------------------------------------------------------------------------------------------------------------------------------------------------AISSKHRKR--FWDRPGNIVG--VALGGAL--FIVL---LCFI--------FPRL-------KK-------QKP------------KIINPE--QEDS---------------FLKALPV-LPPRFTFTELKAITSDF---SEKLGSG--GFGSVYT---G-VLEDRTLVAVKQLED----TSQGYGEFRTEIATLGSLSHVNLVRLRGFCAEEAHHLLVYDYMANRSLDTWLFARD------------ETRVLSWATRLSIALNTARGLTFLHEESRECIVHLDIKPENILLDDQFTAKLSDFGLSKLI----DRTQQ---SRILTGMRGTPGYLAPEWLMETGVSSKSDIYSFGIVLLELVSGRRC-M------DLTAPAEDCY----LPAAAIRGFQE-GNLAQLLDPRL---DSSGID--MEEVKNVVAVALWCIQEAGGMRPKASSVTRMLEGHMK-------------------IQQPPLLPLQ-----AALAK-------QRNI--W--I-AVEDG----------------NGEQASSG-------------------------------------------------------------------------------------
>ThzLecRLK-G-type-79
-------------------------MT---------RSRALPCLQWQP-------FKVN-------VVFV----ALILSVVQ------RCLS-AAPRVGPVR-PVFLG-NQMTWIDYGGNA----------------LYSVN-------KTFVLGIFAPTPD----GA--AFFLSIKNANS--------GL------IVWTA---NRDTPIS--SNDQFLFSEDGNVSLA----------KD----GT---------------VIWSTQTG--------GKGVGILELQESGNLVLL----------DNSSN-------I-----------IWQSF--DHPTDTLLSSQSL------KV-GMK----LVSNSSAQNLSSG--HYILEMQA----------GNLVL-Y----AD-YN--PPQIY---WTMEADSR----------------NT---I--TLGG-SPVM-AILTD-RYLGMYDEK-----------KNLLSQFIFS-SVPNEAGFRAAVLGQGG--ALTFEFIQ------T--AGPT-------ILDQTVIP---ADNCQ-L-PSACASYFVC----------QS-N--GQ--CQCPHLL-----------NSMY-GSSCAPA--SLSL-CGSSNE---------PVSFYKLGDDLNYFA--NE---FVSPL--------KMSQLGDCQKACNNNCSCSVFFF--------QKSSGNCYLFN--QIGNLK--------TST--DDSTAFA-------AYFKGLGNSTN---------------------------------------------------------------------------------------------------------------------------------------------------------------------GTSSGSGKGNA-----NHFIFIV--IIAVVTV--IVVI--GIVYIG----YR-FFRK-------KE---------------------APDILNESSDDER---------------FLNNIPG-LPTRFSYRQLQDATNNF---SKRLGKG--GFGSVYE---G-TLPDGSIVAVKKLEG----IGQGKKEFHAEVATIGSIHHVHLVRLRGFCAEGLHRLLVYEFMANTSLDRFLFRNK---------KQ--GIMLDWDRRYNIALGTAKGLAYLHEDCSVRIIHCDIKPENILLDDNYVAKVSDFGLAKLM----TR-EQ---SHVFTTLRGTRGYLAPEWLTTFAISEKSDVYSFGMVLLEIIGGRKN-F------NPEEASEKAY----FPAYAFKQIEE-QKLENLLDPELD--YDPS----DERLSRAVKVALWCIQEDFSLRPSMGKVVQMLEGLMY-------------------IPQPPVSYQTGFRIHNSLLK------------------STSEEG-------------TSSNPSDYNSQD---------------------------MLSA--------------VRL-SGPR------------------------------
>AT4G32300.1
-------------------------M-----------------------------RGVF-------IVIVT---CLVFLPD-------PLRA-GVASIGSIT--PGFGGSQMNYINNDGIF----------------LESNN-------SAFGFGFVTTQDS-----V-TLFTLSIIHKSS-TK-------------LIWSA---NRASPVS--NSDKFVFDDNGNVVME----------------GT---------------EVWRLDNS--------GKNASRIELRDSGNLVVV--S-------VDGTS-------------------IWESF--DHPTDTLITNQAF------KE-GMK----LTSSPSSSNMT-----YALEIKS----------GDMVL-S----VN-SL--TPQVY---WSM-ANAR----------------ER---IINKDGG-VVTS-SSLLG-NSWRFFDQK-----------QVLLWQFVFS-DNKDDNTTWIAVLGNNG--VISFSNLG------S--GASA-------ADSSTKIP---SDLCG-T-PEPCGPYYVC----------SG-S--KV--CGCVSGL------------SRA-RSDCKTG--ITSP-CKKTKD--NAT-L--PLQLVSAGDGVDYFA--LG---YAPPFS-------KKTDLDSCKEFCHNNCSCLGLFF--------QNSSGNCFLFD--YIGSFK--------TSG--NGGSGFV-------SYIKIASTGSG---------------------------------------------------------------------------------------------------------------------------------------------------------------------GGDNGEDDGKH-----FPYVVII---VVVTVF--IIAV---LIFVA----FR-IHKR-------KK-----M---------------ILEAPQESSEEDN---------------FLENLSG-MPIRFAYKDLQSATNNF---SVKLGQG--GFGSVYE---G-TLPDGSRLAVKKLEG----IGQGKKEFRAEVSIIGSIHHLHLVRLRGFCAEGAHRLLAYEFLSKGSLERWIFRKKDGDV-----------LLDWDTRFNIALGTAKGLAYLHEDCDARIVHCDIKPENILLDDNFNAKVSDFGLAKLM----TR-EQ---SHVFTTMRGTRGYLAPEWITNYAISEKSDVYSYGMVLLELIGGRKN-Y------DPSETSEKCH----FPSFAFKKMEE-GKLMDIVDGKMKN-VDVT----DERVQRAMKTALWCIQEDMQTRPSMSKVVQMLEGVFP-------------------VVQPPSSSTMGSRLYSSFFK------------------SISEDG------GATTS----SGPSDCNSEN---------------------------YLSA--------------VRL-SGPR------------------------------
>ThzLecRLK-G-type-91
-------------------------MD---------FQNTEVKLS----------VFVL-------LVFV----LIVIYPYGC-----VARF-YVDFI-----QANFSASALNHVDDGGVF----------------LVSQN-------GTFNLQLENPENG----PD--FYA-CVVHSQS----N----V------VVWTA---NRAATIS--NSDQFILTQEGASIKT-------------TQ-GR---------------ILWSAK----------GKNVGNLQLRDDGNLVMR--D-------LSNGS-------------------VWESF--DHPTDTLLFGQRL------VQ-GSN----LISNKAEDDFSLG--NYEVLLTE----------NDLLLRWR---VQ-GF--DQETY---WSMTGDSRV----------IKLRSNAA--FTLAYAA---------LEQSGLNLYANS-SSSSSSA--SSSMVLQILIS----SNTVLTRAVIEPSG--NFEILSFI----SGR-------------WLSEMAAV---GGKCL-L-PATCGPLGICL-------GLSNSQ--GYQ-CSCPAGF-------QMVNQSDP-SQGCKAP--ESPN-CSSNYG-DLLLGN--SIDFIKLGGGLDYFA--LK---FETPI--------KASAMKDCQQICLKNCSCTAFFF--------DNASASCYVNG--PVGTIR----N---TG---KGSQD---------AYFKIISGNTG-------------------------------------------------------------------------------------------------------------------------------------------------------------------------GEKQRTT-----RMLPILL---GVAGAI--FIFF-ATLALIVV------LYRKRISYPPFKK-------AATPDCD---------------IEDEN---------------LLLSIPG-LPTRFNYAELQSATENF---KHKIGSG--GFGTVYQ---G-TLQDNTRVAVKKLQSI---LGQGKKEFYSEIATIGSIHHVNLVKLRGFCAEGLNRLLVYEYMNRGSLDRSLFGGP---------------VLEWQERYEIALATARGLSYLHHGCREKIIHCDIKPENILLDDKLQTKVSDFGLAKLL----SR-EE---SQAFTTMRGTRGYLAPEWLTNSVISDKTDVYSYGMLLLEIVGGRKNSL------TPESGAQEQDNFNYFPTHALRLCEE-RRFSEVADPRLE--GRFQ----VDQVEKLVKIALCCVHEDSNLRPPMSKVVHMLEGNME-------------------VDDPQVDSLMFLKIYARTLN------------------SSPMEK--FPEISATRTVKKYSPTNSCGNNS---------------------------MISS--------------VQV-SGPR------------------------------
>ThzLecRLK-G-type-39
-------------------------MA----------------------------KFSL-------LLLLC---IFSVSHAQSDADGDGFLS-TNTSWSISDPVTLVGSLTLNNENNADAY------------LLTHIVSQSFP-GRINSWAFLSFMEFRTN--------EYFFCIVQSGSIVQ-A----M----GQVVWTA---NYEHPVS--KNAVLELQTDGNLVLS-----------DSTN-GSR------------RKTVWSTGTG--------GMGVVGLKVLGGGVLQLL--R-------KKNNT-------------------VWQST--DFPTDTLLFGQVL------RV-GDM----LYSRSSDYNLSRG--SYVLVVKP----------GGLGL-YV---RGINQ--SLELYWM-WKVSNNNGST----LDDPGYRCSNLSFM-VSINWPN-SEHLPCLLFQ-NSSPVCNGS-LFSNSPHYYLPKVPAQSSML-DSD----FGFIRLDYDG--NLRAYASG--------------------RKEGLYQA---MSKCQ-L-PGSCGSYGVC----------SE-K--EA--CKCPNNG-TH-------QIRDK-NGDCGLS--GIPS-CGNRNG---------SWQMFSV-AGVEYHR--NQ---YAIPM--------KMPSKENCSDYCYRNCSCRASFY--------IAPTNSCFVVL-SQVGTLS----Q---TT---NENSF---------AFIKLQSMDLV---------------------------------------------------------------------------------------------------------------------------------------------------------------------VVSKHSGRLSR-----TTIIWIA--VAVSAAA--FCVL--WFCPWK-------LFRD-------SK--------------------------PEQISSRTGHLN---------HRVMSSIPNLTAKKFSFKEIRSITRNF---RTVLGSG--GFGTVYD---G-VLGDSTQVAVKKLEI----ARQGEKEFYSEVAILGIIHHWNLVQLLGFCSQDNHKILVYEHMANGSLDKWLFNNI------------KIKSLTWPIRFNIALGTARGLAYLHEQCKYKIIHLDVKPQNILLDENFVAKVSDFGMATLM----SR-KD---SRVVTSMRGTPGYLAPEWLLQSAITEKSDVYSFGMVVLEIIGGRKN-Y------SMNVTESDKH---YFPAWAMSMASC-GRELEVIDSRLE--DEMH----KLHALRVLKIGFLCIQEDAQTRPTMGSVVKMLEGEEE-------------------VPEPSLRHSF----QFAIAS--------------RIS-PSASL----------------TASLATNHVS---------------------------SPSL--------------LSV-VSR-------------------------------
>ThzLecRLK-G-type-2
-------------------------------------MVTEMATKY---------LFLA-------I-TM----IIAAHYCSS-----LEVD-GRD-----T--LLLG-ASLTG-------------------NQT-LISQN-------GTFALGFFSPRGT----NN--WYI-GIWYAPI-SQ-K----A------IVWVA---NRENPVR-NMPGVLKFSRDGHLRLF-----------D-RR-DR---------------SVWSTDDS----Q----KG-SRAVITDSGNFIML--D-------VQNKT---Q---I-----------VWESF--GYPGNTWLPGMKL------WK-GMK----LTSWKSSVDPAVG--LFSVEMDKSP-----GK-TATMMLF----NN-TV-----QY---WSSGE--------------C----VG----QNAFTK-VPEL----EG-QKK--VQYS-CVRVSPS----RIYINFSIN-PIE-HTLTGRYLLNENG--EVELYFWM----D-D---GK--------WSLRWSTY---RGQCS-D-YEICGAYGLC----------NAND----V-CSCVQGF-TP-KH----PSESWWSTGCARR--KPLK-CSV------TEGT--TDGFLEA-KNRYL----PE-----KEAVL--IN--KEPTQHGCLTACRNNCSCTAFAFA-------ISDPPVCRLWF-GDLFGMR----VS---S---EGQS----------VFVRLAASELP--------------------------------------------------------------------------------------------------------------------------------------------------------------------QVTSEQKN-KSP-----ALTILLS----AAGSL--FAIS--ALLSAA----FI-LWKR-------RR-----------------------------LRKKN---------------VEEQVLM-SLKKFTYKELRVATENF---KHKLGSG--AFGSVFK---G-TLPDNTPVAVKRLEG----STQAEKQFRAEIITTGRIQHVNLVRLWGFCIEHSERLLVYAYMSNGSLNSFLFCKS---------ED-AEKVLDWKTRFQIALGTARGLVYLHEECRDRIIHCDIKPENILLDGDFSPKLGDFGLAKLV----GR-DF---SRVLTTTRGTRGYVAPEWISGLPITAKADVYSFGMTLLEIISGRRN-L------DLTVEESRLY----FPIWASSQIQR-GNILDVVDARIA--SEA---D-VEEVRRAAVVAGLCIQDDENERPSMSEVVKILEGTME-------------------AAVPRIPRSL-----QVLVG-------QID------D--DD---------DHCSK----HP-SI----------------------------------------------------------------------------------------
>ThzLecRLK-G-type-12
-------------------------------------MVTEMATKY---------LFLA-------I-TM----IIAAHYCSS-----LEVD-GRD-----T--LLLG-ASLTG-------------------NQT-LISQN-------GTFALGFFSPRGT----NN--WYI-GIWYAPI-SQ-K----A------IVWVA---NRENPVR-NMPGVLKFSRDGHLRLF-----------D-RR-DR---------------SVWSTDDS----Q----KG-SRAVITDSGNFIML--D-------VQNKT---Q---I-----------VWESF--GYPGNTWLPGMKL------WK-GMK----LTSWKSSVDPAVG--LFSVEMDKSP-----GK-TATMMLF----NN-TV-----QY---WSSGE--------------C----VG----QNAFTK-VPEL----EG-QKK--VQYS-CVRVSPS----RIYINFSIN-PIE-HTLTGRYLLNENG--EVELYFWM----D-D---GK--------WSLRWSTY---RGQCS-D-YEICGAYGLC----------NAND----V-CSCVQGF-TP-KN----GSQGWWSNGCARR--RSLH-CSV------TEGT--TDGFLEA-KNQYL----SG-----KEAVL--YN---EETQHGCLTACRNNCSCTAFAFA-------ISDPPVCRLWF-GDLFGMR----VS---S---EGQS----------VFVRLAASELP--------------------------------------------------------------------------------------------------------------------------------------------------------------------QVTSEQKN-KSP-----ALTILLS----AAGSL--FAIS--ALLSAA----FI-LWKR-------RR-----------------------------LRKKN---------------VEEQVLM-SLKKFTYKELRVATENF---KHKLGSG--AFGSVFK---G-TLPDNTPVAVKRLEG----STQAEKQFRAEIITTGRIQHMNLVRLWGFCVEHSQRLLVYAYMSNGSLNSFLFCKS---------ED-AEKVLDWKTRFQIALGTARGLVYLHEECRDRIIHCDIKPENILLDGDFSPKVGDFGLAKLV----GR-EF---SRVLTTTRGTRGYLAPEWISGLAITPKADVFSFGMTLLEIISGRRN-L------DFKAEESRIY----FPSWAPSQIRK-GNFIGIVDARTA--SEA---D-IEEVRRAAVVAVLCIQDDETERPSMSEVVKILEGTME-------------------APAPQIPRFL-----QVLLD-------QVQ------D--ND---------SRC-K----HH-TI-S------------------------------SGSV--------------PRK-----------------------------------
>ThzLecRLK-G-type-8
MHLRGNDVTTSAMLFITYPVYLLFKLKKYTTNIAHHLRATSMAIKY---------LFLA-------I-TV----SIAVHNCSG-----VTLD-GGD-----T--LRLG-ASLTG-------------------NQT-LISKN-------GTFALGFFNPTGT----NN--WYI-GIWYAPV-SQ-K----A------IVWVA---NRDNPVR-NMPGVLKFSRDGYLRLL-----------D-RE-GR---------------SVWWTDIG----V----KG-SRAVIMDSGNFIML--D-------AHNES---A---I-----------VWESF--AHPTDTWLPGMNM------WK-GMK----LISWKSSSDPASG--LFSFGMDMSP-----GK-TQMVMFF----NN-TI-----PY---WSSGE--------------C----IG----HNHFSK-VPEL----EG-QKK--IQAS-CVALSPS----RIYIHFGLN-PID-HMITGRFLLDENG--EFELLFWM----D-D---GK--------WSFRWSTY---RGQCS-D-YDICGANGLC----------NAND----V-CSCVQGF-TP-KH----GSQDWWSSGCARR--KPLK-CSV------TEGT--TDGFMEA-TNQYL----PQ-----KEAVL--IN--NEPTQQGCRAACLSNCSCTAFALA-------ISDPPVCRLWF-GDLFGMS----VS---S---EDQS----------VFVRLAASEFP--------------------------------------------------------------------------------------------------------------------------------------------------------------------HLISEQSN-KTP-----ALTILLS----AAASF--LVVS--ALLSAA----FI-LWKR-------RR-----------------------------LSKKN---------------FEEEVPM-SLRKFSYKELRVATENF---KHKLGSG--AFGSVYK---G-TLRDKTPVAVKRLEG----SMGAEKQFRAEIITTGRIQHVNLVRLWGFCIEHSERLLVYAYMPNGSLNSFLFSKP---------ED-VEMVLDWKNRFQIALGTARGLVYLHEECRDRIIHCDIKPENILLDGDFSPKVGDFGLAKLV----GR-EF---SRVLTTTRGTRGYLAPEWISGLAITPKADVFSFGMTLLEIISGRRN-L------DFKAEESRIY----FPSWAPSQIRK-GNFIGIVDARTA--SEA---D-IEEVRRAAVVAVLCIQDDETERPSMSEVVKILEGTME-------------------APAPQIPRFL-----QVLLD-------QVQ------D--ND---------SRC-K----HH-TI-S------------------------------SGSV--------------PRK-----------------------------------
>ThzLecRLK-G-type-11
MQE-------------TY----------------HHLRATSMAIKY---------LFLA-------I-TV----SIAVHNCSG-----VTLD-GGD-----T--LRLG-ASLTG-------------------NQT-LISKN-------GTFALGFFNPTGT----NN--WYI-GIWYAPV-SQ-K----A------IVWVA---NRDNPVR-NMPGVLKFSRDGYLRLL-----------D-RE-GR---------------SVWWTDIG----V----KG-SRAVITDSGNFIML--D-------AHNES---A---I-----------VWESF--AHPTDTWLPGMNM------WK-GMK----LISWKSSSDPASG--LFSFGMDMSP-----GK-TQMVMFF----NN-TI-----PY---WSSGE--------------C----IG----HNHFSK-VPEL----EG-QKK--IQAS-CVALSPS----RIYIHFGLN-PID-HMITGRFLLDENG--EFELLFWM----D-D---GK--------WSFRWSTY---RGQCS-D-YDICGANGLC----------NAND----V-CSCVQGF-RP-KH----GSQGWWSSGCARR--KPLK-CSV------TEGT--TDGFMEA-TNQYL----PQ-----KEAVL--IN--NEPTQQGCRAACLSNCSCTAFALA-------ISDPPVCRLWF-GDLFGMS----VS---S---EDQS----------VFVRLAASEFP--------------------------------------------------------------------------------------------------------------------------------------------------------------------HLISEQSN-KTP-----ALTILLS----AAASF--LVVS--ALLSAA----FI-LWKR-------RR-----------------------------LSKKN---------------LEEEVPM-SLRKFSYKELRVATENF---KHKLGSG--AFGSVYK---G-TLRDKTPVAVKRLEG----SMGAEKQFRAEIITTGRLQHVNLVRLWGFCIEHSERLLVYAYMPNGSLNSFLFSKP---------ED-VEMVLDWKNRFQIALGTARGLVYLHEECRDRIIHCDIKPENILLDSDFSPKVADFGLAKLV----GR-DF---SRVLTTTRGTRGYVAPEWISGLPITAKADVYSFGMTLLEIISGRRN-L------DLTVEESRLY----FPIWASSQIQR-GNILDVVDARIA--SEA---D-VEEVRRAAVVAGLCIQDDENERPSMSEVVKILEGTME-------------------AAVPRIPRSL-----QVLVG-------QID------D--DD---------DHCSK----HL-SI----------------------------------------------------------------------------------------
>ThzLecRLK-G-type-4
MHLRGNDVTTSAMLFITYPVYLLFKLKKYTTNIAHHLSSTSMTIKY---------LVLA-------I-TI----SIAAHNCSV-----VALD-GGD-----T--LQLG-ASLTG-------------------NQT-LISKN-------GTFALGFFSPRGT----NN--WYI-GIWYAAI-SQ-Q----T------IVWVA---NRENPIR-NITGVLKLSRDGHLRLL-----------D-IN-GR---------------PVWTTDIG----Q----KG-SRAVITDSGNFVIL--D-------AHNES---V---I-----------VWESF--AQPTDTWLPGMKM------WK-GMK----LTSWKSSSDPASG--LFSFGMDMSP-----GK-TQMVMFF----NN-TI-----PY---WSSGE--------------C----IG----HNHFSK-VPEL----EG-QKK--IQAS-CVALSPS----RIYIHFGLN-PID-HMITGRFLLDENG--EFELLFWM----D-D---GK--------WSFRWSTY---RGQCS-D-YDICGANGLC----------NAND----V-CSCVQGF-RP-KH----GSQGWWSSGCARR--KPLK-CSV------TEGT--TDGFMEA-TNQYL----PQ-----KEAVL--IN--NEPTQQGCRIACLNNCSCTAFAFV-------ISDPPVCRLWF-GDLFKMR----DS---S---DNQS----------TFIRLADSGLG--------------------------------------------------------------------------------------------------------------------------------------------------------------------QSTSDGSS-KHP-----HLSILLP----AAGAA--IAVV-FALLLVR----FL-LWKR-------RR-----------------------------QTKKS---------------MEEDVPT-SLRTFTYKELRTATRNF---KHKLGSG--AFGSVFK---G-TLPDNRLVAVKRLEG----SKQAEKQFRAEISTIGRIQHVNLVRLWGFCVQGSKRLLVYAYMPNGSLNSSLFCKD---------EE-VEKVLDWKTRFEIALGIARGLLYLHEECRDRIIHCDIKPENILLDGDFSPKVADFGLAKLV----GR-DF---SRVLTTARGTRGYLAPEWVSGLPITPKADVFSFGMTLFEIISGRRN-F------DSTVDESRIY----FPTWMSSQIQR-GNIVGILDARIA--NVA---D-IEEVRRAAMLGMLCVQDDENMRPSMGEVVNILKGTME-------------------APVTQIPRFM-----QVLQD-------QVD------D--QD---------SNSFQ----IT-LT-S------------------------------ETTE--------------GRD-GFN-------------------------------
>ThzLecRLK-G-type-7
MHLRGNDVTTSAMLFITYPVYLLFKLKKYTTNIAHHLSSTSMTIKY---------LVLA-------I-TI----SIAAHNCSV-----VALD-GGD-----T--LQLG-ASLTG-------------------NQT-LISKN-------GTFALGFFSPRGT----NN--WYI-GIWFGAI-SQ-Q----T------IVWVA---NRENPIR-NITGVLKLSRDGHLRLL-----------D-IN-GR---------------PVWTTDIG----Q----KG-SRAVITDSGNFIML--D-------VQNKT---Q---I-----------VWESF--GYPGNTWLPGMKL------WK-GMK----LTSWKSSVDPAVG--LFSVEMDKSP-----GK-TATMMLF----NN-TV-----QY---WSSGE--------------C----VG----QNAFTK-VPEL----EG-QKK--VQYS-CVRVSPS----RIYINFSIN-PIE-HTLTGRYLLNENG--EVELYFWM----D-D---GK--------WSLRWSTY---RGQCS-D-YEICGAYGLC----------NAND----V-CSCVQGF-TP-KN----GSQGWWSNGCARR--RSLH-CSV------TEGT--TDSFMEV-KTEYL----SG-----KEAVI--YN--NEPTQQGCRIACLNNCSCTAFAFV-------ISDPPVCRLWF-GDLFKMR----DS---S---DNQS----------TFIRLADSGLG--------------------------------------------------------------------------------------------------------------------------------------------------------------------QSTSDGSS-KHP-----HLSILLP----AAGAA--IAVV-FALLLVR----FL-LWKR-------RR-----------------------------QTKKS---------------MEEDVPT-SLRTFTYKELRTATRNF---RQKLGSG--SFGSVFK---G-TLPDNRLVAVKRLEG----SKQAEKQFRAEINTIGSIQHVNLVRLWGFCVEGSRRLLVYAYMPNGSLQSFLFSKD---------EK-VEKVLDWKTRFEIALGTARGLVYLHEECRDRIIHCDIKPENILLDGDFSPKVADFGLAKLV----GR-DF---SRVLTTTRGTRGYLAPEWISGLPITPKADVFSFGMTLLEIISGRRN-L------EFNVEESRFY----FPTWASSQIQR-GNIIDVVDAKIA--NEV---D-IEEVGRAAMVGMLCIQDDENRRPSMREVVKILEGTME-------------------VPALQIPRSV-----VVQVD-------QVD------D-EED---------SDSFQ----FT-SA-S------------------------------KTTG--------------SRA-GLNW----------CCYYNNKY------------
>ThzLecRLK-G-type-154
-------------------------------------MVIEMGMKY---------LILT-------I-TL----VIAAHYCTC-----LAVD-VGD-----T--LSLG-DSLTA-------------------NQT-IISKN-------GTFALGFFNPKGT----KN--WYI-GIWYAQI-PE-K----T------IVWVA---NRDNPVK-TRAGVLEFSSTGYLRVI-----------D-GK-GV---------------SVWSTDIG----L----KG-SRAVITDTGNFIMLG-D-------GPNKS---E---I-----------VWESF--AHVGDTWLPGMKM------WK-GMR----GTSWKSSVDPATG--LFSVGMDMSP-----GK-TQMVMVY----NN-SV-----AY---WSTGE--------------W----MG-----NYYAK-APEV----YA-PRR--FQMS-CVIVSPS----RIYYMFKVM-QAD-HALSGRIQLNEKG--ELKVYYLM----D-D---GN--------WSLGWTTF---HGQCT-D-YDICGANGLC----------KADE---GA-CTCVEGF-TPNKP----DTQGWWQTGCARE--RPLQ-CSV------TEGT--TDSFMEV-KTEYL----SG-----KEAVI--YN--NEPTQQGCRIACLNNCSCTAFAFV-------ISDPPVCRLWF-GDLFKMR----DS---S---DNQS----------TFIRLADSGLG--------------------------------------------------------------------------------------------------------------------------------------------------------------------QSTSDGSS-KHP-----HLSILLP----AAGAA--IAVV-FALLLVR----FL-LWKR-------RR-----------------------------QTKKS---------------MEEDVPT-SLRTFTYKELRTATRNF---KHKLGSG--AFGSVFK---G-TLPDNTLIAVKRLEG----SARVEKQFRAEISTIGIIQHVNLVRLWGFCAEHSRKLLVYAYMPNGSLNSFLFSQS---------EN-AEKVLDWKTRFQIALGTARGLVYLHEECRDRIIHCDIKPENILLDGDFSPKLGDFGLAKLV----GR-DF---SRVLTTTRGTRGYLAPEWISGLPITPKADVYSFGMTLLEIISGRRN-L------DLTVEESRLY----FPIWASSQIQM---------------------------------------------------------------------------------------------------------------------------------------------------------------------------------------------------------------------------------------
>ThzLecRLK-G-type-144
-------------------------------------MVIEMGMKY---------LFQA-------I-SI----IIAANYCSS-----LALD-GGD-----T--LSLG-DSLTA-------------------NQT-IISKN-------GTFALGFFSPRGT----KN--WYI-GIWYAQI-PE-K----T------IVWVA---NRDNPVR-SLPGVLQFSSDGHLRLI-----------D-GK-GL---------------SFWSTDIG----L----KG-SRAVITDTGNFIMLG-D-------GPNKS---E---I-----------VWESF--AHPGDTWLPGMKF------WN-GMT----LTSWKSSSDPAIG--FISLGIVMSP-----EK-TEMVTVY----NK-TV-----PF---WSTGE--------------W----TA-----IYFTN-IPEL----EG-DKT--IQIF-PSKISPS----SIYFNFRLE-----KNLVGRIVLQDNG--LIGLYYLM----G-D---KT--------WNLMWSTR---GGQCS-A-YDICGAYGVC----------YPNE----V-CGCVDGF-TKSRN----ESHVWQSSGCERR--TPLH-CSA------AEGT--TDIFFEE-KKKYM----PH-----QEAVL--IK--NEPTQQGCRTACLNNCSCTAFAFV-------ISDPPVCRLWF-GDLFKMR----DS---S---DNQS----------TFIRLADSGLG--------------------------------------------------------------------------------------------------------------------------------------------------------------------QSTSDGSS-KHP-----HLSILLP----AAGAA--IAVV-FALLLVR----FL-LWKR-------RR-----------------------------QTKKS---------------MEEDVPT-SLRTFTYKELRTATRNF---KHKLGSG--AFGSVFK---G-TLPDNTLIAVKRLEG----SARVEKQFRAEISTIGIIQHVNLVRLWGFCAEHSRKLLVYAYMPNGSLN-------------------AEKVLDWKTRFQIALGTARGLVYLHEECRDRIIHCDIKPENILLDGDFSPK--------LV----GR-DF---SRVLTTTRGTRGYLAPEWISGLPITPKADVYSFGMTLLEIISGRRN-L------DLTVEESRLY----FPIWASSQIQR-GNILDVVDARIA--SEA---D-VEEVRRAAVVAGLCIQDDENERPSMSEVVKILEGTME-------------------AAVPRIPRSL-----QVLVG-------QID------D--DD---------DHCSK----HL-SI----------------------------------------------------------------------------------------
>ThzLecRLK-G-type-3
----------------------------------------------------------------------------------------------------------------------------------------------------------------------------------------------------------------------MPGVLKLSSDGRLRLS-----------D-KK-GR---------------SVWSTDIG----L----KG-TRAMLMDAGNFIMLG-E-------GQNNS---E---I-----------VWESF--AHPTNTWLPGMKM------WK-GMK----LTSWKSSVDPASG--LFSLEMNKSP-----GK-TEMMMVY----NN-SV-----PY---RSSGE--------------W----SG-----HYFTK-LPEA----YT-PKK--FEMS-CVKVSLS----RIYINYTIF-KSE-HTLTGRILLDEKG--ELKIYDWM----D-D---GT--------WTLGWSTY---RGQCS-V-YDICGAYGLC----------NTND----V-CSCLEGF-KP-KN----DSQGWWSSGCARE--RPLQ-CSA------TSGT--TDSFLES-KNRYL----AE-----EGAVS--YN--NELTMQGCRIACLNNCSCTAFTFV-------ISDLPVCRLWF-GNLMGMS----VS---S---DGQS----------IFIRLAASELP--------------------------------------------------------------------------------------------------------------------------------------------------------------------TSTLERSR-KAP-----ALSILLP----SAAAF--AVVL--AVLLAA----FI-MWKR-------RR-----------------------------LGKKS---------------VEEDVPT-TLKMFTYKELRIATENF---KNKLGSG--AFGSVFK---G-TLPDSTLVAVKRIEG----SARAEKQFRAEISTIGRIQHVNLVRLCGFCVEGSRRLLVYAYMPNGSLNSSLFCKE---------AE-EKKVLDWKTRFEI----------------------------------------------------------------------------------------------------------------------------------------------------------------------------------------------------------------------------------------------------------------------------------------------------------------------------------------------------------------------------------
>ThzLecRLK-G-type-13
------------------------------------------------------------------M-------IIALKDCTS-----SALD-GGD-----T--LQLG-DSLAG-------------------NQT-IMSKN-------GTFALGFFSPRGT----DN--WYI-GIWYAQI-SP-R----V------IVWVA---NRDNPVR-NMPGVLTFSRDGYLRLL-----------D-RE-GR---------------SVWWTDIG----V----KG-SRAVITDSGNFIML--D-------AHNES---A---I-----------VWESF--AHPTDTWLPGMNM------WK-GMK----LTSWKSSVDPGSG--LFSDGMDTSP-----GK-TQFVMVY----NK-SV-----PY---WSSGE--------------W----TG-----NYFTK-VPEV----YE-PER--FEMF-CVRVSPS----RIFFHYRVI-PSG-HTLTSRLVLDEKG--ELSMYDWT----D-D---GT--------WIKGCWAN---RPQCS-E-YNICGANGLC----------NANA----V-CSCVEGF-TP-KN----DSQGCLSSGCARQ--RPLQ-CSL------TSGT--TDGFLES-NNRSL----PE-----EEAIS--Y---NEPTLQGCRIACLNNCSCTAFAFV-------ISDLPVCRQWF-GDLFRMH----VS---S---DSQS----------IFIRLAASELP--------------------------------------------------------------------------------------------------------------------------------------------------------------------QSTSKRGN-KAP-----VLLILLP----SLAAV--SVVL--ALLLAA----FI-LWKR-------GR-----------------------------LRKKS---------------LEEDVPT-MLKTFTYKELQIATKNF---KHKLGSG--AFGSVFK---G-TLPDNRLVAVKRLEG----SKQAEKQFRAEISTIGRIQHVNLVRLWGFCVQGSKRLLVYAYMPNGSLNSSLFCKD---------EE-VEKVLDWKTRFEIALGIARGLLYLHEECRDRIIHCDIKPENILLDGDFSPKV-------------------------------------------------------------------------------------------------------------------------------------------------------------------------------------------------------------------------------------------------------------------------------------------------------------------------------------------
>ThzLecRLK-G-type-14
------------------------------------------------------------------------------------------------------------------------------------------MSKN-------GTFALGFFSPRGT----DN--WYI-GIWYAQI-SP-R----V------IVWVA---NRDNPVR-YMPGVLKFSSKGRLRLF-----------D-RK-GR---------------SVWWSDNS----L----RG-WRAMITDLGNFIILG-Y-------GHNKS---E---I-----------VWESF--AHPTDTWLPGMKM------WK-GMR----ITSWKSSSDPAVG--LYSNGMDMSP-----GR-TQMVLMY----NN-SV-----PY---WSTGE--------------W----NG-----NYYTN-SPEV----YA-PDR--FKMS-CVRISPS----RIYYNYTVF-RSG-STFTGRVVIDWKG--ESHVYYLM----A-N---GN--------WYQGWSSY---RGQCS-D-YNICGAYGLC----------NAND----V-CDCIEGF-TP-KN----DTHGLLSSGCARR--RPLQ-CSV------TEGT--TDGFLES-KNRQL----PE-----EEAIS--YK--HEQTLQGCRTACLNNCSCTAFSFF-------TSGQPVCRLWF-GDLFKMY----VS---S---DSQS----------IFIRLAASELL--------------------------------------------------------------------------------------------------------------------------------------------------------------------ESTSKKSG-KDP-----LLFILLP----SAMAF--LVVS--ALLLVG----FI-LWKR-------QR-----------------------------LRKNR---------------VEEDVPI-MLKTFTYKELRIATENF---KHKLGSG--AFSSVFK---G-TLPDSTLVAVKRLEG----SARAEKQFRAEISTIGSIQHVNLVRLWGFCVEGSRRLLVYAYMPNGSLQSFLFSKD---------EK-VEKVLDWKTRFEIALGIARGLLYLHEECRDRIIHCDIKPENILLDGDFSPK--------------------------------------------------------------------------------------------------------------------------------------------------------------------------------------------------------------------------------------------------------------------------------------------------------------------------------------------
>ThzLecRLK-G-type-5
-------------------------------------MVIEMAMKY---------LLLA-------I-SM----IIALKDCTS-----SALD-GGD-----T--LQLG-DSLAG-------------------NQT-IMSKN-------GTFAFGFFSPRRT----NN--WYV-GIWYAGI-FP-K----V------IVWVA---NRDNPLR-GVPGVLKFSSDGRLKLF-----------D-RK-GR---------------SVWSTDFG----L----KG-WQAVIKDSGNFIVMD-H-------SHNKS---E---I-----------VWESF--DHPGDTWLPGMKM------WK-GMK----LTSWKSSVDPANG--LFSFGMDMSS-----GK-TGMVMTY----NK-SV-----PY---WSSGE--------------W----TG-----SYFTN-APEG----NN-NKI--FETF-VVRVSPS----TVDFYFRVN-PSQ-HILTGRILINENG--ELKVYLWM----D-D---GT--------WTEVWSSY---RGQCS-Q-YDICGAYGLC----------NAND----V-CSCIEGF-TP-KH----RTRGLLSSGCARR--RHLQ-CSV------TGAT--TDGFLET-KNRSL----PE-----EQAVS--Y---NEPTLLGCRTACLNNCSCTAFAFV-------ISDLPACRLWF-GDLFKMR----VS---L---DSQS----------IFIRLAASELP--------------------------------------------------------------------------------------------------------------------------------------------------------------------HSASVRSS-KAP-----VLLILVP----SAVAF--SVVL--ALLLAA----FF-LWKR-------RR-----------------------------LPKEK---------------VEEGVQS-MLRTFTYKELRIATENF---KHKLGSG--AFSSVFK---G-TLPDSTLVAVKRLEG----SAGAEKQFRAEISTIGRIQHVNLVRLCGFCVEKSRRLLVYAYMPNGSLNSFLFSKE---------EE-AEKVLDWKTRFEIALGTARGLVYLHEECKDRIMHCDIKPENILLDGDFSPKIADFGLAKLV----GR-DF---SRVLTTTRGTRGYLAPEWISALPITPKVDVYSYGMMLLEIISGRRN-L------DLKVEESRLY----FPTWASSQIQR-GNIIGVVDVRIA--SEA---N-IEEVRRAVVVGELCIQDDENQRPSMGEVVKILEGTME-------------------APVPQIPRSL-----QVLLD-------QVD------D--DD---------SDTIA----SQ-ST----------------------------------------------------------------------------------------
>ThzLecRLK-G-type-10
----------------------------------------------------------------------------------------------------------------------------------------------------------------------------------------------------------------------MPGTLNFSSDGNLRLF-----------D-RE-GR---------------SVWSPDIG----L----KG-SRAMITDSGNFIMLG-D-------GRNKS---E---I-----------VWESF--AHPGDTWLPGMKM------SK-GIT----LTSWKSSVDPASG--LFSYGMDMSS-----GK-TGMVMTY----NK-SV-----PY---WSSGE--------------W----TG-----SYFTN-APEG----NN-NKI--FETF-VVRVSPS----TVNFYFRVN-PRQ-HILTGRIIINKNG--ELKVYLWM----D-D---ST--------WTEVWSSY---RGQCS-Q-YDICGAYGLC----------NPND----V-CSCVEGF-TP-KN----DSKGWWSTGCARR--KLLQ-CSV------TAGT--TDGFLES-QNRSL----PE-----EEAVS--YD--KKPTMEGCRAACLNNCSCTAFSFV-------ISNLPICRLWF-GDLFKML----VS---S---DNQS----------IFVRLASSELP--------------------------------------------------------------------------------------------------------------------------------------------------------------------HSTSEKSR-KAH-----VLLILLP----STIVS--AAVL--AVLLAA----FF-LLKH-------RR-----------------------------LQKKS---------------VEDDLPI-SLKAFTYKELRIATENF---KHTLGSG--AFGYVFK---G-TLPDSTLVAVKRLEG----STRAEKQFRAEIDTIGRIQHLNLVRLYGFCVEGSRRLLVYAYMPFGSLNSSLFCEE---------EE-AGKVLDWKTRFQIALGTARGLVYLHEECRDRIIHCDIKPENILLDGDFSPKVADFGLAKLV----GR-DF---SRVLTTTRGTRGYLAPEWISGLPITPKADVYSFGMTLLEIISGRRN-L------DLKVEESRLY----FPTWASSQIQG-GNIIGIVDARIA--SEG---N-IEEVRRAALVAGLCIQDDEDRRPSMGEVVKILEGTME-------------------VPEQQIPRSL-----PVLLR-------EL---------------------------------------------------------------------------------------------------------------------------
>ThzLecRLK-G-type-15
-------------------------------------MVIETAMKY---------LVLA-------I-SM----IIALNNCTS-----SALD-GGD-----T--LLLG-DCLTE-------------------NQT-IMSKN-------GSFELGFFRPRGT----NN--WYV-GIWYAPI-LQ-K----V------VVWVA---NRDNPVK-GMPGTLNFSSDGNLRLF-----------D-RE-GR---------------SVWSPDIG----L----KG-SWAMITDSGNFIMLG-D-------GQNKS---E---T-----------VWESF--AHPGDTWLPGMKM------SK-GIT----LTSWKSSVDPASG--LFSYGMDMSS-----GK-TGMVMTY----NK-SV-----PY---WSSGE--------------W----TG-----SYFTN-SPEG----NN-NKI--FETF-VVRVSPS----TVDFYFRVN-PSQ-HILTGRILINENG--ELKVYLWM----D-D---GT--------WTEVWSSY---RGQCS-Q-YDICGAYGLC----------NPND----V-CSCVEGF-TP-KN----DSQGWWSSGCARR--RLLQ-CSV------TAGT--TDGFLES-KNRSL----PE-----EEAVS--YD--NKPTTEDCRAACLNNCSCTAFSFV-------ISNLPICRLWF-GDLFKIL----VS---S---DNQS----------IFVRLASSELP--------------------------------------------------------------------------------------------------------------------------------------------------------------------HSTSEKSR-KAY-----VLLILLP----STIVS--AAVL--AVLLAA----FF-LLKH-------RR-----------------------------LQKKS---------------VEDDLPI-SLKAFTYKELRIATENF---KHTLGSG--AFGYVFK---G-TLPDSTLVAVKRLEG----STRAEKQFRAEIDTIGRIQHLNLVRLYGFCVEGSRRLLVYAYMPFGSLNSSLFCEE---------EEAAEKVLDWKTRFEIALGTARGLVYLHEECRDRIIHCDIKPENILLDGDLQP---------------------------------------------------------------------------------EDS---------------------------------------------------------------------------------------------------------------------------------------------------------------------------------------------------------------------------------------------------------
>ThzLecRLK-G-type-6
-------------------------------------MVTEMATKY---------LFLA-------I-TM----IIALNDCNS-----LALD-GTD-----T--LLPG-DSLAG-------------------NQT-ITSKN-------GTFELGFFSPKGT----NN--WYI-GIWYARI-SP-K----V------IVWVA---NRDNPVR-SVPGILKFSSHGSLRLF-----------D-RE-GR---------------SVWSTEVG----L----KG-SRAIITEPGNFIMLG-D-------GHNKS---E---I-----------VWESF--AHPGNTWLPGMKM------WK-GMK----LTSWKSSLNPASG--LFSVGMDISP-----GK-TQMVMVY----NS-SV-----PY---WSTGE--------------W----TG-----RYFAN-VPEA----YA-PKE--FMMS-SVTDSPS----RIYTNFSVF--AV-HTLTGRFHFDENG--ELRLYYLM----D-D---GT--------WTQEWSTY---RGQCS-D-YDICGAYGLC----------NVND----V-CSCVEGF-TP-KH----HTQGLLSSGCARR--RPLQ-CS-------------TDGFLES-KNRYL----PE-----EEAVS--YN--NESTLQGCRAACLNNCSCTAFAFI-------ISDLPICRLWF-GEFSKMR----VS---S---DSQS----------IFIRLAASELP--------------------------------------------------------------------------------------------------------------------------------------------------------------------QLTSERRR-KSP-----ALHIVLP----AAAAS--SAVL--AILLAA----FI-LWKC-------RR-----------------------------PRNKS---------------SEQDAPI-SLKTFTYKELRIATENF---KHKLGSG--AFGSVFK---G-TLPDSTLVAVKRLEG----SAGAEKQFRAEISTIGRIQHLNLVRLYGFCVEGSRRLLVYAYMPFGSLNSFLFSKE---------EE-AEKVLDWKTRFEIALGTARGLVYLHEECKDRIMHCDIKPENILLDGDFSPKIADFGLAKLV----GR-DF---SRVLTTTRGTRGYLAPEWISGLPITPKVDVYSFGMTLLEIISGRRN-L------DLKVEESRFY----FPTWAASQIQR-GNIIDVVDARIA--REV---N-IEEVRRAAVVGELCIQDNEDMRPSMGEVLKILEGTME-------------------APAPPISRSP-----EVLVD-------QVE------D--DD---------SDISA-------------------------------------------------------------------------------------------------
>ThzLecRLK-G-type-9
------------------------------------------------------------------------------------------------------------------------------------------------------------------------------------------------------------------------------------------------------------------------------------------------MDSGNLVIL--D-------AHNES---D---F-----------VWESF--AHPTDTWLPGMKM------WK-GMK----LTSWKNSVDPAVG--LYSNGMDMSP-----GR-TQMVLMY----NN-SV-----PY---WSTGE--------------W----NG-----IYYKN-TPEV----YA-PNR--FQLS-CVWISPS----RIYYNYTVF-RYA-STLRGRVIIDWKG--ESHMYYLM----A-N---GN--------WYQGWSSY---RGQCS-D-YNICGAYGLC----------NAND----V-CDCIEGF-TP-KN----DTHGLLSSGCARR--RPLQ-CSV------TEGT--TDGFLES-KNRQL----PE-----EEAIS--YK--HEQTLQGCRSACLNNCSCTAFALF-------ISDLPVCRLWF-GELFKMG----VS---S---DSQS----------IFIRLAASELP--------------------------------------------------------------------------------------------------------------------------------------------------------------------HLTSERRR-KAP-----ALHILLL----ASVAS--CAVL--VILLSA----FI-LWKL-------RR-----------------------------LQKKS---------------SEEDVPI-SLKTFTYKELRIATENF---KHKLGSG--AFGSVFK---G-TLPDSMLVAVKRLEG----CAGAEKQFRTEINTIGRIQHVNLVKLWGFCVEGSRRLLVYAYMPNGSLNSFLFCKE---------EE-SDKVLDWKTRFQIALGTARGLVYLHEECRDCIIHCDIKPENILLDDFFSPKIADFGLAKLV----GR-DF---SRVLTTTRGTRGYLAPEWISGVPITPKVDVYSFGMTLLEIISGRRN-L------DLKVEESKLY----FPTWAVSQIQR-GNIIGVVDVRIA--SEA---N-IEEVRRASVAGELCIQDDEDKRPSMGEVVRILEGTLE-------------------PPMPEIPRSL-----QVLLD-------QVE------D--DD---------SYTFV----ER-PSIS------------------------------SGSV--------------PK------------------------------------
>ThzLecRLK-G-type-96
-------------MFVFY-------LNSKNSNTA--AMVIKMAMMY---------LLLA-------I-TM----IIAVNNCIS-----LGLD-GED-----T--LLLG-DSLAG-------------------NQS-ITSKN-------GTFALGFFSPRGT----NN--WYI-GIWYARM-SP-K----A------IVWVA---NRDNPFR-SMPGVLKFSSHGRLRLF-----------D-RE-GR---------------SVWSPDLG----L----KG-SRAMITDAGNFIMLG-D-------GHNKS---E---I-----------VWESF--AHPGDTWLPGMKM------WK-GMK----ITSWKSSVDPGTG--FFSNGMDISP-----GK-TQMLMVY----NN-SV-----PY---WSSGE--------------W----TG-----NYFAN-VPEA----YI-PNK--LVIS-CERVSLS----RIYISYSIF-PSV-HILTGRFQVDEKG--HLRLYFWM----D-D---GT--------WSQVWSSY---GGQCS-H-YDICGPYGL-----------------------CIEGF-TP-KD----YTQGVLSSGCARR--TPLH-CTV------TAGT--TDGFLES-KKRYL----PE-----EDAVS--FK---ESTLLGCRSACLNNCSCTAFALT-------DSNPAVCKLWF-GDLLSLR-AK-DT--PS---EGQS----------FFIRLAASDLQ--------------------------------------------------------------------------------------------------------------------------------------------------------------------QSSAHGGI-SSI-----VLALSIS--SLLGIAA--LGTL--FVGVWL----FI-QRRR-------RR-----------------------------LLQKL---------------EEYDTPT-SFRTFTYKELRIATKNF---AHKLGKG--AFGSVFK---G-TLSDNTLVAVKKLQG----SEQAEKQLRAEISTIGNIHHVNLVRLRGFCVEGSQRMLVYEYMQNGSLSSFLSRKA---------RE-AGKVLDWNTRFGIALGTAKGLLYLHEECRDRIIHCDIKPENILLDADFSPKVADFGLAKLV----GR-DF---SRVLTTTRGTRGYLAPEWISGLPI----------------------------------------------------------------------------------------------------------------------------------------------------------------------------------------------------------------------------------------------------------------------------------------------
>ThzLecRLK-G-type-54
-------------------------MDWFQND-----HSALSCLIY---------FCLA-------L-AM----LISLCKCDL-----SEVT-GKD-----A--LSLG-DSLRA-------------------NQT-ITSKN-------GTFELGFLNVKGT----NN--WYV-GIWYAQI-SE-K----T------IIWVA---NRETPIR-KTPGILMLSRDGYLTVS-----------D-SG-GR---------------QIWSSNNT----QQ--TKA-SSASILDTGNFVLF--G-------AQNTS---E---I-----------VWESF--AHPTDTMMPHMKF------WK-GIQ----LRSWKNRSDPAAG--PFFLEINPAL-----EQ-KDFILHY----KN-GA-----PY---YSTGP--------------W----MG-----TYYAT-MPES----LS-RSI--LEED-FIELSPT----RMYYIYWFT-PKA-GPLMSRQVLTPDG--YFLSFLWI------D---NR--------WSMDWSQP---QESCG-V-YGVCGAHGVCF--------TQANI---QL-CSCAEGF-NP-RDAAAWHSRQWWLSGCVRR--TPLN-CSAAIN-GSVSTT--TDGFLQV-GNISL----SD-----NEAPQ--YT--QELSLQGCKTACLNNCSCTAFALT-------DSNPAVCKLWF-GDLLSLR-AKDTS---S---VGQS----------FFIRLAASDLQ--------------------------------------------------------------------------------------------------------------------------------------------------------------------QSSAHGGI-SSI---VLALSISSL----LGIAA--LGTL--FVGVWL----FI-QRRR-------RR-----------------------------LLQKL---------------EEYDTPT-SFRTFTYKELRIATKNF---AHKLGKG--AFGSVFK---G-TLSDNTLVAVKKLQG----SEQAEKQLRAEISTIGNIHHVNLVRLRGFCVEGSQRMLVYEYMQNGSLSSFLSRKA---------RE-AGKVLDWNTRFGIALGTAKGLLYLHEECRDRIIHCDIKPENILLDADFSPKVADFGLAKLV----GR-DF---SRVLTTTRGTRGYLAPEWLAGLPITVKADVYSFGMTLLEIISGRRN-L------DLSVEGSQCY----FPTWAATQIDK-GNFISIVDERVA--DQA---D-VEQIRRAAVVSILCIDKDESVRPSMGQVVLMLEGKSQ-------------------GDVIQFQRSL-----QQLVD-------SH---------------------------------------------------------------------------------------------------------------------------
>ThzLecRLK-G-type-110
-------------------------MDGCLKN-----HSVLKGLKR---------FIFV---------------LVMFVLCD------ALVA-GGD-----T--LSVG-ASLRG-------------------KQT-IISKN-------GTFELGFFNPNGT----NN--WYV-GIWYAQI-SE-K----T------IIWVA---NRETPIR-KTPGILMLSRDGYLTVS-----------D-SG-GR---------------QIWSSNST----QQ--TKA-SSASILDTGNFALF--G-------AQNTS---E---I-----------VWESF--AHPTDTMMPHMKF------WK-GIQ----LRSWKNRSDPAAG--PFFLEINPAL-----EQ-KDFILHY----KN-GA-----PY---YSTGP--------------W----MG-----TYYAT-MPES----LS-RSI--LEED-FIELSPT----RMYYIYWFT-PKA-GPLMARQVLTPDG--YFLSFLWI------D---NR--------WSMDWSQP---QESCG-V-YGVCGAHGVCF--------TQANI---QL-CSCAEGF-NP-RDAAAWHSRQWWLSGCVRR--TPLN-CSAAIN-GSVSTT--TDGFLQV-GNISL----SD-----NEAPQ--YT--QELSLQGCKTACLNNCSCTAFALT-------DSNPAVCKLWF-GDLLSLR-AKDTS---S---EGQS----------FFIRLAASDLQ--------------------------------------------------------------------------------------------------------------------------------------------------------------------QSSAHGGI-SSI---VLALSISSL----LGIAA--LGTL--FVGVWL----FI-QRRR-------RR-----------------------------LLQKL---------------EEYDTPT-SFRTFTYKELRIATKNF---AHKLGKG--AFGSVFK---G-TLSDNTLVAVKKLQG----SEQAEKQLRAEISTIGNIHHVNLVRLRGFCVEGSQRMLVYEYMQNGSLSSFLSRKA---------RE-AGKVLDWNTRFGIALGTAKGLLYLHEECRDRIIHCDIKPENILLDADFSPKVADFGLAKLV----GR-DF---SRVLTTTRGTRGYLAPEWLAGLPITVKADVYSFGMTLLEIISGRRN-L------DLSVEGSQCY----FPTWAATQIDK-GNFISIVDERVA--DQA---D-VEQIRRAAVISILCIGKDESVRPSMGQVVLMLEGKSE-------------------ADIDQFQRSL-----QQLVD-------AH---------------------------------------------------------------------------------------------------------------------------
>ThzLecRLK-G-type-141
-------------------------MDRFQNN-----HSALSWLIY---------FSLA-------L-AM----LTSFCKCDL-----SEVT-GKD-----A--LSLG-DSLRA-------------------NQT-ITSKN-------GTFELGFLNVNGT----ND--WYV-GIWYAQI-SE-K----T------IIWVA---NRETPIR-KTPGILMLSRDGYLTVS-----------D-SG-GR---------------QIWSSNST----QQ--TKA-SSASILDTGNFALF--G-------AQNTS---E---I-----------VWESF--AHPTDTMMPHMKF------WK-GIQ----LRSWKNRSDPAAG--PFFLEINPAL-----EQ-KDFILHY----KN-GA-----PY---YSTGP--------------W----MG-----TYYAT-MPES----LS-RSI--LEED-FIELSPT----RMYYIYWFT-PKA-GPLMARQVLTPDG--YFLSFLWI------D---NR--------WSMDWSQP---QESCG-V-YGVCGAHGVCF--------TQANI---QL-CSCAEGF-NP-RDAAAWHSRQWWLSGCVRR--TPLN-CSAAIN-GSVSTT--TDGFLQV-GNISL----SD-----NEAPQ--YT--QELSLQGCKTACLNNCSCTAFALT-------DSNPAVCKLWF-GDLLSLR-AKDTS---S---VGQS----------FFIRLAASDLQ--------------------------------------------------------------------------------------------------------------------------------------------------------------------QSSAHGGI-SSR---VVALSISIP----LGVAV--LGAL--FIGVC-----FI-QRRR-------RR-----------------------------LLEKF---------------AKDDIST-SLRAFTYKELKVATNNF---AHKLGKG--AFGSVFK---G-TLSDNTLVAVKKLEG----SVQAEKQFRAEISTIGNIHHVNLVRLRGFCVEGSQRMLVYEYMQNGSLNSFLSRKS---------KE-EDKVLDWETRFGIVLGTARGLLYLHEECRDRIIHCDIKPENILLDADFSPKVADFGLAKLV----GR-DF---SRVLTTTRGTRGYLAPEWLAGLPITVKADVYSFGMTLLEIISGRRN-L------DFSVEGSQCY----FPTWAATQIDK-GNFISIVDERVA--DQA---D-VEQIRRAAVVSILCIDKDESVRPSMGQVVLMLEGKSQ-------------------GDVIQFQRSL-----QRVVD-------SH---------------------------------------------------------------------------------------------------------------------------
>ThzLecRLK-G-type-112
-------------------------MDWFQNN-----HSALSCLIY---------FSIA-------L-SM----LTLFCKCDL-----SEVT-GKD-----A--LSLG-DSLRA-------------------NQT-ITSQN-------STFELGFFNLNGT----NN--WYV-GIWYAQI-SE-K----T------IIWVA---NRETPIR-KTPGILMLSRDGYLTVS-----------D-SG-GR---------------QIWSSNNT----QQ--TKA-SSASILDTGNFVLF--G-------AQNTS---E---I-----------VWESF--AHPTDTMMPHMKF------WK-GIQ----LRSWKNRSDPAAG--PFFLEINPAL-----EQ-KDFILHY----KN-GA-----PY---YSTGP--------------W----MG-----TYYAT-MPES----LS-RSI--LEED-FIELSPT----RMYYIYWFT-PKA-GPLMSRQVLTPDG--YFLSFLWI------D---NR--------WSMDWSQP---QESCG-V-YGVCGAHGVCF--------TQANI---QL-CSCAEGF-NP-RDAAAWHSRQWWLSGCVRR--TPLN-CSAAIN-GSVSTT--TDGFLQV-GNISL----SD-----NEAPQ--YT--QELSLQGCKTACLNNCSCTAFALT-------DSNPAVCKLWF-GDLLSLR-AKDTS---S---EGQS----------FFIRLAASDLQ--------------------------------------------------------------------------------------------------------------------------------------------------------------------QSSAHGGI-SSI---VLALSISSL----LGIAA--LGTL--FVGVWL----FI-QRRR-------RR-----------------------------LLQKL---------------EEYDTPT-SFRTFTYKELRIATKNF---AHKLGKG--AFGSVFK---G-TLSDNTLVAVKKLQG----SEQAEKQLRAEISTIGIIHHVNLVRLRGFCVEGSQRMLVYEYVQNGSLSSFLSRKA---------RE-AGKVLDWNTRFGIALGTAKGLLYLHEECRDRIIHCDIKPENILLDADFSPKVADFGLAKLV----GR-DF---SRVLTTTRGTRGYLAPEWMTGLPITVKVDVYSFGMTLLEIISGRRN-V------DLK--------------WVSSQILK-GNTISLVDERIA--DKA---D-VEEVRRAAVVSILCIQEDENGRPSMAQVVKMLQGKLE-------------------ASVEQIETSL-----QVLMN-------EQNI-----G-------------------------------------------------------------------------------------------------------------------
>ThzLecRLK-G-type-139
-------------------------MDWFQNN-----HSALSCLIY---------FSIA-------L-SM----LTLFCKCDL-----SEVT-GKD-----A--LSLG-DSLRA-------------------NQT-ITSQN-------STFELGFFNLNGT----NN--WYV-GIWYAQI-SE-K----T------IIWVA---NRETPIR-KTPGILMLSRDGYLTVS-----------D-SG-GR---------------QIWSSNNT----QQ--TKA-SSASILDTGNFVLF--G-------AQNTS---E---I-----------VWESF--AHPTDTMMPHMKF------WK-GIQ----LRSWKNRSDPAAG--PFFLEINPAL-----EQ-KDFILHY----KN-GA-----PY---YSTGP--------------W----MG-----TYYAT-MPES----LS-RSI--LEED-FIELSPT----RMYYIYWFT-PKA-GPLMARQVLTPDG--YFLSFLWI------D---NR--------WSMDWSQP---QESCG-V-YGVCGAHGVCF--------TQANI---QL-CSCAEGF-NP-RDAAAWHSRQWWLSGCVRR--TPLN-CSAAIN-GSVSTT--TDGFLQV-GNISL----SD-----NEAPQ--YT--QELSLQGCKTACLNNCSCTAFVFT-------NSN---CRLWL-GDLLGMQ-A--TS---S---GRQT----------FFIRLAASDVP--------------------------------------------------------------------------------------------------------------------------------------------------------------------RSSDNAGR-KSR---VVAFSISIP----LGVAV--LGTL--FA---V----FV-QQRR-------QR-----------------------------LLKKY---------------MEEGMPS-SLRRFSYKQIKIATNNF---NHMLGTG--VFSSVFK---G-TLPDNTLVAVKDLED----CPQAEKQFRAEISAIGNKQHMNLIRLRGFCAEGSRRILVYEYMQNGSLDSFLSNKS---------HR-LDNVLDWQTRFKIALGTARGLVYLHEECRDRIIHCDIKPENILLDADFSPKVADFGLAKLF----GR-DF---SRVVTTIRGTRGYLAPEW----------------------------------------------------------------------------------------------------------------------------------------------------------------------------------------------------------------------------------------------------------------------------------------------------
>ThzLecRLK-G-type-95
-------------------------MDRFQNN-----HSALSWLIY---------FSLA-------L-AM----LTSFCKCDL-----SEVT-GKD-----A--LSLG-DSLRA-------------------NQT-ITSKN-------GTFELGFFNVNGT----NN--WYV-GIWYAQI-SE-K----T------IIWVA---NRETPIR-KTPGILMLSRDGYLTVS-----------D-SG-GR---------------QIWSSNST----QQ--TKA-SSASILDTGNFALF--G-------AQNTS---E---I-----------VWESF--AHPTDTMMPHMKF------WK-GIQ----LRSWKNRSDPAAG--PFFLEINPAL-----EQ-KDFILHY----KN-GA-----PY---YSTGP--------------W----MG-----TYYAT-MPES----LS-RSI--LEED-FIELSPT----RMYYIYWFT-PKA-GPLMARQVLTPDG--YFLSFLWI------D---NR--------WSMDWSQP---QESCG-V-YGVCGAHGVCF--------TQANI---QL-CSCAEGF-NP-RDAAAWHSRQWWLSGCVRR--TPLN-CSAAIN-GSVSTT--TDGFLQV-GNISL----SD-----NEAPQ--YT--QELSLQGCKTACLNNCSCTAFAFF-------ISDLPVCRLWF-GDLFKMG----VS---S---DSQS----------IFIRLAASELP--------------------------------------------------------------------------------------------------------------------------------------------------------------------HLTSERRR-KAP-----ALHILLL----ASAAS--CAVL--VILLSA----FI-LWKL-------RR-----------------------------LQKKS---------------SEEHVPI-SLKTFTYKELRIATENF---RHKLGSG--AFGCVFK---G-TLPDGMLVAAKRLEG----STRAEKQFRAEINTIGKIQHVNLVRLCGFCVEGSRRLLVYAYMPNGSLNSSLFCEE---------GD-ADKVLDWKTRFEIALGTARGLVYLHEECKDRIIHCDIKPENILLDGDFSPQIADFGLAKLV----GR-DF---SRVLTTTRGTRGY---------------------------------------------------------------------------------------------------------------------------------------------------------------------------------------------------------------------------------------------------------------------------------------------------------
>ThzLecRLK-G-type-147
-------------------------MDWFQNN-----HSALSCLIY---------FSIA-------L-SM----LTLFCKCDL-----SEVT-GKD-----A--LSLG-DSLRA-------------------NQT-ITSQN-------STFELGFFNLNGT----NN--WYV-GIWYAQI-SE-K----T------IIWVA---NRETPIR-KTPGILMLSRDGYLTVS-----------D-SG-GR---------------QIWSSNNT----QQ--TKA-SSASILDTGNFVLF--G-------AQNTS---E---I-----------VWESF--AHPTDTMMPHMKF------WK-GIQ----LRSWKNRSDPAAG--PFFLEINPAL-----EQ-KDFILHY----KN-GA-----PY---YSTGP--------------W----MG-----TYYAT-MPES----LS-RSI--LEED-FIELSPT----RMYYIYWFT-PKA-GPLMARQVLTPDG--YFLSFLWI------D---NR--------WSMDWSQP---QESCG-V-YGVCGAHGVCF--------TQANI---QL-CSCAEGF-NP-RDAAAWHSRQWWLSGCVRR--TPLN-CSAAIN-GSVSTT--TDGFLQV-GNISL----SD-----NEAPQ--YT--QELSLQGCKTACLNNCSCTAFAFI-------ISDLPICRLWF-GEFSKMR----VS---S---DSQS----------IFIRLAASELP--------------------------------------------------------------------------------------------------------------------------------------------------------------------QLTSERRR-KSP-----ALHIVLP----AAVAS--SAVL--AILLAA----FI-LWKC-------RR-----------------------------PRNKS---------------LEQDAPI-SLKTFTYKELRIATQNF---KHKLGSG--AFGSVFK---G-TLPDSTLVAVKRLEG----SAGAEKQFRAEISTIGRIQHVNLVRLCGFCVEKSRRLLVYAYMPNGSLNSFLFSKE---------EE-AEKVLDWKTRFEIALGTARGLVYLHEECKDRIMHCDIKPENILLDGDFSPKIADFGLAKLV----GR-DF---SRVLTTTRGTRGYLAPEWISALPITPKVDVYSYGMMLLEIISGRRN-L------DLKVEESRLY----FPTWASSQIQR-GNIIGVVDVRIA--SEA---N-IEEVRRAVVVGELCIQDDENQRPSMGEVVKILEGTME-------------------APVPQIPRSL-----QVLLD-------QVD------D--DD---------SDTIA-----------------------------------------SQST----------------------------------------------------
>ThzLecRLK-G-type-146
-------------------------MDWLLKD-----HFAFNRLKR---------LILA-------L-AI----LILQ--CHR----GLLVA-AGD-----T--LSLG-SSLRE-------------------KQT-IISKN-------GTFELGFFCPNGT----TN--WYV-GIWYAHI-SV-R----T------IVWVA---NRETPVK-NMPGLLTLSTSGCLTVS-----------D-LQ-GK---------------VVWSSSDA----QQ--AKA-SKASILDTGNLVLI--D-------AQNSS---Q---T-----------VWESF--QNPTDHFLPKMKF------WK-GLK----LNAWKSSVDPAPG--PFFLQMNPSP-----GK-KDFLLQY----KN-GV-----SY---YSSGD--------------W----TG-----KYYST-MPQA----VS-DTS--FEQE-LVEFSPT----RLYYTYDLT-PKVRSKTMVREILRSNG--ELTVYYLI------N---NK--------WSLIYYSP---VSDCA-I-YGLCGAYGVCF--------MQQNV---QS-CSCMEGF-HP-RDATAWSSQEWWSSGCVRR--SPLQ-CST-IN-GSGSDT--MDGFLEI-SNYTL----SD-----KEAVQ--YT--QESTLQGCKTACLNNCSCTAFVFT-------NSN---CRLWL-GDLLGMQ-A--TS---S---GRQT----------FFIRLAASDVP--------------------------------------------------------------------------------------------------------------------------------------------------------------------RSSDNAGR-KSR---VVAFSISIP----LGVAV--LGTL-FAV--------FV-QQRR-------QR-----------------------------LLKKY---------------MEEGMPS-SLRRFSYKQIKIATNNF---NHMLGTG--VFSSVFK---G-TLPDNTLVAVKDLED----CPQAEKQFRAEISAIGNKQHMNLIRLRGFCAEGSRRILVYEYMQNGSLNSFLSCKS---------KE-EDKVLDWETRFGIALGTARGLLYLHEECRDRIIHCDIKPENILLDADFSPKVADFGLAKLF----GR-DF---SRVVTTIRGTRGYLAPEWMTGLPITVKVDVYSFGMTLLEIISGRRN-V------DLK--------------WVSSQILK-GNTISLVDERIA--DKA---D-VEEVRRAAVVSILCIQEDENGRPSMAQVVKMLQGKLE-------------------ASVEQIETSL-----QVLMN-------EQNI-----G-------------------------------------------------------------------------------------------------------------------
>ThzLecRLK-G-type-150
----------------------------------------------------------------------------------------------------------------------------------------------------------------------------------------------------------------------MPGLLTLSTSGCLTVS-----------D-LQ-GK---------------VVWSSNNT----QQ--AKA-SRASILDTGNFVLL--G-------VQNIS---E---I-----------VWESF--ANPTDHFLPTMKF------WK-GLK----LNAWKSSVDPAPG--PFFLQMNPSP-----GK-KDFLLQY----KN-GV-----SY---YSSGD--------------W----TG-----KYYST-MPQA----VS-DTS--FEQE-LVEFSPT----RLYYTYDLT-PKVRSKTMVREILRSNG--ELTVYYLI------N---NK--------WSLVYYSP---VSDCA-I-YGLCGAYGVCF--------MQQNV---QS-CSCMEGF-HP-RDATAWSSQEWWSSGCVRR--TPLQ-CST-IN-GSGSDT--MDGFLEI-SNYTL----SD-----KEAVQ--YT--QESTLQGCKTACLNNCSCTAFVFT-------NSN---CRLWL-GDLLGMQ-A--TS---S---GRQT----------FFIRLAASDVP--------------------------------------------------------------------------------------------------------------------------------------------------------------------RSSDNAGR-KSR---VVAFSISIP----LGVAV--LGTL-FAV--------FV-QQRR-------QR-----------------------------LLKKY---------------MEEGMPS-SLRRFSYKQIKIATNNF---NHMLGTG--VFSSVFK---G-TLPDNTLVAVKDLED----CPQAEKQFRAEISAIGNKQHMNLIRLRGFCAEGSRRILVYEYMQNGSLDSFLSNKS---------HR-LDNVLDWQTRFKIALGTARGLVYLHEECRDRIIHCDIKPENILLDADFSPKVADFGLAKLF----GR-DF---SRVVTTIRGTRGYLAPEWMTGLPITVKVDVYSFGMTLLEIISGRRN-V------DLK--------------WVSSQILK-GNTISLVDERIA--DKA---D-VEEVRRAAVVSILCIQEDENGRPSMAQVVKMLQGKLE-------------------ASVEQIETSL-----QVLMN-------EQNI-----G-------------------------------------------------------------------------------------------------------------------
>ThzLecRLK-G-type-149
-------------------------MDWLLKD-----HFAFNRLKR---------LILA-------L-AI----LILQ--CHR----GLLVA-AGD-----T--LSLG-SSLRE-------------------KQT-IISKN-------GTFELGFFCPNGT----TN--WYV-GIWYAHI-SV-R----T------IVWVA---NRETPVK-NMPGLLTLSTSGCLTVS-----------D-LQ-GK---------------VVWSSNNT----QQ--AKA-SRASILDTGNFVLL--G-------VQNIS---E---I-----------VWESF--ANPTDHFLPTMKF------WK-GLK----LNAWKSSVDPAPG--PFFLQMNPSP-----GK-KDFLLQY----KN-GV-----SY---YSSGD--------------W----TG-----KYYST-MPQA----VS-DTS--FEQE-LVEFSPT----RLYYTYDLT-PKVRSKTMVREVLNSNG--ELSVYFWV----N-N---NS--------WSLVWFQP---QSRCG-V-YGICGAYGVCL--------TQENI---QS-CSCVQGF-HP-RNTSAWRSQEWWSSGCVRR--TPLN-CT-------------TDGFLQI-TDKSL----SD-----EEAVQ--YS--QQSTLLGCKTACLNNCSCTAFAVS-------NTNLAVCKLWF-GDLLNMQ-TKATS---S---EGQP----------FFIRLAASDAS--------------------------------------------------------------------------------------------------------------------------------------------------------------------QLSAHRGRSSSR---VVALSISIP----LGVAV--LGAL--FIGVC-----FI-QRRR-------RR-----------------------------LLEKF---------------AKDDIST-SLRAFTYKELKVASNNF---SHLLGKG--AFGSVFK---G-TLPGNKLVAVKKLET----SAKAEKQFRAEISTIGNIHHVN---------------------------------------------------------------------------------------------------------------------------------------------------------------------------------------------------------------------------------------------------------------------------------------------------------------------------------------------------------------------------------------------------------------------------------------------
>ThzLecRLK-G-type-152
-------------------------MD----------RSAFNCLKR---------FILA-------L-AL----LILHRSCH------LLVA-AGD-----T--FSLG-ASLRE-------------------KQT-ITSKN-------GTFEMGFFSPNGT----NK--WYV-GIWYAQI-PD-K----N------IVWVA---NRETPIR-DMPGVFRFSSTGYLTLS-----------D-LQ-GK---------------VIWSSNNT----QQ--TEA-SSASILDTGNFVLF--G-------AQNIS---E---I-----------VWESF--AYPTDTFLPTMKF------WK-GLK----LNSWKSSVDPAPG--PYFLQMNPSP-----GK-NNFILQY----KN-GV-----SY---YSTGE--------------W----TG-----SYFAT-LPGA----KS-DPL--FTEE-LVVFSPT----RMYYTYGLT-PKA-GPIMVREVLNSNG--ELSVYFWV----N-N---NS--------WSLVWFQP---QSRCG-V-YGICGAYGVCL--------TQENI---QS-CSCVQGF-HP-RNTSAWRSQEWWSSGCVRR--TPLN-CT-------------TDGFLQI-TDKSL----SD-----EEAVQ--YS--QQSTLLGCKTACLNNCSCTAFAVS-------NTNLAVCKLWF-GDLLNMQ-AKATS---S---EGQP----------FFIRLAASDAS--------------------------------------------------------------------------------------------------------------------------------------------------------------------QLSAHRGRSSSR---VVALSISIP----LGVAV--LGAL--FIGVC-----FI-QRRR-------RR-----------------------------LLEKF---------------AKDDIST-SLRAFTYKELKVATNNF---AHKLGKG--AFGSVFK---G-TLSDNTLVAVKKLEG----SVQAEKQFRAEISTIGNIHHVNLVRLRGFCVEGSQRMLVYEYMQNGSLDSFLSNKS---------HR-LDNVLDWQTRFKIALGTARGLVYLHEECRDRIIHCDIKPENILLDADFSPKVADFGLAKLF----GR-DF---SRVVTTIRGTRGYLAPEWLSGLPITVKVDVYSFGMTLLEIMSGRRN-S------NLSLQESQHY----FPTWAAAQIQK-GNTIGIVDERIA--ETA---D-VEEVRRTAVVSFLCIQKDDIERPSMAQVVRILEGKSE-------------------GDMEQYQRSL-----QALIE------------------------------------------------------------------------------------------------------------------------------------
>ThzLecRLK-G-type-153
-------------------------MD----------RSAFNCLKR---------FILA-------L-AL----LILHRSCH------LLVA-AGD-----T--FSLG-ASLRE-------------------KQT-ITSKN-------GTFEMGFFSPNGT----NK--WYV-GIWYAQI-PD-K----N------IVWVA---NRETPIR-DMPGVFRFSSTGYLTLS-----------D-LQ-GK---------------VIWSSNNT----QQ--TEA-SSASILDTGNFVLF--G-------AQNIS---E---I-----------VWESF--AYPTDTFLPTMKF------WK-GLK----LNSWKSSVDPAPG--PYFLQMNPSP-----GK-NNFILQY----KN-GV-----SY---YSTGE--------------W----TG-----SYFAT-LPGA----KS-DPL--FTEE-LVVFSPT----RMYYTYGLT-PKVRSKTMVREVLNSNG--ELSVYFWV----N-N---NS--------WSLVWFQP---QSRCG-V-YGICGAYGVCL--------TQENI---QS-CSCVQGF-HP-RNTSAWRSQEWWSSGCVRR--TPLQ-CST-IN-GSGSDT--MDGFLEI-SNYTL----SD-----KEAVQ--YT--QESTLQGCKTACLNNCSCTALSFS-------FSDPPICRLWF-GELFGMR----DS---S---AGQS----------VFIRLAASELR--------------------------------------------------------------------------------------------------------------------------------------------------------------------RSTSEGSS-KSH-----ARSILLP---ATGTAV--AVVL--AFLLVG----FL-LWRR-------RR-----------------------------QPRRS---------------IEEDVPT-SLKAFTYKELRIATQNF---KHKLGSG--AFGSVFK---G-TLPDNRLVAVKRLEG----SKQAEKQFRAEIDTIGRIQHLNLVRLYGFCVEGSRRLLVYAYMPFGSLNSSLFCEE---------EEAAEKVLDWKTRFEIALGTARGLVYLHEECRDRIIHCDIKPENILLDVDFSAKIADFGLAKLV----GR-DF---SRVLTTTRGTRGYLAPEWISGLPITPKVDVYSFGMTLLEIISGRRN-L------DLKVEESRLY----FPTWASSQIQR-GNIIGVVDARIS--SET---N-IEEVRRAAVVAGLCIQDDEDRRPSMGEVVRMLEGTME-------------------APVPEIPRSL-----QVLAE-------QVE------D--KDT------AQSPLIL----SS-SMHN------------------------------SFRE--------------PLQ-N---------------------------------
>ThzLecRLK-G-type-86
----------------------------------------------------------------------------------------------------------------------------------------------------------------------------------------------------------------------MPGVFTLSSAGYLAVS-----------D-LQ-GK---------------VIWSSNDT----QQ--AKA-SSASILDTGNFVLL--G-------AQNTS---E---T-----------VWESF--SHPTDHFMPTMKL------WK-GMK----VKSWKSSVDPAPG--PFSLQMNPSP-----GK-KDFLLQY----KN-GV-----SY---YSSGD--------------W----TG-----KYYST-MPQA----VS-DTS--FEQE-LVEFSPT----KLYYAYDLT-PKVRSTTMVRNILNFKG--ELTVYYLI------N---NT--------WSLVYYSP---VSDCA-V-YGLCGAYGVCS--------KQQNI---QS-CSCMDGF-KP-RNATLWRSQEWWSSGCVRE--IPLQ-CSA------TNGS--TDGFLEV-INKSV----PL-----AQAVH--YT--KEVTQKECEAACLNNCSCTAFSLG-------NSAFPSCQLWF-ADLLNVR----DS-PQA---QAET----------IFIRLAASQLS--------------------------------------------------------------------------------------------------------------------------------------------------------------------HPSSSSKS-KAH-----FLRILLP-----GITV--FPVL--LALV------FL-VWRL-------RR-------------------------------PNL---------------LKDDAPS-LLRTFTYRELQVATENF---KHLLGSG--AFGTVYK---G-SLPDNTLIAVKKLDV----PEHVEKQFRAEISTMGNIHHVNLLQLRGFCADKSRRLLVYEYMPNGSLEEHLFHAE---------CK----MLDWKTRFQIALGTARGLVYLHEECKDRIIHCDIKPANILLDGELCPKVANFGMAKVV----GR-DF---SRVLTTARGTRGYLAPEWLYGLPITPKADVFSFGMTLLEIISGRRN-R------EVNAESSRLF----FATWAATQLNK-GNSVGVVDGRIA--NNA---D-VEQVKKAAAVAKLCVEEDEDIRPSMAQVLQMLEGTME-------------------LPATTVPEC-----------------------------------------SSNTK-------------------------------------------------------------------------------------------------
>ThzLecRLK-G-type-118
----------------------------------------------------------------------------------------------------------------------------------------------------------------------------------------------------------------------MAGVLNLSTDGNLKLY-----------D-LQ-GR---------------SVWSTDNS--------LKA-SRAIMLASGNFVMI--G-------AHNTS---V---I-----------VWESF--LHPTDTWLPGVKQ------WN-GLQ----LISWKSSEDPATG--LFSFQIDPSP-----GK-EQILLAY----NQ-SV-----QY---WYSGD--------------W----VG-----DHFTY-TPEL----GG-QKM--VVMS-FVKLSPS----SKYVIFEMG-PQV--KFLARFVMYMNG--ELRMFWYE------N---GE--------WNLVASLP---RDQCD-V-HNLCGTYAACN---------SNNV---QF-CTCLWGF-IP-KHKHDWDSQDWWSSGCVRE--IPLK-CSA------TNGS--TDGFLEV-INKSV----PL-----AQAVH--YT--KEVTQKECEAACLNNCSCTAFSLG-------NSAFPSCQLWF-ADLLNVR----DS-PQA---QAET----------IFIRLAASQLS--------------------------------------------------------------------------------------------------------------------------------------------------------------------HPSSSSKS-KAH-----FLRILLP-----GITV--FPVL--LALV------FL-VWGL-------RR-------------------------------PNL---------------LKDDAPS-LLRTFTYRELQVATENF---KHLLGSG--AFGTVYK---G-SLPDNTLIAVKKLDV----PEHVEKQFRAEISTMGNIHHVNLLRLRGFCADKSRRLLVYEYMPNGSLEEHLFHAE---------CK----MLDWKTRFQIALGTARGLVYLHEECKDRIIHCDIKPANILLDGELCPKVADFGMAKVV----GR-DF---SRVLTTARGTLGYLAPEWLYGLPLLPR------------------------------------------PTFSASA------------------------------------------------------------------------------------------------------------------------------------------------------------------------------------------------------------------------------------------
>ThzLecRLK-G-type-105
----------------------------------------------------------------------------------------------------------------------------------------------------------------------------------------------------------------------MPGVLKLSTDGNLRLF-----------D-LD-GR---------------SIWSSDNR----V----ES-SRARMLDSGNFVLV--G-------AHDTS---V---I-----------VWESF--KHPTDTWLPGIKQ------WK-GLQ----LTSWRSSWDPAPG--HFSFGMDPSP-----QS-KQILLLY----ND-SI-----TY---WYSGQ--------------W----TG-----DHFSD-LPEL----VD-QKM--VSLS-FVTVSPS----KSYLIFTLN-PQI-ASAKARFVLDRSG--QLRMYFWD----E-E---IG--------WNLVWSAP---ADGCN-V-YGVCGDYGACN---------SNNM---QF-CSCLQGF-IA-KNNRAWNSQQWWESGCVRR--DPLQ-CTV-------NGT--TDGFLQV-TEKSL----SN-----QQAVS--YP--QEITREGCKAACLNNCSCTAFAIA-------GSSPSICQLWF-GELLNVR----DS---S---DGSS----------VFIRLAASDLG-E-------------------------------------------------------------------------------------------------------------------------------------------------------------------PSSMRAR-RIR-----EICISVA----AIAFF--IAIL--ALL-------FA-AWRI-------RR-------SNL-------------------PPEKL---------------VEDDTPA-FLRMFAYKELQTATENF---KHKLGSG--AFGSVYK---G-FLPDNTLVAVKKLEV----SGHAEKQFRAEISTIGSIHHMNLVRLRGFCAEKRRRLLVYEYVPYGSLDSFLFQRD---------SE--EKVLNWKARFQIAVGTARGLVYLHEECRDRIIHCDIKPENILLDVDFCPKVADFGMAKIV----GR-DF---SRV-------------------------------------------------------------------------------------------------------------------------------------------------------------------------------------------------------------------------------------------------------------------------------------------------------------------
>ThzLecRLK-G-type-87
----------------------------------------------------------------------------------------------------------------------------------------------------------------------------------------------------------------------MPGVFNLSTDGCLRLF-----------D-LR-GR---------------SIWSSNNT----L----KA-SRASILESGNLVML--G-------TRAGR-------------------VWESF--QHPVDTWLPGMKM------RK-GMK----LTSWKSSSDPAPG--PFYLQIDPSP-----GS-TQFLGFS----HN-SS-----PY---WSSGE--------------W----NG-----KYFAN-MPGFY---LA-GSH--VKIE-CVTLPPS----RMYCTYTTK-----GMIMERLILKKNG--ELWVYYMT----Q-D---GG--------WMPDAFAP---RDQCI-V-YGVCGANAACIDYTKLNAHVEGNA--NDT-CTCLQGF-RP-KSNHAWDSQEWWLSGCVRQ--SPLQ-CSL-------TNS--TDRFLEV-KEKRL----AD-----DEAVS--YR--EEQTLSGCQLACLNNCSCMAFWLS-------RSSPPVCRLWF-GDLMNVR----DS---P---GGQS----------FYLRLAASELR----------------------------------------------------------------------------------------------------------------------------------------------------------------------GSTSKP-RNK---SFGLHILLP---VGAAG----LVL--VLVLAV----FI-MWKR-------GR-------T-------------------------L---------------KEDDVPT-SLRAFSFRKLRVATKNF---RHKLGRG--SFGSVFK---G-TLADKTLIAVKKLEG----LAGTEKQFRAEISTIGEIQHVNLVRLFGFCAEESRRLLVYEYMPNGSLDSFLLRGK--------QGEVQGKLLSWKTRFQIALGTARGLAYLHEGCRDRIIHCDIKPENILLDADFCPKVADFGLAKLM----GR-NF---SRVLTTTRGTIGYLAPEWIS--------------------------------------------------------------------------------------------------------------------------------------------------------------------------------------------------------------------------------------------------------------------------------------------------
>ThzLecRLK-G-type-143
----------------------------MVRN----WIVAKNWLKY---------CLLS-------C-VM----IIPLHKCQS-----LAID-SED-----T--LRVG-FALAG-------------------NQT-LVSKN-------GTFALGFFSPNNT----NN--WYI-GIWYAKI-SE-K----T------IVWVA---NRENPLR-NVPGALKLSRDGCLRLY-----------D-FR-GR---------------SIWSSDNS----L----KA-SRASMLESGNLVMV--G-------ARTGNT-SE---I-----------VWESF--RHPVDTWLPGMKM------WK-GMK----LTSWKSSSDPAPG--PFSFQMDPSP-----GK-TQFFLIS----HN-SS-----QY---ASSGE--------------W----NG-----EYFAN-MPGYA---LA-ASY--LKIE-FVIISPS----TMYCVSKIS------SMMGFVILETNG--VLRGYYLS----Q-N---GA--------WILDGFAP---RDQCN-V-YDVCGANAACNGYSKLSNHVEGNA--KDT-CTCLQGF-RP-KNSHAWDSQEYWLSGCVRQ--SPLQ-CSL-------TNS--TDGFLEV-KDKHL----AD-----DKAIP--YS--NERTLNDCQVACLNNCSCTAFWLS-------SLSPPLCRLWF-GDLMNVR----DC---P---GGQS----------FYLRLAASELR----------------------------------------------------------------------------------------------------------------------------------------------------------------------DSTSKP-GNK---SIGLHILLP---GGAAGL--FLVL--VLVLIV----FI-MWKR-------GR-------M-------------------------L---------------KEDDVPT-SLRTFSFRKLQVATKNF---RQKLGSG--SFGSVFK---G-TLPDNTLVAVKELKS----SAQAEKQFRAEISTIGNIHHVNLVRLLGFCAERSRRLLVYEYLPNGSLESFLFRGN--------DGEEPGKFLNWKSRFQIALGTARGLAYLHEECRDRIIHCDIKPENILLDAEFCPKVADFGLAKLV----GR-DF---SRVLTTTRGTVGYLAPEWISGLPITPKADVYSFGITLLEIISGRRN-I------DLNAPEPSSY---IFHPWAADQFHR-GNLMGIVDGRIS--GEA---D-AQEVRRAITASILCIQEDENVRPTMAQVVQILEGTVD-------------------TNAPQI--------------------------------------------------------------------------------------------------------------------------------------------------
>ThzLecRLK-G-type-140
-------------------------MAIY-------GTSALKCVEY---------FPLA-------F-IL----IMLVHRCEC----------SGD-----V--LNLG-ESLSI-------------------NQT-IISEN-------GTFALGFFSPNGS----TN--LYV-GIWFAQV-PD-K----S------VVWVA---NREAPLR-NMSGVLKLSTDGYLSMF-----------D-SE-GR---------------SLWSTEKA----QK--DKA-SSVKMLENGNLVML--G-------GQNKS---E---N-----------VWESF--EHPGDTWLTEMKM------WK-GMR----LTSWKSDVDPAPG--PFSLGMDPSP-----GK-TQFLLLY----NN-TK-----SY---WTTGE--------------W----VV-----DRFIY-VPEL----TI-SGSTLVPSE-FVKYSPT----SMYFRYL-H-PDASQRIPQRLVMYKSG--DLRSFYGF----A-N---GE--------WNVPWSAP---RDMCN-V-YDMCGPYGVC---------TSLNI---QF-CNCLHGF-NP-KDKRAWYSQEWWASGCVRR--TPLN-C-----------S--TDGFMQL-TDKSF----PD-----NVIPS--MQT-NHATVKECTATCLRNCSCTAFAIT-------NSTPPTCQLWF-GDLLNVR----NS---A---NARP----------LFIRMAASELS---------------------------------------------------------------------------------------------------------------------------------------------------------------------EGGKSRTKRTT---ILALCTSLP---VAAAAA--VAAV--ALLLV--------VRKR-------RR-----------------------------SGQQG---------------SDQELPT-SLRIFSYKELQVATKNFK-AKHKLGKG--AFGVVYK---G-TLPDKTLVAVKKLQG----SRQAEKQFRAEISTIGNIQHVNLVMLRGFCSQGSRRLLVYEYLPNGSLNSFLSQKS---------AAEGHKVLDWKTRFQIALGCARGLFYLHEECRDRIIHCDIKPENILLDADFCPKVADFGLAKLV----GR-DF---SRVLTTTRGTRGYLAPEWISGLPITPKADVYSFGMTLLEIISGRRN-I------DLDMQDSSKY---YFPTWAANQIHE-GNVMNLVDQRIS--GNAD-LD-EDEVKRAAFVSMLCIQEDENVRPSMGKVVLMLEGKME-------------------PHASQLTASL-----QVLVH-------RHT------G-AQQ---------TDSSI-------------------------------------------------------------------------------------------------
>ThzLecRLK-G-type-142
----------------------------------------------------------------------------------------------------------------------------------------------------------------------------------------------------------------------MSGVLKLSTDGYLSMF-----------D-SE-GR---------------SLWSTEKA----QK--DKA-SSVKMLENGNLVML--G-------GQNKS---E---N-----------VWESF--EHPGDTWLTEMKM------WK-GMR----LTSWKSDVDPAPG--PFSLGMDPSP-----GK-TQFLLLY----NN-TK-----SY---WTTGE--------------W----VV-----DRFIY-VPEL----TI-SGSTLVPSE-FVKYSPT----SMYFRYL-H-PDASQRIPQRLVMYKSG--DLRSFYGF----A-N---GG--------WNVPWSAP---RDMCN-V-YDMCGAYGVC---------TSLNI---QF-CNCLHGF-NP-KDKRAWYSQEWWASGCVRR--TPLN-C-----------S--TDGFMQL-TDKSF----PD-----NVIPS--MQT-NHATVKECTAACLKNCSCTAFAIT-------NSTPPACQLWF-GDLLNVR----NS---S---NARP----------LFIRMAASELS---------------------------------------------------------------------------------------------------------------------------------------------------------------------EGGKSRTKRTT---ILALCTSLP---VAAAAA--VAAV--ALLLV--------VRKR-------RR-----------------------------SGQQG---------------SDQELPT-SLRIFSYKELQVATKNFK-AKHKLGKG--AFGVVYK---G-TLPDKTLVAVKKLQG----SRQAEKQFRAEISTIGNVQHVNLVMLRGFCSQGSRRLLVYEYLPNGSLNSFLSQKS---------AAEGHKVLDWKTRFQIALGCARGLFYLHEECRDRIIHCDIKPENILLDAEFCPKVADFGLAKLV----GR-DF---SRVLTTTRGTVGYLAPEWISGLPITPKADVYSFGITLLEIISGRRN-V------DLNAHDSNCY---YFPPWAADQIHS-GNVMAIVDGRIS--GEA---D-GEEVRRAVTASILCIQRDENVRPTMAQVVQILQGTMD-------------------TNVPQFQTSL-----ESLRD-------HHG------G-EED---------SDLI--------------------------------------------------------------------------------------------------
>ThzLecRLK-G-type-99
-----------------------------------------------------------------------------------------------------------------------------------------------------------------------------------------------------------------------------------------------------------------------------------------------MMENGNFIML--G-------AQNGS---E---I-----------VWESF--RYPGDTLLPGMKM------WK-GMK----LISWKSSVDPAPG--PFSYGMDTSP-----GR-TQFLM--L---SG-SY-----QY---WSTGE--------------W----IG-----GQFRN-MPGY------------AGLE-FVTLSPT----QMYCLLIPS-----GVIMSRVVMGENG--EIGRYFLG----D-N---GG--------WTLNGFTP---RDQCN-V-YNVCGAYAACNAYAKSNVYSTSNS--YDV-CRCLDGF-RP-RDIRAWESQQWWSSGCVRR--RRLQ-CSV------SNGT--TDGFREV-KNTYL----AD-----NQAVS--YT--TTQTLQGCRLQCLRNCSCMAFVLT-------NSTIPICRLWF-GDLLNVR----DT---S---DGQS----------VFIRVAASELQGR------------------------------------------------------------------------------------------------------------------------------------------------------------------PESKRGRSHKSL-----MLRIFLP---VTAGAL--ALAF--VLLLAW----II-LRKR-------QK-----------------------------KAAGE---------------EENGVPT-SLKMFTFTELRSATKNF---KHKLGRG--AFGSVFK---G-TLRDSKLVAVKRLEG----SARAEKQFRAEISTIGRIQHVNLV-------------------------------------------------------------------------------------------------------------------------------------------------------------------------------------------------------------------------------------------------------------------------------------------------------------------------------------------------------------------------------------------------------------------------------------------
>ThzLecRLK-G-type-55
-------------------------MG---------EIREKFCL-C---------LFFV-------F-AV----FIQLKSY-G-----AAVE-DGD-----A--LSLG-ASITG-------------------NQT-LISKN-------GTFQLGFFNPKGT----NN--WYI-GIWYAHM-TE-K----T------FVWVA---NRETPAR-NRSSVLKLSKEGDLGLF-----------D-AT-GA---------------SLWSVNVT----K----KA-SRAVILDSGNFVML--S-------VDNKS---E---I-----------VWQSF--DYPVDTLLPGMRF------GG-QKK----LVSWKSSLDPAPG--LFSYQVDPS------GV-KQLVLLW----NN-SV-----QY---WASGA--------------W----DG-----NVFSQ-IPEM----TN-KAL--YNI--SVENTNS----SLYVTY--T-SIAFKNVLSRSVIVNSG--GMQVYALL----D-D---AK--------WTLLWSQP---RDQCA-V-YGLCGAYGSCN---------SNNL---QF-CSCVEGF-IP-TDTRAWDSQEWWSSGCVRQ--KSLS-CGT------ENGS--SDGFLEL--SVTL----PD----ADSVSSYLYP---STTNKDCQKACLLNCSCTAFTFN-------PSSGL-CHIWF-GDLLTMR----SSLPSK---STSN----------VFIRLAASALP-K--------------------------------------------------------------------------------------------------------------------------------------------------------------------TDPPYSPKCR---------------TTIIVG--ALAV--ALVIFS----LL-MWRR-------HR-------LR--------------------SMERL---------------ADS-SDS-FLRMFSYMELKILTRNF---RSKLGSG--GFGTVFK---G-HLIDGTLVAVKKMEG----SRQDEKQFRAEISSLANIQHVNLIRLQGFCAEGSRRFLIYDYMPNGSLNSLLFTSN---------SKKKRKVLDWQTRFQIALGTARALVYLHEECRDRIIHGDVKPENILLDNNFSPKLADFGLAKLV----GR-DF---SHVLTTTRGTRGYLAPEWISGLPITPKVDVYSFGITLLEIISGRRS-L------DLSVQDSSQY---YFPAWAATQICQ-GKMINIVDEGIA--AEA---D-VEEVRRASVVGLLCIEREEERRPSMEQVVWMLEGKME-------------------PTAPHMLSC-------AVMDR---------------T-ETD---------SDS-------D-HNAS--------------------------------------------------------------------------------------
>ThzLecRLK-G-type-68
-------------------------MG---------EIREKFGL-S---------LCFV-------F-TV----LIQLKSC-G-----AAVE-GGD-----T--LSLD-ASLTG-------------------NQT-ITSKN-------GTFELGFFNPNGT----SN--WYV-GIWYANI-SE-K----T------YVWVA---NRETPAR-NRSSVLKLSKEGDLGLF-----------D-AT-GA---------------SLWSVNVT----K----KP-SQAVILDSGNFVML--R-------DVNKS---E---T-----------VWQSF--DYPVDTLLPGMRF------GG-QKK----LVSWKSSLDPAPG--LFSYQVDPS------GV-KQLVLLW----NN-SV-----QY---WASGA--------------W----DG-----NVFSQ-IPEM----TN-KAL--YNI--SVENTNS----SLYVTY--T-SIAIKNVLSRSVIVNSG--GMQLYALL----D-D---AK--------WTLLWSQP---RDQCA-V-YGLCGAYGSCN---------SNNL---QF-CSCVEGF-IP-TDTRAWDSQEWWSSGCVRQ--KSLS-CGT------ENGS--SDGFLEL--SVTL----PD----ADSVSSYLYP---STTNKDCQKACLLNCSCTAFTFN-------PSSGL-CHIWF-GDLLTMR----SSLPSK---STSN----------VFIRLAASALP-K--------------------------------------------------------------------------------------------------------------------------------------------------------------------TDPPYSPKCR---------------TTIIVG--ALAV--ALVIFS----LL-MWRR-------HRQRH---WLR--------------------SMERL---------------ADS-SDS-FLRMFSYMELKILTRNF---RSKLGSG--GFGTVFK---G-HLIDGTLVAVKKMEG----SRQDEKQFRAEISSLANIQHVNLIRLQGFCAEGSRRFLIYDYMPNGSLNSLLFTSN---------SKKKRKVLDWKNRFQIALGTARGLVYLHEECRDRIIHCDVKPENILLDNNFSPKLADFGLAKLV----GR-DF---SHVLTTTRGTRGYLAPEWISGLPITPKVDVYSFGMTLLEIISERRT-L------DLNVQDSSQY---YFPAWAATQICK-GITINIV-EGDA--EER---D-IEEVRRATIVGLLCIEKDEEVRPSMRQVVLMLEGKMQ-------------------PQVPQIQSS-------MLMD-------NKT------N-ESD---------TDS-------E-NNRG------------------------------ESF-----------------------------------------------------
>ThzLecRLK-G-type-78
-------------------------MG---------EIREKFGL-S---------LCFV-------F-TV----LIQLKSC-G-----AAVE-GGD-----T--LSLD-ASLTG-------------------NQT-IISKN-------GTFELGFFNPNGT----SN--WYV-GIWYANI-SE-K----T------YVWVA---NRETPAR-NRSSVLKLSKEGDLGLF-----------D-AT-GA---------------SLWSVNVT----K----KA-SRAVILDSGNFVML--R-------DVNKS---E---T-----------VWQSF--DYPVDTLLPGMRF------GG-QKK----LVSWKSSLDPAPG--LFSYQVDPS------GV-KQLVLLW----NN-SV-----QY---WASGA--------------W----DG-----NVFSQ-IPEM----TN-KAL--YNI--SVENTNS----SLYVTY--T-SIAIKNVLSRSVIVNSG--GMQVYALL----D-D---AK--------WTLLWSQP---RDQCA-V-YGLCGAYGSCN---------SNNL---QF-CSCVEGF-IP-TDTRAWDSQEWWSSGCVRQ--KSLS-CGT------ENGS--SDGFLEL--SVTL----PD----ADSVSSYLYP---STTNKDCQKACLLNCSCTAFTFN-------PSSGL-CHIWF-GDLLTMR----SSLPSK---STSN----------VFIRLAASALP-K--------------------------------------------------------------------------------------------------------------------------------------------------------------------TDPPYSPKCR---------------TTIIVG--ALAV--ALVIFS----LL-MWRR-------HR-------LR--------------------SMERL---------------ADS-SDS-FLRMFSYMELKILTRNF---RSKLGSG--GFGTVFK---G-HLIDGTLVAVKKMEG----SRQDEKQFRAEISSLANIQHVNLIRLQGFCAEGSRRFLIYDYMPNGSLNSLLFTSN---------SKKKRKVLDWQTRFQIALGTARALVYLHEECRDRIIHGDVKPENILLDNNFSPKLADFGLAKLV----GR-DF---SHVLTTTRGTRGYLAPEWISGLPITPKVDVYSFGMTLLEIISGRRT-L------DLNVQDSSQY---YFPAWAATQIYS-GNTINIVEEGMA--EER---D-IEEVRRASIVGLLCIEKDEEVRPSMRQVVLMLEGKMD-------------------PLIPQMHMP-------SCAV-------KDR------T-ETD---------SDS---------------------------------------------------------------------------------------------------
>ThzLecRLK-G-type-71
-------------------------MD---------EIGENICL-I---------LFLA-------F-TV----CIQLKSY-G-----AAVE-GGD-----T--LSLG-ASITG-------------------NQT-IISKN-------GTFELGFFSPNGT----NN--WYI-GIWYAKI-PE-K----T------IVWVG---NRETPAR-NRSGVLKLSREGNLELF-----------D-AE-GA---------------SLWSANVS----S----KA-SRALILDSGNFIML--G-------DDNKS---E---T-----------VWQSF--DYPSDTWLPEMRF------GG-QQK----LVCWKNSLDPAPG--LFSFHVDPS------GV-KQFVLTW----NN-SV-----KY---WESGE--------------W----DG-----KIFSG-VPEM----TQ-KGY--YNL--SVDVTSS----GLYVSY------PYVNAPSRFVLYKSG--EVQQFYFI----D-G---SQ--------WKMVWSRP---RDQCA-V-YGLCGAYGSCN---------SNNL---QF-CSCVEGF-IP-TDTRAWDSQEWWSSGCVRQ--KSLS-CGT------ENGS--SDGFLEL--SVTL----PD----ADSVSSYLYP---STTNKDCQKACLLNCSCTAFTFN-------PSSGL-CHIWF-GDLLTMR----SSLPSK---STSN----------VFIRLAASALP-K--------------------------------------------------------------------------------------------------------------------------------------------------------------------TDPPYSPKCR---------------TTIIVG--ALAV--ALVIFS----LL-MWRR-------HR-------LR--------------------SMERL---------------ADS-SDS-FLRMFSYMELKILTRNF---RSKLGSG--GFGTVFK---G-HLIDGTLVAVKKMEG----SRQDEKQFRAEISSLANIQHVNLIRLQGFCAEGSRRFLIYDYMPNGSLNSLLFTSN---------SKKKRKVLDWQTRFQIALGTARALVYLHEECRDRIIHGDVKPENILLDNNFSPKLADFGLAKLV----GR-DF---SHVLTTTRGTRGYLAPEWISGLPITPKVDVYSFGMTLLEIISERRT-L------DLNVQDSSQY---YFPAWAATQICK-GITINIV-EGDA--EER---D-IEEVRRATIVGLLCIEKDEEVRPSMRQVVLMLEGKMQ-------------------PQVPQIQSS-------MLMD-------NKT------N-ESD---------TDS-------E-NNRG------------------------------ESF-----------------------------------------------------
>ThzLecRLK-G-type-69
-------------------------------------------------------------------------------------------------------------------------------------------------------------------------------------------------------------------------------------------------------------------------------------------------------ML--G-------DDNKS---E---T-----------VWQSF--DYPSDTWLPEMRF------GG-QQK----LVSWKSSLDPAPG--LFSYQVDPS------GV-KQLVLLW----NN-SV-----QY---WASGA--------------W----DG-----NVFSQ-IPEM----TN-KAL--YNI--SVENTNS----SLYVTY--T-SIAIKNVLSRSVIVNSG--GMQLYALL----D-D---AK--------WTLLWSQP---RDQCA-V-YGLCGAYGSCN---------SNNL---QF-CSCVEGF-IP-TDTRAWDSQEWWSSGCVRQ--KSLS-CGT------ENGS--SDGFLEL--SVTL----PD----ADSVSSYLYP---STTNKDCQKACLLNCSCTAFTFN-------PSSGL-CHIWF-GDLLTMR----SSLPSK---STSN----------VFIRLAASALP-K--------------------------------------------------------------------------------------------------------------------------------------------------------------------TDPPYSPKCR---------------TTIIVG--ALAV--ALVIFS----LL-MWRR-------HR-------LR--------------------SMERL---------------ADS-SDS-FLRMFSYMELKILTRNF---RSKLGSG--GFGSVFK---G-SLSDGTLVAVKKMEG----STSQEKQFRAEINSLGSIQHKNLVRLRGFCVEGSERLLVYEYMPNGSLNSLLFTDN---------SESKQMVLDWKTRFEIALGIAKGLHYLHEECRECIIHNDVKPENILLDSDLTAKLADFGLAKLL----CR-DS---SHVLTTVRGTRGYLAPEWFFGLPITPKVDVYSFGMTLLEIISGRRN-V------DMSMEDSNKH---YFPSWVAAQVYQ-DNMSNIVEEVVAVTEEA---D-TEEIKRGIVVGLLCIEKDENVRPSMGQVVWMLEGKMD-------------------PPTRQI--------------------------------PSD---------NDVIA----CT-NVSG------------------------------DAV-----------------------------------------------------
>ThzLecRLK-G-type-56
---------------------------------------------------------------------------------------------------------------------------------------------------------MGFFSPDGT----DN--WYI-GIWYGKV-AE-K----T------IVWVA---NRERPSK-KRPGVLMLSKQGSLGLF-----------D-AE-NV---------------SLWSANIS----N----KA-SRAVILDSGNFVVL--S-------GGNKS---E---I-----------AWQSF--DHPSDTWLPGMKL------GG-KKK----LVSWKNSLDPAPG--HFSYQMDPS------GT-KQIVLRW----ND-SV-----QY---WESGA--------------W----NG-----KSFSQ-IPEM----WL-TGL--YNY--SVEDTSS----AFYLSYSFT-PVAGYSMLSRFVVHKSG--GLQSYVLI----A-D---NE--------WSIVWSRP---GDQCT-V-YNVCGAYGTCN---------SYNV---EF-CRCVEGF-IP-RDNRSWSLRDWSSSGCVRQ--SPLN-CDA------KNGS--IDGFVDS--RATL----PA-----NDAFS--YP---ATTKKDCEKACLRNCSCTAYAFN-------MPSGP-CQIWS-GDLLNMQ----NA-SSD---SRST----------VSIRVAAFALQ-K-------------------------------------------------------------------------------------------------------------------------------------------------------------------FQKPPSFFKQR---------------IIIIVSVLALAL--ALSIFL----FL-MWQR-------YR-------LRP-------------------PMETAC--------------EDS-SDS-CLRMFSYMELKIATRNF---RSKLGRG--EFGSVFK---G-SLTDGTLVAVKQLEG----SRPHEKQFRAEISSLGNIQHANLIRLRGFCAEGSRRLLVYDYMPNGSLNSLLFTSN---------CKSERKILDWKTRFQIALGTARGLVYLHEECRDRIIHGDIKPENILLDSNLSPKLADFGLSKLV----GR-DF---SNVLTTTRGTIGYLAPEWISGLPITPKVDVYSFGITLLEIISGRRS-L------DLSVQDSSQY---YFPAWAATQICQ-GKMINIVDEGIA--AEA---D-VEEVKRASVVGLLCIEREEEMRPSMEQVVRMLEGKME-------------------PTAPHMLSC-------AVMD-------RTE------T-DSD---------SDH---------NAS---------------------------------------------------------------------------------------
>ThzLecRLK-G-type-58
-------------------------MSTKNL-----EIGSDGVLPY---------RLLA-------F-TL----LIIFHHCDE-----CSAY-GGD-----T--LSLG-TSLIG-------------------NQT-IISKN-------GTFELGFFSPNGT----TN--WYI-GIWYAKV-AE-K----T------IVWVA---NRERPAK-KSLGILKLSRQGCLQLF-----------D-AE-GS---------------SLWSVNMS----N----KA-SRAVILDSGNFVVL--S-------GGNKS---E---I-----------AWQSF--DHPVDTWLPEMKI------GG-KKK----LACWNNSLDPAPG--LFSYQMDLS------GT-RQFVLRW----NN-SV-----QY---SESGA--------------W----DG-----KRFSL-IPEM----TV-KGS--FSY--SVENTTS----GFYISYALS-P--ALKVLTRFVLHKSG--VFQLYALF----D-N---TT--------WSVIWSQP---RDECS-V-YKVCGAYGSCS---------SNNV---QF-CSCVQGF-IP-RDNHSWSLQDWSSSGCVRQ--SPLN-CGA------KNGS--SDGFLEL--SVTL----PD----ADSASS--YP---VTTKEDCQKGCLLNCSCTAFTFN-------PSSGL-CRIWS-GDLLNMR----SSLLSK---SSSN----------VFIRLAASALP-K--------------------------------------------------------------------------------------------------------------------------------------------------------------------SDPTFFSQ-----------VCL---VFGIFS--VVAF--ALGISS----FL-RWQG-------YR-------LR--------------------SMERS---------------AE----S-FLRVFSYKELKIATRNF---RSKLGSG--GFGSVFK---G-SLKDGTLVAVKKLEG----SQQDEKQFRAEINSLGSIQHKNLVRLRGFCVEGSERLLVYEYMPNGSLNSLLFTDN---------SESKQMVLDWKTRFEIALGIAKGLHYLHEECRECIIHNDVKPENILLDSDLTAKLAYFGLAKLL----YR-DF---SRVLTTTRGTRGYLAPEWLSGLPITCKVDVYSFGMTLLEIISGRRN-M------DMNVQDSSKH---YFPSWAAAQIYQ-GNMSKVVEEYVAIAEET---D-VEQVKRGIVVGLLCIEKDENERPSMGQVVRMLEGIIE-------------------LTTLQIPSN-------GDVI-------VNW------E---D---------TSL---------SMSG------------------------------SFKF----------------------------------------------------
>ThzLecRLK-G-type-64
-------------------------MSTKNL-----EMGSDGVLPY---------RLLA-------F-TL----LIIFHHCDE-----CSAY-GGD-----T--LSLG-TSLIG-------------------NQT-IISKN-------GTFELGFFSPNGT----TN--WYI-GIWYAKV-AE-K----T------IVWVA---NRERPAK-KSLGILKLSRQGCLQLF-----------D-AE-GS---------------SLWSVNMS----N----KA-SRAVILDSGNFVVL--S-------GGNKS---E---I-----------AWQSF--DHPSDTWLPGMKL------GG-KKK----LVSWKNSLDPAPG--HFSYQMDPS------GT-KQIVLRW----ND-FV-----KY---WESGA--------------W----NG-----KSFSQ-IPEM----WL-TGL--YNY--SVEDNSS----AFYLSYSFT-PVAGYSMLSRFVVHKSG--GLQSYVLI----A-D---NE--------WSIVWSRP---GDQCT-V-YNVCGAYGTCN---------SYNV---EF-CRCVEGF-IP-RDNRSWSLRDWSSSGCVRQ--SPLN-CDA------KNGS--IDGFVDS--RATL----PA-----NDAFS--YP---ATTKKDCEKACLRNCSCTAYAFN-------MPSGP-CQIWS-GDLLNMH----NS-KSE---SDSN----------VFIRVAASALP-K--------------------------------------------------------------------------------------------------------------------------------------------------------------------SDPTFFSQ-----------VCL---VFGIFS--VVAF--ALGISS----FL-RWQG-------YR-------LR--------------------SMERS---------------AE----S-FLRVFSYKELKIATRNF---RSKLGSG--GFGSVFK---G-SLKDGTLVAVKKLEG----SQQDEKQFRAEINSLGSIQHKNLVRLRGFCVEGSERLLVYEYMPNGSLNSLLFTDN---------SESKQMVLDWKTRFEIALGIAKGLHYLHEECRECIIHNDVKPENILLDSDLTAKLADFGLAKLL----YR-DF---SRVLTTTRGTRGYLAPEWLSGLPITCKVDVYSFGMTLLEIISGRRN-M------DMNVQDSSKH---YFPSWAAAQIYQ-GNMSKVVEEYVAIAEET---D-VEQVKRGIVVGLLCIEKDENERPSMGQVVRMLEGIIE-------------------LTTLQIPSN-------GDVI-------VNW------E---D---------TSL---------SMSG------------------------------SFKF----------------------------------------------------
>ThzLecRLK-G-type-60
-------------------------MSTKNL-----EMGSDGVLPY---------RLLA-------F-TL----LIIFHHCDE-----CSAY-GGD-----T--LSLG-TSLIG-------------------NQT-IISKN-------GTFELGFFSPNGT----TN--WYI-GIWYAKV-AE-K----T------IVWVA---NRERPAK-KSPGILKLSRQGCLQLF-----------D-AE-GS---------------SLWSVNMS----N----KA-SRAVILDSGNFVVL--S-------GGNKS---E---I-----------AWQSF--DHPSDTWLPGMKL------GG-KKK----LVSWKNSLDPAPG--HFSYQMDPS------GT-KQIVLRW----ND-FV-----KY---WESGA--------------W----NG-----KSFSQ-IPEM----WL-TGL--YNY--SVEDNSS----AFYLSYSFT-PVAGYSMLSRFVVHKSG--GLQSYVLI----A-D---NE--------WSIVWSRP---GDQCT-V-YNVCGAYGTCN---------SYNV---EF-CRCVEGF-IP-RDNRSWSLRDWSSTGCVRQ--SPLN-CDA------ENGS--TDGFIYS--TATL----PD----KPHFSE--YP---ATTKNDCEKACLHNCSCTAFAFN-------PPSGP-CQIWS-GDLPTMH----NS-PSQ---GNLN----------VFIRVAASAVS-K--------------------------------------------------------------------------------------------------------------------------------------------------------------------SDPQSSSKPK-----TKIIVGA---VLGIF-----VF--ALGIFS----FL-MGRL-------YR-------LR--------------------LMERS---------------ADS-SNS-FLRAFSYKELKIATRNF---SCKLGNG--GFGSVFK---G-SLIDGTLVAVKRLEG----SRKGEKQFRAEINSLGNIQHKNLVRLLGFCVKGSERLLVYEYMPNGSLNSLLFSGN---------SESKRKVLDWKTRFEIALGIAKGLLYLHEECRECIIHNDVKPENILLDSEFTPKLADFGLAKLL----CR-DF---SRVLTTTRGTRGYLAPEWLSGLPITCKVDVYSFGMTLLEIISGRRN-M------DMNVQDSSKH---YFPSWAAAQIYQ-GNMSNVVEEVVAVTEEA---D-TEEMKRGIVVGLLCIEKDENERPSMGQVVRMLEGIIE-------------------LTTLQIPSN-------GDVI-------VNW------E---D---------TSL---------SMSG------------------------------SFKF----------------------------------------------------
>ThzLecRLK-G-type-72
-----------------------------------------------------------------------------------------------------------------------------------------------------------------------------------------------------------------------------------------------------------------------------MS----N----KA-SRAVILDSGNFVVL--S-------GGNKS---E---I-----------AWQSF--DHPSDTWLPGMKL------GG-KKK----LVCWKNSLDPAPG--HFSYQMDPS------GT-RQFVLRW----NN-SV-----QY---WESGA--------------W----DG-----KSFSQ-IPEM----WL-TGL--YNY--SVEDTSS----GFYLSYTFT-PVAGYSMLSRFVVHKSG--GLRHYVLL----D-N---NE--------WSMVWSQP---RDQCT-V-YNVCGAYGICN---------SYNV---EF-CSCMEGF-IP-RDNRSWSLQDWSSSGCVRQ--SPLN-CDA------ENGS--TDGFIYS--TATL----PD----KPHFSE--YP---ATTKNDCEKACLHNCSCTAFAFN-------PPSGP-CQIWS-GDLPTMH----NS-PSQ---GNLN----------VFIRVAASAVS-K--------------------------------------------------------------------------------------------------------------------------------------------------------------------SDPQSSSKPK-----TKIIVGA---VLGIF-----VF--ALGIFS----FL-MGRL-------YR-------LR--------------------LMERS---------------ADS-SNS-FLRAFSYKELKIATRNF---SCKLGNG--GFGSVFK---G-SLIDGTLVAVKRLEG----SRKGEKQFRAEINSLGNIQHKNLVRLLGFCVKGSERLLVYEYMPNGSLNSLLFSGN---------SESKRKVLDWKTRFEIALGIAKGLLYLHEECRECIIHNDVKPENILLDSDLTAKLADFGLAKLL----CR-DS---SHVLTTVRGTRGYLAPEWFFGLPITPKVDVYSFGMTLLEIISGRRN-V------DMSMEDSNKH---YFPSWVAAQVYQ-DNMSNIVEEVVAVTEEA---D-TEEIKRGIVVGLLCIEKDENVRPSMGQVVWMLEGKMD-------------------PPTRQIPSD-------NDVI------------------------------ACT---------NVSG------------------------------DAV-----------------------------------------------------
>ThzLecRLK-G-type-67
-------------------------MSTKNL-----EIGSDGVLPY---------RLLA-------F-TL----LIIFHHCDE-----CSAY-GGD-----T--LSLG-TSLIG-------------------NQT-IISKN-------GTFELGFFSPNGT----TN--WYI-GIWYAKV-AE-K----T------IVWVA---NRERPAK-KSPGILKLSRQGSLELF-----------D-AE-GA---------------SLWSVNMS----N----KA-SRAVILDSGNFVVL--S-------VGNKS---E---I-----------AWQSF--DHPVDTWLPEMKI------GG-KKK----LVSWKNSLDPAPG--HFSYQMDPS------GT-KQIVLRW----ND-SV-----QY---WESGA--------------W----NG-----KSFSQ-IPEM----WL-TGL--YNY--SVEDTSS----AFYLSYSFT-PVAGYSMLSRFVVHKLG--GLQSYVLI----A-D---NE--------WSMFWSQP---RDQCS-V-YKVCGAYGSCN---------SNNV---QF-CSCVQGF-IP-RDNRSWSLQDWSSTGCVRQ--SPLN-CDA------ENGS--TDGFIYS--TATL----PD----KPHFSE--YP---ATTKNDCEKACLHNCSCTAFAFN-------PPSGP-CQIWS-GDLPTMH----NS-PSQ---GNLN----------VFIRVAASAVS-K--------------------------------------------------------------------------------------------------------------------------------------------------------------------SDPQSSSKPK-----TKIIVGA---VLGIF-----VF--ALGIFS----FL-MGRL-------YR-------LR--------------------LMERS---------------ADS-SNS-FLRAFSYKELKIATRNF---SCKLGNG--GFGSVFK---G-SLIDGTLVAVKRLEG----SRKGEKQFRAEINSLGNIQHKNLVRLLGFCVKGSERLLVYEYMPNGSLNSLLFSGN---------SESKRKVLDWKTRFEIALGIAKGLLYLHEECRECIIHNDVKPENILLDSDLTAKLADFGLAKLL----YR-DF---SRVLTTTRGTRGYLAPEWVSGLPITTKVDVYSFGMTLLEIISGRRN-L------DLTVQDPSKL---YFPTWAATQINQ-GNTMNIVEESVA--EEA---D-MEEVRRACVAALLCIQEDDEARPSMREVVQMLEGKIK-------------------PQNPQILSS-------AIAD-------NHG------E-QSD---------TNS---------YSTG------------------------------DVTL----------------------------------------------------
>ThzLecRLK-G-type-74
-----------------------MNLKTNNI-----EMGNNGAFPY---------MLFA-------L-TL----LIIFH---K-----CTAV-GGD-----T--LSLG-ASLTG-------------------NQT-IISKN-------GTFELGFFTPNGT----NN--WYI-GIWYGKV-PE-K----T------IVWVA---NRERPVK-NRPGVLKLFRQGSLGLF-----------D-AE-GA---------------PLWSVNVS----N----KA-SQAVILDSGNFVVL--S-------DDNKS---E---I-----------SWQSF--DHPVDTWLPGMKL------GG-KKK----LVCWNNSLDPAPG--HFSHQADPS------GI-RQFVLTW----DN-SV-----RY---WESGV--------------W----DG-----KIFSQ-IPEM----AL-LGL--YNF--SVEDTSS----GFYLSYTLT-PANRNNAFSRFIIHTSG--EYQQYVLL----D-N---NE--------WSMFWSQP---RDQCN-V-YNACGAYGICN---------SNNI---QF-CSCMEGF-IP-RDNRSWSLRDWSSTGCVRQ--SPLN-CDA------KNGS--IDGFVDS--RATL----PA-----NDAFS--YP---ATTKKDCEKACLRNCSCTAYAFN-------MPSGP-CQIWS-GDLLNMH----NS-KSE---SDSN----------VFIRVAASALP-K--------------------------------------------------------------------------------------------------------------------------------------------------------------------SDPTFFSQ-----------VCL---VFGIFS--VVAF--ALGISS----FL-RWQG-------YR-------LR--------------------SMERS---------------AE----S-FLRVFSYKELKIATRNF---RSKLGSG--GFGSVFK---G-SLKDGTLVAVKKLEG----SQQDEKQFRAEINSLGSIQHKNLVRLRGFCVEGSERLLVYEYMPNGSLNSLLFTDN---------SESKQMVLDWKTRFEIALGIAKGLHYLHEECRECIIHNDVKPENILLDSDLTAKLAYFGLAKLL----CR-DS---SHVLTTVRGTRGYLAPEWFFGLPITPKVDVYSFGMTLLEIISGRRN-V------DMSMEDSNKH---YFPSWVAAQVYQ-DNMSNIVEEVVAVTEEA---D-TEEMKRGIVVGLLCIEKDENVRPSMGQVVWMLEGKMD-------------------PPTRQIPSD-------NDVI------------------------------ACT---------NVSG------------------------------DAV-----------------------------------------------------
>ThzLecRLK-G-type-59
-------------------------MG---------EIREKFGL-S---------LCFV-------F-TV----LIQLKSC-G-----AAVE-GGD-----T--LSLD-ASLTG-------------------NQT-ITSKN-------GTFELGFFNPNGT----SN--WYV-GIWYANI-SE-K----T------YVWVA---NRETPAR-NRSSVLKLSKEGDLGLF-----------D-AT-GA---------------SLWSVNVT----K----KA-SRAVILDSGNFVML--S-------VDNKS---E---I-----------VWQSF--DHPVDTVLPGMRF------GG-QQK----LVSWKSSLDPAPG--LFSYHVDPS------GA-EQLLLKW----NN-SV-----QY---WASGT--------------W----DG-----KVFSQ-IPEM----TG-KGS--YNF--SFEKTKS----GLYVTY--T----LMSIVSRFVLAKSG--EIQQYALL----N-D---SRI-------WNLFWSQP---RDQCA-V-YGLCGAYGSCN---------PNNI---QF-CSCVEGF-TP-KDIQAWDSRESWSSGCVRQ--SPLN-CDA------KNGS--TDGFLEP--SVTS----PA----VDSASS--YP---ATTRKDCQKACLLNCSCTAFTFK-------SPSGP-CQIWS-GDLLNMH----KSELK----SNSN----------VFIRVAASALP-K--------------------------------------------------------------------------------------------------------------------------------------------------------------------TDKSSSSKHK-----TAAIVGG---VLGGVV--ALAI--ALGIFT----FL-VRRR-------QR-------VI--------------------EPQKWP--------------AES-SNP-LLRTFTYKELKTATRNF---THKLGGG--ESGSVHK---G-SLSDNTQVAVKRIGN----SRDGEKRFQKELSTVGRLKHQNLIELRGFCSEGSQNLLVYEYMPNGSLDSFLF-DN---------SKAQYKVLDWNTRFQIALGTAKGIAYLHDK---EIVHCDIKPENILLDAKFSPKVGGLGLAKIE----GV-AF---SHEETFIRGTRGYLAPEWMSGLPITAKADVYSFGMTLLEIIAGRRN-S------NLIVE-SSSM---FFQAWSAEQIKR-GNSLLSEEDGDLVHGDS---E-GEEIRRATMVGGWCVQEREEARPHMWQVIKFLQDPLD-------------------PQTSQALQL-------LL--------------------------------------------HGRG------------------------------HHIL--------------PSS-S---------------------------------
>ThzLecRLK-G-type-65
-------------------------MG---------EIREKFGL-S---------LCFV-------F-TV----LIQLKSC-G-----AAVE-GGD-----T--LSLD-ASLTG-------------------NQT-ITSKN-------GTFELGFFNPNGT----SN--WYV-GIWYANI-SE-K----T------YVWVA---NRETPAR-NRSSVLKLSKEGDLGLF-----------D-AT-GA---------------SLWSVNVT----K----KA-SRAVILDSGNFVML--S-------VDNKS---E---I-----------VWQSF--DHPVDTVLPGMRF------GG-QQK----LVSWKSSLDPAPG--LFSYHVDPS------GA-EQLLLKW----NN-SV-----QY---WASGT--------------W----DG-----KVFSQ-IPEM----TG-KGS--YNF--SFEKTKS----GLYVTY--T----LMSIVSRFVLAKSG--EIQQYALL----N-D---SRI-------WNLFWSQP---RDQCA-V-YGLCGAYGSCN---------PNNI---QF-CSCVEGF-TP-KDIQAWDSRESWSSGCVRQ--SPLN-CDA------KNGS--TDGFLEP--SVTS----PA----VDSASS--YP---ATTRKDCQKACLLNCSCTAFTFK-------SPSGP-CQIWS-GDLLNMH----KSELK----SNSN----------VFIRVAASALP-K--------------------------------------------------------------------------------------------------------------------------------------------------------------------TDKSSSSKHK-----TAAIVGG---VLGGVV--ALAI--ALGIFT----FL-VRRR-------QR-------VT--------------------EPQKWP--------------AES-SNP-LLRTFTYRELKTATRNF---TQKLGGG--ESGSVHK---G-SLSDNTQVAVKRIGN----SRDGEKRFQKELSTVGRLKHLNLIELRGFCSEGSQNLLVYEYMPNGSLDSFLF-DN---------SKAQYKVLDWKTRFQIALGTAKGISYLHEE---KIVHCDIKPENILLDAKFNPKIGGLGLAKIE----GI-AF---SHEETFIRGTRGYLAPEWMSGLPITAKADVYSFGMTLLEIIAGRRN-A------DLIVE-SSSM---FFQTWAAEQMKR-DNSLLSEEDGDLVHGNS---E-GEEIRRATMVGGWCVQEREEARPYMWQVIKILQGPLD-------------------LQTSQALQI-------LL--------------------------------------------NGRE------------------------------HHIL--------------S-------------------------------------
>ThzLecRLK-G-type-73
-------------------------MG---------EIREKFGL-S---------LCFV-------F-TV----LIQLKSC-G-----AAVE-GGD-----T--LSLD-ASLTG-------------------NQT-ITSKN-------GTFELGFFNPNGT----SN--WYV-GIWYANI-SE-K----T------YVWVA---NRETPAR-NRSSVLKLSKEGDLGLF-----------D-AT-GA---------------SLWSVNVT----K----KA-SRAVILDSGNFVML--S-------VDNKS---E---I-----------VWQSF--DHPVDTVLPGMRF------GG-QQK----LVSWKSSLDPAPG--LFSYHVDPS------GA-EQLLLKW----NN-SV-----QY---WASGT--------------W----DG-----KVFSQ-IPEM----TG-KGS--YNF--SFEKTKS----GLYVTY--T----LMSIVSRFVLAKSG--EIQQYALL----N-D---SRI-------WNLFWSQP---RDQCA-V-YGLCGAYGSCN---------PNNI---QF-CSCVEGF-TP-KDIQAWDSRESWSSGCVRQ--SPLN-CDA------KNGS--TDGFLEP--SVTS----PA----VDSASS--YP---ATTRKDCQKACLLNCSCTAFTFK-------SPSGP-CQIWS-GDLLNMH----KSELK----SNSN----------VSIRVAASALP-K--------------------------------------------------------------------------------------------------------------------------------------------------------------------TDKSSSSKHK-----TAAIVGG---VLGGVV--ALAI--ALGIFT----FL-VRRR-------QR-------VT--------------------EPQKWP--------------AES-SNP-LLRTFTYRELKTATRNF---TQKLGGG--ESGSVHK---G-SLSDNTQVAVKKIGN----SRDGEKQFQKELSTVGRLQHQNLIELRGFCLEPSRNLLVYEYMPIGSLDSFLF-DN---------SKAQYKVLDWNTRFQIALGTAKGIAYLHDK---EIVHCDIKPENILLDAKFNPKIGGLGLAKIE----GI-AF---SHEETFIRGTRGYLAPEWMSGLPITAKADVYSFGMTLLEIIAGRRN-S------NLIVE-SSSM---FFQAWVAEQMKR-GNPLLSEEDGDFVHGNS---E-DGEIRRATMVGGWCVQEREEARPYMWQVIKILQGPLD-------------------LQTSQALQL-------LL--------------------------------------------NGRG------------------------------HHPL--------------Y-------------------------------------
>ThzLecRLK-G-type-117
-------------------------MG---------EIREKFCL-C---------LFFV-------F-AV----FIQLKSY-G-----AAVE-GRD-----T--LSLG-ASITG-------------------NQT-IISKN-------GTFELGFFSPNGT----NN--WYI-GIWYANL-SE-K----T------IVWVA---NRETPAR-NRSSVLKLSKEGHLGLF-----------D-AT-GA---------------SLWSVNVT----K----KA-SRAVILDSGNFVML--S-------VDNKS---E---I-----------VWQSF--DHPVDTVLPGMRF------GG-QQK----LVSWKSSLDPAPG--LFSYHVDPS------GA-EQLLLKW----NN-SV-----QY---WASGT--------------W----DG-----KVFSQ-IPEM----TG-KGS--YNF--SFEKTKS----GLYVTY--T----LMSIVSRFVLAKSG--EIQQYALL----N-D---SRI-------WNLFWSQP---RDQCA-V-YGLCGAYGSCN---------PNNI---QF-CSCVEGF-TP-KDIQAWDSRESWSSGCVRQ--SPLN-CDA------KNGS--TDGFLEP--SVTS----PA----VDSASS--YP---ATTRKDCQKACLLNCSCTAFTFK-------SPSGP-CQIWS-GDLLNMH----KSELK----SNSN----------VSIRVAASALP-K--------------------------------------------------------------------------------------------------------------------------------------------------------------------TDKSSSSKHK-----TAAIVGG---VLGGVV--ALAI--ALGIFT----FL-VRRR-------QR-------VI--------------------EPQKWP--------------AES-SNP-LLRTFTYKELKTATRNF---THKLGGG--ESGSVHK---G-SLSDNTQVAVKRIGN----SRDGEKRFQKELSTVGRLKHQNLIELRGFCSEGSQNLLVYEYMPNGSLDSFLF-DN---------SKAQYKVLDWNTRFQIALGTAKGIAYLHDK---EIVHCDIKPENILLDAKFSPKVGGLGLAKIE----GV-AF---SHEETFIRGTRGYLAPEWMSGLPITAKADVYSFGMTLLEIIAGRRN-S------NLIVE-SSSL---FFQAWVAEQMKR-GNPLLSEEDGDFVHGNS---E-DGEIRRVTMVGGWCVQEREEARPYMWQVIKILQGPLD-------------------LQTSQALQL-------LL--------------------------------------------NGRG------------------------------HHPL--------------Y-------------------------------------
>ThzLecRLK-G-type-63
-------------------------MG---------EIREKFCL-C---------LFFV-------F-AV----FIQLKSY-G-----AAVE-GRD-----T--LSLG-ASITG-------------------NQT-IISKN-------GTFELGFFSPNGT----NK--WYI-GIWYANL-SE-K----T------IVWVA---NRETPAR-NRSGVLKLSKEGHLGLF-----------D-AE-GV---------------SVWSVNVT----K----KP-SQAVILDSGNFVML--R-------DVNKS---E---T-----------VWQSF--DYPVDTLLPGMRF------GG-QQK----LVSWKSSLDPAPG--LFSYQVDPS------GV-KQLVLLW----NN-SV-----QY---WASGA--------------W----DG-----NVFSQ-IPEM----TN-KGL--YNI--SVETTNS----GLYVTY--T-SIAIRNVLSRSVIVKSG--GMQIYALL----D-D---AK--------WKMVWSRP---RDQCA-V-YGLCGAYGSCN---------SNNL---QF-CSCVEGF-SP-KDSRAWVSRESWSSGCVRQ--RPLN-CGA------KSGS--TDGFIEP--NVTL----PD----ADSASS--YP---VTTKEDCQKGCLLNCSCTAFTFN-------PSSGL-CRIWS-GDLLNMR----SSLLSKSKLSNSN----------AFIRVAVSALP-K--------------------------------------------------------------------------------------------------------------------------------------------------------------------TDKSSSSKRK-----IATIVGA---VLAVVV--ALAV--ALGIFR----FL-LKRR-------QR-------VV--------------------PPQRW---------------AES-CNP-SLRAFTYKELKTATRNF---NHKLGGG--EFHSVFK---G-SLSDNTQVAVKKIGN----SRDGEKQFQKELSTVGRLQHQNLIELRGFCLEPSRNLLVYEYMPIGSLDSFLF-DN---------SKAQYKVLDWNTRFQIALGTAKGIAYLHEE---KIVHCDIKPENILLDAKFNPKIGGLGLAKIE----GI-AF---SHEETFIRGTRGYLAPEWMSGLPITAKADVYSFGMTLLEIIAGRRN-A------DLIVE-SSSM---FFQTWAAEQMKR-DNSLLSEEDGDLVHGNS---E-GEEIRRATMVGGWCVQEREEARPHMWQVIKFLQDPLD-------------------PQTSQALQL-------LL--------------------------------------------HGRG------------------------------HHIL--------------PSS-S---------------------------------
>ThzLecRLK-G-type-138
-------------------------MG---------EIREKFCL-C---------LFFV-------F-AV----FIQLKSY-G-----AAVE-GRD-----T--LSLG-ASITG-------------------NQT-IISKN-------GTFELGFFSPNGT----NK--WYI-GIWYANL-SE-K----T------IVWVA---NRETPAR-NRSSVLKLSKEGDLGLF-----------D-AT-GV---------------SLWSVNVT----K----KP-SQAAILDSGNFVML--R-------DVNKS---E---T-----------VWQSF--DYPVDTLLPGMRF------GG-QKK----LVSWKSSLDPAPG--LFSYQVDPS------GV-KQLVLLW----NN-SV-----QY---WASGA--------------W----DG-----NVFSQ-IPEM----TN-KAL--YNI--SVENTNS----SLYVTY--T-SIAIKNVLSRSVIVNSG--GMQLYALL----D-D---AK--------WTLLWSQP---RDQCA-V-YGLCGAYGSCN---------SNNL---QF-CSCVEGF-IP-TDTRAWDSQEWWSSGCVRQ--KSLS-CGT------ENGS--SDGFLEL--SVTL----PD----ADSVSSYLYP---STTNKDCQKACLLNCSCTAFTFN-------PSSGL-CHIWF-GDLLTMR----SSLPSK---STSN----------VFIRLAASALP-K--------------------------------------------------------------------------------------------------------------------------------------------------------------------THKSSSSKHK-----IATIVGA---VLAVVV--ALAV--GLGIFR----FL-LKRR-------QR-------VV--------------------PPQRW---------------AES-CNP-SLRAFTYRELKTATRNF---SHKLGGG--EFHSVFK---G-SLSDNTQVAVKKIGN----SRDGEKQFQKELSTVGRLQHQNLIELRGFCLEPSRNLLVYEYMPIGSLDSFLF-DN---------SKAQYKVLDWNTRFQIALGTAKGIAYLHEE---KIVHCDIKPENILLDAKFNPKIGGLGLAKIE----GI-AF---SHEETFIRGTRGYLAPEWMSGLPITAKADVYSFGMTLLEIIAGRRN-A------DLIVE-SSSM---FFQTWAAEQMKR-DNSLLSEEDGDLVHGNS---E-GEEIRRATMVGGWCVQEREEARPYMWQVIKILQGPLD-------------------LQTSQALQL-------LL--------------------------------------------NGRE------------------------------NHIL--------------S-------------------------------------
>ThzLecRLK-G-type-75
-------------------------MD---------EIRGNFCL-I---------LFLA-------F-TM----CIQLKGY-G-----AAVE-GGD-----T--LSLG-ASITG-------------------NQT-IISKN-------GTFQLGFFSPNGT----NN--WYI-GIWYANL-SE-K----T------IVWVA---NRETPAR-NRSGVLKLSKEGDLGLL-----------D-AT-GT---------------SLWSVNVT----K----KP-SQAVILDSGNFVML--G-------DDNKS---E---I-----------VWQSF--DNPVDTWLPGMRF------GG-QLK----LVCWKNSLDPAPG--LYSLHMDPS------GA-KQFELTW----NN-SV-----QY---WESGK--------------W----NG-----KSFSD-VPEM----TSTKGL--YRL--SVESVSS----GLYFSY--T-LMPGINALSRFTLTVSG--GMQMYALS----D-G---SN--------WNAFWSRP---RDQCA-I-YGLCGSYGTCN---------SNNL---QF-CSCLEGF-NP-TDNRAWELKEW-SIGCVRQ--SPLN-CGD------INGS--TDGFINP--SVKL----PN-----DSASS--YP---AYTRKDCEKACLRNCSCTAFTFN-------PSSGF-CQIWL-GDLLNMH----SSLPSE---SNSN----------VFIRVDASAVP-K--------------------------------------------------------------------------------------------------------------------------------------------------------------------TNESSSSKGK-----IATIVGA---VLAAVV--ALAV--ALGIFR----FL-LRQR-------QR-------VV--------------------QPQRW---------------AES-CNP-SLRAFTYKELKTATRNF---THKLGGG--EVSSVFK---G-SLSDNTQVAVKKIGN----SRDGEKQFQKELSTVGRLQHQNLIELRGFCLEPSRNLLVYEYMPIGSLDSFLF-DN---------SKAQYKVLDWNTRFQIALGTAKGIAYLHEE---KIVHCDIKPENILLDAKFNPKIGGLGLAKIE----GI-AF---SHEETFIRGTRGYLAPEWMSGLPITAKADVYSFGMTLLEIIAGRRN-S------NLIVE-SSSM---FFQAWVAEQMKR-GNPLLSEEDGDFVHGNS---E-DGEIRRATMVGGWCVQEREEARPYMWQVIKILQGPLD-------------------LQTSQALQL-------LL--------------------------------------------NGRG------------------------------HHPL--------------Y-------------------------------------
>ThzLecRLK-G-type-148
---------------------------------------------------------------------M----CIQLKGY-G-----AAVE-GGD-----T--LSLG-ASITG-------------------NQT-IISKN-------GTFELGFFSPNGT----NN--WYI-GIWYAKI-PE-K----T------IVWVG---NRETPAR-NRSGVLKLSREGNLELF-----------D-AE-GA---------------SLWSANVS----S----KA-SGALILDSGNFIML--G-------DDNKS---E---T-----------VWQSF--DYPSDTWLPEMRF------GG-QQK----LVCWKNSLDPAPG--FFSFHVDPS------GV-KQFVLTW----NN-SV-----KY---WESGE--------------W----DG-----KIFSG-VPEM----TQ-KGY--YNL--SVDVTSS----GLYVSY------PYVNAPSRFVLYKSG--EVQQFYFI----D-G---SQ--------WKMVWSRP---RDQCA-V-YGLCGAYGSCN---------SNNL---QF-CSCVEGF-TP-TDNRTWDLQEWWSSGCVRQ--RPLN-CGA------KSGS--TDGFIEP--NVTL----PD-----DSASP--YP---ATTKKECQKACLTNCSCTAYTFQ-------SPSGP-CQIWS-GDLLNLR----NSIPSKSKLSNSN----------AFIRVAVSALP-K--------------------------------------------------------------------------------------------------------------------------------------------------------------------TDKSSS-KRK-----IATIVGA---MLAVVV--ALAV--ALGIFT----FL-LKGR-------QR-------VV--------------------PPQRW---------------AES-CNP-SLRAFTYKELKTATRNF---THKLGGG--EVSSVFK---G-SLSDNTQVAVKKIGN----SRDGEKQFQKELSTVGRLQHQNLIELRGFCLEPSRNLLVYEYMPIGSLDSFLF-DN---------SKAQYKVLDWKTRFQIALGTAKGISYLHEE---KIVHCDIKPENILLDAKFNPKIGGLGLAKIE----GI-AF---SHEETFIRGTRGYLAPEWMSGLPITAKADVYSFGMTLLEIIAGRRN-S------NLIVE-SSSM---FFQAWVAEQMKR-GNPLLSEEDGDFVHGNS---E-DGEIRRATMVGGWCVQEREEARPYMWQVIKILQGPLD-------------------LQTSQALQI-------LL--------------------------------------------NGRE------------------------------HHIL--------------S-------------------------------------
>ThzLecRLK-G-type-57
-------------------------MG-------------NICL-G---------LLFA-------V-TL----FIQLKSNSG-----A-----RD-----T--LSLG-SSLTG-------------------NQT-IISKN-------GTFELGFFSPNGS-----N--WYI-GIWYAQI-PE-K----T------IVWVA---NRETPAR-NRSGVLKLSREGNLELF-----------D-AE-GA---------------SLWSANVS----S----KA-SRAVILDSGNFLVL--S-------NGSKS---E---T-----------VWQSF--DNPADTWLAGMVF------GG-RQK----LVSWRNSLDPAPG--LFSLQMDPS------GA-KQLVLTW----NN-SV-----QY---WDSGT--------------W----DG-----KIYSG-VPEI----AD-KRQ--VNI--SVESNIS----GLFESY--T-LIPPFNALIRLVVTRFG--QVRVYVFV----G-S---S---------WSMIWSVP---GDGCA-V-YGTCGSYGTCD---------SRNL---QH-CSCGEGF-KP-TDNSAWLLQDWASIGCVRK--SPLR-CDA------INGS--TDGFIDL--GVTL----PD-----GFASS--YP---ASTKKDCEEACLRNCSCTAFSFN-------LPSGP-CQIWS-GDLLNMR----NSTTSK---SNSD----------VFIRVSASQLS-T---------------------------------------------------------------------------------------------------------------------------------------------------------------------------KRK-----STSTVGV---VLGIVG--ALTF--ALGIFS----IL-IWRR-------HQ-------LR--------------------SMDWR---------------ADF-PDS-FLTMFSYKELKIATRNF---RSKIGRG--GFGSVFK---G-SLPDGTLVAVKKMEG----SRQDEKQFRAEISSLGNIQHVNLVRLRGFCAQGSRRLLIYDYMPNGSLNSFLFTSQ---------SKSKGRVLDWKIRFEIALGTARGLLYLHEECRDCIIHGDVKPENILLDSNLSPKLADFGLAKLM----GR-DF---SRVLTTTRGTRGYLAPEWIFGLPISTKVDVYSFGMTLLEIISGQRN-V------DLNVQDSSNF---YFPSWAATQVYQ-GNTINIVDEDVA--EEA---D-AEEVRRACVVALLCIQEDEELRPSMGQVVQMLEGKVE-------------------PQTPRISSS---------------------------E-QP----------------------------------------------------------------------------------------------------------------
>ThzLecRLK-G-type-61
-------------MLPFQG---TSAMG-------------NICL-S---------LLFA-------V-TL----FIQLKSNSG-----A-----PD-----T--LSLG-ASLNG-------------------NRT-IISKN-------GTFELGFFSPNGS-----N--WYI-GIWYAQI-PE-K----T------IVWVA---NRETPAR-NRSGVLKLSREGNLELF-----------D-AE-GA---------------SIWSVNTT----N----KA-SRAVILDSGNFLIL--S-------DDNKS---E---T-----------VWQSF--DNPIDTLLPGMRF------GG-QKK----LVSWKSSLDPAPG--LFSLHIDPY------GG-KQFVLTW----NN-SV-----QY---WTTGT--------------W----DG-----KIFSA-IPEI----AD-NHI--FNV--SVEGNSS----GLYFTY--M-LVPNFNALARFVVTKFG--QGQQSSFG----S-T---G---------WYMFWSVP---RDGCA-V-YGPCGAYGSCD---------SRNL---LL-CSCEEGF-KP-SDNRAWLSQDWASSGCVRQ--SPLN-C-----------S--TDRFIDI--GVML----PD-----NDASL--YP---ASTKKDCQEACLRNCSCTAFAFN-------PPSGP-CQIWS-GDLLNMR----NSTPSK---INSN----------AFIRVGASQLS-L---------------------------------------------------------------------------------------------------------------------------------------------------------------------------KRK-----TTSIVGL---VLGIVG--ALSV--ALGICS----FL-IWRR-------HQ-------QR--------------------STDRR---------------ADS-LDS-FLRMFSYKELKIATRNF---RSELGSG--GSGSVFK---G-SLPNGTLVAVKKLQG----SRQNEKQFRAEISSLGTIQHVNLVRLRGFCAQGSKRLLIYDYMPNGSLNSMLFTSN---------SNSKGKVLDWKTRFEIALGTARGLLYLHEECRGCIIHSDVKPENILLDGDLSPKLADFGLSKVM----GR-DL---SRVLTTTRGTRGYLAPEWISGLPITPKVDVYSFGMTLLEIISGRGN-L------DLTVQDPSKL---YFPTWAATQINQ-ENTMNIVEEGVA--EEA---D-MEEVRRACVAALLCIQEDDEVRPSMRQVVQILEGKIQ-------------------PQYPHILSS-------ALTD-------NHG------E-QGD---------NNS---------YAIG------------------------------DVTR----------------------------------------------------
>ThzLecRLK-G-type-76
-------------------------MG-------------NICL-S---------LLFA-------V-TL----FIQLKSNSG-----A-----RD-----T--LSLG-SSLTG-------------------NQT-IISKN-------GTFELGFFSPNGS-----N--WYI-GIWYAQI-PE-K----T------IVWVA---NRETPAR-NRSGVLKLSREGNLVLF-----------D-AE-GA---------------SIWSVNTT----N----KA-SRAVILDSGNFLVL--S-------NGSKS---E---T-----------VWQSF--DNPVDTLLPGMRF------GG-QKK----LVSWKSSLDPAPG--LFSLHIDPY------GG-KQFVLTW----NN-SV-----QY---WTTGT--------------W----DG-----KIFSA-IPEI----AD-NHI--FNV--SVEGNSS----GLYFTY--M-LVPNFNALARFVVTKFG--QGQQSSFG----S-T---G---------WYMFWSVP---RDGCA-V-YGPCGAYGSCD---------SRNL---LL-CSCEEGF-KP-SDNRAWLSQDWASSGCVRQ--SPLN-C-----------S--TDRFIDI--GVML----PD-----NDASL--YP---ASTKKDCQEACLRNCSCTAFAFN-------PPSGP-CQIWS-GDLLNMQ----NSTPSK---INSN----------AFIRVGASQLS-L---------------------------------------------------------------------------------------------------------------------------------------------------------------------------KRK-----TTSIVGL---VLGIVG--ALSV--ALGICS----FL-IWRR-------HQ-------QR--------------------STDRR---------------ADS-LDS-FLRMFSYKELKIATRNF---RSELGSG--GSGSVFK---G-SLPDGTLVAVKKMQG----SRRDEKQFRAEISSLGTIQHVNLVRLRGFCAQGSKRLLIYDYMPNGSLNSMLFTSN---------SNSKGKVLDWKTRFEIALGTARGLLYLHEECRGCIIHSDVKPENILLDGDLSPKLADFGLAKLM----GR-DL---SRVLTTTRGTRGYLAPEWISGLPITTKVDVYSFGMTLLEIISGRRN-L------DLTVQDPSKL---YFPTWAATQINQ-GNTMNIVEESVA--EEA---D-MEEVRRACVAALLCIQEDDEARPSMREVVQMLEGKIK-------------------PQNPQILSS-------AIAD-------NHG------E-QSD---------TNS---------YSTG------------------------------DVTL----------------------------------------------------
>ThzLecRLK-G-type-77
-------------------------MG-------------NICL-G---------LLFA-------V-TL----FIQLKSNSG-----A-----RD-----T--LSLG-ASLTG-------------------NQT-IISKN-------GTFELGFFSPNGS-----N--WYI-GIWYAQI-PE-K----T------YVWVA---NRETPAR-NRSGVLKLSREGNLVLF-----------D-AE-GA---------------SIWSVNTT----N----KA-SRAVILDSGNFLIL--S-------DDNKS---E---T-----------VWQSF--DNPIDTLLPGMRF------GG-QQK----LVSWKSSLDPAPG--LFSLHVDPS------GA-KQFVLTW----NN-SI-----QY---YSTGP--------------W----DG-----NIFSG-IPEI----SD-KHI--LNV--SVESNSS----GLYLTY--M-LVPNFNDLARFVVSKFG--QGQQFSFE----S-T---G---------WSMFWSVP---GDACA-V-HGACGPYGTCD---------SRNN---PL-CSCEEGS-KP-SDNRAWISQDWASSGCVPQ--SPLN-C-----------S--TDGFIDI--GVTL----PN-----DEASS--YP---APTKKDCRKACLRNCSCNAFSFN-------LPSGP-CQIWS-GDLLNMR----NSTPSK---INSN----------AFIRVGASQLS-L---------------------------------------------------------------------------------------------------------------------------------------------------------------------------KRK-----TTSIVGL---VLGIVG--ALSV--ALGICS----FL-IWRR-------HQ-------QR--------------------STDRP---------------ADS-SDS-FLRMFSYKELKIATRNF---RSELGSG--GSGSVFK---G-SLPNGTLVAVKKLQG----SRQNEKQFRAEISSLGNIQHVNLVRLRGFCAEGSRRLLIYDYMPNGSLNSLLFTSN---------SNSKEKILDWKTRFEIALGTARGLLYLHEECRGCIIHSDVKPGNILLDGDLSPKLADFGLSKVM----GR-DL---SRVLTTTRGTRGYLAPEWISGLPITPKVDVYSFGMTLLEIISGRGN-L------DLTVQDPSKL---YFPTWAATQINQ-ENTMNIVEEGVA--EEA---D-MEEVRRACVAALLCIQEDDEVRPSMRQVVQILEGKIQ-------------------PQYPHILSS-------ALTD-------NHG------E-QGD---------NNS---------YAIG------------------------------DVTL----------------------------------------------------
>ThzLecRLK-G-type-62
------------------------------------------------------------------------------------------------------------------------------------------------------MAHLSWDSSVQM----AA----T-GI----L-AS-G----M----------P---NRETPAR-NRSGVLKLSSEGNLVLL-----------D-AE-GV---------------SIWSVNTT----T----KA-SRAVILDSGNFLML--S-------NDNKS---E---T-----------VWQSF--DNPVNTWLPGMRF------GG-QQK----LVSWKNSLDPTPG--LFSFHADPS------GA-KQFVLTW----NN-SI-----QY---WETGT--------------W----DG-----KMFSE-LPAM----ANVGKG--FHV--RAESRKS----GFYISY--T-LMPEITDLSRFVLTNLG--GLQINAFI----R-G---SK--------WTMVGIRP---RDQCA-A-YGFCGPYGTCN---------SNNL---EF-CSCVEGF-TV-ADKRARDSQDWWSSGCVRQ--SPLN-CDT------EKGS--TDEFIEP--GVTL----PD-----DSASS--YP---APKKEDCQIACLGNCSCTAFSFN-------SPSGP-CQIWS-GDLLNMN----NS-PSN---RRGS----------VFIRVAFSEVP-K---------------------------------------------------------------------------------------------------------------------------------------------------------------------------HKK-----LSSSKLK---AIIIVSALALAV--ALSIFS----FL-MWQR-------YR-------LRP-------------------PMETC---------------ADS-SEY-FLRMFSYMELKIATRNF---RSLLGSG--GFGSVFK---G-SLTDGTLVAVKKLDSV---SRQHDKQFRAEINSLGSIQHANLIRLRGFCAEGSKRLLVYDYMLNGSLNSLLFTNN---------SKSKPKVLDWKTRFQIALGTARGLVYLHEECRDRVIHSDVKPENILLDDNFSPKLADFGLAKLV----GR-DF---SRVLTTMRGTRGYLAPEWVSGLPITTKVDVYSFGMTLLEIISGRRN-L------DLTVQDPSKL---YFPTWAATQINQ-GNTMNIVKKVATGVKDA---D-TEEMKRGIVVGLLCIEKDENERPSMGQVVRMLEGIIE-------------------LTTLQILSS-------AIAD-------NHG------E-QSD---------TNS---------YSTG------------------------------DVTL----------------------------------------------------
>ThzLecRLK-G-type-66
------------------------------------------------------------------------------------------------------------------------------------------------------MFELGFFSPNER----NN--WYL-GIWYANI-AE-K----M------VIWVA---NRENPGK-HRPGVLKFSKVGTLRLF-----------D-AE-GM---------------SLWSANVS----Y----KP-SRAVLLDCGNFFMP--S-------DDNKS---E---N-----------VWQSF--DYPVDSWLPGMRF------GG-QQK----LVCWKNSMDPAPG--LLSFQLDPS------GA-KQFVLTW----NN-SV-----QY---WESGN--------------W----DN-----KTFSG-IPET----TN-GER--FNV--SVESTSS----GFYFSY--E-LL---TRIPRFIKINSG--GIQEYALF----D-N---TK--------WTMVGIRP---RDQCA-A-YGFCGPYGTCN---------SNNL---EF-CSCVEGF-TV-ADKRARDSQDWWSSGCVRQ--SPLN-CDT------EKGS--TDEFIEP--GVTL----PD-----DSASS--YP---APKKEDCQIACLGNCSCTAFSFN-------SPSGP-CQIWS-GDLLNMN----NS-PSN---RRGS----------VFIRVAFSEVP-K---------------------------------------------------------------------------------------------------------------------------------------------------------------------------HKK-----LSSSKLK---AIIIVSALALAV--ALSIFS----FL-MWQR-------YR-------LRP-------------------PMETC---------------ADS-SDS-FLRMFSYMELKIATRNF---RFKLGSG--GFGSVFK---G-CLRDGTLVAVKKLEG----SRQHDKQFRAEINSLGSIQHANLIRLRGFCAEGSR--------------------------------------------------------------------------------------------------------------------------------------------------------------------------------------------------------------------------------------------------------------------------------------------------------------------------------------------------------------------------------------------------------------------------------
>ThzLecRLK-G-type-70
-------------------------------------------------------------------------------------------------------------------------------------------------------------------------------------------------------------------------------------------------------------------------------------------------------ML--N-------DDSKS---E---T-----------VWQSF--DNPVNTWLPGMRF------GG-QQK----LVSWKNSLDPTPG--LFSFHADPS------GA-KQFVLTW----NN-SI-----QY---WETGT--------------W----DG-----KMFSE-LPAM----ANVGKG--FHV--RAESRKS----GFYISY--T-LMPEITDLSRFVLTNLG--GLQINAFI----R-G---SK--------WNTFWYQP---ADACA-V-YGLCGAYGTCN---------SNNL---HF-CSCVEGF-TP-TDNGAWDSQFWGSSGCVRR--SPLN-CDA------KNGS--TDRFVDL--SVTL----PN-----DYTSS--YP---APTKKDCQKLCLHNCSCTAFTFS-------PPSGP-CQLWS-GDVLNMR----NSPPSK---SRSN----------VSIRVGASELP-K---------------------------------------------------------------------------------------------------------------------------------------------------------------------------KRK-----STSIVGT---VLGIVG--ALAG--ALGFFS----VF-ICRR-------RQ------------------------------TDRY---------------TDS-SDS-FLRMFSYKELKIATRNF---KSELGRG--GFGSVFK---G-SLPDGTIVAVKRMKC----SRQDEKQFRAEISSLGNIHHVNLVRLRGFCAAGSKRLLIYDYMPNGSLNSFLFTSR---------SKSERRLLDWKTRLEIALGTARGLLYLHEECRDRIIHCDIKPENILLDADFSPKVADFGLAKLV----GR-NF---SKVLTTTRGTRGYLAPEWLCGLPITVKADVYSFGMTLLELISGRRN-S------DLSVQDSQYY----FPTWAAAQINK-GNTIGIVDERIV--NKA---D-IEEVRRVAVVSFLCIQMDENERPSMAQVVRILEGKSE-------------------GDVEQYERSL-----QALVN----------------D-HCD---------------------------------------------------------------------------------------------------------------
>ThzLecRLK-G-type-145
------------------------------------------------------------------------------------------------------------------------------------------------------MFELGFFSTNGS----NN--WYI-GIWYAKV-PE-K----T------IVWVA---NRETPAR-DKPGILKLSRGGHLGLF-----------D-AK-GG---------------SVWFVNVT----K----KA-SKAVILDSGNFLMV--A-------DENIS---D---P-----------LWESF--DHPVDTWLPGMRF------GG-QQK----LVSWKNSLDPAPG--LFSFHMDPS------GV-KQFVLTW----NT-SV-----QY---WRSGT--------------W----NG-----EIFSA-IPEM----GN-KGF--YNI--SVESVGS----LLYMTY--S-PINPVFKISRFVLVNSG--TIQEYNLN----K-D---SK--------WNLFWSEP---RDQCE-V-YGLCGAYGTCN---------SNHL---TF-CSCAEGF-KP-KEDLSWSSREWWSSGCVRQ--SPLN-CDA------EKGS--TDQFFDS--NVML----PD-----DNYSL-PLP---APTKIDCEKACLRNCSCTAFTSN-------PPSWA-CKIWS-GDLLNMH----NF-PSQ---RNTN----------VSIRVAASALP-N--------------------------------------------------------------------------------------------------------------------------------------------------------------------FDRP---SSK-----STRIVGA---VLGIIG--ALAV--VLGIIS----IL-MWRR-------RR-------LR--------------------LTERY---------------GDS-SNS-FLRMFSYMELKIATRNF---RSKLGSG--GFGTVFK---G-SLADGTLVAVKKMEG----SRQSEKQFRAEISSLGNIQHANLVRLRGFCAE-----------------------------------------------------------------------------------------------------------------------------------------------------------------------------------------------------------------------------------------------------------------------------------------------------------------------------------------------------------------------------------------------------------------------------------
>ThzLecRLK-G-type-81
-------------------------MK----------MGRNGLLAY---------ALVA-------L-TI----ALLLNECNS-----VAL----D-----T--LSLG-ASLTG-------------------NQT-IVSRN-------GKFELGFFSPSGT----NN--SYI-AIW--SI-PR-K----T------VVWVA---NRETPVR-NMKAVLRLSTDGYLGLF-----------T-ET-GA---------------SVWSANVK----K----AA-SKALILDSGNFLLL--A-------TYNRS---E---T-----------VWQSF--DHPGNTWLPGMRF------GR-DQK----LVSWKNSLDPTPG--IVSFQIDPS------GD-NHFVLLW----NN-TV-----EYGASWWGAE--------------W----TA-----ET---------------TPF--YNVKFNMENSSS----GFYLTY-----IPREDDFLGLSLRTDG--VFALEYYN----K-Q---SE------------VALA---TDPCE-V-HELCGPYGICQ---------GGD----DP-CICAKGW-KP-RDSRAWDLHEWWSSGCVLH--SPFN-CDS------QNSS--ASSFTYA-RTIIM----PD-----KAAYS--YH---APTWGACAEIYLRNCSCFAYS----------PS-P-CQTWF-GDLFNTG----NSMYSL--VLTDF----------IGLRVADEYSI-L-------------------------------------------------------------------------------------------------------------------------------------------------------------------GPAPPPRPRFK-----ATTTVLS---VVSVL----LVL--AL-VFT----IL-AWRR-------RR-------LR--------------------STHRC---------------ADS-SDA-LLRTFSHEELKIATRNF---RCKLGTG--GFGSVFK---G-TLTDGTLVAVKKLDS----SNHCEKQFRAEINSVGILNHVNLVKLRGFCAEGSRRLLVYDY-------------------------------------------------------------------------------------------------------------------------------------------------------------------------------------------------------------------------------------------------------------------------------------------------------------------------------------------------------------------------------------------------------------------------
>ThzLecRLK-G-type-151
----------------------------------------------------------------------------------------------------------------------------------------------------------------------------------------------------------------------MKAVLRLSTDGYLGLF-----------T-ET-GA---------------SVWSANVK----K----AA-SKALILDSGNFLLL--A-------TYNRS---E---T-----------VWQSF--DHPGNTWLPGMRF------GR-DQK----LVSWKNSLDPTPG--IVSFQIDPS------GD-NHFVLLW----NN-TV-----EYGASWWGAE--------------W----TA-----ET---------------TPF--YNVKFNMENSSS----GFYLTY-----IPREDDFLGLSLRTDG--VFALEYYN----K-Q---SE------------VALA---TDPCE-V-HELCGPYGICQ---------GGD----DP-CICAKGW-KP-RDSRAWDLHEWWSSGCVLH--SPFN-CDS------QNSS--ASSFTYA-RTIIM----PD-----KAAYS--YH---APTWGACAEIYLRNCSCFAYS----------PS-P-CQTWF-GDLFNTG----NSMYSL--VLTDF----------IGLRVADEYSI-L-------------------------------------------------------------------------------------------------------------------------------------------------------------------GPAPPPRPRFK-----ATTTVLS---VVSVL----LVL--AL-VFT----IL-AWRR-------RR-------LR--------------------STHRC---------------ADS-SDA-LLRTFSHEELKIATRNF---RCKLGTG--GFGSVFK---G-TLTDGTLVAVKKLDS----SNHCEKQFRAEINSVGILNHVNLVKLRGFCAEGSRRLLVYDYMPNGSLNSFLFTSG---------SKSQSKLLDWRTRFEIALGTGRGLLYLHEKCRDCIIHSDIKPENILLDEDFSPKLGDFGLAKLV----GR-DF---SKVLTTTRGTRGYLAPEWISGLPITSKVDVYSFGMTLLEIISGRRN-L------DLNVQESSRY---YFPAWAEEQICQ-GNMMNIVDERIA--NNA---D-VEEVRRAALVSLLCIQNDENARPEMAQVLLMLEGKTE-------------------AQTPQIPTQ--------MIN-------QRV------D-RGN---------TDS---------DSDN------------------------------DSIV----------------------------------------------------
>ThzLecRLK-G-type-36
----------------------------------------MGALQN---------LCLF-------T-LL----FLGAAQIK------SSSA-AED-----S--IAVG-ETLTR-------------------TQT-KSSAN-------GVFKLGFFKLNGT----EN--WYA-GLLYAQF-PI-Q----T------VAWLF---NQDTPLQ-NNSAVLNLTENGSL-VL-----------S-YG-TS---------------VIWASNKT----S----KPVSTANITNGGNLAVFG---------AQNRS---E---T-----------LWQSF--DYPQNTWIPGMKI------SD-TQR----LTSWKSPWDPTPG--LYNLVLDKAN--------DQFILQG----RN-SV-----KY---WESGN--------------W----NG-----QIFSK-VPEM----TQ-GFM--YLFD-YFNNGSY-----KYFTYSVK---PGITLTTRFVMSESG--DIKVYSQL----D-N---TDV-------WTMFWAQP---RDQCQ-V-YDLCGAFGTCT---------TNNV---QF-CSCLTGF-EP-IDKRSWDSQAW-SGGCKRK--TSLD-CSS-------NTS--TDGFMEL-TGKSS----PV----DAVAVT------GSTSEQDCRSSCLRNCSCIAYAY--------DDTEH-CRHWA-DELLNLV----DS-SSS---STGS----------LYVRLAAVDVP--------------------------------------------------------------------------------------------------------------------------------------------------------------------LTGSKGKSSAAA-----------A---VVGGAIGGAAAL-LGVGFVV----FF-CIRR-------RRSP-----LQ--------------------SAEYTG----------------------PLTVYSYRELQSATKNF---SERLGGG--GFGSVFK---G-SLGNKTLVAVKKLEG----ISQGEKQFRMEVSTIGTIQHVNLIRLRGFCSEGSSRMLVYDYLPNGSLDKWLFSKN---------ES--APVLDWKTRFGIALGMARGILYLHEKCRDCIIHCDIKPENILLDGEFCPKVADFGLSKLM----GR-EF---SHVLTTMRGTRGYLAPEWISGLPITPKADVYSFGMTLLEIIAGRRN-M------EENAEHSGWF----FPTWAATQINQ-ENTMDLLDKKLI--DKA---D-AEQLKRAAMVGGWCIQDDEDLRPSMSQVVQILEGISS-------------------VSVPPVPRSL-----QALVA-------KPNSLVFYWD-KETAPRSITSSSTSSNAVN-NSAKGSENF-----------------------------SNSL--------------TSLGSSEN----------GENHKT--------------
>ThzLecRLK-G-type-90
----------------------------------------MGALQN---------LCLF-------T-LL----FLG-AQIK------FSSA-AED-----A--IAVG-EILTG-------------------TQT-KSSAN-------GVFKLGFFKLDGT----EN--WYA-GILYAQF-PV-Q----T------VAWLI---NQDRPLQ-NNSAVLNLTENGSL-VL-----------S-YG-SS---------------VIWASKET----S----KPVSTANITNGGNLAVFG---------AQNRS---E---T-----------LWQSF--DYPQNTWIPGMKI------SD-TQR----LTSWKSPWDPTPG--LYNLVLDKPN--------DQFILVG----RN-SV-----KY---WESGS--------------W----NG-----QIFSK-VPEM----TQ-GFV--YLFD-YFNNGSY-----KYFTYSVK---AGVTAPTRFVMSESG--DIKVYSQL----D-N---TVV-------WTMFWAQP---RDQCQ-V-YALCGAFGTCT---------TNNV---QF-CSCLTGF-TP-IDERSWEAQAW-YGGCKRR--SSLD-CSS-------NTS--TDGFMEL-TGKSF----PV----GAVAVN------GSLSAQNCRSSCLGSCSCTAYAY--------DDTGN-CTHWA-DELLDLV----D--SSS---STGS----------LFVRLAAVDVP--------------------------------------------------------------------------------------------------------------------------------------------------------------------RTGSKGKSSAAA-----------A---VVGGAIGGAAAL-LGVGFVV----FF-CIRR-------RRSP-----LQ--------------------SAEYTG----------------------PLTVYSYRELQSATKNF---SERLGGG--GFGSVFK---G-SLGNKTLVAVKKLEG----ISQGEKQFRMEVSTIGTIQHVNLIRLRGFCSEGSSRMLVYDYLPNGSLDKWLFSKN---------ES--APVLDWKTRFGIALGMARGILYLHEKCRDCIIHCDIKPENILLDGEFCPKVADFGLSKLM----GR-EF---SHVLTTMRGTRGYLAPEWISGLPITPKADVYSFGMTLLEIIAGRRN-M------EENAEHSGWF----FPTWAATQINQ-ENTMDLLDKKLI--DKA---D-AEQLKRAAMVGGWCIQDDEDLRPSMSQVVQILEGISS-------------------VSVPPVPRSL-----QALVA-------KPNSLVFYWD-KETAPRSITSSSTSSNAVN-NSAKGSENF-----------------------------SNSL--------------TSLGSSEN----------GENHKT--------------
>ThzLecRLK-G-type-83
---------------------------------------MESPLSQ---------LFHL-------L-PA----FLAVAALK------LCNG-A-D-----T--LYAG-ESLTG-------------------NQT-RVSNN-------GTFELGFFQPSGS----TK--WYI-GVWFAQI-SK-Q----S------VVWVA---NRENPLE-NNAGLFTLTRAGNLAVF-----------D-EG-GT---------------SVWSGQGT----D----RG-SRATLQENGNFVVL-----------NGKG---N---T-----------VWESS--RQSGNTLLPGMKI------VK-GQK----LTSWKSSSDPAPG--LFTLELDPS------GP-GKFVLLW----KE-SI-----RY---WDSGD--------------W----NG-----QFFSR-LPEM----AT-KYV--YEFS-FVNNRTD-----TFFTYSLT---PDARLLTRFVLDQVG--DVRLYTWI------N---NDN-------WNMFWSQP---QDQCQ-I-YDFCGTYGICR--------HNDNI---RF-CNCLQGF-EP-RHSEAWDSQDW-SGGCARK--TPLQ-CNG--------ES--SDGFMEL-QGGSL----PE-----PRWGD--YSL-ENRTRENCQSACRSNCSCVAFSYT---------ASKSCRMWV-GDLLNLS----DDVDDG---KNYS----------IFVRLAEADLPPK---------------------------------------------------------------------------------------------------------------------------------------------------------F-----------------KTH-----GRSLIET---LVAVSGC-LAVM--GVVFLVG---FL-CWRS----GP-EK-------------------------------------------------YKDNVPG-SLRMFTYKELQIATRSF---SERLGGG--GFGSVYK---G-LLPDKTPVAVKALEG----SSQGEKQFRMEVSTIGTIQHVNLVRLRGFCTEGSNRMLVYDYMPNGSLSSLLFPKP---------KT-QQKVLDWNTRFEIALGTARGILYLHEKCRDCIIHCDIKPENILLDADLIPKVADFGLAKLV----GH-DF---THVLTTMRGTRGYLAPEWISGTPITAKADVYSFGMTLLEIISGRRN-L------DFSAPSSKLF----YPTWAGSQMKL-GNMTDLLDAKLN--SNA---D-MEQLRRAALVGGWCIQDDEDARPTMAHVVNVLEGIVDI------------------VDIPPIPRSL-----QLLME-------QGEG----GG-AAQC----DFLFSEKALMM-KKHLYKETP-----------------------------TNAV----------------------------------------------------
>ThzLecRLK-G-type-88
-----------------------------------------MEMQKK---CRDSHLHWV-------LAAI----FVVL------------VR-ADD-----T--IDLG-PGLTR-------------------DQT-IVSQN-------GQFELGFFSPGSN----NK--WYI-GIWYAQI-TP-R----T------VVWVA---NREQPVS-SFAA-LKFTENGTLAVL-----------E-AN-NT---------------PVWETGNL----L----RA-SGAVILDSGNLVLMADD-------SSNRN---N---SSKRKKHASDIVVWESF--DNPADTWLPGMKI------NY-GKL----LTSWKTLTNPAPG--DFSLRLNLEENGGNSGKFSEFQLVW----RN-SI-----PY---WSSGK--------------W----IG-----NSFMF-IPEM----TV-KYI--YNFS-FVNPNSS----DGYFTYTVL-PQS--NVMSRFAVDNFG--KIKQYTWT----N-Q---ANA-------WNMFWQEP---RGNCK-V-YGLCGPNGVCD--------DSENVTTSDF-CKCLGGF-KS-RFPQAWDSQDW-SGGCVRS--SPLQ-C-----------K--TDTFYEF-GNVDL----DK-----DNINS--VLISGGVSVDSCRRSCLDNCSCIGYAYR-------EGFNE-CRMLW-GDLWNLRNCSADDDNDS---GTISDSTCTRNSALVYVRISACDLPKK-------------------------------------------------------------------------------------------------------------------------------------------------------------------DFSKRKV---------SPGVLI-----GALSG--FGAF-TIIVFLN----FL-CWKH-------WK-----------------------------KAKNT---------------AESFHGT-TLTMFTYKDLQIATRNF---SEKLGSG--GFGSVYK---G-VLSGSIPIAVKKLER----PEGGEKQFRMEVSTIGTIQHVNLVRLRGFCSEGDRRLLVYDYMPNGSLNTFLFKEQ---------QN----ILGWDTRYHIALGTARALAYLHEECRDCIIHCDIKPENILLDADFNAKVSDFGLAKLV----GR-DF---SRVLTTMRGTRGYLAPEWISGLPITAKADVYSFGMTLLEIIGGRRN-I------ETSNVESEKW---FFPPWAAKQVSV-GNILELVDNHLA--MGI---D-EEEVRRAAMVAIWCIQDDEDSRPTMGTIVKMLEGILD-------------------VSTPPIPRTL-----QALMD-------EN-------R-VSQT----MTVDSEM------DS-PVSS------------------------------PSSI--------------VVV-NAS-----------KDLESS--------------
>ThzLecRLK-G-type-104
----------------------------------------MGEIREKFCLC----LFFV-------F-AV----FIQLKSYG------AAVE-GRD-----T--LSLG-ASITG-------------------NQT-IISKN-------GTFELGFFSPNGT----NK--WYI-GIWYAQI-TP-R----T------VVWVA---NREQPVS-SFAA-LKFTENGTLAVL-----------E-AN-NT---------------PVWETGNL----L----RA-SGAVILDSGNLVLMADD-------SSNRN---N---SSKRKKHASDIVVWESF--DNPADTWLPGMKI------NY-GKL----LTSWKTLTNPAPG--DFSLRLNLEENGGNSGKFSEFQLVW----RN-SI-----PY---WSSGK--------------W----IG-----NSFMF-IPEM----TV-KYI--YNFS-FVNPNSS----DGYFTYTVL-PQS--NVMSRFAVDNFG--KIKQYTWT----N-Q---ANA-------WNMFWQEP---RGNCK-V-YGLCGPNGVCD--------DSENVTTSDF-CKCLGGF-KS-RFPQAWDSQDW-SGGCVRS--SPLQ-C-----------K--TDTFYEF-GNVDL----DK-----DNINS--VLISGGVSVDSCRRSCLDNCSCIGYAYR-------EGFNE-CRMLW-GDLWNLRNCSADDDNDS---GIISDSTCTRNSALVYVRISACDLPKK-------------------------------------------------------------------------------------------------------------------------------------------------------------------DFSKRKV---------SPGVLI-----GALSG--FGAF-TIIVFLN----FL-CWKH-------WK-----------------------------KAKNT---------------AESFHGT-TLTMFTYKDLQIATRNF---SEKLGSG--GFGSVYK---G-VLSGSIPIAVKKLER----PEGGEKQFRMEVSTIGTIQHVNLVRLRGFCSEGDRRLLVYDYMPNGSLNTFLFKEQ---------QN----ILGWDTRYHIALGTARALAYLHEECRDCIIHCDIKPENILLDADFNAKVSDFGLAKLV----GR-DF---SRVLTTMRGTRGYLAPEWISGLPITAKADVYSFGMTLLEIIGGRRN-I------ETSNVESEKW---FFPPWAAKQVSV-GNILELVDNHLA--MGI---D-EEEVRRAAMVAIWCIQDDEDSRPTMGTIVKMLEGILD-------------------VSTPPIPRTL-----QALMD-------EN-------R-VSQT----MTVDSEI------DS-PVSS------------------------------PSSI--------------VVV-NAS-----------KDLESS--------------
>AT2G19130.1
-------------------------------------MVSFLTLTS---------FFFI---------CF----FI------------HGSS-AVD-----T--ISGD-FTLSG-------------------DQT-IVSSD-------GTYEMGFFKPGSS----SN--FYI-GMWYKQL-S--Q----T------ILWVA---NRDKAVSDKNSSVFKIS-NGNLILL-----------D-GNYQT---------------PVWSTGLN----STSSVSA-LEAVLQDDGNLVLRT-G-------GSSLS--AN---V-----------LWQSF--DHPGDTWLPGVKIRLDKRTGK-SQR----LTSWKSLEDPSPG--LFSLELDES---------TAYKILW----NG-SN-----EY---WSSGP--------------W----NPQ---SRIFDS-VPEM----RL-NYI--YNF--SFFSNTT----DSYFTYSIY-NQL---NVSRFVMDVSG--QIKQFTWL----E-G---NKA-------WNLFWSQP---RQQCQ-V-YRYCGSFGICS---------DKSE---PF-CRCPQGF-RP-MSQKDWDLKDY-SAGCVRK--TELQ-CSR--------GD--INQFFRL-PNMKL----AD-----NSEVL------TRTSLSICASACQGDCSCKAYAY--------DEGSSKCLVWS-KDVLNLQ----QLEDEN---SEGNI---------FYLRLAASDVP-----------------------------------------------------------------------------------------------------------------------------------------------------------------------NVGASGKSNN----KGLIFGA---VLGSLG--VIVL--VLLVVI----LILRYRR-------RK-------------------RM----------------------------RGEKGDG-TLSAFSYRELQNATKNF---SDKLGGG--GFGSVFK---G-ALPDSSDIAVKRLEG----ISQGEKQFRTEVVTIGTIQHVNLVRLRGFCSEGSKKLLVYDYMPNGSLDSHLFLNQ---------VE-EKIVLGWKLRFQIALGTARGLAYLHDECRDCIIHCDIKPENILLDSQFCPKVADFGLAKLV----GR-DF---SRVLTTMRGTRGYLAPEWISGVAITAKADVYSYGMMLFELVSGRRN-T------EQSENEKVRF----FPSWAATILTKDGDIRSLVDPRLE--GDA--VD-IEEVTRACKVACWCIQDEESHRPAMSQVVQILEGVLE-------------------VNPPPFPRSI-----QALVV-------SDEDVVFFTE-SSSS----SSHNSSQNH----KH-SSSS------------------------------SSSK--------------KMT-NDN---------------SSA-------------
>ThzLecRLK-G-type-97
-------------------------MNYM--------LKGRISISL-------SDLAVT-------I-IL----LICTSGVYA-----FAIT-ADEP---GI--ISLG-SSVRR-------------------DQK-WLSSD-------GMFAMGIFSLKAG----AN---YL-GIWYAKI-TS-P----MRT---RIIWVA---NRDNPAS--NSASVQFRLDGNLVLL-----------D-Q--GK---------------QIWNSNTS----S---LNV-SFARLDKTGNFVLI--S-------RHNSSSNGA---VA----------VWESF--DTPCDTLIPGMKI------GL-GSK----LTAWKDSNDPARG--RYSVTVDND---------YVVRLYW----NS-TV-----AY---WTSGK--------------F----DGG---SSTYSN-VPSL----KRVNKR--YNQI-KLVLSSG----KFMLLWNST------ELYERIVMSHRGYMELQQYIVA----D-N---INT-------WEQLWFAP---DDPCM-V-HKACGSYGVCT--------PQQDR---VMECSCATGF-LV-SDSKSWDAEDT-SKGCVRS--IPLN-CSA------NGGT--NDKFLQL-SDVEM----ND----GGSPSS--AT--GAQSEGWCSRKCLSDCSCVAYSFQ---------RNGSCFTYSDASSFGLR----NSSASA---ATAMD---------IHIRFSARQRLAAVAP--------------------------------------------------------------------------------------------------------------------------------S--------------------------LAPAPGVAITHSHKTH--------------TIVKIVL--FLVL-PLLALASGCLSWI-WCRK-------RR---------------------------SVSMAGLP--------------NYDLTAE-TPHRFTYDELRILTKNF---SHKVGSG--GFGDVYK---G-FLSGNRILAVKRLKK----SKQMEKEFQTEVLIIGAIHHQNLVRLLGFCAEGSHRLLVYEYLENSSLDRFLFKDR---------KK---KTLSWSRRFSIAVGTARGLAYIHEECRDRIMHFDVKPANILLDHDFAAKLSDFGTAKLV----DR-DM---SRVITRTRGTRGYMAPEWLAKLPITTKADVYSYGITLLEIVSGRRN-V------NLNTASEKWF----LPVWASSQLSK-GELGQLPDIEMQ--EEK---E-KEEMERAVKVALWCIQEDPQARPSMATVVQVLQGDIT-------------------LPDPPIPSAF----------------------------TKSG-----------------GQTSSSDV-------------------------------------------------------------------------------------
>ThzLecRLK-G-type-44
-------------------------MAIP-----------------------------I-------LCIV----AIFIQAM-------FAEG-A----------VKLG-ASLKLSASGQ--------------QQA-WQSPG-------KNFSLGFHPSGNR-------GLYVVGISYASI-ND-L----T------LVWTA---GFNGGIEVGEGGSFTLQNDGKLVLS-----------N-GT--Q---------------ILWQTNTS--------NLGVASADMQDDGNFVLH----------NSRSG-------T-----------VWDTF--SNPTDSLVVNQNL------TV-NQS----LRS---------G--LYTFTMQPS---------GNFTLIW----NN-NV-----TY---LNEGI------------------PLA---TTATLTG------------QGI-------FKLSNSS--NDSIWWARSID-YSDSSTAVRRMKLESNG--NLRSYRWD----T-D---SVT-------WQRVWSAV---EDQCK-V-YGWCGNFGVCV--------YNN---TDPY-CECPSAD------FDRIDPNDA-TKGCRRQ--QDIAQCSN------------NQSMVRL-NHTEFFSYPPD---LESNSEI------YTLAFQDCWQNCLKNPSCTASTIM-------ADGAGTCRMKT-NEFTSAY----Q---TP---SISST---------SYVKVCGSGRP-L--T--------------------------------------------------------------------------------------------------------------------------------------------------------------PPPPPVRIVN--K---FTAIEIALA---VIAPVIG-LMTI--HICLWW----IC-CRHN-------PR-------FRF---------R-------DSPALYA---------------PLDYASG-APVQFSYKDLLHCTKNF---TEKVGSG--GFGTVYK---G-ELSNKAMVAVKQLEG----IEQGEKQFRMEVATISSTHHLNLVRLIGFCSEGRHRLLVYEFMKNSSLDTFLFTSS---------EH--DKRLDWDTRYNIAVGTAKGISYLHEECRDCIVHCDIKPENILLDENFNAKVSDFGLSKLIH---AR-GHQ--NLPLTSVRGTRGYLAPEWLANLPITSSSDVYSYGMVLLEIVSGRRN-F------DILTTGRKR-----FSIWAYEEYER-GNIMNIIDEKLG--TNLN----IDQIQRVIEISFWCIQEQPSQRPSMGKVVQMLEGVLP-------------------MEKPPAPKPL-----ESLQN--------------SSS-SGTSQS-AISILTSSDP---QTPTFSVNVVL-------------PT------------NSSIYLAE----------TLS-GGR-------------------------------
>ThzLecRLK-G-type-47
-------------------------MPIS--------------------------KCVI-------LCIV----AIFIQAM-------FAEG-A----------VKLG-ASLKLSASGQ--------------QQA-WQSPG-------KNFSLGFHPSGNR-------GLYVVGISYASI-ND-L----T------LVWTA---GFNGGIEVGEGGSFTLQNDGKLVLS-----------N-GT--Q---------------ILWQTNTS--------NLGVASADMQDDGNFVLH----------NSSSG-------T-----------VWDSF--SNPTDSLVVNQNL------TV-NQS----LRS---------G--LYTFTMQPN---------GNFTLTW----NN-NV-----TY---LNEGI------------------PLA---TTATLTG------------QGI-------FKLSNSS--NDSIWWARSID-YSDSSTAVRRMKLESNG--NLRSYRWD----T-D---SVT-------WQRVWSAV---EDQCK-V-YGWCGNFGVCV--------YNN---TDPY-CECPSAD------FDRIDPNDA-TKGCRRQ--QDIAQCSN------------NQSMVRL-NHTEFFSYPPD---LESNSEI------YTLAFQDCWQNCLKNPSCTASTIM-------ADGAGTCRMKT-NEFTSAY----Q---TP---SISST---------SYVKVCGSGRP-L--T--------------------------------------------------------------------------------------------------------------------------------------------------------------PPPPPVRIVN--K---FTAIEIALA---VIAPVIG-LMTI--HICLWW----IC-CRQN-------PR-------FRF---------G-------DSPALYA---------------PLDYASG-APVQFSYRDLLHCTKNF---TEKVGSG--GFGTVYK---G-ELSNEAMVAVKRLEG----IEQGEKQFRMEVATISSTHHLNLVRLIGFCSEGRHRLLVYEFMKNSSLDTFLFTSS---------EQ--AKTLDWDTRFNIAFGTAKGIAYLHEECRDCIVHCDIKPENILLDENFNAKVSDFGLSKLIH---TK-GHR--KLSLKSVRGTRGYLAPEWLANLPITSNSDVYSYGMVLLEIVSGRRN-F------DILPSERKR-----FSIWAFEEYER-GNIMNIIDEKLG--TNLN----IDQIQRVIEISFWCIQEQPSQRPSMGKVVQMLEGVLP-------------------MGKPPAPKHL-----ESLQN--------------DSS-SNTSQT-TTSMLTSSDP---QTPTFSVNVVL-------------PT------------NSSIYLAE----------TLS-GGR-------------------------------
>ThzLecRLK-G-type-45
-------------------------MAIP-----------------------------I-------LCIV----AIFIQAM-------FAEG-E----------VKLG-ASLKLSASGQ--------------QQA-WQSPG-------KNFSLGFHPSGNR-------GLYVVGISFANI-ND-S----T------LVWSA---GFNGGIEVGEGGSFTLQNDGKLVLS-----------N-GT--Q---------------ILWQTNTS--------NLGVASADMQDDGNFVLH----------NSSSG-------T-----------VWDSF--SNPTDSLVVNQNL------TV-NQS----LRS---------G--LYTFTMQPN---------GNFTLTW----NN-NV-----TY---LNEGI------------------PLA---TTATLTG------------QGI-------FKLSNSS--NDSIWWARSID-YSDSSTAVRRMKLESNG--NLRSYRWD----T-D---SVT-------WQRVWSAV---EDQCK-V-YGWCGNFGVCV--------YND---TDPY-CECPSAD------FDQIDPTDA-SQGCRRQ--QDITQCSN------------NQSMVQL-DHTEFFSYPPE---SESNSEI------YYLGIPDCWQNCLKNPSCTASTIM-------ADGTGTCRMKT-SNFTSAY----Q---TV---SIPST---------SYVKVCGQGRP-L--S--------------------------------------------------------------------------------------------------------------------------------------------------------------PPPPSIKFVNKSK---VSAIAIAMA---VIAPVIG-LIII--QICLWW----IF-CRHN-------PR-------FRL---------G-------ESAAHYT---------------LLEYASG-APVQFSYKDLQRCTKNF---TEKVGSG--GFGTVYK---G-ELSNKAMVAVKQLEG----IEQGEKQFRMEVATISSTHHLNLVRLIGFCSEGRHRLLVYEFMKNSSLDTFLFTSS---------EH--DKRLDWDTRYNIAVGTAKGISYLHEECRDCIVHCDIKPENILLDENFNAKVSDFGLSKLIH---AR-GHQ--NLPLTSVRGTRGYLAPEWLANLPITSSSDVYSYGMVLLEIVSGRRN-F------DILTTGRKR-----FSIWAYEEYER-GNIMNIIDEKLG--TNLN----IDQIQRVIEISFWCIQEQPSQRPSMGKVVQMLEGVLP-------------------MEKPPAPKPL-----ESLQN--------------SSS-SGTSQS-AISILTSSVP---PTAPFSINSVL-------------PA------------N-SIYVAE----------TLS-GGR-------------------------------
>ThzLecRLK-G-type-46
-------------------------MPIS--------------------------KCVI-------LCIV----CIFIQGM-------FAEG-A----------VSLG-TTLKPSASGQ---------------QV-WQSPG-------KNFSLGFYPSGKR-------GFYVVGISFASI-ND-S----T------LVWTA---GLNGGIEVGEGGSFTLQSDGNLVLS-----------N-GT--S---------------TVWETKTS--------NQGVASADMRDVGDFVLQ----------NGSSS-------I-----------IWDTF--ANPTDSLVINQNF------TV-NQR----LQS---------G--PYTLTMHAN---------GNFTLKW----KN-NI-----TY---LNEGT------------------PQA---TTASLTS------------QGI-------FKLSNSS--ADSIWVARSSD-YTDNSITVRRIKLEPNG--NLRSYGWV----T-S---TGK-------WQPGWSAV---EDQCK-V-YGWCGNFGVCV--------YND---TDPY-CECPSAD------FDQIDPTDA-SQGCRRQ--QDITQCSN------------NQSMVRL-NHTEFFSYPPD---LESNSEI------YTLAFQDCWQNCLKNPSCTASTIM-------ADGAGTCRMKT-NEFTSAY----Q---TP---SISST---------SYVKVCGSGRP-L--T--------------------------------------------------------------------------------------------------------------------------------------------------------------PPPPPVRIVN--K---FTAIEIALA---VIAPVIG-LMTI--HICLWW----IC-CRHN-------PR-------FRF---------R-------DSPALYA---------------PLDYASG-APVQFSYKDLLHCTKNF---TEKVGSG--GFGTVYK---G-ELSNKAMVAVKQLEG----IEQGEKQFRMEVATISSTHHLNLVRLIGFCSEGRHRLLVYEFMKNSSLDTFLFTSS---------EH--DKRLDWDTRYNIAVGTAKGISYLHEECRDCIVHCDIKPENILLDENFNAKVSDFGLSKLIH---AR-GHQ--NLPLTSVRGTRGYLAPEWLANLPITSSSDVYSYGMVLLEIVSGRRN-F------DILTTGRKR-----FSIWAYEEYER-GNIMNIIDEKLG--TNLN----IDQIQRVIEISFWCIQEQPSQRPSMGKVVQMLEGVLP-------------------MEKPPAPKPL-----ESLQN--------------SSS-SGTSQS-AISILTSSVP---PTAPFSINSVL-------------PA------------N-SIYVAE----------TLS-GGR-------------------------------
>ThzLecRLK-G-type-85
-------------------------MPIS--------------------------KCVI-------LCIV----CIFIQGM-------FAEG-A----------VSLG-TTLKPSASGQ---------------QV-WQSPG-------KNFSLGFYPSGKR-------GFYVVGISFASI-ND-S----T------LVWTA---GLNGGIEVGEGGSFTLQSDGNLVLS-----------N-GT--S---------------TVWETKTS--------NQGVASADMRDVGDFVLQ----------NGSSS-------I-----------IWDTF--ANPTDSLVINQNF------TV-NQR----LQS---------G--PYTLTMHAN---------GNFTLKW----KN-NI-----TY---LNEGT------------------PQA---TTASLTS------------QGI-------FKLSNSS--ADSIWVARSSD-YTDNSITVRRIKLEPNG--NLRSYGWV----T-S---TGK-------WQPGWSAV---EDQCK-V-YGWCGNFGVCV--------YND---TDPY-CECPSAD------FDQIDPTDA-SQGCRRQ--QDITQCSN------------NQSMVQL-DHTEFFSYPPE---SESNSEI------YYLGIPDCWQNCLKNPSCTASTIM-------ADGTGTCRMKT-SNFTSAY----Q---TV---SIPST---------SYVKVCGQGRP-L--S--------------------------------------------------------------------------------------------------------------------------------------------------------------PPPPSIKFVNKSK---VSAIAIAMA---VIAPVIG-LIII--QICLWW----IF-CRHN-------PR-------FRL---------G-------ESAAHYT---------------LLEYASG-APVQFSYKDLQRCTKNF---TEKVGSG--GFGTVYK---G-ELSNKAMVAVKQLEG----IEQGEKQFRMEVATISSTHHLNLVRLIGFCSEGRHRLLVYEFMKNSSLDTFLFTSS---------EH--DKRLDWDTRYNIAVGTAKGISYLHEECRDCIVHCDIKPENILLDENFNAKVSDFGLSKLIH---AR-GHQ--NLPLTSVRGTRGYLAPEWLANLPITSSSDVYSYGMVLLEIVSGRRN-F------DILTTGRKR-----FSIWAYEEYER-GNIMNIIDEKLG--TNLN----IDQIQRVIEISFWCIQEQPSQRPSMGKVVQMLEGVLP-------------------MEKPPAPKPL-----ESLQN--------------SSS-SGTSQS-AISILTSSVP---PTAPFSINSVL-------------PA------------N-SIYVAE----------TLS-GGR-------------------------------
>ThzLecRLK-G-type-48
-------------------------MAIP-----------------------------I-------LCIV----AIFIQPM-------FAEG-A----------VKLG-ASLKPSASGQ--------------QQA-WQSPG-------KNFSLGFHPSGNR-------GLYVVGISYASI-ND-L----T------LVWTA---GFNGGIEVGEGGSFTLQNDGKLVLS-----------N-GT--Q---------------ILWQTNTS--------NLGVASADMQDDGNFVLQ----------NSSSV-------T-----------VWETF--ANPTDTLVVNQSF------TV-NQS----LRS---------G--PYTFTLHPS---------GNFTLKW----EN-YI-----TY---LNEGT------------------PLA---TTASLTS------------QGI-------FKLSNSS--TDSIWVSRSSD-YTDNSITVRRIKLEPNG--NLRSYGWV----T-S---TGK-------WQPGWSAV---EDQCK-V-YGWCGNFGVCV--------YND---TDPY-CECPSAD------FDQIDPTDA-SQGCRRQ--QDITQCSN------------NQSMVQL-DHTEFFSYPPE---SESNSEI------YYLGIPDCWQNCLKNPSCTASTIM-------ADGTGTCRMKT-SNFISAY----Q---TV---SIRAT---------SYVKVCGQGRP-L--S--------------------------------------------------------------------------------------------------------------------------------------------------------------PPPPSIKFVNKSK---VSAIEIALA---VIAPVIG-LMTI--HICLWW----IC-CRHN-------PR-------FRF---------R-------DSPALYA---------------PLDYASG-APVQFSYKDLQRCTKNF---TEKVGSG--GFGTVYK---G-ELSNEAMVAVKRLEG----IEQGEKQFRMEVATISSTHHLNLVRLIGFCSEGRHRLLVYEFMKNSSLDTFLFTSS---------EQ--AKTLDWDTRFNIAFGTAKGIAYLHEECRDCIVHCDIKPENILLDENFNAKVSDFGLSKLIH---AR-GHQ--NLPLTSVRGTRGYLAPEWLANLPITSNSDVYSYGMVLLEIVSGRRN-F------DILPSERKR-----FSIWAFEEYER-GNIMNIIDEKLG--TNLN----IDQIQRVIEISFWCIQEQPSQRPSMGKVVQMLEGVLP-------------------MGKPPAPKHL-----ESLQN--------------DSS-SNTSQT-TTSMLTSSDP---QTPTFSVNVVL-------------PT------------NSSIYLAE----------TLS-GGR-------------------------------
>ThzLecRLK-G-type-84
----------------------MVGIELPLGE----RVPATRFVCCKLY------KFLL-------LCLVSS--AFGYDDV-------LAEG-SNN----GT--VELG-SVLRPSE--Q--------------LML-WYSTE-------RKFGLGFHPSGND-------GLYVLGIAYSDI-KD-P----A------LVWTA---G--GGIQIGVQSSFRLDNNGNLVLQ-----------D-EI-GR---------------VLWQSNTG--------NSGVVSAGLEDNGNFVLK----------NGNST-------V-----------VWDTF--TNPTDTLLVGQKL------AV-GRR----LELY-----------PYSFSLEPY---------GNLTLKW----RG-NI-----TY---WNVGA------------------SESSKTLTASLSN------------EGL-------FAISNSS--GAQLWVTRSSD-YTDNSTTLRRIKLDPDG--NLRSYGWH----E-N---SQS-------WHVGWSAV---EDQCL-V-YGWCGNFGMCV--------YND---TGPF-CTCPSAN------FVAVDPKDP-QQGCKREPDIDIQECSN------------NQSMLEL-EHTEFLSYPPE---SDD----------FYGGISDCEENCAKSGSCIAATIL-------NDGSGMCRFKT-TNFTGAY----Q---SI---TIPST---------SYIKVCGEPQR-------------------------------------------------------------------------------------------------------------------------------------------------------------------LPSSTMPVVPSSKSIRVSVAGIIVA---VVGTLLC-LVII--ETAVWW----FF-CRNN-------SG---------------------------GLSAQYT---------------LLDYASG-APVQFSYEELKRSTKNF---KEKVGSG--GFGTVYK---G-TMPNRSLVAVKKLEG----IEQGDKQFRMEVATISSTHHLNLVRLIGFCSEGRHRLLVYEFMKNTSLDVFLFPSS---------EK--SQILDWETRLNIALGTARGIAYLHEECRDCIIHCDIKPENILLDDNLNAKVSDFGLAKLNN---VR-DHR--NHTLNSIRGTRGYLAPEWLANLPITSKSDVFSYGMVLLEILSGKRN-F------DISVTSGRRK----FSTWAFDEFEK-GNILNIIDEKLG--GQIN----AEQVERAIQVSFWCIQEQPSQRPSMGKVVKMLEGLLP-------------------IEKPPAPKPF-----EGLQS-------SAS---INCS-VSASGS-MVSVLAASAP------PASSSS-----------------------------SADV--------------FLS-----------------------------------
>ThzLecRLK-G-type-101
-------------------------------------------------------MAVIY------LTWV----LLMFCQCIQ-----SSAQ-TAHRFSIGS--IRLD-SQISVK---G--------------KEV-WKSKN-------GTFAFGFSPVLPD--------EYVLGIWYARIPAN-R----T------LVWMA---NRDQPV--GGGGLLSLSQDGNLQLV-----------DEGS------------------TIWMAETT--------GLNVQSGEMQESGNFVLY----------NTNGN-------I-----------VWQSF--ASPIDTLLPGQQL------TE-TLN----LTSWNSSTDVSTG--RYSLQMVHKPNS------MQLTLNYNIPYDSFNY-----SY---WYGPK-----------------IPDGVG--TAVISL------------DHSGSFSMG-YGNSSNT----LVYIYQNGNSLGDNDQILRRITIEHDG--NLRLYRWD----AYN---GPR-------WTVDWAAV---LSPCT-T-AGICGN-GICN--------LDSKS--RPQ-CHCPTGS-------YQIASNRP-SLGCLPS--GTISNCRND-----NAST--AFKMVTL-SQTNYY--------GGSSIIA-NYS--NISSMSACGDLCLSDCSCVGSVYWI------SNLEPFCWTLR-NLLFGGL----Q--------ESSYT---------FFVKVSLENDTLG-----------------------------------------------------------------------------KHGAHGV-----------------------------------------------------------------------------SAPNSNKEKDQSR-----LKMIILG--TVLGITF--VLCL-FCLFFSQTI--FL------------RK-----------------------------RSGSLD--------------ATIFVPG-NPVKFSFVDLQMATNNF---RQRLGTG--GFGTVYK---G-SLSDGTLIAVKQLERL---LPHGEREFKAEVTTIGAIHHMNLVHLLGFCSEGLHRLLVYEFLPNGSLDRWLFHSN---------ANHEPRLLDWETRYNIALGTAHGIAYFHEQCRNTIIHCDIKPENILLGEDFCSKVSDFGLAKMM----GR-EH---SQVITMVRGTRGYLAPEWVTNRPITVKADVYSFGMVILEIIGGRRN-L------DISLGAENFF----FPGWAFQEMMK-GNITKIADKRLC--GEF---N-ESQLIRALRVAFWCIQDDVGTRPYMGSVIKMLEGTIE-------------------VNVPPMPQSVLEMMEEGLPNIYNNMKRDLNF---KYS-STTTNA--ISLHSSKRV----QSDAAFD------------------------------YSSI--------------SIP-R---------------------------------
>ThzLecRLK-G-type-82
-------------------------MF---------PREISAAITGR--------LFMV----KFWI-GI----ILSIS---------SVVY-SDDHI-WSS--IPLG-SKLSPS---S--------------DNI-WVSRQ-------GTFAMGFYPPLDQ----VD--AYSVGIWFHSIPAESR----T------VIWTA-----GEGLKVGLNASLELTMDGDLVLS-----------N-PH-DV---------------SVWRSNTS----N----SGVVGVVLRDNGNLVLS-----------DNSH---R---I-----------VWESF--ETPSDTLVPGQRL------RV-GRM----LRA--ASRNSVSS--YYSLAMESS---------GDLTLKW----ES-SL-----SY---WTSKTGSL---------------PSASKPIGAIFGG------------NGV-------FGLFDGR--GKMVWARYSND-YTNTKVVLRYLRLDVDG--NLRMYSWI----E-K---SNS-------WLPGWQAV---ENQCD-V-FATCGVYGVCS--------FNSTG---PV-CKCPFES----GAYSDMDLTVP-SKGC-RH--VPLGGCTE------------GAAMLSL-KRTVLYGIYPP------------HDICTNTSSEQCKEDCLNDDSCVAATVM-------NDGSGVCRLKR-TGFISGY-------TYD---SVPAM---------SFLKMCLVPQAVS-NP---------------------------------------------------------------------------HKVIEQ--------------------------------------------PT-S--------------------------VMPFPSSSNHSGVASK----VCRVCLMS--ASLGTVGV-FLAI--EFGIGL----YV-YKRRKF-----RR---------------------------NASGSKQP--------------LLNLSSG-ALTRLSYSEIEDLTKNF---GQKLSSS------IFK---G-VLPDNRTVAIKQLN-----VEVGEKQFRMTVSGLGSVHHKNLVSLQGFCCECKHRLLIYEHINNGSLDQWLFEVN---------MK-QAKRLTWQRRLGIATSIARAIAYLHSECRECICHGNLKLENVLLDDEFTAKVSDFGLEKLRI---SS------KPHSNSKQGT---------SSSDPTPERDVFCFGQMLLEIISGKRN--------PPGPEEEK------LCMWAYREYER-GHMENIPDSRME--GNVE----WSEVERALRIAFWCMHEQESLRPSMNEVAKVLDGTLQ-------------------VDPPPPITCQESHV-GACPK-------------LHMP-MERN--------GDKYL----ELASTSSG-----------------------------------------------AIL-SGE-------------------------------
>ThzLecRLK-G-type-31
-------------------------------------MAAPTILTL---------I-VV-------I-LM----FI-------------CAS-AQK----QN--ITLG-STLSP-P--Q--------------NSK-WVSPN-------GQFAFGFYELTPT----Q----YVLGVWFDKI-PN-K----T------LVWTVMKDQMDVPVE--KMSTLQLTNSD-LSLY-----------D-AR-KS---------------LKWSAAPP----G----KI-SAAAMLDNGNFVLL------------NAS--FE---P-----------IWQSF--DYPTDTLLPGQVL------KW-KST----MYSKASSTNFSSG--RFELALQED---------ANLVLYP----VD-RVGEAQGAY---WA----------------------KG-----QFFQE-VNLN----FDSSGL-------LYLVNTT----NMIVSNLTAGGLGKSGLLRRMTLESNG--ILAQYVWN-----TS---DSS-------WSSVWQSV---SDPCKDV-KGQCGRNGICQL-------NSENE---PE-CTCPPQF-NY------IDSQDH-FKGCVRSSSPGQS-CST------------SKTMSRL-ENTDW------------GGGK-EYSVLEDLTETQCQEACINDCFCVVVTHS----------SLVCRKKR-MPLLDGR----K---GD---DISSV---------AFVKGSDDNNPPS-NL---------------------------------------------------------------------------S----------------------------------------------------------------------------------PPLSEQRRVRKRK----SLVGIGIS---LLACSS--ALIV--AAFLVC-----L-CGSK-------L-----------------------------HKMRKVT--------------EQPIVVE-GLKAFCYKEIETATAGF---REELGRG--AFGKVYK---G-SLQDGRAIAVKALVDKSLQDQHGEREFRTEMTAIGSSYHKNLVQLYGFCDEGTHRLLVYEYMSNGSLDTVLFVDG--------------GFLDWRVRVQIAMGTARGLLYLHEECRTQILHCDIKPQNILLDQNYNPKISDFGLAKLL----RA-EQ---TRTMTGTRGTKGYIAPEWINNMPITAKVDVYSFGVMLLEIICCRKT-M------DFNAPEKEIF----LSEWVYECLKR-GALAKLVEQQQLE-GEGMRIE-SRQLERMVLVGLWCIQEDPALRPPMKKVVQMMDGTVE-------------------IAVPPPPGSF--------------------------------------------------------------------------------------VGSL--------------CL------------------------------------
>ThzLecRLK-G-type-107
-------------------------------------MAAPTILTL---------I-VD-------I-LL----FI-------------CAS-AQK----QN--ITLG-STLSP-P--Q--------------NSK-WVSPN-------GQFAFGFYELTPT----Q----YVLGVWFDKI-PN-K----T------LVWTVMKDKMDVPVE--KMSTLQLTNSD-LSLY-----------D-AR-KS---------------LKWSPAPP----G----KI-SAAAMLDNGNFVLL------------NAS--FE---P-----------IWQSF--DYPTDTLLPGQVL------KW-KST----MYSKASSTNFSSG--RFELDLQED---------TNLVLYP----VD-RVGEAQGAY---WANNV--------------YW--PNG-----GFNQE-VNLN----FDSSGL-------LYLVNTT----NMIVSNLTAGGSGKRGLLRRMTLESNG--ILAQYVWN-----TS---DSS-------WSSVWQPK---SDPCKDV-KGQCGRNGICQL-------NSENE---PE-CTCPPQF-NY------IDSQDH-FKGCVRSSSPGQS-CSA------------SSTMSRL-ENTEW------------GGGR-DYSVLQDLTETQCQEACTNDCFCVVVTY----------GSSFCRKKR-MPLLDGR----K---GD---DISTV---------AFVKGSDDINTPS-NL---------------------------------------------------------------------------S----------------------------------------------------------------------------------PPRSEQRRVRERK----SLVGIGIS---LLACSS--ALIV--VAFLVC-----L-CSSK-------L-----------------------------HKMRKVT--------------EQPIVVE-GLKAFCYKEIETATAGF---REELGRG--AFGKVYK---G-RLQDGRAIAVKALVDKSLQEQHGEREFRTEMTAIGSSYHKNLVQLYGFCDEGTHRLLVYEYMSHGSLDTVLFVDG--------------GFLDWRVRVQIAMGTARGLLYLHEECRTQILHCDIKPQNILLDQNYNPKISDFGLAKLL----RA-EQ---TRTMTGTRGTKGYIAPEWINNMPITAKVDVYSFGVMLLEIICCRKT-M------DLDAPEKEIF----LSEWVYECLKR-GRLSELVEQQRVE-DEGIGIE-SRQLERMVLVGLWCIQEDPALRPSMKKVVQMMEGTVE-------------------IAVPPPPGSF--------------------------------------------------------------------------------------VGSL--------------CV------------------------------------
>ThzLecRLK-G-type-93
-------------------------------------MAAPTILTL---------I-VD-------I-LL----FI-------------CAS-AQK----QN--ITLG-STLSP-P--Q--------------NSK-WVSPN-------GQFAFGFYELTPT----Q----YVLGVWFDKI-PN-K----T------LVWTVMKDKMDVPVE--KMSTLQLTNSD-LSLY-----------D-AR-KS---------------LKWSPAPP----G----KI-SAAAMLDNGNFVLL------------NAS--FE---P-----------IWQSF--DYPTDTLLPGQVL------KW-KST----MYSKASSTNFSSG--RFELDLQED---------TNLVLYP----VD-RVGEAQGAY---WANNV--------------YW--PNG-----GFNQE-VNLN----FDSSGL-------LYLVNTT----NMIVSNLTAGGSGKRGLLRRMTLESNG--ILAQYVWN-----TS---DSS-------WSSVWQPK---SDPCKDV-KGQCGRNGICQL-------NSENE---PE-CTCPPQF-NY------IDSQDH-FKGCVRSSSPGQT-CST------------KSRMVRL-ENTDW----IR----AHPDDN-DYAIMLNRSELECQQSCLNDCMCVVVTYD---------RNAVCRKKC-LPMIDGI----Q---GA---DVTFR---------AFVKVSDDFNALS-PL--------------------------------------------------------------------------------------------------------------------------------------------------------------PPLPERRKEREGK----TLVVIGII---LLGFSS--SLLV--AAFLVT----WL-CGSK-------LP----------------------------TRNRKIT--------------PQHKVVE-GLKAFSYREIDAATAGF---RQELGRG--AFGKVYK---G-RLQDGRAIAVKALVDKSLQEQHGEREFRTEMTAIGSSYHKNLVQLYGFCDEGTHRLLVYEYMSHGSLDTVLFVDG--------------GFLDWRVRVQIAMGTARGLLYLHEECRTQILHCDIKPQNILLDQNYNPKISDFGLAKLL----RA-EQ---TRTMTGTRGTKGYIAPEWINNMPITAKVDVYSFGVMLLEIVCCRKT-M------DLGAPENKIL----LSDWVYECLKH-GRLSELVEQQQVE-GEGSRID-SRQLERMVLVGLWCIQDDPSLRPSMKRVVQLLEGTLE-------------------IPVPPRPG-F--------------------------------------------------------------------------------------SSQI--------------SLS-YSNI------------------G----------F
>ThzLecRLK-G-type-32
-------------------------------------MAAPTILTL---------I-VV-------I-LM----FI-------------CAS-AQK----QN--ITLG-STLSP-P--Q--------------NSK-WVSPN-------GQFAFGFYELPET----D---LYVVGIWFDKI-PT-K----T------LVWTVMKDQRDLPVE--KMSSLQLTNNG-LSLY-----------D-AR-KS---------------LNWTAAPS----E----KI-AAAAMLDSGNFVLL------------NAS--FE---P-----------IWQTF--DYPTDTLLPGQEL------KW-KST----IYSKASNTNLSSG--RFELALQKD---------GNLVLYP----VE-RVGESQGAY---WS----------------------SR-----TLSGE-PSLK----FDMGGL-------LYLVNTT----NN--TTLTEGEAGNGQFLRRVTLESDG--ILAQYVWN---LAGN---DSS-------WTPVWKPV---NDPCKDV-KGQCGRNGICQL-------NSQNE---PY-CRCPPQF-NF------IDSQDH-FKGCTR-EWPRCN-VNS------------TSTMSRL-DNTDW------------LNDN-DYSVLAGLSISECQDACIDDCMCTVVTYS-------P-GRVLCWKKR-MPLIDGR----I---GM---DITNI---------AFVKVSDDFKADS-PF---------------------------------------------------------------------------SA-------------------------------------------------------------------------------PPPPTPEQRNERKGK----TLVANGII---LLACSS--SLLL--VAFLVV----CL-GGLK-------V-----------------------------HKMRKIA--------------PQIMVLE-GLKAFSYKEIEAATEGF---REELGRG--SFGKVFK---G-RLEDGRAIAVKILDDKAVQEKHGEREFRTEMSVIGTSHHKNLVQLYGFCDEGCHRLLVYEYMGNGSLDTALFVGS--------------GFLDWRTRVKIAMGTARGLLYLHEECRTQTIHCDIKPQNILLDQNYNPKISDFGLAKLL----MA-EQ---TATRTAARGTRGYIAPEWMNNMPITVKVDIYSFGVMLLEIICCRKT-M------KLDTPENEIF----LDQWVYECFKR-GELAKLVEQQQVE-GEGAL---RRQLERMVLVGLWCIQEDPALRPSTKKVVQMMEGTVE-------------------IAVPPPPGSF--------------------------------------------------------------------------------------VGSL--------------CV------------------------------------
>ThzLecRLK-G-type-33
-------------------------------------MDTLTILPL---------T-IV-------I-LM----LI-------------CAS-AQK----QN--IKRG-STLIP-P--H--------------NSK-WVSPN-------GQFAFGFYELPET----D---LYVVGIWFDKI-PY-K----T------LVWTVMKDQRDLPVE--KMSSLQLTNNG-LSLY-----------D-ST-KS---------------LKWSAAPS----E----KV-TAAAMRDDGNFVLL------------SAS--LE---P-----------IWQSF--DYPTDTLLPGQEL------KW-KST----IYSKASNTNLSSG--RFELALQKD---------GNLVLYP----VE-RVGESQGAY---WS----------------------SR-----TLSGE-PSLK----FDMGGL-------LYLVNTT----NN--TTLTEGEAGNGQFLRRVTLESDG--ILAQYVWN---LAGN---DSS-------WTPVWKPV---NDPCKDV-KGQCGRNGICQL-------NSQNE---PY-CRCPPQF-NF------IDSQDH-FKGCTR-EWPRCN-VNS------------TSTMSRL-DNTDW------------LNDN-DYSVLAGLSISECQDACIDDCMCTVVTYS-------P-GRVLCWKKR-MPLIDGR----I---GM---DITNI---------AFVKVSDDFKADS-PF---------------------------------------------------------------------------SA-------------------------------------------------------------------------------PPPPTPEQRNERKGK----TLVANGII---LLACSS--SLLL--VAFLVV----CL-GGLK-------V-----------------------------HKMRKIA--------------PQIMVLE-GLKAFSYKEIEAATEGF---REELGRG--SFGKVFK---G-RLEDGRAIAVKILDDKAVQEKHGEREFRTEMSVIGTSHHKNLVQLYGFCDEGCHRLLVYEYMGNGSLDTALFVGS--------------GFLDWRTRVKIAMGTARGLLYLHEECRTQTIHCDIKPQNILLDQNYNPKISDFGLAKLL----MA-EQ---TATRTAARGTRGYIAPEWMNNMPITVKVDIYSFGVMLLEIICCRKT-M------KLDTPENEIF----LDQWVYECFKR-GELA----------------------------------------------------------------------------------------------------------------------------------------------------------------------------------------------------------------------------------
>ThzLecRLK-G-type-35
-------------------------------------MAAPTILTL---------I-VV-------I-LM----FI-------------CAS-AQK----QN--IELG-STLSP-P--Q--------------NSK-WVSPN-------GQFAFGFYELTPT----Q----YVLGVWFDKI-PN-K----T------LVWTVMKDQMDVPVE--KMSTLQLTNSD-LSLY-----------D-AR-KS---------------LKWSAAPP----G----KI-SAAAMLDNGNFVLL------------NAS--FE---P-----------IWQSF--DYPTDTLLPGQVL------KW-KST----MYSKASSTNFSSG--RFELALQED---------ANLVLYP----VD-RVGEAQGAY---WA----------------------KG-----QFFQE-VNLN----FDSSGL-------LYLVNTT----NMIVSNLTAGGLGKSGLLRRMTLESNG--ILAQYVWNI--LDGN---DSS-------WTPVWKPV---NDPCKDV-KGQCGRNGICQL-------NSQNE---PY-CRCPPQF-NF------IDSQDH-FKGCTR-EWPRCN-VNS------------TSTMSRL-DNTDW------------LNDN-DYSVLAGLSISECQDACIDDCMCTVVTYS-------P-GRVLCWKKR-MPLIDGR----I---GM---DITNI---------AFVKVSDDFKADS-PF---------------------------------------------------------------------------SA-------------------------------------------------------------------------------PPPPTPEQRNERKGK----TLVANGII---LLACSS--SLLL--VAFLVV----CL-GGLK-------V-----------------------------HKMRKIA--------------PQIMVLE-GLKAFSYKEIEAATEGF---REELGRG--SFGKVFK---G-RLEDGRAIAVKILDDKAVQEKHGEREFRTEMSVIGTSHHKNLVQLYGFCDEGCHRLLVYEYMGNGSLDTALFVGS--------------GFLDWRTRVKIAMGTARGLLYLHEECRTQTIHCDIKPQNILLDQNYNPKISDFGLAKLL----MA-EQ---TATRTAARGTRGYIAPEWMNNMPITVKVDIYSFGVMLLEIVCCRKT-M------DLGAPENKIL----LDEWVYECFQR-GELSKLVEQQQVE-GEGMGIE-WRQLERMVLVGLWCIQEDPALRPSTKKVVQMMEGTVEIAVPPPPKKVLQMTEGAVQIAVPPPPGSF--------------------------------------------------------------------------------------VGSL--------------CV------------------------------------
>ThzLecRLK-G-type-34
-------------------------------------MAPIQIHSF--------------------I-FL----FIQIL---------FCAS-AQKQ---QN--IRPG-STLSP-S--Q--------------NSK-WVSPN-------GQFAFGFYQQTPT----L----YVVGVWYDNM-TP-K----T------LAWTVVTDKVDIPVE--KKSSLQLTSSG-LSLS-----------D-DR-QN---------------VLWSSGSS----D----KV-AAAVMQDNGNFVLL------------NAL--FE---P-----------IWQSF--DSPTDTLLPGQTL------KT-YSN----MFSKASPTNFSAG--RFELSMQGD---------GNLVLYA----VD-RRGDAQGAY---WASN--------------------TD-----GVQDK-LSLK----FNESGL-------LYLANST----GMMVSKVTEGKAGDGRFLRRVRLEIDG--TFAQYVWN---MDSN---DSS-------WSSVWQPL---KDPCKDV-KGQCGNNGICRL-------IDQNK---PD-CICPRQF-NF------IDREDH-FMGCVRSSSPGQS-CST------------RSKMLRL-DNTDW----LR----GSEGDS-DYSIMLDLSEIECKQSCLNDCMCVVVTY----------DNAVCRKKR-LPLIDGR----Q---AL---EISTK---------AFVKVSDGFNRDP-AL--------------------------------------------------------------------------------------------------------------------------------------------------------------PPLTEQRKEREGK----ALVVIGIT---LLGCSS--SLLV--AAFLVT----WL-YGSK-------LR----------------------------PGNGKIT--------------QKHKVVE-GLKAFSYKEIEAATAGF---RQELGRG--AFGKVYK---G-QLPDGRAIAVKSLLDNVTQEADGDREFRTEMSVIGTSHHKNLVQLYGFCDEGSHRLLVYEYMSKGSLDTALFVDS--------------GFLEWRTRVQIAMGIARGLLYLHEECKTQILHCDIKPQNILLDQNFSPKISDFGLAKLL----KA-DQ---TATLTAARGTKGYIAPEWINKMPITVKVDVYSFGVMLLEIICCRKT-M------DFNAPEKEIF----LSEWVYECLKR-GALAKLVEQQQLE-GEGMRIE-SRQLERMVLVGLWCIQEDPALRPPMKKVVQMMDGTVE-------------------IAVPPPPGSF--------------------------------------------------------------------------------------VGSL--------------CL------------------------------------
>ThzLecRLK-G-type-37
---------------------------------------------------------------------M----FI-------------CAS-AQK----QN--IELG-STLSP-P--Q--------------NSK-WVSPN-------GQFAFGFYQQTPT----L----YVVGVWYDNM-TP-K----T------LAWTVVTDKVDIPVE--KKSSLQLTSSG-LSLS-----------D-DR-QN---------------VLWSSGSS----D----KV-AAAAMQDNGNFVLL------------NAL--FE---P-----------IWQSF--DSPTDTLLPGQTL------KT-NSN----MFSKASPTNFSAG--RFELSMQGD---------GNLVLYA----VD-RRGDPLGAY---WASG--------------------TD-----GVQDK-LSLK----FNESGL-------LYLANST----GMMVSKFTEGKAGDGRFLRRVRLEIDG--TFAQYVWN---IDSN---DSS-------WSSVWQLL---KDPCKDV-KGQCGNNAICRL-------TDQNK---PD-CICPPQF-NF------IDRQDH-FKGCMRSSSPGQT-CST------------KSTMLRR-DNTDW----LR----GKETDS-DYSVMLDLSEIECKQSCLNDCMCVVVTY----------DNAVCRKKR-LPLIDGR----Q---AL---EITTR---------AFVKVSDGFNTGS-AL--------------------------------------------------------------------------------------------------------------------------------------------------------------PPLTEQRKEREGK----TLVVIGIT---LLGCSA--SLLV--AAFLVT----WL-YGGK-------LR----------------------------PGNGKIT--------------QKHKVVE-GLKAFSYKEIEAATAGF---RQELGRG--AFGKVYK---G-QLPDGRAIAVKSLLDNVTQEADGDREFRTEMSVIGTSHHKNLVQLYGFCDEGSHRLLVYEYMSKGSLDTALFVDS--------------GFLEWRTRVQVAMGIARGLLYLHEECKTQILHCDIKPQNILLDQNFSPKISDFGLAKLL----KA-DQ---TATLTAARGTKGYIAPEWINKMPITAKVDVYSFGVMLLEIICCRKT-M------DFNAPEKEIF----LSEWVYECLKR-GALAKLVEQQQLE-GEGMRIE-SRQLERMVLVGLWCIQEDPALRPPMKKVVQMMDGTVE-------------------IAVPPPPGSF--------------------------------------------------------------------------------------VGSL--------------CL------------------------------------
>ThzLecRLK-G-type-114
-------------------------------------MAPIQIHSF--------------------I-FL----FIQIL---------FCAS-AQKQ---QN--IRPG-STLSP-S--Q--------------NSK-WVSPN-------GQFAFGFYQQTPT----L----YVVGVWYDNM-TP-K----T------LAWTVVTDKVDIPVE--KKSSLQLTSSG-LSLS-----------D-DR-QN---------------VLWSSGSS----D----KV-AAAAMQDNGNFVLL------------NAL--FE---P-----------IWQSF--DSPTDTLLPGQTL------KT-NSN----MFSKASPTNFSAG--RFELSMQGD---------GNLVLYA----VD-RRGDPLGAY---WASG--------------------TD-----GVQDK-LSLK----FNESGL-------LYLANST----GMMVSKFTEGKAGDGRFLRRVRLEIDG--TFAQYVWN---IDSN---DSS-------WSSVWQLL---KDPCKDV-KGQCGNNAICRL-------TDQNK---PD-CICPPQF-NF------IDRQDH-FKGCMRSSSPGQT-CST------------KSTMLRR-DNTDW----LR----GKETDS-DYSVMLDLSEIECKQSCLNDCMCVVVTY----------DNAVCRKKR-LPLIDGR----Q---AL---EITTR---------AFVKVSDGFNTGS-AL--------------------------------------------------------------------------------------------------------------------------------------------------------------PPLTEQRKEREGK----TLVVIGIT---LLGCSA--SLLV--AAFLVT----WL-YGGK-------LR----------------------------PGNGKIT--------------QKHKVVE-GLKAFSYKEIEAATAGF---RQELGRG--AFGKVYK---G-QLPDGRAIAVKSLLDNVTQEADGDREFRTEMSVIGTSHHKNLVQLYGFCDEGSHRLLVYE--------------------------------------------------------------------------------------------------------------------------------------------------------------------------------------------------------------------------------------------------------------------------------------------------------------------------------------------------------------------------------------------------------------------------
>ThzLecRLK-G-type-155
-------------------------------------MAPIQIHSF--------------------I-FL----FIQIL---------FCAS-AQKQ---QN--ITLG-STLSP-S--Q--------------NSK-WVSPN-------GQFAFGFYQQTPT----L----YVVGVWYDNM-TP-K----T------LAWTVVKDKVDIPVE--KKSSLQLTSSG-LSLS-----------D-DR-QN---------------VLWSSGSS----D----KV-AAAAMQDNGNFVLL------------NAL--FE---P-----------IWQSF--DSPTDTLLPGQTL------KT-NSN----MFSKASPTNFSAG--RFELSMQGD---------DNLVLYP----VE-RLGDPLGAY---WASG--------------------TN-----GVQDK-LSLK----FDGSGL-------LYLANST----GMMVSKVTEGKAGDGRFLRRVTLEIEG--TFVQYVWN---MDIN---DSS-------WSSVWQLS---TDPCKDV-KGQCGNNAICRL-------TDQNK---PD-CICPPQF-NF------IDRQDH-FKGCMRSSSPGQT-CST------------KSTMLRL-DNTDW----LR----GKETDS-DYSVMLDLSEIECKQSCLNDCMCVVVTY----------DNAVCRKKR-LPLIDGR----Q---AL---EITTK---------AFVKVSDGFNTGS-AL--------------------------------------------------------------------------------------------------------------------------------------------------------------PPLTEQRKEREGK----TLVVIGIT---LLGCSA--SLLV--AAFLVT----WL-YGGK-------LR----------------------------PGNGKIT--------------QKHKVVE-GLKAFSYKEIEAATAGF---RQELGRG--AFGKVYK---G-QLPDGRAIAVKSLLDNVTQEADGDREFRTEMSVIGTSHHKNLVQLYGFCDEGSHRLLVYEYMSKGSLDTALFVDS--------------GFLEWRTRVQIAMGIARGLLYLHEECKTQILHCDIKPQNILLDQNFSPKISDFGLAKLL----KA-DQ---TATLTATRGTKGYIAPEWINKMPITVKVDVYSFGVMLLEIVCCRKT-M------DLGAPENKIL----LSDWVYECLKH-GRLSELVEQQQVE-GEGSRID-SRQLERMVLVGLWCIQEDPALRPYIKKVVQMMEGTVE-------------------IAVPPAPGSF--------------------------------------------------------------------------------------VGSL--------------SL------------------------------------
>ThzLecRLK-G-type-136
-------------------------------------MAAPTILTL---------I-VD-------I-LL----FI-------------CAS-AQK----QN--ITLG-STLSP-P--Q--------------NSK-WVSPN-------GQFAFGFYQQTPT----L----YVVGVWYDNM-TP-K----T------LAWTVVKDKVDIPVE--KKSSLQLTSSG-LRLS-----------D-DR-QN---------------VLWLSGSS----D----KV-AAAAMQDDGNFVLL------------NAL--FD---I-----------IWQSF--DNPTDTLLPGQTL------TP-KSN----LFSKASTTNFSAG--RFELSMQAD---------NNLVLYP----VK-RWGDPESAY---WASN--------------------TN-----GVQDK-LSLK----FDGSGL-------LYLVNST----NITVSKVTEGKAGDGRFLRRVTLEIEG--TFVQYVWN---MDIN---DSS-------WSSVWQLS---TDPCKDV-KGQCGNNAICRL-------TDQNK---PD-CICPPQF-NF------IDRQDH-FKGCMRSSSPGQT-CST------------KSTMLRL-DNTDW----LR----GKETDS-DYSVMLDLSEIECKQSCLNDCMCVVVTY----------DNAVCRKKR-LPLIDGR----Q---AL---EITTK---------AFVKVSDGFNTGS-AL--------------------------------------------------------------------------------------------------------------------------------------------------------------PPLTEQRKEREGK----TLVVIGIT---LLGCSA--SLLV--AAFLVT----WL-YGGK-------LR----------------------------PGNGKIT--------------QKHKVVE-GLKAFSYKEIEAATAGF---RQELGRG--AFGKVYK---G-QLPDGRAIAVKSLLDNVTQEADGDREFRTEMSVIGTSHHKNLVQLYGFCDEGSHRLLVYEYMSKGSLDTALFVDS--------------GFLEWRTRVQIAMGIARGLLYLHEECKTQILHCDIKPQNILLDQNFSPKISDFGLAKLL----KA-DQ---TATLTATRGTKGYIAPEWINNMPITAKVDVYSFGVMLLEIICCRKT-M------DLDAPEKEIF----LSEWVYECLKR-GRLSELVEQQRVE-DEGIGIE-SRQLERMVLVGLWCIQEDPALRPSMKKVVQMMEGTVE-------------------IAVPPPPGSF--------------------------------------------------------------------------------------VGSL--------------CV------------------------------------
>ThzLecRLK-G-type-100
-------------------------------------MALNPLLPL---------ISIR-------L-LI----FL-------------VAL-AQPI---QTKYILIG-SSLTANS--K--------------NSK-WISSN-------GDFAFGFYPVTPA----V----YLVGVWFDNI-SD-K----T------LVWTAKMGNRGITVE--EGSTLQLSAAG-LQLL-----------D-ST-RK---------------PLWDASPA----EN--INV-SMAALLDSGNFVLI------------NPT--EG---H-----------VWQSF--DFPTDTLMPGQML------KW-KST----MYSKASATNYSSG--RFELILQED---------GNLVLYP----VE-RVGEQQGAY---WSSN--------------------TY-----EYSDNPINLI----FDESGD-------LYLKNDT----RI--KNITDGEIEGGRFLRRVTLDSDG--ILRMYVWN----ADG---DTS-------WSSEWEAV---TDPCSEV-KGQCGRNGICQI-------SSLNQ---PL-CVCPPGF-HF------TGKEDH-FRGCSPNSPPGQS-CSA------------SAVMYKL-DNTDW----TTQGDYSTDFSN-DYMVLDNVTEIECKKACMDDCMCTVVTF----------EDRLCHKKR-LPLVDGY----Q---EL---SVSTI---------TFVKVKGEHSSPP-IS---------------------------------------------------------------------------SQ-------------------------------------------------------------------------------VHLPRLPNEFSKKGKV--DQRLVIGIS---LMGCSS--ALVA--ASMLII----WLYWCGR-------VK-------------------------------------------------LADADEE-GLAAFSYKDIEFATGGF---REELGSG--AFGRVYK---G-TLPDSSAIAVKTLDKL-LPDGLAEKQFRTEMSVIGMSHHKNLVQIYGFCDQDSHKLLVYEYVTNGSLDRTLFVDS--------------GFLSWRTRVQIATGTARGILYLHEECTAQVVHCDIKPQNILLDDNYNPKISDFGLAKLM----EA-EQ---TRTFTGARGTKGYVAPEWHKNMAITVKVDVYSFGVMLLEIICC---------------------------------------------------------------------------------------------------------------------------------------------------------------------------------------------------------------------------------------------------------------------------
>ThzLecRLK-G-type-121
-------------------------M-----------MAVNPLLPL---------ISIT-------L-------FI-------------VAL-AQPI---QKKYIPIG-SSLTANS--K--------------NSK-WVSSN-------GDFAFGFYAVTPA----V----YLLGVWFDSI-SN-K----T------LVWTAKMGHRGITVE--EGSALQLSAAG-LQLL-----------D-ST-RK---------------PLWDASPA----EN--INV-SMAALLDSGNFVLI------------NPT--EG---H-----------VWQSF--DFPTDTLMPGQML------KW-KSI----MYSKASATNYSSG--RFELVLQED---------GNLVLYP----VD-RVGEQQGAY---WSSN--------------------TY-----EYSDNPINLI----FDESGD-------LYLKNDT----RI--KNITDGEIEGGRFLRRVTLDSDG--ILRMYVWN----ADG---DTS-------WSSEWEAV---TDPCSEV-KGQCGRNGICQI-------SSLNQ---PL-CVCPPGF-HF------TGKEDH-FRGCSPNSPPGQS-CSA------------SAVMYKL-DNTDW----TTQGDYSTDFSN-DYMVLDNVTEIECKKACMDDCMCTVVTF----------EDRLCHKKR-LPLVDGY----Q---EL---SVSTI---------TFVKVKGEHSSPP-IS---------------------------------------------------------------------------SQ-------------------------------------------------------------------------------VHLPRLPNEFSKKGKV--DQRLVIGIS---LMGCSS--ALVA--ASMLII----WLYWCGR-------VK-------------------------------------------------LADADEE-GLAAFSYKDIEFATGGF---REELGSG--AFGRVYK---G-TLPDSSAIAVKTLDKL-LPDGLAEKQFRTEMSVIGMSHHKNLVQIYGFCDQDSHKLLIYEYVTNGSLDRTLFVDS--------------GFLSWRTRVQIAKGTARGILYLHEECTAQVVHCDIKPQNILLDDNYNPKISDFGLAKLM----KA-EQ---TRTFTGARGTKGYVAPEWHKNMAITVKVDAYSFGVMLLEIICCRKT-I------NLDAPGNEIF----LSQWVYECLKH-NSLDKLVEKQRS---EGIVID-STQLERMVLVGLWCIQENPSLRPSMKKVVQMLEGTVE-------------------IALPPSPESFI----SLL--------------------------------------------------------------------------------------------------------------------------------------
>ThzLecRLK-G-type-119
-------------------------------------MALNPLLPL---------ISIR-------L-LI----FL-------------VAL-AQPI---QTKYIPIG-SSLTANS--K--------------NSK-WISSN-------GDFAFGFYPVTPA----V----YLVGVWFDNI-SD-K----T------LAWTVKTGNRGLTVK--EGSTLQLSAMG-LQLF-----------D-ST-RA---------------LLWAASSA----EI--LNV-SVAAFLDTGNFVLI------------NST--ES---H-----------VWQSF--DSPTDTLLPGQML------KW-KST----MFSKASATNYSSG--RFELVLQED---------GNLVLYP----VD-RVGEQQGAY---WSSN--------------------TY-----EYSDNPINLI----FDESGD-------LYLKNDT----RI--KNITDGEIEGGRFLRRVTLDSDG--ILRMYVWN----ADG---DTS-------WSSEWEAV---TDPCSEV-KGQCGRNGICQI-------SSLNQ---PL-CVCPPGF-HF------TGKEDH-FRGCSPNSPPGQS-CSA------------SAVMYKL-DNTDW----TTQGDYSTDFSN-DYMVLDNVTEIECKKACMDDCMCTVVTF----------EDRLCHKKR-LPLVDGY----Q---EL---SVSTI---------TFVKVKGEHSSPP-IS---------------------------------------------------------------------------SQ-------------------------------------------------------------------------------VPLPRLPNEVSKKGKV--DQRLVIGIS---LMGCSS--ALVA--ASMLII----WLYWCGR-------VK-------------------------------------------------LADADEE-GLAAFSYKDIEFATGGF---REELGSG--AFGRVYK---G-TLPDSSAIAVKTLDKL-LPDGLAEKQFRTEMSVIGMSHHKNLVQIYGFCDQDSHKLLVYEYVTNGSLDRTLFVDS--------------GFLSWRTRVQIATGTARGILYLHEECTAQVVHCDIKPQNILLDDNYNPKISDFGLAKLM----EA-EQ---TRTFTGARGTKGYVAPEWHKNMAITVKVDVYSFGVMLLEIICCRKT-I------NLDAPGNEIF----LSQWVYECLKH-NSLDKLVEKQRL---EGIVID-STQLERMVLVGLWCIQETPSLRPSMKKVVQMLEGTVE-------------------IALPPSPESFI----SLL--------------------------------------------------------------------------------------------------------------------------------------
>ThzLecRLK-G-type-120
-------------------------------------MALNPLLPL---------ISIR-------L-LI----FL-------------VAL-AQPI---QTKYILIG-SSLTANS--K--------------NSK-WISSN-------GDFAFGFYPVTPA----V----YLVGVWFDNI-SD-K----T------LVWTAKMGNRGITVE--EGSTLQLSAAG-LQLL-----------D-ST-RK---------------SLCIASPA----EN--VNV-SMAALLDSGNFVLI------------NPT--EG---H-----------VWQSF--DYPTDTLLPGQML------KW-KSI----MYSKASATNYSSG--RFELILQED---------GNLVLYP----VE-RVGEQQGAY---WSSN--------------------TY-----EYSDNPINLI----FDKSGD-------LYLKNDT----RI--ENITGGEIEGGRFLRRVTLNSDG--ILGMYVWN----AEG---DTS-------WSSEWEAV---TDPCWQV-KGQCGRNGVCQV-------SSMNQ---PL-CVCPPGF-HF------TDEDDH-FRGCIPNSPAGQS-CSA------------SAVMYKL-DNTDW----TTDVSYSTDLSN-DYMVLDNVTEIECKKACMDDCMCTVVTF----------KDLLCHKKR-LPLIDGY----Q---GP---QVTTK---------TFVKVKGDTHSPP-VF---------------------------------------------------------------------------SQ-------------------------------------------------------------------------------GPLPRLPNEVSKKGKL--DQRLVIGIS---LMGCSS--ALVA--ASILII----WLCWCGR-------VK-------------------------------------------------LADPDEE-GLAAFSYKDIEFATGGF---REELGSG--AFGRVYK---G-TLPDSSAIAVKILDKL-LPDGLAEKQFRTEMSVIGMSHHKNLVQIYGFCDQDSHKLLIYEYVTNGSLDRTLFVDS--------------GFLSWRTRVQIAKGTARGILYLHEECTAQVVHCDIKPQNILLDDNYNPKISDFGLAKLM----EA-EQ---TRTFTGARGTKGYVAPEWHKNMAITVKVDVYSFGVMLLEIICCRKT-I------NLDAPGNEIF----LSQWVYECLKH-NSLDKLVEKQRL---EGIVID-STQLERMVLVGLWCIQETPSLRPSMKKVVQMLEGTVE-------------------IALPPSPESFI----SLL--------------------------------------------------------------------------------------------------------------------------------------
>ThzLecRLK-G-type-18
-------------------------MAFAK--------HFSHCLCL---------LCLF-------LTFA----LFHASFIS------------SQ-----R--LSLGYSSPSPES--N--------------HTL-LLSPD-------GTFSAGFHCVGIN----A----YGLAVWYSNT-PS------T------LVWMA---NRDQPVN-GRNSRLRLQRDGDLVLL-----------N-AD-GT---------------VIWRTNT------RA-LSV-KEAALLNSGNLVLR------------SSS--GQ---I-----------VWQSF--DSPTDTLLPGQRF------SN-NAQ----LISRMDNLAYKSG--YHRLYFNDE---------NYLALIY----QGFNV---SSRY---WPK-P--------------W----------LSGFDNGRRYYN---LS-RLA-------VPDEFGGF-SSSDQFSFRAS--DYGKGPKRRLVMDVDG--NLRLYSLD----R-K---RNS-------WNITWTAI---AEQCR-V-HGLCGRNGVCI--------YTP----EPK-CVCPPGY-------ERVDSTDW-FKGCRSI--KKFS-CTPN-----------SSKFLQL-LHTDFFG-------FDNRGFA------DAVSFEKCKETCAIDCDCVGFGYM-------LKGTGHC-YPK-SVLINGY----Q---SP---GVRSH---------MYLKVSVMDSSAT-NI---------------------------------------------------------------------------SSLSTL-LHS--------------------------DTLQCSKLLFA---PNPA--------------------------VQPNVSLPIAATKRTRNQAIVLMVSFVS---AIGVAE--IVCI--ALGWWFI---FR-NFDD-------AK-----------------------------LYSRQ---------------GYFAVPT-GLKKFTFAELREATYDF---KDIVGKG--GFGTVYK---GCLLPENKVVAVKRLEG----VSQGEDEFWAEVSMIGRVNHINLVRMFGFCAEGKHRLLVYEYVENGSLDKHIFTQN---------SS---MVLDWKKRLQIAVGTAKGLAYLHEECLEWILHCDVKPQNILLDEQFQAKVSDFGLAKFVDSGQGR-DR---ALNFSTIRGTRGYLAPEWTMNLPITAKADVYSFGILLLELVSGREA-A------KFNVGRSGVN----FVQWAFENGKAGKWMYDVVDAKLAETGGLTCED-MREVERVLNTALLCLEQDRDYRPTMSEVVEVLTAEF----------------------------------------------------------------------------------------------------------------------------------------------------------------------------
>ThzLecRLK-G-type-89
-------------------------MA------------FSHCLWL---------LCLF-------LTSA----LFHASFIS------------SQ-----L--LRLGYSSPSPES--N--------------HTLVLLSPD-------AKFSAGFHRVGIN----A----YVFAVWYSNT-PS------T------LVWMA---NRDQPVN-GRNSRLRLQKDGDLVLF-----------N-AD-GT---------------VIWRTGT------TG-LSV-KQATLLDTGNLVLR------------SSS--GQ---I-----------VWQSF--DSPTDTLLPGQRF------SN-NAQ----LISRTDNFTYKSG--YYRFYFNDE---------NYLVLIY----KGSNL---SSKY---WPT-P--------------Y----------LNAFDNGRTTYN---IS-RTA-------VLDELGGF-TASDQFSFNAS--DYGKGPKRRLVMDVDG--NLRVYSLD----T-K---SNR-------WNITWTAI---ANQCT-V-HGLCGRNGVCI--------YTP----EPK-CVCPPGY-------ERADSADW-FKGCRPI--KKLS-CAPN-----------SFKLIKL-LYTDFYG-------FDRPHT-------DGVSFEKCRETCINECDCPGFAYS-------STGAGQC-YPK-SLLINGH----Q---SP---GVSNH---------MYLKISVNDSSAT-NV---------------------------------------------------------------------------SSLSTL-LPS--------------------------DTLQCSKLPI-------T--------------------------VQPNISLPIDATKRSRNQTIILMASFVS---AIGVVE--IVCI--ALGWWFS---FR-NFDD-------AK-----------------------------LYSRQ---------------GYFAVPT-GFKRFTFAQLREATRNF---KDIVGKG--GFGTVYK---GCLLPENKVVAVKQLEG----VSHGEDEFWAEVSMIGRVNHVNLVHMFGFCAEGKHRLLVYEYVENGSLDKHIFTQN---------SS---MVLDWKKRLQIAVGTAKGLAYLHEECLEWILHCDVKPQNILLDEEFQAKVSDFGLSKLVESGQGR-DG---ALTFSTIRGTRGYLAPEWTMNLPITAKADVYSFGILLLELVSGREA-A------KFNMGGSGLN----FVQWVLENVRSGKWIYNVVDAGA---GALTCEE-ECEVERVVKTALVCVELERDCRPSMSEVVEMLTGSGP----------------------------------LPIRR--------------RLD-RDDN------------------------------------------------------DVER----------------------------------------------------
>ThzLecRLK-G-type-102
-------------------------MSMESASNS--FYYFKLSFTL---------TSVLFHASLISLTSV----LFHASLISC--------H-GQE-----S--LSLGYSSASPES--N--------------QTV-LNSTD-------GTFSAGFHSVGTN----A----YGFAIWYTNT-PESP----T------LVWMA---NRDQPVN-GKNSRLRLQKDGDMVLL-----------N-AD-GT---------------VIWKTGT------RG-LHV-KEAALLNTGNLVLR------------TSS--RK---I-----------VWQSF--DSPTDTLLPGQRF------SN-NAQ----LFSRLDNLTYKSG--YHRFYFNDE---------NYLTLVY----QGSNL---SSKY---WPK-P--------------W----------LSPFENGRTTYN---IS-RTA-------VLDELGGF-TASDQFSFNAS--DYGIGPKRRLTMDVDG--NLRLYSLE----E-K---HNS-------WIITWTAV---AEQCR-V-HGLCGLSGVCI--------YTP----EPK-CVCPPGY-------ERADSADW-FKGCRPI--KKLS-CNPN-----------SFKLLKL-PYTDFYG-------FDNRGYA------EAVSFEKCKETCIKDCDCLGFGYR-------FTGTGQC-YPK-PLLVSGY----Q---SP---GVKND---------MYLKISVSDSSVT-NV---------------------------------------------------------------------------SSLSILKLPA--------------------------DSLQCSRSQAP---PPPA--------------------------VQPNVSLPTAAKKRKRNQVIVPMATFVS---AIGIVE--IVCI--ALGWWFI---FR-NFDD-------AK-----------------------------LYTRQ---------------GYFAVPT-GLKKFTFAELREATHNF---KDIVGKG--GFGTVYK---GCLLPENKVVAVKRLEG----VSRGEDEFWAEVSMIGRVNHINLVRMFGFCAEGKHRLLVFEYVENGSLDKHIFTEN---------SS---MVLDWKKRLQIAVGTAKGLAYLHEECLEWILHCDVKPQNILLDEQFRAKVSDFGLAKLVDSGQGR-DR---ALTFSTIRGTRGYLAPEWTMNLPITAKADVYSFGILLLELVSGRES-A------KFNVSGSSVN----FVQWACENVRGGGWMERVVDAKMGVAGHEE----AKEIERVVKTAVACVEQDRDRRPSMSELVEMLMAE-----------------------------------------------------------------------------------------------------------------------------------------------------------------------------
>ThzLecRLK-G-type-19
--------------------------------------------------------------------------------------------------------------------------------------------------------------------------------------------------------MA---NRDQPVN-GRDSCLRFLKDGDLVLV-----------D-AG-GI---------------PIWRTNT------KA-VGA-KEALLLNTGNLVLR------------SDS--KQ---I-----------VWQAF--DFPTDTLLPEQIF------KR-NSN----LTSRMELGNYKSG--HYRFYFNDD---------NYLALIY----EGLNL---SSKY---WPTVPNY------------A----------YGIFNIGRTTYN---NT-RQA-------FLDRSGRF-TSSDRFSFNAS--DYGEGPLRRLTLDIDG--NLRLYSLD----S-R---NLT-------WEITWVAL---AKQCD-V-HGLCGFNGVCT--------YTP----EPK-CICPPGF-------EMEDSTDW-FKGCRLI--QNLS-CSPN-----------SAQFLRL-PYTDYSG-------YERNGTT------YGVTLQMCRKNCIDDCLCLGFAYA-------TTGTGEC-SPK-YLLTSRL----Q---ST---RVTRD---------TYIKISANDSSAK-NV---------------------------------------------------------------------------SSMLML-IQS--------------------------GSLQCS--------PEPR--------------------------LQQQNSLSGVSKKGRRSRMVTATASILT---AVGVTE--IVCI--ALGWGFL---LQ-IFRS-------PS-----------------------------VHNYQ---------------GYSAVPG-GLRRFKLSELRRATKNF---KDSVGKG--GFGSVYK---GRLLPDNKFVAVKRLEG----VSQGEDEFRAELSMIGRVNHMNLVQMLGYCAEGDQRLLVYEYVENGSLENYLCTED---------SS---RVLDWNKRFQIAVDTARGLAYLHEDCLEWILHCDIKPDNILLDKHFHAKVSDFGLSKLVGKGNEN-DRKISALAFSKIRGTRGYLAPEWTMNFRITAKADVYSFGILLLELVSGRKG-A------EFNVAGSN------FVQWAFDNVRENRWRENLVDPKLG-GSDMEWKS-MVEMERVLKTALLCIKQDKNKRPSMSRVVEILMLPIN---------------------------------------------------------ADDTDL----------------------------------------------------QLEM---E----------TYI--AR-------------------------------
>ThzLecRLK-G-type-92
-------------------------MEGKQ---------EDWCL-L---------IAIV-------LGSL----FLCASQVSA--DGKVERN-TSD-----K--LSLG-RTLIPLQ--N--------------TSW-FVSPN-------RTFSAGFYEVGDN----A----YAFGVWYTHT-AN-L----T------VVWTA---NRDQPVN-GRDSRLDLQTDGNLLLS-----------D-AN-GT---------------TVWETHTG----SKD-LDA-KEVVLLESGNLVLL------------NSS--GG---S-----------VWESF--DYPTDTLLPHQAL------KG-NTQ----LVSRLEAGSITSG--YYRLYFDYD---------NILRLRY----QT-SF--AASNY---WPI-P--------------Y----------LAIFANGRSSYN---IS-RSA-------VLDASGVF-KSSDNFGFTAW--DYGLGLTRRLTLDSDG--NLRLYTLQ----E-D---KGI-------WDVSWIAL---TEECS-V-HGLCGTNGLCI--------YNP----EAT-CTCLPGF-------HMKDPADR-FKGCERNV-ELLD-PGSS-----------AAELVYL-SHTDFYG-------NDLAGYS------TGLSLEECKRSCMNDSQCQGFSYV-------PDGSGRC-YPK-NQLLNGY----R---SA---GVAND---------MYIKVSINDSSLL-NS---------------------------------------------------------------------------TATREI-------------------------------RPNCS-----------S--------------------------FGTLVTESNNFQARKKRSVIKYPLGFAV---AFGVME--IVCI--TLGWWYM---FR-EHDD-------SF-----------------------------DFDRQ---------------GYSAIPM-GFKKFSFAELKKATNNF---SIKLGEG--GFGSVYK---G-ILADEKVVAIKQLEG----VSQSEDQFWAEVSIIGRVHHMNLVSMFGFCAEGHHRLLVYEYVENGSLDRHLFTEG---------ES-----LGWKERFMIAMGTAKALAYLHEECLEWILHCDVKPQNILLDRKFSPKVSDFGLSKLV----DR-DR---ALSFSKVRGTRGYVAPEWVINLPITAKADVYSFGIVLLEIVSGRNA------------SNQSEN----LAQWVSKKMEE-GKLLEVVDARLN--GIID----TEEVEAVVRTALLSLEQDPGLRPSMSRVVEMLSRRPE-------------------------------------------------------------------------------------------------------------------MKKV----------------------------------------------------
>ThzLecRLK-G-type-29
-------------------------MGFPWI--------------L---------LLVF-------MVFI----WVDGSQAQEQ-SSTVLRI-SYD-----Q--LN---SSGFKPT--D--------------NKY-LVSPN-------GFFCAGFYSLSAS----S----YAFAVWYAND-SQ-R----T------LAWMA---NSTSLV--GTNSSL-ILKNEDLSII-----------D-EK-GL---------------NVWSQKVS----GS-------DLTLQSTGNLVFD----------------------------------RWESF--QSPTDTLLPKQNF------TK-GQK----LMSRLANGTYGSGDNYYVLSLDDKS--------NKISLYYM---QEQQQGQMQNHY---WQSD---------------------------GSFPA---------INLDDNG------FLNTSSVD-KSNLIMASDAG----EGKRLRRLVLESKG--NFRLYSRT----M-D--PYSS-------WSLVWEAV---SEHCT-I-HGVCGENAVCK--------VNESW--EPE-CQCPPGF-EH-------------SPGDNRS-------CKAITD--IKDPS--DVRFVPL-DYVDFAG--SN---IT---DQ------SVTRLQDCEDSCKNNNSCKGFAY--------DLDNGHCVYQL-GKLVNGY-------WSP---EAHKR---------MYLKVSATDEQANKNP--------------------------------------------------------------------------FIGLFSV------------------------------VQNVCPT-------------------------------------LIKLAFPRKDSDHTTR-----DLVIICS---LFGAEL--LCGV---LAFWA----FLRKYSR-------FR-----------------------------DIARIF--------------ALDLMPSGGPKKFTYAELKAATNSF---SDKLGEG--GFGPVYR---G-LLPDQRQIAVKKLEG----LQHGEQQFWAEVTIIGRIHHLNLVRMWGFCAEGEHRLLVYEFIPHGSLDRHLFYGD---------GA---NAMEWGIRYRIALGVARAIAYLHEECLEWVLHCDIKPENILLDEGFCPKVSDFGLAKLV----EK-ER---SLTMSAIRGTRGYLAPEWFELNPITAKADVYSFGMVLLEIVSGRRN-LVVTNFPNSNMDSGEWY----FPAWAFEMVVNEKIVGEVVDKRLV--GVTENRSQLEAVERMVKTAFWCIQTRPEDRPSMGKVAKMLEGSVE-------------------VENPPKPQLM----------------------------SEVD--------GD-------TYSGAQS-------------------------------IKK--------------SAI-SRY-------------------------------
>ThzLecRLK-G-type-30
-------------------------MGFSWV--------------L---------LFVF-------MVFI----WVDGSQAQEQ-SSTVLRI-SYD-----Q--LN---SSGFKPT--D--------------NKY-LVSPN-------GFFCAGFYSLSAS----S----YAFAVWYAND-SQ-R----T------LAWMA---NSTSLV--GTNSSL-ILKNGSFSIV-----------D-EN-GL---------------IVWNPNVS----NSS---A-MDLTLQDSGNLVLN------------TSQ--SQ---P-----------AWQSF--DFPSDTLLPNQTL------SK-GGE----LISRLANGTYGSGDNYYVLSLDDKS--------NKISLYYM---QEQQQGQMQNHY---WQSD---------------------------GSFPA---------INLDDNG------FLNTSSVD-KSNLIMASDAG----EGKRLRRLVLESKG--NFRLYSRT----M-D--PYSS-------WSLVWEAV---SEHCT-I-HGVCGENAVCK--------VNESW--EPE-CQCPPGF-EH-------------SPGDNRS-------CKAITD--IKDPS--DVRFVPL-DYVDFAG--SN---IT---DQ------SVTRLQDCEDSCKNKNSCKGFAY--------DLDNGHCVYQY-GKLVNGY-------WSP---EAHKR---------MYLKVSATDEQANKNP--------------------------------------------------------------------------FIGLFSV------------------------------VQNVCPT-------------------------------------LIKLAFPRKDSDHTTR-----DLVIICS---LFGAEL--LCGV---LAFWA----FLRKYSR-------FR-----------------------------DIARIF--------------ALDLMPSGGPKKFTYAELKAATNSF---SDKLGEG--GFGPVYR---G-LLPDQRQIAVKKLEG----LQHGEQQFWAEVTIIGRIHHLNLVRMWGFCAEGEHRLLVYEFIPHGSLDRHLFYGD---------GA---NAMEWGIRYRIALGVARAIAYLHEECLEWVLHCDIKPENILLDEGFCPKVSDFGLAKLV----EK-ER---SLSMSTIRGTRGYLAPEWFELNPITAKADVYSFGMVLLEIVSGRRN-MVTNNLLSSNMENDDWY----FPAWAFEMVVNEKIVGEVVDKRLV--GVTENRSQLEAVERMVKTAFWCIQTRPEDRPSMGKVAKMLEGSVE-------------------VENPPKPQLM----------------------------SEVD--------GD-------TYSGAQS-------------------------------IKK--------------SAI-SRY-------------------------------
>ThzLecRLK-G-type-115
-------------------------MGFPWI--------------L---------LLVF-------MVFI----WVDGSQAQEQ-SSTVLSL-SSD-----Q--LK---SSGLKPS--D--------------KKY-LVSPD-------GVFCAGFYNLTAN----G----YAFAVWYAND-SQ-R----T------LAWMA---NSTSLV--GTNSSL-ILKNGSFSIV-----------D-EN-GL---------------IVWNPNVS----NSS---A-MDLTLQDSGNLVLN------------TSQ--SQ---P-----------AWQSF--DFPSDTLLPNQTL------SK-GGE----LISRLANGTYGSGDNYYVLSLDDKS--------NKISLYYM---QEQQQGQMQNHY---WQSD---------------------------GSFPA---------INLDDNG------FLNTSSVD-KSNLIMASDAG----EGKRLRRLVLESKG--NFRLYSRT----M-D--PYSS-------WSLVWEAV---SEHCT-I-HGVCGENAVCK--------VNESW--EPE-CQCPPGF-EH-------------SPGDNRS-------CKAITD--IKDPS--DVRFVPL-DYVDFAG--SN---IT---DQ------SVTRLQDCEDSCKNNNSCKGFAY--------DLDNGHCVYQL-GKLVNGY-------WSP---EAHKR---------MYLKVSATDEQANKNP--------------------------------------------------------------------------FIGLFSV------------------------------VQNVCPT-------------------------------------LIKLAFPRKDSDHTTR-----DLVIICS---LFGAEL--LCGV---LAFWA----FLRKYSR-------FR-----------------------------DIARIF--------------ALDLMPSGGPKKFTYAELKAATNSF---SDKLGEG--GFGPVYR---G-LLPDQRQIAVKKLEG----LQHGEQQFWAEVTIIGRIHHLNLVRMWGFCAEGEHRLLVYEFIPHGSLDRHLFYGD---------GA---NAMEWGIRYRIALGVARAIAYLHEECLEWVLHCDIKPENILLDEGFCPKVSDFGLAKLV----EK-ER---SLSMSTIRGTRGYLAPEWFELNPITAKADVYSFGMVLLEIVSGRRN-MVTNNLLSSNMENDDWY----FPAWAFEMVVNEKIVGEVVDKRLV--GVTENRSQLEAVERMVKTAFWCIQTRPEDRPSMGKVAKMLEGSVE-------------------IENPPKPGLI----------------------------YEID--------GDSQP----SYSGAQS-------------------------------IKS--------------SAI-SRF-------------------------------
>ThzLecRLK-G-type-103
-------------------------MGFPWI--------------L---------LLVF-------MVFI----WVDGSQAQEQ-SSTVPSL-SSD-----Q--LK---SSGLKPS--D--------------KKY-LVSPD-------GVFCAGFYNLTAN----G----YAFAVWYAND-SQ-R----T------LAWMA---NSTSLV--GTNSSL-ILKNGSFSIV-----------D-EN-GL---------------IVWNPNVS----NSS---A-MDLTLQDSGNLVLN------------TSQ--SQ---P-----------AWQSF--DFPSDTLLPNQTL------SK-GGE----LISRLANGTYGSGNDYYYLAFDDQS---------KISLYYK---KEEQGGLTAKPY---WTSE---------------------------GTFTD---------LSLDENG------FLNTTSV-----LIMASDRG----EANRLRRLVLERNG--NFRLYSRT----M-D--PYSS-------WNLVWEAV---SEHCT-I-HGVCGENAVCK--------VNELW--EPE-CKCPPGF-EY-------------SPGDNRS-------CRALTD--IKNPS--NVKFVPL-DYVNFDG--SN---FE---DV------SVTRLQDCEDSCKNNNSCKGFAY--------DLDNGHCVYQY-GKLVNGY-------WSP---EAHKR---------MYLKVSVTDEQANKNP--------------------------------------------------------------------------FIGLFSV------------------------------VQNVCPT-------------------------------------LIKLAFPRKDSDHTTR-----DLVIICS---LFGAEL--LCGV---LAFWA----FLRKYSR-------FR-----------------------------DIARIF--------------ALDLMPSGGPKKFSYAELKAATNSF---SDKLGEG--GFGPVYR---G-LLPDQRQIAVKKLEG----LQHGEQQFWAEVTIIGRIHHLNLVRMWGFCAEGEHRLLVYEFIPHGSLDRHLFYGD---------GA---NVMDWGIRYRIALGVARAIAYLHEECLEWVLHCDIKPENILLDESFCPKVSDFGLAKLV----EK-ER---SLTMSTIRGTRGYLAPEWFELNPITAKADVYSFGMVLLEIVSGRRN-MVTNNLLSSNMENDNWY----FPAWAFEMVVNEKIVGEVVDKRLV--GVTENRSQLEAVERMVKTAFWCIQTRPEDRPSMGKVAKMLEGSVE-------------------IENPPKPGLI----------------------------YEID--------GDSQP----SYSGAQS-------------------------------IKS--------------SAI-SRF-------------------------------
>ThzLecRLK-G-type-51
-------------------------MASSWV--------------L---------LFAL-------MVFI----WVDGSQAQEQ-SSTVLRI-SYD-----Q--LN---SSGFKPT--D--------------NKY-LVSPN-------GFFCAGFYSLSAS----G----YGFAVWYAND-SQ-R----T------LAWMA---NSTSLV--GTNSSL-ILKNGSFSIV-----------D-EN-GL---------------IVWNHNVS----NSS---A-MDLTLQDSGNLVLN------------TSQ--SQ---P-----------AWQSF--DFPSDTLLPNQTL------SK-GGE----LISRLANGTYGSGNDYYYLAFDDQS---------KISLYYK---KEEQGGLTAKPY---WTSE---------------------------GTFTD---------LSLDENG------FLNTTSV-----LIMASDRG----EANRLRRLVLESDG--KLRIYSRN----M-N-SPSPS-------WVLVWEAV---LQYCI-I-HGSCGENAVCK--------VNELW--EPE-CKCPPGF-EY-------------SPGDNRS-------CRALTD--IKNPS--NVKFVPL-DYVNFDG--SN---FE---DV------SVTRLQDCEDSCKNNNSCKGFAY--------DLDNGHCVYQY-GKLVNGY-------WSP---EAHTR---------MYLKVSASRAEAS-NP--------------------------------------------------------------------------FDGLFSI------------------------------VENVCPS-------------------------------------LIKLAFPPKDSDHTTR-----DLAIICS---LFGVEL--LCGV---LAFWA----FLRKYSR-------FR-----------------------------DIARIF--------------ALDLMPSGGPKKFSYAELKAATNSF---SDKLGEG--GFGPVYR---G-LLPDQRQIAVKKLEG----LQHGEQQFWAEVTIIGRIHHLNLVRMWGFCAEGEHRLLVYEFIPHGSLDRHLFYGD---------GA---NVMDWGIRYRIALGVARAIAYLHEECLEWVLHCDIKPENILLDESFCPKVSDFGLAKLV----EK-ER---SLSMSTIRGTRGYLAPEWFELNPITAKADVYSFGMVLLEIVSGRRN-MVTNNLLSSNMENDNWY----FPAWAFEMVVNEKIVGEVVDKRLV--GVTENRSQLEAVERMVKTAFWCIQTRPEDRPSMGKVAKMLEGSVE-------------------VENPPKPQLM----------------------------SEVD--------GD-------TYSGVQS-------------------------------IKK--------------SAI-SRY-------------------------------
>ThzLecRLK-G-type-53
-------------------------MASSWV--------------L---------LFAL-------MVFI----WVDGSQAQEQ-SSTVLRI-SYD-----Q--LN---SSGFKPT--D--------------NKY-LVSPN-------GFFCAGFYSLSAS----G----YAFAVWYAND-SQ-R----T------LAWMA---NSTSLV--GTNSSL-ILKNGSFSIV-----------D-EN-GL---------------IVWNPNVS----NSS---A-MDLTLQDSGNLVLN------------TSQ--SQ---S-----------AWQSF--DFPSDTLLPNQTL------SK-GGE----LISRLANGTYGSGNDYYYLAFDDQS---------KISLYYK---KEEQGGLTPKPY---WTSE---------------------------GTFTD---------LSLDENG------FLNTTSV-----LIMASDRG----EANRLRRLVLESDG--KLRMYSRN----M-N-SPSPS-------WVLVWEAV---LQYCI-I-HGSCGENAVCK--------VNQKW--NTS-CECPPGF-DH-------------NPVDNRS-------CRAITD--IKDSS--NVTFVPL-DYVNFDG--LN---TSTA-KQ------GAVRLQDCKDNCTKDGGCMGFTH--------NLDSGICVYQM-GQLINGY-------WSP---EAHTR---------MYLKVSASRAEAS-NP--------------------------------------------------------------------------FDGLFSI------------------------------VENVCPS-------------------------------------LIKLAFPPKDSDHTTR-----DLAIICS---LFGVEL--LCGV---LAFWA----FLRKYSR-------FR-----------------------------DIARIF--------------ALDLMPSGGPKKFTYAELKAATNSF---SDKLGEG--GFGPVYR---G-LLPDQRQIAVKKLEG----LQHGEQQFWAEVTIIGRIHHLNLVRMWGFCSEGEHRMLVYEYIPHGSLDRHLFNAE---------GA---NVMDWGIRYRIALGVARAIAYLHEECLEWVLHCDIKPENILLDESFCPKVSDFGLAKLV----EK-ER---SLTMSAVRGTRGYLAPEWFELNPITAKADVYSFGMVLLEIVSGRRN-LVVTNFPNSNMDSGEWY----FPDWAFEMVVNEKLVGEVVDKRLV--GVTENRSQLEAVERMVKTAFWCIQTRPEDRPSMGKVAKMLEGSVE-------------------VENPPKPQLM----------------------------SEVD--------GDSQP----SYSGAQS-------------------------------IKS--------------SAI-SRF-------------------------------
>ThzLecRLK-G-type-50
-------------------------MGFPWI--------------L---------LLVF-------MVFI----WVDGSQAQEQ-SSTVPSL-SSD-----Q--LK---SSGLKPS--D--------------KKY-LVSPD-------GVFCAGFYNLTAN----G----YAFAVWYAND-SQ-R----T------LAWMA---NSTSLV--GTNSSL-ILKNGNLSII-----------D-EQ-RL---------------NVWSQKVS----GS----A-TSLTLHETGNLVLG----------------------------------SWQSF-LQPPTNTLLPNQNF------TT-KGDGVVSLVSRLANGTYGSGDDYYSLSLDQKS--------NKISLYYM---KE---GPSRKPY---WQSD---------------------------GSFPA---------VNLNNDG------FLNTSSVD-KSNLIMASDAG----EGKRLRRLVLERNG--NFRLYSRT----M-D--PYSS-------WNLVWEAV---SEHCT-I-HGVCGENAVCK--------VNELW--EPE-CKCPPGF-EY-------------SPGDNRS-------CRALTD--IKNPS--NVKFVPL-DYVNFDG--SN---FE---DV------SVTRLQDCEDSCKNNNSCKGFAY--------DLDNGHCVYQY-GKLVNGY-------WSP---EAHKR---------MYLKVSVTDEQANKNP--------------------------------------------------------------------------FIGLFSV------------------------------VQNVCPT-------------------------------------LIKLAFPRKDSDHTTR-----DLVIICS---LFGAEL--LCGV---LAFWA----FLRKYSR-------FR-----------------------------DIARIF--------------ALDLMPSGGPKKFSYAELKAATNSF---SDKLGEG--GFGPVYR---G-LLPDQRQIAVKKLEG----LQHGEQQFWAEVTIIGRIHHLNLVRMWGFCAEGEHRLLVYEFIPHGSLDRHLFYGD---------GA---NVMDWGIRYRIALGVARAIAYLHEECLEWVLHCDIKPENILLDESFCPKVSDFGLAKLV----EK-ER---SLSMSTIRGTRGYLAPEWFELNPITAKADVYSFGMVLLEIVSGRRN-MVTNNLLSSNMENDDWY----FPAWAFEMVVNEKIVGEVVDKRLV--GVTENRSQLEAVERMVKTAFWCIQTRPEDRPSMGKVAKMLEGSVE-------------------VENPPKPQLM----------------------------SEVD--------GD-------TYSGVQS-------------------------------IKK--------------SAI-SRY-------------------------------
>ThzLecRLK-G-type-52
-------------------------MGFPWI--------------L---------LLVF-------MVFI----WVDGSQAQEQ-SSTVPSL-SSD-----Q--LK---SSGLKPS--D--------------KKY-LVSPD-------GVFCAGFYNLTAN----G----YAFAVWYAND-SQ-R----T------LAWMA---NSTSLV--GTNSSL-ILKNGNLSII-----------D-EQ-RL---------------NVWSQKVS----GS----A-TSLTLHETGNLVLG----------------------------------SWQSF-LQPPTNTLLPNQNF------TT-KGDGVVSLVSRLANGTYGSGDDYYSLSLDQKS--------NKISLYYM---KE---GPSRKPY---WQSD---------------------------GSFPA---------VNLNNDG------FLNTSSVD-KSNLIMASDAG----EGKRLRRLVLERNG--NFRLYSRT----M-D--PYSS-------WNLVWEAV---SEHCT-I-HGVCGENAVCK--------VNELW--EPE-CKCPPGF-EY-------------SPGDNRS-------CRALTD--IKNPS--NVKFVPL-DYVNFDG--SN---FE---DV------SVTRLQDCEDSCKNNNSCKGFAY--------DLDNGHCVYQY-GKLVNGY-------WSP---EAHKR---------MYLKVSVTDEQANKNP--------------------------------------------------------------------------FIGLFSV------------------------------VQNVCPT-------------------------------------LIKLAFPRKDSDHTTR-----DLVIICS---LFGAEL--LCGV---LAFWA----FLRKYSR-------FR-----------------------------DIARIF--------------ALDLMPSGGPKKFTYAELKAATNSF---SDKLGEG--GFGPVYR---G-LLPDQRQIAVKKLEG----LQHGEQQFWAEVTIIGRIHHLNLVRMWGFCSEGEHRMLVYEYIPHGSLDRHLFYGD---------GA---NVMDWGIRYRIALGVARAIAYLHEECLEWVLHCDIKPENILLDESFCPKVSDFGLAKLV----EK-ER---SLTMSAIRGTRGYLAPEWFELNPITAKADVYSFGMVLLEIVSGRRN-LVVTNFPNSNMDSGEWY----FPAWAFEMVVNEKVVGEVVDKRLV--GVTENRSQLEAVERMVKTAFWCIQTRPEDRPSMGKVAKMLEGSVE-------------------IENPPKPGLI----------------------------YEID--------GDSQP----SYSGAQS-------------------------------IKS--------------SAI-SRF-------------------------------
>ThzLecRLK-G-type-49
-------------------------MGAARI--------------S---------LVIF-------MALI----GVGESKSQE--PKKVARL-SSA-----F--LN---SSGWKPN--D--------------NTY-LVSSN-------GMFCAGFYNVTPN----R----YAFAVWYAND-SD-R----T------LAWMA---NSTSLV--GANSSL-ILQNGSLSVS-----------D-EH-GV---------------NVWTSRVM----PNS-KNG-MDLILKDSGNLVIN----------------------------------QWESF-KDFPTFNLLPTQDF------TA-GDI----LQSRLANGTYGRDGDYYSLSIEQQS--------KKLCLYYH---RKKEEVQEPKWY---WRS----------------------------GSFAA---------VNLDNTG------YLNASNID-VDSMIMASDLG----KKDRLRRLTLDKDG--NLRMYSRR----K-Y-PPSSS-------WEIVWEAV---SEHCH-I-HGVCGENAVCR--------TNSDW--KPT-CECPPGF-DP-------------SPVDNRS-------CKPHND--VKKLT--NVTFLTL-DFVNFDG--PN---SA---PE------PSTRLQVCIESCRKNSSCLGFAH--------KLDTGNCVYQF-GKLFNGY-------WSP---EAETR---------MYLKVSASSEEAR-NG--------------------------------------------------------------------------YHGLLSV------------------------------VENVCPI-------------------------------------SLEIPFPRNQPDHRTR-----NLIIIGC---FFGLEI--LCGV---YAFGA----FLKKYSQ-------FR-----------------------------DIARIF--------------AMDLLPSGGTKKFSYAELKAATNDF---SNILGKG--GFGPVYR---G-LLPDQRQIAVKKLEG----LHHGEQQFWAEVSIIGRIHHLNLVRMWGFCAEGEHRLLVYDFIPNGSLEKHLFDTG---------GE---TVMEWGVRYRIALGVARAIAYLHEECLEWVLHCDIKPENILVDENFCPKVSDFGLAKLV----EK-EH---TLKVSTIRGTRGYLAPEWFQSYPITAKVDVYSFGMVLFEMVSGKRN-I------DSSPEQDSEF---YFPEWAFQMVMVESKAEVVVDKRLE--GLRECQSAMEEVRRVVKTALWCIQSRAEERPSMGKVAKMLEGSIE-------------------IEDPPKPSLF----------------------------QDSG--------EDLQS----PYCNAMN--------------------L---------PIKA--------------SLI-----------------------------------
>AT1G11280.1
-------------------------MDLKENSF----EHMGIHLGEIG-----IVLFPW-------FL-W----LSLF----------LSCG--YA-----A--ITIS-SPLTL----G---------------QT-LSSPG-------GFYELGFFSPNNS----QN--QYV-GIWFKKI-TP-R----V------VVWVA---NREKPIT-TPVANLTISRNGSLILL-----------D-SS-KN---------------VVWSTR------RPSISNK-CHAKLLDTGNLVI-----------VDDVS--EN---L-----------LWQSF--ENPGDTMLPYSSLMYNL--AT-GEK--RVLSSWKSHTDPSPG--DFVVRLTPQ------VP-AQIVTM-----RG-SS-----VY---KRSGP--------------W----AK-----TGFTG-VPLM-------DES--YTSP-FSLSQDVG-NGTGLFSYL-----QRSSELTRVIITSEG--YLKTFRYN----G-T---G---------WVLDFITP---ANLCD-L-YGACGPFGLCV--------TSN----PTK-CKCMKGF-VP-KYKEEWKRGNM-TSGCMRR--TELS-CQANLS-TKTQGKG-VDVFYRL-ANVKP----PD---LYEYA--------SFVDADQCHQGCLSNCSCSAFAYI---------TGIGCLLWN-HELIDTI----R--YSV---G-GEF---------LSIRLASSELA----------------------------------------------------------------------------------------------------------------------------------------------------------------------------GSRR-----TKIIVGS----ISLSI--FVI----LAFGS----YK-YWRY--------R-------AKQNVGP---------TWAFFNNSQDSWKNG-----------LEPQEIS-GLTFFEMNTIRAATNNFN-VSNKLGQG--GFGPVYK---G-TLSDKKDIAVKRLSSS---SGQGTEEFMNEIKLISKLQHRNLVRLLGCCIDGEEKLLIYEFLVNKSLDTFLFDLT---------LK---LQIDWPKRFNIIQGVSRGLLYLHRDSCMRVIHRDLKVSNILLDDKMNPKISDFGLARMFQ---GT-QH---QDNTRKVVGTLGYMSPEYAWTGMFSEKSDIYAFGVLLLEIISGKKI-S------SFCCGEEGKT----LLGHAWECWLE-TGGVDLLDEDIS--SSCSPV--EVEVARCVQIGLLCIQQQAVDRPNIAQVVTMMTSATD-------------------LPRPKQPLFA-----LQIQD-------Q--------E-SVVS--------------V----SKSVN------------------------------HVTQ--------------TEI-YGR-------------------------------
>AT1G61370.1
-------------------------------------------MGKIG-----IVFFAS-------LLFL----LIIF----------PSCA--FA-----A--ITRA-SPLSI----G---------------QT-LSSPN-------GTYELGFFSPNNS----RN--QYV-GIWFKNI-TP-R----V------VVWVA---NRDKPVT-NNAANLTINSNGSLILV-----------E-RE-QN---------------VVWSIG------ETFSSNE-LRAELLENGNLVL-----------IDGVS--ER---N-----------LWESF--EHLGDTMLLESSVMYDV--PN-NKK--RVLSSWKNPTDPSPG--EFVAELTTQ------VP-PQGFIM-----RG-SR-----PY---WRGGP--------------W----AR-----VRFTG-IPEM-------DGS--HVSK-FDISQDVA-AGTGSLTYSLE---RRNSNLSYTTLTSAG--SLKIIWNN----G-S---G---------WVTDLEAP---VSSCD-V-YNTCGPFGLCI--------RSN----PPK-CECLKGF-VP-KSDEEWNKRNW-TGGCMRR--TNLS-CDVNSS-ATAQANN-GDIFDIV-ANVKP----PD---FYEYL--------SLINEEDCQQRCLGNCSCTAFSYI---------EQIGCLVWN-RELVDVM----Q--FVA---G-GET---------LSIRLASSELA----------------------------------------------------------------------------------------------------------------------------------------------------------------------------GSNR-----VKIIVAS---IVSISV--FMI----LVFAS----YW-YWRY--------K-------AKQNDSN----------PIPLETSQDAWREQ-----------LKPQDVN----FFDMQTILTITNNFS-MENKLGQG--GFGPVYK---G-NLQDGKEIAIKRLSST---SGQGLEEFMNEIILISKLQHRNLVRLLGCCIEGEEKLLIYEFMANKSLNTFIFDST---------KK---LELDWPKRFEIIQGIACGLLYLHRDSCLRVVHRDMKVSNILLDEEMNPKISDFGLARMFQ---GT-QH---QANTRRVVGTLGYMSPEYAWTGMFSEKSDIYAFGVLLLEIITGKRI-S------SFTIGEEGKT----LLEFAWDSWCE-SGGSDLLDQDIS--SSGS----ESEVARCVQIGLLCIQQQAGDRPNIAQVMSMLTTTMD-------------------LPKPKQPVFA-----MQVQE-------S--------D-SESK-----------------T-MYSVN------------------------------NITQ--------------TAI-VGR-------------------------------
>AT1G61380.1
----------------------------------------------MG-----MVLFAC-------LL-L----LIIF----------PTCG--YA-----A--INTS-SPLSI----R---------------QT-LSSPG-------GFYELGFFSPNNT----QN--QYV-GIWFKKI-VP-R----V------VVWVA---NRDTPVT-SSAANLTISSNGSLILL-----------D-GK-QD---------------VIWSTG------KAFTSNK-CHAELLDTGNFVV-----------IDDVS--GN---K-----------LWQSF--EHLGNTMLPQSSLMYDT--SN-GKK--RVLTTWKSNSDPSPG--EFSLEITPQ------IP-TQGLIR-----RG-SV-----PY---WRCGP--------------W----AK-----TRFSG-ISGI-------DAS--YVSP-FSVVQDTA-AGTGSFSYST----LRNYNLSYVTLTPEG--KMKILWDD----G-N---N---------WKLHLSLP---ENPCD-L-YGRCGPYGLCV--------RSD----PPK-CECLKGF-VP-KSDEEWGKGNW-TSGCVRR--TKLS-CQAKSS-MKTQGKD-TDIFYRM-TDVKT----PD---LHQFA--------SFLNAEQCYQGCLGNCSCTAFAYI---------SGIGCLVWN-GELADTV----Q--FLS---S-GEF---------LFIRLASSELA----------------------------------------------------------------------------------------------------------------------------------------------------------------------------GSSR-----RKIIVGT---TVSLSI--FLI----LVFAA----IM-LWRY--------R-------AKQN---------------------DAWKNG-----------FERQDVS-GVNFFEMHTIRTATNNFS-PSNKLGQG--GFGPVYK---G-KLVDGKEIGVKRLASS---SGQGTEEFMNEITLISKLQHRNLVRLLGYCIDGEEKLLIYEFMVNKSLDIFIFDPC---------LK---FELDWPKRFNIIQGIARGLLYLHRDSRLRVIHRDLKVSNILLDDRMNPKISDFGLARMFQ---GT-QY---QDNTRRVVGTLGYMSPEYAWAGLFSEKSDIYSFGVLMLEIISGKRI-S------RFIYGDESKG----LLAYTWDSWCE-TGGSNLLDRDLT--DTCQ----AFEVARCVQIGLLCVQHEAVDRPNTLQVLSMLTSATD-------------------LPVPKQPIFA-----VHTLN-------D----MPMLQ-ANSQ-----------------D-FLSVN------------------------------EMTE--------------SMI-QGR-------------------------------
>AT1G61390.1
----------------------M--YKLPQRNCA-DKQEYTVHMRKMG-----MVIFAC-------LL-L----LIIF----------PTFG--YA-----D--INTS-SPLSI----G---------------QT-LSSPD-------GVYELGFFSPNNS----RK--QYV-GIWFKNI-AP-Q----V------VVWVA---NRDKPVT-KTAANLTISSNGSLILL-----------D-GT-QD---------------VIWSTG------EAFTSNK-CHAELLDTGNLVV-----------IDDVS--GK---T-----------LWKSF--ENLGNTMLPQSSVMYDI--PR-GKN--RVLTSWRSNSDPSPG--EFTLEFTPQ------VP-PQGLIR-----RG-SS-----PY---WRSGP--------------W----AK-----TRFSG-IPGI-------DAS--YVSP-FTVLQDVA-KGTASFSYSM----LRNYKLSYVTLTSEG--KMKILWND----G-K---S---------WKLHFEAP---TSSCD-L-YRACGPFGLCV--------RSR----NPK-CICLKGF-VP-KSDDEWKKGNW-TSGCVRR--TQLS-CHTNSS-TKTQGKE-TDSFYHM-TRVKT----PD---LYQLA--------GFLNAEQCYQDCLGNCSCTAFAYI---------SGIGCLVWN-RELVDTV----Q--FLS---D-GES---------LSLRLASSELA----------------------------------------------------------------------------------------------------------------------------------------------------------------------------GSNR-----TKIILGT---TVSLSI--FVI----LVFAA----YK-SWRY--------R-------TKQNEPN----------PMFIHSSQDAWAKD-----------MEPQDVS-GVNLFDMHTIRTATNNFS-SSNKLGQG--GFGPVYK---G-KLVDGKEIAVKRLSSS---SGQGTDEFMNEIRLISKLQHKNLVRLLGCCIKGEEKLLIYEYLVNKSLDVFLFDST---------LK---FEIDWQKRFNIIQGVARGLLYLHRDSRLRVIHRDLKVSNILLDEKMIPKISDFGLARMSQ---GT-QY---QDNTRRVVGTLGYMAPEYAWTGVFSEKSDIYSFGVLLLEIIIGEKI-S------RFS--EEGKT----LLAYAWESWCE-TKGVDLLDQALA--DSSH----PAEVGRCVQIGLLCVQHQPADRPNTLELMSMLTTISE-------------------LPSPKQPTFT-----VHSRD-------D--------D-STSN-----------------D-LITVN------------------------------EITQ--------------SVI-QGR-------------------------------
>AT1G61400.1
-------------------------MDFLFLLL----ERKNKHMGKKR-----VVLL------------W----LSIF----------ISFS--SA-----E--ITEE-SPLSI----G---------------QT-LSSSN-------GVYELGFFSFNNS----QN--QYV-GISFKGI-IP-R----V------VVWVA---NREKPVT-DSAANLVISSNGSLQLF-----------N-GK-HG---------------VVWSSG------KALASNG-SRVELLDSGNLVV-----------IEKVS--GR---T-----------LWESF--EHLGDTLLPHSTIMYNV--HT-GEK--RGLTSWKSYTDPSPG--DFVVLITPQ------VP-SQGFLM-----RG-ST-----PY---FRSGP--------------W----AK-----TKFTG-LPQM-------DES--YTSP-FSLTQDV--NGSGYYSYF-----DRDNKRSRIRLTPDG--SMKALRYN----G-M---D---------WDTTYEGP---ANSCD-I-YGVCGPFGFCV--------ISV----PPK-CKCFKGF-IP-KSIEEWKTGNW-TSGCVRR--SELH-CQGNST-----GKD-ANVFHTV-PNIKP----PD---FYEYA--------DSVDAEECQQNCLNNCSCLAFAYI---------PGIGCLMWS-KDLMDTV----Q--FAA---G-GEL---------LSIRLARSELD----------------------------------------------------------------------------------------------------------------------------------------------------------------------------VNKR-----KKTIIAI---TVSLTL--FVI----LGFTA----FG-FWRR--------R-------VEQNAL----------------ISEDAWRND-----------LQTQDVP-GLEYFEMNTIQTATNNFS-LSNKLGHG--GFGSVYK---G-KLQDGREIAVKRLSSS---SEQGKQEFMNEIVLISKLQHRNLVRVLGCCVEGTEKLLIYEFMKNKSLDTFVFDSK---------KR---LEIDWPKRFDIIQGIARGLLYLHRDSRLRIIHRDLKVSNILLDEKMNPKISDFGLARMFH---GT-EY---QDKTRRVVGTLGYMSPEYAWAGVFSEKSDIYSFGVLLLEIISGEKI-S------RFSYGEEGKT----LLAYAWECWCG-ARGVNLLDQALG--DSCH----PYEVGRCVQIGLLCVQYQPADRPNTLELLSMLTTTSD-------------------LPLPKQPTFV-----VHTRD-------G--------K-SPSN-----------------DSMITVN------------------------------EMTE--------------SVI-HGR-------------------------------
>AT1G61440.1
-------------------------------------------MGKKR-----IVLL-------------------LF----------ISFS--YA-----E--ITKE-SPLSI----G---------------QT-LSSSN-------GVYELGFFSFNNS----QN--QYV-GIWFKGI-IP-R----V------VVWVA---NREKPVT-DSAANLVISSSGSLLLI-----------N-GK-HD---------------VVWSTG------EISASKG-SHAELSDYGNLMV-----------KDNVT--GR---T-----------LWESF--EHLGNTLLPLSTMMYNL--VT-GEK--RGLSSWKSYTDPSPG--DFWVQITPQ------VP-SQGFVM-----RG-ST-----PY---YRTGP--------------W----AK-----TRYTG-IPQM-------DES--YTSP-FSLHQDV--NGSGYFSYF-----ERDYKLSRIMLTSEG--SMKVLRYN----G-L---D---------WKSSYEGP---ANSCD-I-YGVCGPFGFCV--------ISD----PPK-CKCFKGF-VP-KSIEEWKRGNW-TSGCARR--TELH-CQGNST-----GKD-ANVFHTV-PNIKP----PD---FYEYA--------NSVDAEGCYQSCLHNCSCLAFAYI---------PGIGCLMWS-KDLMDTM----Q--FSA---G-GEI---------LSIRLAHSELD----------------------------------------------------------------------------------------------------------------------------------------------------------------------------VHKR-----KMTIVAS---TVSLTL--FVI----LGFAT----FG-FWRN--------R-------VKHH---------------------DAWRND-----------LQSQDVP-GLEFFEMNTIQTATSNFS-LSNKLGHG--GFGSVYK---G-KLQDGREIAVKRLSSS---SEQGKQEFMNEIVLISKLQHRNLVRVLGCCVEGKEKLLIYEFMKNKSLDTFVFGSR---------KR---LELDWPKRFDIIQGIVRGLLYLHRDSRLRVIHRDLKVSNILLDEKMNPKISDFGLARLFQ---GS-QY---QDKTRRVVGTLGYMSPEYAWTGVFSEKSDIYSFGVLLLEIISGEKI-S------RFSYGEEGKA----LLAYVWECWCE-TRGVNLLDQALD--DSSH----PAEVGRCVQIGLLCVQHQPADRPNTLELLSMLTTTSD-------------------LPLPKQPTFA-----VHTRN-------D--------E-PPSN-----------------DLMITVN------------------------------EMTE--------------SVI-LGR-------------------------------
>AT1G61430.1
-------------------------------------------MGKKR-----IVFFAY-------LP-F----FTIF----------MSFS--FA-----G--ITKE-SPFSI----G---------------QT-LSSSN-------GVYELGFFSLNNS----QN--QYL-GIWFKSI-IP-Q----V------VVWVA---NREKPVT-DSAANLGISSNGSLLLS-----------N-GK-HG---------------VVWSTG------DIFASNG-SRAELTDHGNLVF-----------IDKVS--GR---T-----------LWQSF--EHLGNTLLPTSIMMYNL--VA-GEK--RGLTAWKSYTDPSPG--EFVALITPQ------VP-SQGIIM-----RG-ST-----RY---YRTGP--------------W----AK-----TRFTG-SPQM-------DES--YTSP-FILTQDV--NGSGYFSFV-----ERG-KPSRMILTSEG--TMKVLVHN----G-M---D---------WESTYEGP---ANSCD-I-YGVCGPFGLCV--------VSI----PPK-CKCFKGF-VP-KFAKEWKKGNW-TSGCVRR--TELH-CQGNSS-----GKD-ANVFYTV-PNIKP----PD---FYEYA--------NSQNAEECHQNCLHNCSCLAFSYI---------PGIGCLMWS-KDLMDTR----Q--FSA---A-GEL---------LSIRLARSELD----------------------------------------------------------------------------------------------------------------------------------------------------------------------------VNKR-----KMTIVAS---TVSLTL--FVI----FGFAA----FG-FWRC--------R-------VEHNAH----------------ISNDAWRNF-----------LQSQDVP-GLEFFEMNAIQTATNNFS-LSNKLGPG--GFGSVYKARNG-KLQDGREIAVKRLSSS---SGQGKQEFMNEIVLISKLQHRNLVRVLGCCVEGTEKLLIYGFLKNKSLDTFVFDAR---------KK---LELDWPKRFEIIEGIARGLLYLHRDSRLRVIHRDLKVSNILLDEKMNPKISDFGLARMFQ---GT-QY---QEKTRRVVGTLGYMSPEYAWTGVFSEKSDIYSFGVLLLEIISGKKI-S------SFSYGEEGKA----LLAYAWECWCE-TREVNFLDQALA--DSSH----PSEVGRCVQIGLLCVQHEPADRPNTLELLSMLTTTSD-------------------LPLPKKPTFV-----VHTRK-------D--------E-SPSN-----------------DSMITVN------------------------------EMTE--------------SVI-QGR-------------------------------
>AT1G61420.1
-------------------------------------------MGKKW-----IVFFAY-------LL-L----SSFF----------ISSS--SA-----G--ITKE-SPLPI----G---------------QT-LSSSN-------GFYELGFFNFNNS----QN--QYV-GIWFKGI-IP-R----V------VVWVA---NREKPVT-DSTANLAISNNGSLLLF-----------N-GK-HG---------------VAWSSG------EALVSNG-SRAELSDTGNLIV-----------IDNFS--GR---T-----------LWQSF--DHLGDTMLPSSTLKYNL--AT-GEK--QVLSSWKSYTDPSVG--DFVLQITPQ------VP-TQVLVT-----KG-ST-----PY---YRSGP--------------W----AK-----TRFTG-IPLM-------DDT--FTGP-VSVQQDT--NGSGSLTYL-----NRNDRLQRTMLTSKG--TQELSWHN----G-T---D---------WVLNFVAP---EHSCD-Y-YGVCGPFGLCV--------KSV----PPK-CTCFKGF-VP-KLIEEWKRGNW-TGGCVRR--TELY-CQGNST-----GKY-ANVFHPV-ARIKP----PD---FYEFA--------SFVNVEECQKSCLHNCSCLAFAYI---------DGIGCLMWN-QDLMDAV----Q--FSE---G-GEL---------LSIRLARSELG----------------------------------------------------------------------------------------------------------------------------------------------------------------------------GNKR-----KKAITAS---IVSLSL--VVI----IAFVA----FC-FWRY--------R-------VKHNAD------------ITTDASQVSWRND-----------LKPQDVP-GLDFFDMHTIQTATNNFS-ISNKLGQG--GFGPVYK---G-KLQDGKEIAVKRLSSS---SGQGKEEFMNEIVLISKLQHKNLVRILGCCIEGEEKLLIYEFMLNNSLDTFLFDSR---------KR---LEIDWPKRLDIIQGIARGIHYLHRDSHLKVIHRDLKVSNILLDEKMNPKISDFGLARMYQ---GT-EY---QDNTRRVVGTLGYMAPEYAWTGMFSEKSDIYSFGVLMLEIISGEKI-S------RFSYGKEEKT----LIAYAWESWCD-TGGIDLLDKDVA--DSCR----PLEVERCVQIGLLCVQHQPADRPNTLELLSMLTTTSD-------------------LPPPEQPTFV-----VHRRD-------D--------K-SSSE-----------------D-LITVN------------------------------EMTK--------------SVI-LGR-------------------------------
>AT1G61460.1
----------------------------------------------MR-----ITFFAS-------LL-LF--TNTIF----------ISFSFAIA-----G--INKE-SPLSI----G---------------QT-LSSSN-------GVYELGFFSFNNS----EN--HYL-GIWFKGI-IP-R----V------VVWVA---NRENPVT-DSTANLAISSNASLLLY-----------N-GK-HG---------------VAWSSG------ETLASNG-SRAELSDTGNLIV-----------IDNFS--GR---T-----------LWQSF--DHLGDTMLPFSALMYNL--AT-GEK--QVLTSWKSYTNPAVG--DFVLQITTQ------VP-TQALTM-----RG-SK-----PY---WRSGP--------------W----AK-----T--------------------------------------------------RNFKLPRIVITSKG--SLEISRHS----G-T---D---------WVLNFVAP---AHSCD-Y-YGVCGPFGICV--------KSV--------CKCFKGF-IP-KYIEEWKRGNW-TDGCVRR--TKLH-CQENST-----KKD-ANFFHPV-ANIKP----PD---FYEFA--------SAVDAEGCYKICLHNCSCLAFSYI---------HGIGCLIWN-QDFMDTV----Q--FSA---G-GEI---------LSIRLARSELG----------------------------------------------------------------------------------------------------------------------------------------------------------------------------GNKR-----KKTITAS---IVSLSL--FLI----LGSTA----FG-FWRY--------R-------VKHN------------------ASQDAPKYD-----------LEPQDVS-GSYLFEMNTIQTATNNFS-LSNKLGQG--GFGSVYK---G-KLQDGKEIAVKRLSSS---SGQGKEEFMNEIVLISKLQHKNLVRILGCCIEGEERLLIYEFMLNKSLDTFLFDSR---------KR---LEIDWPKRFDIIQGIARGIHYLHRDSCLKVIHRDLKVSNILLDEKMNPKISDFGLARMYQ---GT-EY---QDNTRRVVGTLGYMSPE----------------DI--LEIISGEKI-S------RFSYGKEEKT----LIAYAWESWCE-TGGVDLLDKDVA--DSCR----PLEVERCIQIGLLCVQHQPADRPNTLELMSMLTTTSD-------------------LPSPKQPTFV-----VHWRD-------D--------E-SSSK-----------------D-LITVN------------------------------EMTK--------------SVI-LGR-------------------------------
>AT1G61480.1
-------------------------------------------MGKKR-----IMFFAS-------LL-L----ITIF----------LSFS--YA-----G--ITRE-SPLSI----G---------------KT-LSSSN-------GVYELGFFSFNNS----QN--QYV-GIWFKGI-IP-R----V------VVWVA---NREKPVT-DSAANLTISSNGSLLLF-----------N-EN-HS---------------VVWSIG------ETFASNG-SRAELTDNGNLVV-----------IDNNS--GR---T-----------LWESF--EHFGDTMLPFSNLMYNL--AT-GEK--RVLTSWKSHTDPSPG--DFTVQITPQ------VP-SQACTM-----RG-SK-----TY---WRSGP--------------W----AK-----TRFTG-IPVM-------DDT--YTSP-FSLQQDT--NGSGSFTYF-----ERNFKLSYIMITSEG--SLKIFQHN----G-M---D---------WELNFEAP---ENSCD-I-YGFCGPFGICV--------MSV----PPK-CKCFKGF-VP-KSIEEWKRGNW-TDGCVRH--TELH-CQGNTN-----GKT-VNGFYHV-ANIKP----PD---FYEFA--------SFVDAEGCYQICLHNCSCLAFAYI---------NGIGCLMWN-QDLMDAV----Q--FSA---G-GEI---------LSIRLASSELG----------------------------------------------------------------------------------------------------------------------------------------------------------------------------GNKR-----NKIIVAS---IVSLSL--FVI----LAFAA----FC-FLRY--------K-------VKHTVSA----------KISKIASKEAWNND-----------LEPQDVS-GLKFFEMNTIQTATDNFS-LSNKLGQG--GFGSVYK---G-KLQDGKEIAVKRLSSS---SGQGKEEFMNEIVLISKLQHKNLVRILGCCIEGEERLLVYEFLLNKSLDTFLFDSR---------KR---LEIDWPKRFNIIEGIARGLHYLHRDSCLRVIHRDLKVSNILLDEKMNPKISDFGLARMYQ---GT-EY---QDNTRRVAGTLGYMAPEYAWTGMFSEKSDIYSFGVILLEIITGEKI-S------RFSYGRQGKT----LLAYAWESWCE-SGGIDLLDKDVA--DSCH----PLEVERCVQIGLLCVQHQPADRPNTMELLSMLTTTSD-------------------LTSPKQPTFV-----VHTRD-------E--------E-SLSQ-----------------G-LITVN------------------------------EMTQ--------------SVI-LGR-------------------------------
>AT1G61490.1
-------------------------------------------MGKKR-----IVFFAC-------LL-L----FTVL----------LRFS--YA-----G--ITTE-SPLSV----E---------------QT-LSSSN-------GIYELGFFSPNNS----QN--LYV-GIWFKGI-IP-R----V------VVWVA---NRETPTT-DTSANLAISSNGSLLLF-----------N-GK-HG---------------VVWSIG------ENFASNG-SRAELTDNGNLVV-----------IDNAS--GR---T-----------LWESF--EHFGDTMLPFSSLMYNL--AT-GEK--RVLTSWKTDTDPSPG--VFVGQITPQ------VP-SQVLIM-----RG-ST-----RY---YRTGP--------------W----AK-----TRFTG-IPLM-------DDT--YASP-FSLQQDA--NGSGFFTYF-----DRSFKLSRIIISSEG--SMKRFRHN----G-T---D---------WELSYMAP---ANSCD-I-YGVCGPFGLCI--------VSV----PLK-CKCLKGF-VP-HSTEEWKRGNW-TGGCARL--TELH-CQGNST-----GKD-VNIFHPV-TNVKL----PD---FYEYE--------SSVDAEECHQSCLHNCSCLAFAYI---------HGIGCLIWN-QNLMDAV----Q--FSA---G-GEI---------LSIRLAHSELG----------------------------------------------------------------------------------------------------------------------------------------------------------------------------GNKR-----NKIIVAS---TVSLSL--FVI----LTSAA----FG-FWRY--------R-------VKHKAY----------------TLKDAWRND-----------LKSKEVP-GLEFFEMNTIQTATNNFS-LSNKLGQG--GFGSVYK---G-KLQDGKEIAVKQLSSS---SGQGKEEFMNEIVLISKLQHRNLVRVLGCCIEGEEKLLIYEFMLNKSLDTFVFDAR---------KK---LEVDWPKRFDIVQGIARGLLYLHRDSRLKVIHRDLKVSNILLDEKMNPKISDFGLARMYE---GT-QC---QDKTRRVVGTLGYMSPEYAWTGVFSEKSDIYSFGVLLLEIIIGEKI-S------RFSYGEEGKT----LLAYAWESWGE-TKGIDLLDQDLA--DSCR----PLEVGRCVQIGLLCVQHQPADRPNTLELLAMLTTTSD-------------------LPSPKQPTFV-----VHSRD-------D--------ESSLSK-----------------D-LFTVN------------------------------EMTQ--------------SMI-LGR-------------------------------
>AT1G61500.1
-----------------------------------------------M-----MTRFAC-------LH-L----FTMFLFT------LLSGS-SSA-----V--ITTE-SPLSM----G---------------QT-LSSAN-------EVYELGFFSPNNT----QD--QYV-GIWFKDT-IP-R----V------VVWVA---NREKPVT-DSTAYLAISSSGSLLLL-----------N-GK-HG---------------TVWSSG------VTFSSSG-CRAELSDSGNLKV-----------IDNVS--ER---A-----------LWQSF--DHLGDTLLHTSSLTYNL--AT-AEK--RVLTSWKSYTDPSPG--DFLGQITPQ------VP-SQGFVM-----RG-ST-----PY---WRSGP--------------W----AK-----TRFTG-IPFM-------DES--YTGP-FTLHQDV--NGSGYLTYF-----QRDYKLSRITLTSEG--SIKMFRDN----G-M---G---------WELYYEAP---KKLCD-F-YGACGPFGLCV--------MSP----SPM-CKCFRGF-VP-KSVEEWKRGNW-TGGCVRH--TELD-CLGNST-----GED-ADDFHQI-ANIKP----PD---FYEFA--------SSVNAEECHQRCVHNCSCLAFAYI---------KGIGCLVWN-QDLMDAV----Q--FSA---T-GEL---------LSIRLARSELD----------------------------------------------------------------------------------------------------------------------------------------------------------------------------GNKR-----KKTIVAS---IVSLTL--FMI----LGFTA----FG-VWRC--------R-------VEHIAH----------------ISKDAWKND-----------LKPQDVP-GLDFFDMHTIQNATNNFS-LSNKLGQG--GFGSVYK---G-KLQDGKEIAVKRLSSS---SGQGKEEFMNEIVLISKLQHRNLVRVLGCCIEEEEKLLIYEFMVNKSLDTFLFDSR---------KR---LEIDWPKRFDIIQGIARGLLYLHHDSRLRVIHRDLKVSNILLDEKMNPKISDFGLARMYQ---GT-EY---QDNTRRVVGTLGYMSPEYAWTGMFSEKSDIYSFGVLMLEIISGEKI-S------RFSYGVEGKT----LIAYAWESWSE-YRGIDLLDQDLA--DSCH----PLEVGRCIQIGLLCVQHQPADRPNTLELLAMLTTTSD-------------------LPSPKQPTFA-----FHTRD-------D--------E-SLSN-----------------D-LITVN------------------------------GMTQ--------------SVI-LGR-------------------------------
>AT1G61550.1
-----------------------------------------------------MTRFAC-------FL-F----STLL----------LSFS--YA-----A--ITPT-SPLSI----G---------------QT-LSSPN-------GIFELGFFSPNNS----RN--LYV-GIWFKGI-IP-R----T------VVWVA---NRENSVT-DATADLAISSNGSLLLF-----------D-GK-HS---------------TVWSTG------ETFASNG-SSAELSDSGNLLV-----------IDKVS--GI---T-----------LWQSF--EHLGDTMLPYSSLMYNP--GT-GEK--RVLSSWKSYTDPLPG--EFVGYITTQ------VP-PQGFIM-----RG-SK-----PY---WRSGP--------------W----AK-----TRFTG-VPLT-------DES--YTHP-FSVQQDA--NGSVYFSHL-----QRNFKRSLLVLTSEG--SLKVTHHN----G-T---D---------WVLNIDVP---ANTCD-F-YGVCGPFGLCV--------MSI----PPK-CKCFKGF-VP-QFSEEWKRGNW-TGGCVRR--TELL-CQGNST-----GRH-VNVFHPV-ANIKP----PD---FYEFV--------SSGSAEECYQSCLHNCSCLAFAYI---------NGIGCLIWN-QELMDVM----Q--FSV---G-GEL---------LSIRLASSEMG----------------------------------------------------------------------------------------------------------------------------------------------------------------------------GNQR-----KKTIIAS---IVSISL--FVT----LASAA----FG-FWRY--------R-------LKHNAI------------VSKVSLQGAWRND-----------LKSEDVS-GLYFFEMKTIEIATNNFS-LVNKLGQG--GFGPVYK---G-KLQDGKEIAVKRLSSS---SGQGKEEFMNEILLISKLQHINLVRILGCCIEGEERLLVYEFMVNKSLDTFIFDSR---------KR---VEIDWPKRFSIIQGIARGLLYLHRDSRLRIIHRDVKVSNILLDDKMNPKISDFGLARMYE---GT-KY---QDNTRRIVGTLGYMSPEYAWTGVFSEKSDTYSFGVLLLEVISGEKI-S------RFSYDKERKN----LLAYAWESWCE-NGGVGFLDKDAT--DSCH----PSEVGRCVQIGLLCVQHQPADRPNTLELLSMLTTTSD-------------------LPLPKEPTFA-----VHTSD-------D--------G-SRTS-----------------D-LITVN------------------------------EVTQ--------------SVV-LGR-------------------------------
>AT1G61360.1
-----------------------------------------------------MRIVAC-------LLLI----TALF----------SSYG--YA-----A--ITTS-SPLSI----G---------------VT-LSSPG-------GSYELGFFSSNNS----GN--QYV-GIWFKKV-TP-R----V------IVWVA---NREKPVS-STMANLTISSNGSLILL-----------D-SK-KD---------------LVWSSG------GDPTSNK-CRAELLDTGNLVV-----------VDNVT--GN---Y-----------LWQSF--EHLGDTMLPLTSLMYDI--PN-NKK--RVLTSWKSETDPSPG--EFVAEITPQ------VP-SQGLIR-----KG-SS-----PY---WRSGP--------------W----AG-----TRFTG-IPEM-------DAS--YVNP-LGMVQDEV-NGTGVFAFCV----LRNFNLSYIKLTPEG--SLRITRNN----G-T---D---------WIKHFEGP---LTSCD-L-YGRCGPFGLCV--------RSG----TPM-CQCLKGF-EP-KSDEEWRSGNW-SRGCVRR--TNLS-CQGNSS-VETQGKD-RDVFYHV-SNIKP----PD---SYELA--------SFSNEEQCHQGCLRNCSCTAFSYV---------SGIGCLVWN-QELLDTV----K--FIG---G-GET---------LSLRLAHSELT----------------------------------------------------------------------------------------------------------------------------------------------------------------------------GRKR-----IKIITVA---TLSLSV--CLI----LVLVA----CG-CWRY--------R-------VKQNGSS----------LVSKDNVEGAWKSD-----------LQSQDVS-GLNFFEIHDLQTATNNFS-VLNKLGQG--GFGTVYK---G-KLQDGKEIAVKRLTSS---SVQGTEEFMNEIKLISKLQHRNLLRLLGCCIDGEEKLLVYEYMVNKSLDIFIFDLK---------KK---LEIDWATRFNIIQGIARGLLYLHRDSFLRVVHRDLKVSNILLDEKMNPKISDFGLARLFH---GN-QH---QDSTGSVVGTLGYMSPEYAWTGTFSEKSDIYSFGVLMLEIITGKEI-S------SFSYGKDNKN----LLSYAWDSWSE-NGGVNLLDQDLD--DSDSVN--SVEAGRCVHIGLLCVQHQAIDRPNIKQVMSMLTSTTD-------------------LPKPTQPMFV-----LETSD-------E-------DS-SLSH--------SQRSN----D-LSSVD------------------------------ENKS--------------SEE-LNASS-----------------------------
>AT1G11300.1
-----------------------------------------MRLHESS-----S-PFVC-------ILVL----SC-FFLS-------VSLA--QE-----R--AFFS-GKLND----S---------------ET-IVSSF-------RTFRFGFFSPVNS----TS--RYA-GIWYNSV-SV-Q----T------VIWVA---NKDKPIN-DSSGVISVSQDGNLVVT-----------D-GQ-RR---------------VLWSTNVS----TQASANS-TVAELLDSGNLVL-----------KEASS--DA---Y-----------LWESF--KYPTDSWLPNMLVGTNA--RIGGGN--VTITSWKSPSDPSPG--SYTAALVLA------AY-PELFIMNN--NNN-NS-----TV---WRSGP--------------W----NG-----QMFNG-LPDV-----Y-AGV--FLYR-FIVNDDT--NGSVTMSY------ANDSTLRYFYMDYRG--SVIRRDWS----E-T---RRN-------WTVGLQVP---ATECD-N-YRRCGEFATC----------NPRK--NPL-CSCIRGF-RP-RNLIEWNNGNW-SGGCTRR--VPLQ-CERQ----NNNGS--ADGFLRL-RRMKL----PD---FARR---------SEASEPECLRTCLQTCSCIAAAHG---------LGYGCMIWN-GSLVDSQ----E--LSA---S-GLD---------LYIRLAHSEIK--------------------------------------------------------------------------------------------------------------------------------------------------------------------------TKDKRP-----ILIGTI----LAGGIF--VVAA--CVLLAR----RI-VMKK--------R-------AKKK----------GRDAEQIFERVEALAG------------GNKGKLK-ELPLFEFQVLAAATNNFS-LRNKLGQG--GFGPVYK---G-KLQEGQEIAVKRLSRA---SGQGLEELVNEVVVISKLQHRNLVKLLGCCIAGEERMLVYEFMPKKSLDYYLFDSR---------RA---KLLDWKTRFNIINGICRGLLYLHRDSRLRIIHRDLKASNILLDENLIPKISDFGLARIFP---GN-ED---EANTRRVVGTYGYMAPEYAMGGLFSEKSDVFSLGVILLEIISGRRN-S-------------NST----LLAYVWSIWNE-GEINSLVDPEIF--DLLF----EKEIHKCIHIGLLCVQEAANDRPSVSTVCSMLSSEIA-D-----------------IPEPKQPAFI-----SR-NN-------V-----PEAE-SSEN--------SDLK--------DSIN------------------------------NVTI--------------TDV-TGR-------------------------------
>AT1G11330.1
---------------------------------------MVVSVTIRR-----R-FVLL-------LLAC----TCLLSRR-------LCFG--ED-----R--ITFS-SPIKDS--ES---------------ET-LLCKS-------GIFRFGFFTPVNS----TTRLRYV-GIWYEKI-PI-Q----T------VVWVA---NKDSPIN-DTSGVISIYQDGNLAVT-----------D-GR-NR---------------LVWSTNVS----VPVAPNA-TWVQLMDSGNLML-----------QDNRN--NG-E-I-----------LWESF--KHPYDSFMPRMTLGTDG--RT-GGN--LKLTSWTSHDDPSTG--NYTAGIAPF------TF-PELLIW-----KN-NV-----PT---WRSGP--------------W----NG-----QVFIG-LPNM-----D-SLL--FLDG-FNLNSDN--QGTISMSY------ANDSFMYHFNLDPEG--IIYQKDWS----T-S---MRT-------WRIGVKFP---YTDCD-A-YGRCGRFGSC----------HAGE--NPP-CKCVKGF-VP-KNNTEWNGGNW-SNGCMRK--APLQ-CERQRNVSNGGGGGKADGFLKL-QKMKV----PI---SAER---------SEASEQVCPKVCLDNCSCTAYAYD---------RGIGCMLWS-GDLVDMQ----S--FLG---S-GID---------LFIRVAHSELK--------------------------------------------------------------------------------------------------------------------------------------------------------------------------THSNLA-----VMIAAP----VIGVML--IAAV--CVLLAC----RK-YKKR--------P-------AKD------------RSAELMFKRMEALTSDNES-----A--SNQIKLK-ELPLFEFQVLATSTDSFS-LRNKLGQG--GFGPVYK---G-KLPEGQEIAVKRLSRK---SGQGLEELMNEVVVISKLQHRNLVKLLGCCIEGEERMLVYEYMPKKSLDAYLFDPM---------KQ---KILDWKTRFNIMEGICRGLLYLHRDSRLKIIHRDLKASNILLDENLNPKISDFGLARIFR---AN-ED---EANTRRVVGTYGYMSPEYAMEGFFSEKSDVFSLGVIFLEIISGRRN-S------SSHKEENNLN----LLAYAWKLWND-GEAASLADPAVF--DKCF----EKEIEKCVHIGLLCVQEVANDRPNVSNVIWMLTTENM-S-----------------LADPKQPAFI-----VR-RG-------A-----SEAE-SSDQ--------SSQK--------VSIN------------------------------DVSL--------------TAV-TGR-------------------------------
>AT1G11350.1
-------------------------MG----------------------------CLLI-------LLLT----LICFSLR-------LCLA--TD-----V--ITFS-SEFRD----S---------------ET-VVSNH-------STFRFGFFSPVNS----TG--RYA-GIWFNNI-PV-Q----T------VVWVA---NSNSPIN-DSSGMVSISKEGNLVVM-----------D-GR-GQ---------------VHWSTNVL----VPVAANT-FYARLLNTGNLVLL--G-------TTNTG--DE---I-----------LWESF--EHPQNIYLPTMSLATDT--KT-GRS--LKLRSWKSPFDPSPG--RYSAGLIPL------PF-PELVVW-----KD-DL-----LM---WRSGP--------------W----NG-----QYFIG-LPNM-----D-YRI--NLFE-LTLSSDN--RGSVSMSY------AGNTLLYHFLLDSEG--SVFQRDWN----V-A---IQE-------WKTWLKVP---STKCD-T-YATCGQFASCR--------FNPGS--TPP-CMCIRGF-KP-QSYAEWNNGNW-TQGCVRK--APLQ-CESR---DNNDGSRKSDGFVRV-QKMKV----PH---NPQR---------SGANEQDCPESCLKNCSCTAYSFD---------RGIGCLLWS-GNLMDMQ----E--FSG---T-GVV---------FYIRLADSEFK--------------------------------------------------------------------------------------------------------------------------------------------------------------------------KRTNRS-----IVITVTL---LVGAFL--FAGT---VVLAL----WK-IAKH--------R-------EKN------------RNTRLLNERMEALSSNDVG-----AILVNQYKLK-ELPLFEFQVLAVATNNFS-ITNKLGQG--GFGAVYK---G-RLQEGLDIAVKRLSRT---SGQGVEEFVNEVVVISKLQHRNLVRLLGFCIEGEERMLVYEFMPENCLDAYLFDPV---------KQ---RLLDWKTRFNIIDGICRGLMYLHRDSRLKIIHRDLKASNILLDENLNPKISDFGLARIFQ---GN-ED---EVSTVRVVGTYGYMAPEYAMGGLFSEKSDVFSLGVILLEIVSGRRN-S------SFYNDGQNPN----LSAYAWKLWNT-GEDIALVDPVIF--EECF----ENEIRRCVHVGLLCVQDHANDRPSVATVIWMLSSENS-N-----------------LPEPKQPAFI-----PR-RG-------T-----SEVE-SSGQ--------SDPR--------ASIN------------------------------NVSL--------------TKI-TGR-------------------------------
>AT1G61610.1
----------------------------------------MAGFNRNL-----T-LVTT-------LLIF----HQLCSNV-------SCST--SN-----S--FTRN-HTIRE----G---------------DS-LISED-------ESFELGFFTPKNS----TL--RYV-GIWYKNI-EP-Q----T------VVWVA---NREKPLL-DHKGALKIADDGNLVIV-----------N-GQ-NE---------------TIWSTNVEP---ES---NN-TVAVLFKTGDLVLC----------SDSDR--RK---W-----------YWESF--NNPTDTFLPGMRVRVNP--SL-GEN--RAFIPWKSESDPSPG--KYSMGIDPV------GA-LEIVIW-----EG-EK-----RK---WRSGP--------------W----NS-----AIFTG-IPDM--LRFT-NYI--YGFK-LSSPPDR--DGSVYFTYVA----SDSSDFLRFWIRPDG--VEEQFRWN----K-D---IRN-------WNLLQWKP---STECE-K-YNRCGNYSVCD--------DSKEF-DSGK-CSCIDGF-EP-VHQDQWNNRDF-SGGCQRR--VPLN-CNQS----LVAGQ--EDGFTVL-KGIKV----PD---FGSVV--------LHNNSETCKDVCARDCSCKAYALV---------VGIGCMIWT-RDLIDME----H--FER---G-GNS---------INIRLAGSKLG-------------------------------------------------------------------------------------------------------------------------------------------------------------------------GGKENST-----LWIIVFS---VIGAFL---------LGLCI----WI-LWKF-------KKSLK-AFLWKKKDIT-------VSDIIENRDYSSSPIKVLV---------GDQVDTP-DLPIFSFDSVASATGDFA-EENKLGQG--GFGTVYK---G-NFSEGREIAVKRLSGK---SKQGLEEFKNEILLIAKLQHRNLVRLLGCCIEDNEKMLLYEYMPNKSLDRFLFDES---------KQ---GSLDWRKRWEVIGGIARGLLYLHRDSRLKIIHRDLKASNILLDTEMNPKISDFGMARIFN---YR-QD---HANTIRVVGTYGYMAPEYAMEGIFSEKSDVYSFGVLILEIVSGRKN-V------SFRGTDHG-S----LIGYAWHLWSQ-GKTKEMIDPIVK--DTRD----VTEAMRCIHVGMLCTQDSVIHRPNMGSVLLMLESQTS-Q-----------------LPPPRQPTFH-----SF-LN-------S-----GDIE-LNFD--------GHD--------VASVN------------------------------DVTF--------------TTI-VGR-------------------------------
>AT4G21390.1
-----------------------------------------MRFFRKT-----S-LYLS-------LFLY----FFLYE---------SSMA--AN-----T--IRRG-ESLRD----GI------------NHKP-LVSPQ-------KTFELGFFSPGSS----TH--RFL-GIWYGNI-ED-K----A------VVWVA---NRATPIS-DQSGVLMISNDGNLVLL-----------D-GK-NI---------------TVWSSNIES---STTNNNN-RVVSIHDTGNFVL-----------SETDT--DR---P-----------IWESF--NHPTDTFLPQMRVRVNP--QT-GDN--HAFVSWRSETDPSPG--NYSLGVDPS------GA-PEIVLW-----EGNKT-----RK---WRSGQ--------------W----NS-----AIFTG-IPNMS--LLT-NYL--YGFK-LSSPPDE--TGSVYFTYVP----SDPSVLLRFKVLYNG--TEEELRWN----E-T---LKK-------WTKFQSEP---DSECD-Q-YNRCGKFGICD---------MKGS--NGI-CSCIHGY-EQ-VSVGNW------SRGCRRR--TPLK-CERN----ISVG---EDEFLTL-KSVKL----PD---F-EIPEH------NLVDPEDCRERCLRNCSCNAYSLV---------GGIGCMIWN-QDLVDLQ----Q--FEA---G-GSS---------LHIRLADSEVG--------------------------------------------------------------------------------------------------------------------------------------------------------------------------ENRKTK-----IAVIVAV---LVGVIL---------IGIFA----LL-LWRFKR-----KKDVSGAYCGKNTDTSVV-----VADLTKSKETTSAFSGSVDI-----MIEGKAVNTS-ELPVFSLNAIAIATNDFC-KENELGRG--GFGPVYK---G-VLEDGREIAVKRLSGK---SGQGVDEFKNEIILIAKLQHRNLVRLLGCCFEGEEKMLVYEYMPNKSLDFFLFDET---------KQ---ALIDWKLRFSIIEGIARGLLYLHRDSRLRIIHRDLKVSNVLLDAEMNPKISDFGMARIFG---GN-QN---EANTVRVVGTYGYMSPEYAMEGLFSVKSDVYSFGVLLLEIVSGKRN-T------SLRSSEHG-S----LIGYAWYLYTH-GRSEELVDPKIR--VTCS----KREALRCIHVAMLCVQDSAAERPNMASVLLMLESDTA-T-----------------LAAPRQPTFT-----STRRN-------S-----IDVN-FALD--------SSQQY------IVSSN------------------------------EITS--------------TVV-LGR-------------------------------
>AT1G11340.1
-------------------------M-----------------------------KVVF-------VIFF----FFLFQ---------FCIS--VD-----T--IMRR-QSLRD----G---------------EV-ILSAG-------KRFAFGFFSLGDS----EL--RYV-GIWYAQI-SQ-Q----T------IVWVA---NRDHPIN-DTSGMVKFSNRGNLSVYA---------SD-NE-TE---------------LIWSTNVS----DSMLEPT-LVATLSDLGNLVL-----------FDPVT--GR---S-----------FWESF--DHPTDTFLPFMRLGFTR--KD-GLD--RSLTSWKSHGDPGSG--DLILRMERR------GF-PQLILY-----KG-VT-----PW---WRMGS--------------W----TG-----HRWSG-VPEM----PI-GYI--FNNS-FVNNEDE-----VSFTYGV----TDASVITRTMVNETG--TMHRFTWI----A-R---DKR-------WNDFWSVP---KEQCD-N-YAHCGPNGYCD--------SPSSK--TFE-CTCLPGF-EP-KFPRHWFLRDS-SGGCTKK--KRASICS---------E---KDGFVKL-KRMKI----PD---TSDASVD------MNITLKECKQRCLKNCSCVAYASAY---HESKRGAIGCLKWH-GGMLDAR----T--YLN---S-GQD---------FYIRVDKEELAR-------------------------------------------------------------------------------------------------------------------------------------------------------WN-------------RNGLSGKRR-----VLLILIS---LIAAVM--LLT----VILFC----VV-RERR--------K-------SNRHRSSS------ANFAPVPFDFDESFRFE-----------QDKARNR-ELPLFDLNTIVAATNNFS-SQNKLGAG--GFGPVYK---G-VLQNRMEIAVKRLSRN---SGQGMEEFKNEVKLISKLQHRNLVRILGCCVELEEKMLVYEYLPNKSLDYFIFHEE---------QR---AELDWPKRMEIVRGIARGILYLHQDSRLRIIHRDLKASNILLDSEMIPKISDFGMARIFG---GN-QM---EGCTSRVVGTFGYMAPEYAMEGQFSIKSDVYSFGVLMLEIITGKKN-S------AFHEESSN------LVGHIWDLWEN-GEATEIIDNLMD--QETYD---EREVMKCIQIGLLCVQENASDRVDMSSVVIMLGHNAT-N-----------------LPNPKHPAFT-----SARRR----------------G-GENG--------ACLKG----QTGISVN------------------------------DVTF--------------SDI-QGR-------------------------------
>AT1G11410.1
-------------------------------------MKFF--------------FIFF-------IFLF----SFLIQ---------SCYS--DN-----T--ILRS-QSLKD----G---------------DV-IYSEG-------KRFAFGFFSLGNS----KL--RYV-GIWYAQV-SE-Q----T------IVWVA---NRDHPIN-DTSGLIKFSTRGNLCVYA---------SG-NG-TE---------------PIWSTDVI----DMIQEPA-LVAKLSDLGNLVL-----------LDPVT--GK---S-----------FWESF--NHPTNTLLPFMKFGFTR--QS-GVD--RIMTSWRSPGDPGSG--NITYRIERR------GF-PQMMMY-----KG-LT-----LW---WRTGS--------------W----TG-----QRWSG-VPEM----TN-KFI--FNIS-FVNNPDE-----VSITYGV----LDASVTTRMVLNETG--TLQRFRWN----G-R---DKK-------WIGFWSAP---EDKCD-I-YNHCGFNGYCD--------STSTE--KFE-CSCLPGY-EP-KTPRDWFLRDA-SDGCTRI--KADSICNG------------KEGFAKL-KRVKI----PN---TSAVNVD------MNITLKECEQRCLKNCSCVAYASAY---HESQDGAKGCLTWH-GNMLDTR----T--YLS---S-GQD---------FYLRVDKSELAR-------------------------------------------------------------------------------------------------------------------------------------------------------WN-------------GNGASGKKR-----LVLILIS---LIAVVM--LLL----ISFHC----YL-RKRRQR-----TQ-------SNRLRKAP------SSFAPSSFDLEDSFILE---------ELEDKSRSR-ELPLFELSTIATATNNFA-FQNKLGAG--GFGPVYK---G-VLQNGMEIAVKRLSKS---SGQGMEEFKNEVKLISKLQHRNLVRILGCCVEFEEKMLVYEYLPNKSLDYFIFHEE---------QR---AELDWPKRMGIIRGIGRGILYLHQDSRLRIIHRDLKASNVLLDNEMIPKIADFGLARIFG---GN-QI---EGSTNRVVGTYGYMSPEYAMDGQFSIKSDVYSFGVLILEIITGKRN-S------AFYEESLN------LVKHIWDRWEN-GEAIEIIDKLMG--EETYD---EGEVMKCLHIGLLCVQENSSDRPDMSSVVFMLGHNAI-D-----------------LPSPKHPAFT-----AGRRR-------N-----TKTG-GSSD--------NWPSG----ETSSTIN------------------------------DVTL--------------TDV-QGR-------------------------------
>AT1G65790.1
-------------------------------------MRSVPNYHHSF-------FIFL-------ILIL----FLAFS---------VSPN--TL-----S--ATES-LTISS----N---------------KT-IISPS-------QIFELGFFNPASS----SR--WYL-GIWYKII-PI-R----T------YVWVA---NRDNPLS-SSNGTLKISGN-NLVIF-----------D-QS-DR---------------PVWSTNIT----GGDVRSP-VAAELLDNGNFLL-----------RDSNN--R----L-----------LWQSF--DFPTDTLLAEMKLGWDQ--KT-GFN--RILRSWKTTDDPSSG--EFSTKLETS------EF-PEFYIC-----SK-ES-----IL---YRSGP--------------W----NG-----MRFSS-VPGT----IQ-VDY--MVYN-FTASKEE-----VTYSYRI----NKTNLYSRLYLNSAG--LLQRLTWF----E-T---TQS-------WKQLWYSP---KDLCD-N-YKVCGNFGYCD--------SNS----LPN-CYCIKGF-KP-VNEQAWDLRDG-SAGCMRK--TRLS-CDG------------RDGFTRL-KRMKL----PD---TTATIVD------REIGLKVCKERCLEDCNCTAFANA-----DIRNGGSGCVIWT-REILDMR----N--YAK---G-GQD---------LYVRLAAAELE---------------------------------------------------------------------------------------------------------------------------------------------------------------------------DKRIK-----NEKIIGS---SIGVSI--LLL----LSFVI----FH-FWKR--------K-------QKRSITIQ------TPNVD-QVRSQDSLINDVVVSRRGYTSKEKKSEYL-ELPLLELEALATATNNFS-NDNKLGQG--GFGIVYK---G-RLLDGKEIAVKRLSKM---SSQGTDEFMNEVRLIAKLQHINLVRLLGCCVDKGEKMLIYEYLENLSLDSHLFDQT---------RS---SNLNWQKRFDIINGIARGLLYLHQDSRCRIIHRDLKASNVLLDKNMTPKISDFGMARIFG---RE-ET---EANTRRVVGTYGYMSPEYAMDGIFSMKSDVFSFGVLLLEIISGKRN-K------GFYNSNRDLN----LLGFVWRHWKE-GNELEIVDPINI--DSLSSKFPTHEILRCIQIGLLCVQERAEDRPVMSSVMVMLGSETT-A-----------------IPQPKRPGFC-----IG-RS-------P-----LEAD-SSSS--------TQRDD------ECTVN------------------------------QITL--------------SVI-DAR-------------------------------
>AT1G65800.1
-------------------------------------MRNVPNYHHSY-------FILF-------IIIL----FLAFS---------VYAS--NF-----S--ATES-LTISS----N---------------KT-IISPS-------QIFELGFFNPDSS----SR--WYL-GIWYKII-PI-R----T------YVWVA---NRDNPLS-SSNGTLKISDN-NLVIF-----------D-QS-DR---------------PVWSTNIT----GGDVRSP-VAAELLDYGNFVL-----------RDSKN--NKPSGF-----------LWQSF--DFPTDTLLSDMKMGWDN--KSGGFN--RILRSWKTTDDPSSG--DFSTKLRTS------GF-PEFYIY-----NK-ES-----IT---YRSGP--------------W----LG-----NRFSS-VPGM----KP-VDY--IDNS-FTENNQQ-----VVYSYRV----NKTNIYSILSLSSTG--LLQRLTWM----E-A---AQS-------WKQLWYSP---KDLCD-N-YKECGNYGYCD--------ANT----SPI-CNCIKGF-EP-MNEQA-ALRDD-SVGCVRK--TKLS-CDG------------RDGFVRL-KKMRL----PD---TTETSVD------KGIGLKECEERCLKGCNCTAFANT-----DIRNGGSGCVIWS-GGLFDIR----N--YAK---G-GQD---------LYVRVAAGDLE---------------------------------------------------------------------------------------------------------------------------------------------------------------------------DKRIK-----SKKIIGS---SIGVSI--LLL----LSFII----FH-FWKR--------K-------QKRSITIQ------TPIVD-LVRSQDSLMNELVKASRSYTSKENKTDYL-ELPLMEWKALAMATNNFS-TDNKLGQG--GFGIVYK---G-MLLDGKEIAVKRLSKM---SSQGTDEFMNEVRLIAKLQHINLVRLLGCCVDKGEKMLIYEYLENLSLDSHLFDQT---------RS---SNLNWQKRFDIINGIARGLLYLHQDSRCRIIHRDLKASNVLLDKNMTPKISDFGMARIFG---RE-ET---EANTRRVVGTYGYMSPEYAMDGIFSMKSDVFSFGVLLLEIISGKRN-K------GFYNSNRDLN----LLGFVWRHWKE-GKELEIVDPINI--DALSSEFPTHEILRCIQIGLLCVQERAEDRPVMSSVMVMLGSETT-A-----------------IPQPKRPGFC-----VG-RS-------S-----LEVD-SSSS--------TQRDD------ECTVN------------------------------QVTL--------------SVI-DAR-------------------------------
>AT4G21380.1
-------------------------------------MRGLPNFYHSY-----TFFFFF-------LLIL----FPAYS---------ISAN--TL-----S--ASES-LTISS----N---------------NT-IVSPG-------NVFELGFFKPGLD----SR--WYL-GIWYKAI-SK-R----T------YVWVA---NRDTPLS-SSIGTLKISDS-NLVVL-----------D-QS-DT---------------PVWSTNLT----GGDVRSP-LVAELLDNGNFVL-----------RDSKN--SAPDGV-----------LWQSF--DFPTDTLLPEMKLGWDA--KT-GFN--RFIRSWKSPDDPSSG--DFSFKLETE------GF-PEIFLW-----NR-ES-----RM---YRSGP--------------W----NG-----IRFSG-VPEM----QP-FEY--MVFN-FTTSKEE-----VTYSFRI----TKSDVYSRLSISSSG--LLQRFTWI----E-T---AQN-------WNQFWYAP---KDQCD-E-YKECGVYGYCD--------SNT----SPV-CNCIKGF-KP-RNPQVWGLRDG-SDGCVRK--TLLS-CGG------------GDGFVRL-KKMKL----PD---TTTASVD------RGIGVKECEQKCLRDCNCTAFANT-----DIRGSGSGCVTWT-GELFDIR----N--YAK---G-GQD---------LYVRLAATDLE---------------------------------------------------------------------------------------------------------------------------------------------------------------------------DKRNR-----SAKIIGS---SIGVSV--LLL----LSFII----FF-LWKR--------K-------QKRSILIE------TPIVDHQLRSRDLLMNEVVISSRRHISRENNTDDL-ELPLMEFEEVAMATNNFS-NANKLGQG--GFGIVYK---G-KLLDGQEMAVKRLSKT---SVQGTDEFKNEVKLIARLQHINLVRLLACCVDAGEKMLIYEYLENLSLDSHLFDKS---------RN---SKLNWQMRFDIINGIARGLLYLHQDSRFRIIHRDLKASNILLDKYMTPKISDFGMARIFG---RD-ET---EANTRKVVGTYGYMSPEYAMDGIFSMKSDVFSFGVLLLEIISSKRN-K------GFYNSDRDLN----LLGCVWRNWKE-GKGLEIIDPIIT--DS-SSTFRQHEILRCIQIGLLCVQERAEDRPTMSLVILMLGSEST-T-----------------IPQPKAPGYC-----LE-RS-------L-----LDTD-SSSS--------KQRDD----E-SWTVN------------------------------QITV--------------SVL-DAR-------------------------------
>AT4G27290.1
--------------------------------------MEATNVLH-----------LL-------IISL----FSTIL---------LAQA--TD-----I--LIAN-QTLKD----G---------------DT-IVSQG-------GSFEVGFFSPGGS----RN--RYL-GIWYKKI-SL-Q----T------VVWVA---NRDSPLY-DLSGTLKVSENGSLCLF-----------N-DR-NH---------------IIWSSSSSPSSQKASLRNP-IV-QILDTGNLVV-----------RNSGD--DQD--Y-----------IWQSL--DYPGDMFLPGMKYGLNF--VT-GLN--RFLTSWRAIDDPSTG--NYTNKMDPN------GV-PQFFLK-----KN-SV-----VV---FRTGP--------------W----NG-----LRFTG-MPNL----KP-NPI--YRYE-YVFTEEE-----VYYTYKL----ENPSVLTRMQLNPNG--ALQRYTWV----D-N---LQS-------WNFYLSAM---MDSCD-Q-YTLCGSYGSCN--------INE----SPA-CRCLKGF-VA-KTPQAWVAGDW-SEGCVRR--VKLD-CGKG-----------EDGFLKI-SKLKL----PD---TRTSWYD------KNMDLNECKKVCLRNCTCSAYSPF-----DIRDGGKGCILWF-GDLIDIR----E--YNE---N-GQD---------LYVRLASSEIE--------------------------------------------------------------------------------------------------------------------------------------------------------------------------TLQRES-----SRV---------------------------------------------------------------------------------------------SSRKQEEEDL-ELPFLDLDTVSEATSGFS-AGNKLGQG--GFGPVYK---G-TLACGQEVAVKRLSRT---SRQGVEEFKNEIKLIAKLQHRNLVKILGYCVDEEERMLIYEYQPNKSLDSFIFDKE---------RR---RELDWPKRVEIIKGIARGMLYLHEDSRLRIIHRDLKASNVLLDSDMNAKISDFGLARTLG---GD-ET---EANTTRVVGTYGYMSPEYQIDGYFSLKSDVFSFGVLVLEIVSGRRN-R------GFRNEEHKLN----LLGHAWRQFLE-DKAYEIIDEAVN--ESCTD---ISEVLRVIHIGLLCVQQDPKDRPNMSVVVLMLSSEML-L-----------------L-DPRQPGFF-----NE-RN-------L-----LFSD-TVS-----------INL----E-IPSNN------------------------------FQTM--------------SVI-DPR-------------------------------
>AT4G27300.1
-------------------------------------MREI----HSL-------FSLS-------LFLI----SSSLS---------VALD--YN-----V--ITPK-EFLKD----G---------------DT-LSSPD-------QVFQLGFFSLDQEE-QPQH--RFL-GLWY--M-EP-F----A------VVWVA---NRNNPLY-GTSGFLNLSSLGDLQLF-----------D-GE-HK---------------ALWSSSSSSTKASKTANNP-LL-KISCSGNLIS-----------SDGEE--A----V-----------LWQSF--DYPMNTILAGMKLGKNF--KT-QME--WSLSSWKTLKDPSPG--DFTLSLDTR------GL-PQLILR-----KNGDS-----SY--SYRLGS--------------W----NG-----LSFTG-APAMG---RE-NSL--FDYK-FTSSAQE-----VNYSWT-----PRHRIVSRLVLNNTG--KLHRFIQS----------KQN------QWILANTAP---EDECD-Y-YSICGAYAVCG--------INSKN--TPS-CSCLQGF-KP-KSGRKWNISRG-AYGCVHE--IPTN-CEK------------KDAFVKF-PGLKL----PD---TSWSWYD--AK--NEMTLEDCKIKCSSNCSCTAYANT-----DIREGGKGCLLWF-GDLVDMR----E--YSS---F-GQD---------VYIRMGFAKIE--------------------------------------------------------------------------------------------------------------------------------------------------------------------------FKGREV-----VGMVVGS---VVAIAV--VLV----VVFAC----FR---KK--------I-------MKR------------------YRGEN-------------FRKGIEEEDL-DLPIFDRKTISIATDDFS-YVNFLGRG--GFGPVYK---G-KLEDGQEIAVKRLSAN---SGQGVEEFKNEVKLIAKLQHRNLVRLLGCCIQGEECMLIYEYMPNKSLDFFIFDER---------RS---TELDWKKRMNIINGVARGILYLHQDSRLRIIHRDLKAGNVLLDNDMNPKISDFGLAKSFG---GD-QS---ESSTNRVVGTYGYMPPEYAIDGHFSVKSDVFSFGVLVLEIITGKTN-R------GFRHADHDLN----LLGHVWKMWVE-DREIEVPEEEWL--EETSV---IPEVLRCIHVALLCVQQKPEDRPTMASVVLMFGSDSS-------------------LPHPTQPGFF-----TN-RN------------VPDIS-SSLS-------------------LRSQN------------------------------EVSI--------------TML-QGR-------------------------------
>AT4G03230.1
-------------------------------------------------------MILS-------VFFY----MFLLHIRRL--DCFVAVQ-DSK-----T--LFKG-STLINDSH-G---------------ET-LVSAG-------QRFELGFFTPNGS----SDERRYL-GIWFYNL-HP-L----T------VVWVA---NRESPVL-DRSCIFTISKDGNLEVI-----------D-SK-GR---------------VYWDTGVKP---SSVSAER--MVKLMDNGNLVLI----------SDGNE--AN---V-----------VWQSF--QNPTDTFLPGMRM---------DEN--MTLSSWRSFNDPSHG--NFTFQMDQE------ED-KQFIIW-----KR-SM-----RY---WKSG--------------------IS-----GKFIG-SDEMP---YA-ISY--FLSN-FTETVTVH-NASVPPLF------TSLYTNTRFTMSSSG--QAQYFRLD----G-E---RF--------WAQIWAEP---RDECS-V-YNACGNFGSCN--------SKN----EEM-CKCLPGF-RP-NFLEKWVKGD-FSGGCSRE--SRI--CGKD-------GVVVGDMFLNL-SVVEVG--SPD---SQ----------FDAHNEKECRAECLNNCQCQAYSYEE---VDILQSNTKCWIWL-EDLNNLK----E--GYL---G-SRN---------VFIRVAVPDIEST-SRDCVTCGTNIIPYPLSTAPGCGDSNYLSFNCNMSTGQVIFKGSNSSYNITSINPDTRRFLIKIKDVVVNCTTVNQISRLSELKLSSPFHLTGKCNADTVTGGTEVEIRWDPPLEPTCSLSADCKDWPNSSCSKSGEGKKQCFCNHDFKWNGFNLNCTQERGRGRYGEAKTPV-----VLIIVVT---FTSAAI--LVVL---SSTAS----YV-FLQR--------R-------KVNKELGS------IPRGVHLCDSERHIKELIESG----RFKQDDSQGI-DVPSFELETILYATSNFS-NANKLGQG--GFGPVYK---G-MFPGDQEIAVKRLSRC---SGQGLEEFKNEVVLIAKLQHRNLVRLLGYCVAGEEKLLLYEYMPHKSLDFFIFDRK---------LC---QRLDWKMRCNIILGIARGLLYLHQDSRLRIIHRDLKTSNILLDEEMNPKISDFGLARIFG---GS-ET---SANTNRVVGTYGYMSPEYALEGLFSFKSDVFSFGVVVIETISGKRN-T------GFHEPEKSLS----LLGHAWDLWKA-ERGIELLDQALQ--ESCE----TEGFLKCLNVGLLCVQEDPNDRPTMSNVVFMLGSSEAAT-----------------LPTPKQPAFVL-------RR-------------CPSS-SKAS--------SSTKP----E-TCSEN------------------------------ELTI--------------TLE-DGR-------------------------------
>AT4G11900.1
-------------------------------------------------------MQIC----KKNVFLLYYGVLVFLSFQ-------VSSS--TD-----T--ISTN-QPLSG-------------------FET-IVSSG-------DIFELGLFTPTPDTYDHRN--YYI-GMWYRHV-SP-Q----T------IVWVA---NRESPLGGDASTYLLKILDGNLILHDNISATRKSHTE-GT-SRRSPQKISEGNLLFHETVWSTGVN----SSMSKDV--QAVLFDSGNLVLR--D-------GPNSS--AA---V-----------LWQSF--DHPSDTWLPGGKIRLGS--QL--------FTSWESLIDPSPG--RYSLEFDPK------LH-SLVTVW-----NR-SK-----SY---WSSGPLY-----------DW----LQ-----S-FKG-FPEL--------QG--TKLS-FTLNMDE-----SYITFS-----VDPQSRYRLVMGVSG--QFMLQVWH----V-D---LQS-------WRVILSQP---DNRCD-V-YNSCGSFGICN--------ENR-E--PPP-CRCVPGF-KR-EFSQGSDDSNDYSGGCKRE--TYLH-CYKR-----------NDEFLPI-ENMKLAT-DPT---TASVL--------TSGTFRTCASRCVADCSCQAYAN----------DGNKCLVWT-KDAFNLQ----Q--LDA---NKGHT---------FFLRLASSNIS--------------------TA-------------------------------------------------------------------------------------------------------------------------------------------------NNRKTEHSK-----GKSIVLP---LVLASL--VATAACFVGLYC----CI-SSRI--------R-------RKKKQRD-------------EKHSRELLEGG-----------LIDDAGE-NMCYLNLHDIMVATNSFS-RKKKLGEG--GFGPVYK---G-KLPNGMEVAIKRLSKK---SSQGLTEFKNEVVLIIKLQHKNLVRLLGYCVEGDEKLLIYEYMSNKSLDGLLFDSL---------KS---RELDWETRMKIVNGTTRGLQYLHEYSRLRIIHRDLKASNILLDDEMNPKISDFGTARIFG---CK-QI---DDSTQRIVGTFGYMSPEYALGGVISEKSDIYSFGVLLLEIISGKKA-T------RFVHNDQKHS----LIAYEWESWCE-TKGVSIIDEPMC--CSYS----LEEAMRCIHIALLCVQDHPKDRPMISQIVYMLSNDNT-------------------LPIPKQPTFS----------------------------NVLN--------GDQQL----DYVFSIN------------------------------EATQ--------------TEL-EAR-------------------------------
>AT1G67520.1
---------------------------------------------MCS-----NGIFVS-------LLTL----SLLLG---------KSCS-ETD-----T--LHQG-QFLKD----G---------------QE-LVSAF-------KIFKLKFFNFKNS----EN--LYL-GIWFNNL-YL-N----TDSQD-RPVWIA---NRNNPIS-DRSGSLTVDSLGRLKIL-----------R-GA---------------------STMLELS--SIETTRN-TTLQLLDSGNLQLQEMD-------ADGSM--KR---V-----------LWQSF--DYPTDTLLPGMKLGFDG--KT-RKR--WELTSWLGDTLPASG--SFVFGMDTN------IT-NVLTILWR------GN-----MY---WSSGL--------------W----NK-----GRFS--EEEL-----N-ECG--FLFS-FVSTKSG-----QYFMYSGD-QDDARTFFPTIMIDEQG--ILRR--------------------------EQMHRQ---RNRQN-YRNRNCLAAGY----------VVR----D----EPY-GF-------------------TSFR--VTVS----------SSA---SNGFV-L-SGT--------------------------FSSVDCSAICLQNSSCLAYAST-------EPDGTGCEIWN-TYPTNKG----S--ASH---S-PRT---------IYIR------------------------------------------------------------------------------------------------------------------------------------------------------------------------------------------------------------------------------------------------------------------------GN--DQEMLLRELGIDRSCIHKRNERKSNN-ELQIFSFESVVSATDDFS-DENKLGEG--GFGPVYK---G-KLLNGEEVAIKRLSLA---SGQGLVEFKNEAILIAKLQHTNLVQVLGCCIEKDEKMLIYEYMQNKSLDYFLFDPL---------RK---NVLDWTLRFRIMEGIIQGLLYLHKYSRLKVIHRDIKASNILLDEDMNPKISDFGLARIFG---AE-ET---RANTKRVAGT------------------------L-----------------------------------------------------------------------------------------------------------------------------------------------------------------------------------------------------------------------------------------------------------------------------------
>AT3G16030.1
---------------------------------------------MWS-----NCIFLT-------LFTF----YLFLG---------QSCC-QTD-----T--LLQG-QYLKD----G---------------QE-LVSAF-------NIFKLKFFNFENS----SN--WYL-GIWYNNF-YL-S----G------AVWIA---NRNNPVL-GRSGSLTVDSLGRLRIL-----------R-GA---------------------SSLLELS--STETTGN-TTLKLLDSGNLQLQEMD-------SDGSM--KR---T-----------LWQSF--DYPTDTLLPGMKLGFNV--KT-GKR--WELTSWLGDTLPASG--SFVFGMDDN------IT-NRLTILWL------GN-----VY---WASGL--------------W----FK-----GGFS--LEKL-----N-TNG--FIFS-FVSTESE-----HYFMYSGD-ENYGGPLFPRIRIDQQG--SLQKINLD----G-V---KKHVHCSPSVFGEELEYG---CYQQN-F--RNCVPARYKE--------VTG----SWD-CSPF-GFGYT-YTRKTYDLSYCSRFGYTFR--ETVS----------PSA---ENGFV-F-NEIG-----------------------RRLSSYDCYVKCLQNCSCVAYAST-------NGDGTGCEIWN-TDPTNEN----S--ASH---H-PRT---------IYIRIKGSKLA------------------------------------------------------------------------------------------------------------------------------------------------------------------------------AT-----WLVVVASLFLIIPVTW--LIIY---LVLRK----FK-IKGTNFVSESL-K-------MISSQSCSLTNKRLSTLRVGSTIDQEMLLLELGIERRRRGKRSARNNNN-ELQIFSFESVAFATDYFS-DANKLGEG--GFGPVYK---G-RLIDGEEVAIKRLSLA---SGQGLVEFKNEAMLIAKLQHTNLVKLLGCCVEKDEKMLIYEYMPNKSLDYFLFDPL---------RK---IVLDWKLRFRIMEGIIQGLLYLHKYSRLKVIHRDIKAGNILLDEDMNPKISDFGMARIFG---AQ-ES---KANTKRVAGTFGYMSPEYFREGLFSAKSDVFSFGVLMLEIICGRKN-N------SFHHDSEGPL---NLIVHVWNLFKE-NRVREVIDPSLG--DSAVE---NPQVLRCVQVALLCVQQNADDRPSMLDVVSMIYGDGN-N----------------ALSLPKEPAFY-----DGPPR------------------SSPE--------MEVEP--PEMENVSAN------------------------------RVTI--------------TVM-EAR-------------------------------
>AT1G52310.1
--------------------------------------MELKWVSCRKQ----SLFLIS-------CLAL------------------LCLA-SLD-----T--ISCE-STQNATDFKK--------------RSQ-TVS------------------------------------------CP-------------PDWII-GPNQTKCY---------------AYFK-----------N--------------------STSWEKS--------------EMFCRTYGGHLASL----------ASSKE--LS---------------FVQKLCNGNVSSCWIGGRSM---------NSS--------------TSG---------------F-------------------------RW--SWSDPKTPQ-----------W----NQ-----SMFPK-VP--------------------------------------------------------------------------------------------------------I-RTRCGNGNGSSS-------CRANI------CIAVTNG----------------SSSIFGER------CNA------------SHAFVCA----------VD-----------------------------SDIKCRN-----------------CHKYL--------------------------------------------------------------------------------------------------------------------------------------------------------------------------------------------------------------------------------------VILA--VVSGLIL--FTTF--AIILWL----LV-YKRS-------KK-------RRKSRK---------------VSNPAS---------------SSSVVPP-SWKIFTSEELRSMTKNFSEANRLAGDA--KTGGTYS---G-GLSDGTKVAVKRLKRS---SFQRKKEFYSEIRRAAKLYHPNVVAIKGCCYDHGERFIVYEFIASGPLDRWLHHVP---------RG--GRSLDWNMRLNIATTLAQGIAFLHDKVKPQVVHRDIRASNVLLDEEFGAHLMGVGLSKFVPW-----EVM--QERTVMAGGTYGYLAPEYVYRNELTTKSDVYSFGVLLLEIVSGRRP-T------QAVNSSVGWQ---SIFEWATPLVQA-NRWLEILDPVIT----CGLPE-ACVVQKVVDLVYSCTQNVPSMRPRMSHVVHQLQQLVQ-------------------------------------------------------------------------------------------------------------------PLEV---K------------------------------------------------
>ThzLecRLK-C-type-2
--------------------------------------------------------------------------------------------------------------------MKA--------------AQL-LAV----------CIFIGLLEVHSGL-------------------CP-------------EGWNS-APNIRKCF---------------LLIS-----------N--------------------VSSWDGS--------------EAVCQNHSGHLAAL----------TSVQE--LQ---------------HVQALCKNVSSGCWVGGRAI---------NSE---------------KG---------------F-------------------------SW--QWSDQSL-------------W----NN-----SVFPG-PPSP------------------------------------------------------------------------------------------------L-DCS---NSSCLKTNLTKF------------------CTLVTNG----------------KVPLVGDR------CKT------------SHDFVCM----------LR-----------------------------KGSKC---------------EFRPCHKEY-------------------------------------------------------------------------------------------------------------------------------------------------------------------------------------------------------------------------------------IVILA--VVSGLIL--FTML--AVVIWL----LA-YRRS-------KR-------RKRFRQ----------------ISSPS---------------SAALVPP-SWRVYANDELRAITKNFSEGNRLLGDK--KKSGTYR---G-TLPDGSLVAVKRLNKS---RFQSKKEFLSEIGRIARLRHPNLVAVKGCCYEHGERYIVYEFLANGPLDRWLHHLP---------RG--GRSLDWGMRMRIATTLAQGIAFLHDKVKPHVVHRDIQANNVLLDEEFGAHILGVGLSKFIPW-----EG---MHERTVMAGTYGYLAPEFVYRNELTTKSDVYSFGVLLLELISGRKP--------TQTVESVDWQ---GIFEWATPLVQS-HQYTELLDPVIT--DIPE----VGEIQKVVDLVYTCTQHVPSMRPRMSYVVHQLQQLEL------------------KVASEAGRGAA----------------------------ASSSTM----------------------------------------------------ALEV--------------ELV----------------------A------------
>ThzLecRLK-C-type-1
------------------------------------------MVKRRLH----TCMIMY-------NLLL------------------FC----LE-----I--ILCD-SSRCRQAMKP--------------PYI-ILLFT-------HCIFTGITAIQAGL-------------------CP-------------SGWNS-APNRRNCF---------------LLVP-----------N--------------------VSSWDDA--------------EAVCQNRSGHLAAL----------TSVQE--LK---------------YMQILCRNVSKGCWVGGHGV---------RSK---------------KG---------------F-------------------------SW--QWSDHQSH------------W----NN-----SAFPR-APSF------------------------------------------------------------------------------------------------F-NCP---QSSCIKTNLTEL------------------CTLVMNR----------------KGPLVGDE------CKN------------SHQFVCM----------LS-----------------------------KGNKC---------------EPGHCHREY-------------------------------------------------------------------------------------------------------------------------------------------------------------------------------------------------------------------------------------TIILA--VVSGFIL--FTTF--AVVIWL----LV-YKRN-------RR-------RRRSRK----------------ISSPS---------------AASLVPP-SWRVYTNDELRMITKNFGDGNKLLGDAMTKTGGTYG---G-ILPDGSLVAVKKLKKS---SLQSKKEFLSEIGRIARLRHDNLVAIKGCCYEHNERYIVYEFVANGPLDRWLHHLP---------RG--GRSLDWGMRMRIATTLAQGIAFLHDKVKPHVVHRDIRASNVLLDEEYRAHLLGVGLYKFVPW-----EG---IHERTVMAGTYGYLAPEFVYRNELTTKSDVYSFGVLLLELVSGRKP--------VQTIESVDWQ---AIFEWATPLVQS-HRYTELLDPVIT--DIPD----IGQIQKVVDLAYTCTQHVPSMRPHMSYVVHQLQQLEM------------------KVVLEAGRIAV----------------------------GNSSTM----------------------------------------------------SMEV--------------EFI----------------------A------------
