# Supplementary material for: Identification and functional analysis of LecRLK genes in Taxodium ‘Zhongshanshan’
Source: PeerJ. 2019 Aug 13;7:e7498. doi: 10.7717/peerj.7498 (PMC6697044; doi:10.7717/peerj.7498)
Supplement: File S6 [file peerj-07-7498-s006.xlsx]

## Sheet: Sheet1
>ThzLecRLK-G-type-1	Pkinase	Pkinase_Tyr	B_lectin					TM
>ThzLecRLK-G-type-2	Pkinase	Pkinase_Tyr	B_lectin	S_locus_glycop	PAN_2			TM
>ThzLecRLK-G-type-3	Pkinase	Pkinase_Tyr	B_lectin	S_locus_glycop	PAN_2			TM
>ThzLecRLK-G-type-4	Pkinase	Pkinase_Tyr	B_lectin	S_locus_glycop	PAN_2			TM
>ThzLecRLK-G-type-5	Pkinase	Pkinase_Tyr	B_lectin	S_locus_glycop	PAN_2			TM
>ThzLecRLK-G-type-6	Pkinase	Pkinase_Tyr	B_lectin	S_locus_glycop	PAN_2			TM
>ThzLecRLK-G-type-7	Pkinase	Pkinase_Tyr	B_lectin	S_locus_glycop	PAN_2			TM
>ThzLecRLK-G-type-8	Pkinase	Pkinase_Tyr	B_lectin	S_locus_glycop	PAN_2			TM
>ThzLecRLK-G-type-9	Pkinase	Pkinase_Tyr	B_lectin	S_locus_glycop	PAN_2			TM
>ThzLecRLK-G-type-10	Pkinase	Pkinase_Tyr	B_lectin	S_locus_glycop	PAN_2			TM
>ThzLecRLK-G-type-11	Pkinase	Pkinase_Tyr	B_lectin	S_locus_glycop	PAN_2			TM
>ThzLecRLK-G-type-12	Pkinase	Pkinase_Tyr	B_lectin	S_locus_glycop	PAN_2			TM
>ThzLecRLK-G-type-13	Pkinase	Pkinase_Tyr	B_lectin	S_locus_glycop	PAN_2			TM
>ThzLecRLK-G-type-14	Pkinase	Pkinase_Tyr	B_lectin	S_locus_glycop	PAN_2			TM
>ThzLecRLK-G-type-15	Pkinase	Pkinase_Tyr	B_lectin	S_locus_glycop	PAN_2			TM
>ThzLecRLK-G-type-16	Pkinase	Pkinase_Tyr	B_lectin					TM
>ThzLecRLK-G-type-17	Pkinase	Pkinase_Tyr	B_lectin		PAN_2	PAN_1		TM	TM
>ThzLecRLK-G-type-18	Pkinase	Pkinase_Tyr	B_lectin	S_locus_glycop			PIP49_C	TM	TM	TM
>ThzLecRLK-G-type-19	Pkinase	Pkinase_Tyr	B_lectin	S_locus_glycop				TM
>ThzLecRLK-G-type-20	Pkinase	Pkinase_Tyr	B_lectin		PAN_2	PAN_1		TM	TM
>ThzLecRLK-G-type-21	Pkinase	Pkinase_Tyr	B_lectin		PAN_2			TM	TM
>ThzLecRLK-G-type-22	Pkinase	Pkinase_Tyr	B_lectin		PAN_2			TM
>ThzLecRLK-G-type-23	Pkinase	Pkinase_Tyr	B_lectin					TM	TM
>ThzLecRLK-G-type-24	Pkinase	Pkinase_Tyr	B_lectin					TM
>ThzLecRLK-G-type-25	Pkinase	Pkinase_Tyr	B_lectin		PAN_2	PAN_1		TM	TM
>ThzLecRLK-G-type-26	Pkinase	Pkinase_Tyr	B_lectin		PAN_1			TM	TM
>ThzLecRLK-G-type-27	Pkinase	Pkinase_Tyr	B_lectin		PAN_1			TM	TM
>ThzLecRLK-G-type-28	Pkinase	Pkinase_Tyr	B_lectin		PAN_2	PAN_1		TM	TM
>ThzLecRLK-G-type-29	Pkinase	Pkinase_Tyr	B_lectin	S_locus_glycop	PAN_2			TM	TM	TM
>ThzLecRLK-G-type-30	Pkinase	Pkinase_Tyr	B_lectin	S_locus_glycop				TM	TM	TM
>ThzLecRLK-G-type-31	Pkinase	Pkinase_Tyr	B_lectin	S_locus_glycop				TM	TM
>ThzLecRLK-G-type-32	Pkinase	Pkinase_Tyr	B_lectin	S_locus_glycop				TM	TM
>ThzLecRLK-G-type-33	Pkinase	Pkinase_Tyr	B_lectin	S_locus_glycop				TM	TM
>ThzLecRLK-G-type-34	Pkinase	Pkinase_Tyr	B_lectin	S_locus_glycop				TM	TM
>ThzLecRLK-G-type-35	Pkinase	Pkinase_Tyr	B_lectin	S_locus_glycop				TM	TM
>ThzLecRLK-G-type-36	Pkinase	Pkinase_Tyr	B_lectin	S_locus_glycop	PAN_2			TM
>ThzLecRLK-G-type-37	Pkinase	Pkinase_Tyr	B_lectin	S_locus_glycop				TM
>ThzLecRLK-G-type-38	Pkinase	Pkinase_Tyr	B_lectin					TM	TM	TM
>ThzLecRLK-G-type-39	Pkinase	Pkinase_Tyr	B_lectin					TM
>ThzLecRLK-G-type-40	Pkinase	Pkinase_Tyr	B_lectin					TM
>ThzLecRLK-G-type-41	Pkinase	Pkinase_Tyr	B_lectin					TM	TM
>ThzLecRLK-G-type-42		Pkinase_Tyr	B_lectin		PAN_1			TM	TM
>ThzLecRLK-G-type-43	Pkinase	Pkinase_Tyr	B_lectin					TM	TM
>ThzLecRLK-G-type-44	Pkinase	Pkinase_Tyr	B_lectin	S_locus_glycop	PAN_2			TM
>ThzLecRLK-G-type-45	Pkinase	Pkinase_Tyr	B_lectin	S_locus_glycop	PAN_2			TM
>ThzLecRLK-G-type-46	Pkinase	Pkinase_Tyr	B_lectin	S_locus_glycop	PAN_2			TM	TM
>ThzLecRLK-G-type-47	Pkinase	Pkinase_Tyr	B_lectin	S_locus_glycop	PAN_2			TM	TM
>ThzLecRLK-G-type-48	Pkinase	Pkinase_Tyr	B_lectin	S_locus_glycop	PAN_2			TM
>ThzLecRLK-G-type-49	Pkinase	Pkinase_Tyr	B_lectin	S_locus_glycop				TM
>ThzLecRLK-G-type-50	Pkinase	Pkinase_Tyr	B_lectin	S_locus_glycop	PAN_2	PAN_1		TM	TM	TM
>ThzLecRLK-G-type-51	Pkinase	Pkinase_Tyr	B_lectin	S_locus_glycop	PAN_2	PAN_1		TM	TM
>ThzLecRLK-G-type-52	Pkinase	Pkinase_Tyr	B_lectin	S_locus_glycop	PAN_2	PAN_1		TM	TM	TM
>ThzLecRLK-G-type-53	Pkinase	Pkinase_Tyr	B_lectin	S_locus_glycop				TM	TM
>ThzLecRLK-G-type-54	Pkinase	Pkinase_Tyr	B_lectin	S_locus_glycop	PAN_2			TM
>ThzLecRLK-G-type-55	Pkinase	Pkinase_Tyr	B_lectin	S_locus_glycop	PAN_2	PAN_1		TM
>ThzLecRLK-G-type-56	Pkinase	Pkinase_Tyr	B_lectin	S_locus_glycop	PAN_2			TM
>ThzLecRLK-G-type-57	Pkinase	Pkinase_Tyr	B_lectin	S_locus_glycop	PAN_2			TM
>ThzLecRLK-G-type-58	Pkinase	Pkinase_Tyr	B_lectin	S_locus_glycop	PAN_2	PAN_1		TM
>ThzLecRLK-G-type-59	Pkinase	Pkinase_Tyr	B_lectin	S_locus_glycop	PAN_2			TM
>ThzLecRLK-G-type-60	Pkinase	Pkinase_Tyr	B_lectin	S_locus_glycop	PAN_2	PAN_1		TM
>ThzLecRLK-G-type-61	Pkinase	Pkinase_Tyr	B_lectin	S_locus_glycop	PAN_2	PAN_1		TM
>ThzLecRLK-G-type-62	Pkinase	Pkinase_Tyr	B_lectin	S_locus_glycop	PAN_2	PAN_1		TM
>ThzLecRLK-G-type-63	Pkinase	Pkinase_Tyr	B_lectin	S_locus_glycop	PAN_2	PAN_1		TM	TM
>ThzLecRLK-G-type-64	Pkinase	Pkinase_Tyr	B_lectin	S_locus_glycop	PAN_2			TM
>ThzLecRLK-G-type-65	Pkinase	Pkinase_Tyr	B_lectin	S_locus_glycop	PAN_2			TM
>ThzLecRLK-G-type-66	Pkinase	Pkinase_Tyr	B_lectin	S_locus_glycop	PAN_2	PAN_1		TM
>ThzLecRLK-G-type-67	Pkinase	Pkinase_Tyr	B_lectin	S_locus_glycop	PAN_2	PAN_1		TM
>ThzLecRLK-G-type-68	Pkinase	Pkinase_Tyr	B_lectin	S_locus_glycop	PAN_2	PAN_1		TM
>ThzLecRLK-G-type-69	Pkinase	Pkinase_Tyr	B_lectin	S_locus_glycop	PAN_2	PAN_1		TM
>ThzLecRLK-G-type-70	Pkinase	Pkinase_Tyr	B_lectin	S_locus_glycop	PAN_2	PAN_1		TM
>ThzLecRLK-G-type-71	Pkinase	Pkinase_Tyr	B_lectin	S_locus_glycop	PAN_2	PAN_1		TM	TM
>ThzLecRLK-G-type-72	Pkinase	Pkinase_Tyr	B_lectin	S_locus_glycop	PAN_2	PAN_1		TM
>ThzLecRLK-G-type-73	Pkinase	Pkinase_Tyr	B_lectin	S_locus_glycop	PAN_2			TM
>ThzLecRLK-G-type-74	Pkinase	Pkinase_Tyr	B_lectin	S_locus_glycop	PAN_2			TM	TM
>ThzLecRLK-G-type-75	Pkinase	Pkinase_Tyr	B_lectin	S_locus_glycop	PAN_2	PAN_1		TM	TM
>ThzLecRLK-G-type-76	Pkinase	Pkinase_Tyr	B_lectin	S_locus_glycop	PAN_2	PAN_1		TM
>ThzLecRLK-G-type-77	Pkinase	Pkinase_Tyr	B_lectin	S_locus_glycop	PAN_2			TM
>ThzLecRLK-G-type-78	Pkinase	Pkinase_Tyr	B_lectin	S_locus_glycop	PAN_2	PAN_1		TM
>ThzLecRLK-G-type-79	Pkinase	Pkinase_Tyr	B_lectin		PAN_1			TM
>ThzLecRLK-G-type-80	Pkinase	Pkinase_Tyr	B_lectin		PAN_2			TM	TM
>ThzLecRLK-G-type-81	Pkinase	Pkinase_Tyr	B_lectin	S_locus_glycop	PAN_2			TM
>ThzLecRLK-G-type-82	Pkinase	Pkinase_Tyr	B_lectin	S_locus_glycop				TM
>ThzLecRLK-G-type-83	Pkinase	Pkinase_Tyr	B_lectin	S_locus_glycop	PAN_2			TM
>ThzLecRLK-G-type-84	Pkinase	Pkinase_Tyr	B_lectin	S_locus_glycop				TM
>ThzLecRLK-G-type-85	Pkinase	Pkinase_Tyr	B_lectin	S_locus_glycop	PAN_2			TM	TM
>ThzLecRLK-G-type-86	Pkinase	Pkinase_Tyr	B_lectin	S_locus_glycop	PAN_2			TM
>ThzLecRLK-G-type-87	Pkinase	Pkinase_Tyr	B_lectin	S_locus_glycop	PAN_2			TM
>ThzLecRLK-G-type-88	Pkinase	Pkinase_Tyr	B_lectin	S_locus_glycop	PAN_2			TM
>ThzLecRLK-G-type-89	Pkinase	Pkinase_Tyr	B_lectin	S_locus_glycop				TM	TM	TM
>ThzLecRLK-G-type-90	Pkinase	Pkinase_Tyr	B_lectin	S_locus_glycop	PAN_2			TM
>ThzLecRLK-G-type-91	Pkinase	Pkinase_Tyr	B_lectin	S_locus_glycop	PAN_2	PAN_1		TM	TM
>ThzLecRLK-G-type-92	Pkinase	Pkinase_Tyr	B_lectin	S_locus_glycop	PAN_4			TM	TM
>ThzLecRLK-G-type-93	Pkinase	Pkinase_Tyr	B_lectin	S_locus_glycop				TM
>ThzLecRLK-G-type-94	Pkinase	Pkinase_Tyr	B_lectin					TM
>ThzLecRLK-G-type-95	Pkinase	Pkinase_Tyr	B_lectin	S_locus_glycop	PAN_2			TM	TM
>ThzLecRLK-G-type-96	Pkinase	Pkinase_Tyr	B_lectin	S_locus_glycop	PAN_2			TM	TM
>ThzLecRLK-G-type-97	Pkinase	Pkinase_Tyr	B_lectin	S_locus_glycop	PAN_2			TM	TM	TM
>ThzLecRLK-G-type-98	Pkinase	Pkinase_Tyr	B_lectin		PAN_2			TM	TM	TM
>ThzLecRLK-G-type-99	Pkinase	Pkinase_Tyr	B_lectin	S_locus_glycop	PAN_2			TM
>ThzLecRLK-G-type-100	Pkinase	Pkinase_Tyr	B_lectin	S_locus_glycop				TM	TM
>ThzLecRLK-G-type-101	Pkinase	Pkinase_Tyr	B_lectin	S_locus_glycop				TM
>ThzLecRLK-G-type-102	Pkinase	Pkinase_Tyr	B_lectin	S_locus_glycop				TM	TM
>ThzLecRLK-G-type-103	Pkinase	Pkinase_Tyr	B_lectin	S_locus_glycop	PAN_2	PAN_1		TM	TM	TM
>ThzLecRLK-G-type-104	Pkinase	Pkinase_Tyr	B_lectin	S_locus_glycop	PAN_2			TM	TM
>ThzLecRLK-G-type-105	Pkinase	Pkinase_Tyr	B_lectin	S_locus_glycop	PAN_2			TM
>ThzLecRLK-G-type-106	Pkinase	Pkinase_Tyr	B_lectin					TM
>ThzLecRLK-G-type-107	Pkinase	Pkinase_Tyr	B_lectin	S_locus_glycop				TM
>ThzLecRLK-G-type-108	Pkinase	Pkinase_Tyr	B_lectin					TM
>ThzLecRLK-G-type-109	Pkinase	Pkinase_Tyr	B_lectin				APH	TM
>ThzLecRLK-G-type-110	Pkinase	Pkinase_Tyr	B_lectin	S_locus_glycop	PAN_2			TM	TM
>ThzLecRLK-G-type-111	Pkinase	Pkinase_Tyr	B_lectin		PAN_1			TM
>ThzLecRLK-G-type-112	Pkinase	Pkinase_Tyr	B_lectin	S_locus_glycop	PAN_2			TM
>ThzLecRLK-G-type-113	Pkinase	Pkinase_Tyr	B_lectin					TM
>ThzLecRLK-G-type-114	Pkinase	Pkinase_Tyr	B_lectin	S_locus_glycop				TM	TM
>ThzLecRLK-G-type-115	Pkinase	Pkinase_Tyr	B_lectin	S_locus_glycop	PAN_2			TM	TM	TM
>ThzLecRLK-G-type-116	Pkinase	Pkinase_Tyr	B_lectin		PAN_2	PAN_1		TM	TM
>ThzLecRLK-G-type-117	Pkinase	Pkinase_Tyr	B_lectin	S_locus_glycop	PAN_2			TM	TM
>ThzLecRLK-G-type-118	Pkinase	Pkinase_Tyr	B_lectin	S_locus_glycop	PAN_2			TM
>ThzLecRLK-G-type-119	Pkinase	Pkinase_Tyr	B_lectin	S_locus_glycop				TM	TM	TM
>ThzLecRLK-G-type-120	Pkinase	Pkinase_Tyr	B_lectin	S_locus_glycop				TM	TM
>ThzLecRLK-G-type-121	Pkinase	Pkinase_Tyr	B_lectin	S_locus_glycop				TM	TM	TM
>ThzLecRLK-G-type-122	Pkinase	Pkinase_Tyr	B_lectin					TM	TM	TM
>ThzLecRLK-G-type-123	Pkinase	Pkinase_Tyr	B_lectin					TM	TM	TM
>ThzLecRLK-G-type-124	Pkinase	Pkinase_Tyr	B_lectin					TM
>ThzLecRLK-G-type-125	Pkinase	Pkinase_Tyr	B_lectin					TM	TM
>ThzLecRLK-G-type-126	Pkinase	Pkinase_Tyr	B_lectin					TM	TM	TM
>ThzLecRLK-G-type-127	Pkinase	Pkinase_Tyr	B_lectin					TM
>ThzLecRLK-G-type-128	Pkinase	Pkinase_Tyr	B_lectin					TM
>ThzLecRLK-G-type-129	Pkinase	Pkinase_Tyr	B_lectin					TM
>ThzLecRLK-G-type-130	Pkinase	Pkinase_Tyr	B_lectin					TM
>ThzLecRLK-G-type-131	Pkinase	Pkinase_Tyr	B_lectin					TM
>ThzLecRLK-G-type-132	Pkinase	Pkinase_Tyr	B_lectin					TM
>ThzLecRLK-G-type-133	Pkinase	Pkinase_Tyr	B_lectin					TM
>ThzLecRLK-G-type-134	Pkinase	Pkinase_Tyr	B_lectin		PAN_1			TM
>ThzLecRLK-G-type-135	Pkinase	Pkinase_Tyr	B_lectin					TM	TM
>ThzLecRLK-G-type-136	Pkinase	Pkinase_Tyr	B_lectin	S_locus_glycop				TM
>ThzLecRLK-G-type-137	Pkinase	Pkinase_Tyr	B_lectin					TM
>ThzLecRLK-G-type-138	Pkinase	Pkinase_Tyr	B_lectin	S_locus_glycop	PAN_2	PAN_1		TM	TM
>ThzLecRLK-G-type-139	Pkinase	Pkinase_Tyr	B_lectin	S_locus_glycop	PAN_2			TM
>ThzLecRLK-G-type-140	Pkinase	Pkinase_Tyr	B_lectin	S_locus_glycop	PAN_2			TM
>ThzLecRLK-G-type-141	Pkinase	Pkinase_Tyr	B_lectin	S_locus_glycop	PAN_2			TM
>ThzLecRLK-G-type-142	Pkinase	Pkinase_Tyr	B_lectin	S_locus_glycop	PAN_2			TM
>ThzLecRLK-G-type-143	Pkinase	Pkinase_Tyr	B_lectin	S_locus_glycop	PAN_2			TM
>ThzLecRLK-G-type-144	Pkinase	Pkinase_Tyr	B_lectin	S_locus_glycop	PAN_2			TM
>ThzLecRLK-G-type-145	Pkinase	Pkinase_Tyr	B_lectin	S_locus_glycop	PAN_2			TM
>ThzLecRLK-G-type-146	Pkinase	Pkinase_Tyr	B_lectin	S_locus_glycop	PAN_2			TM
>ThzLecRLK-G-type-147	Pkinase	Pkinase_Tyr	B_lectin	S_locus_glycop	PAN_2			TM
>ThzLecRLK-G-type-148	Pkinase	Pkinase_Tyr	B_lectin	S_locus_glycop	PAN_2	PAN_1		TM
>ThzLecRLK-G-type-149		Pkinase_Tyr	B_lectin	S_locus_glycop	PAN_2			TM
>ThzLecRLK-G-type-150	Pkinase	Pkinase_Tyr	B_lectin	S_locus_glycop	PAN_2			TM
>ThzLecRLK-G-type-151	Pkinase	Pkinase_Tyr	B_lectin	S_locus_glycop	PAN_2			TM
>ThzLecRLK-G-type-152	Pkinase	Pkinase_Tyr	B_lectin	S_locus_glycop	PAN_2			TM
>ThzLecRLK-G-type-153	Pkinase	Pkinase_Tyr	B_lectin	S_locus_glycop	PAN_2			TM
>ThzLecRLK-G-type-154	Pkinase	Pkinase_Tyr	B_lectin	S_locus_glycop	PAN_2			TM	TM
>ThzLecRLK-G-type-155	Pkinase	Pkinase_Tyr	B_lectin	S_locus_glycop				TM	TM
